# Supplementary material for: SHIFTR enables the unbiased identification of proteins bound to specific RNA regions in live cells
Source: Nucleic Acids Res. 2024 Jan 28;52(5):e26. doi: 10.1093/nar/gkae038 (PMC10954451; doi:10.1093/nar/gkae038)
Supplement: gkae038_Supplemental_Files [file gkae038_supplemental_files.zip]

Archive with 7 entries (7 files):
- SupplementalTable_S1.xlsx
- SupplementalTable_S2.xlsx
- SupplementalTable_S3.xlsx
- SupplementalTable_S4.xlsx
- SupplementalTable_S5.xlsx
- SupplementalTable_S6.xlsx
- SUPPLEMENTARY FILES.pdf
