# Supplementary material for: SHIFTR enables the unbiased identification of proteins bound to specific RNA regions in live cells
Source: Nucleic Acids Res. 2024 Jan 28;52(5):e26. doi: 10.1093/nar/gkae038 (PMC10954451; doi:10.1093/nar/gkae038)
Supplement: gkae038_Supplemental_Files [file gkae038_supplemental_files.zip › SupplementalTable_S1.xlsx]

## Sheet: U1_Huh7_AGPC+pre-clear
gene_name	protein_id	comparison	logFC	t	pvalue	fdr
SNRNP70	P08621|P08621-2	U1 - control	2.31967	26.1829	1.95911e-07	5.6516e-14
SNRPD2	P62316	U1 - control	0.986319	14.5624	6.37506e-06	5.6516e-14
SF3A1	Q15459	U1 - control	1.23807	13.8053	8.72104e-06	5.6516e-14
SNRPA	P09012	U1 - control	1.031	13.7067	9.09514e-06	5.6516e-14
SNRPG	A8MWD9|F5H013|P62308|Q49AN9	U1 - control	1.16261	9.23516	8.90391e-05	0.000756308
MRPL28	A2IDC6|Q13084	U1 - control	0.428154	7.4483	0.000296526	1
ECH1	Q13011	U1 - control	-0.383886	-4.82589	0.0028925	1
GEMIN5	Q8TEQ6	U1 - control	0.331403	4.76823	0.00306882	1
RPL5	P46777	U1 - control	0.315889	4.74232	0.00315199	1
SNRPD3	P62318|P62318-2	U1 - control	0.438564	4.71728	0.00323479	1
RPS2	P15880	U1 - control	0.51649	4.66075	0.00343089	1
ERAL1	O75616	U1 - control	0.304633	4.49004	0.00410947	1
TAF15	Q92804|Q92804-2	U1 - control	0.339896	4.40555	0.00450043	1
RPS24	A0A087WUS0|E7ETK0|P62847|P62847-2|P62847-3|P62847-4	U1 - control	0.398353	4.12789	0.00611173	1
PUM1	Q14671	U1 - control	0.296485	4.09727	0.00632591	1
TARDBP	A0A087WX29|Q13148	U1 - control	0.274351	4.05485	0.00663679	1
NUCKS1	Q9H1E3	U1 - control	-0.230045	-4.02956	0.00683017	1
RPL27A	P46776	U1 - control	0.272086	3.97673	0.00725483	1
LSM14B	Q9BX40|Q9BX40-2	U1 - control	0.287863	3.9512	0.00747053	1
GIGYF2	Q6Y7W6|Q6Y7W6-4|Q6Y7W6-5	U1 - control	0.264607	3.86455	0.00825787	1
CELF1	G5EA30|Q92879|Q92879-2|Q92879-3|Q92879-4|Q92879-6	U1 - control	0.255095	3.77706	0.00914768	1
SNRPB	A8MT02|J3QLE5|P14678|P14678-2|P14678-3|P63162|P63162-2	U1 - control	0.49189	3.76441	0.00928503	1
CSTF2|CSTF2T	E7EWR4|P33240|P33240-2|Q9H0L4	U1 - control	0.229063	3.72138	0.00976932	1
CLN5	A0A024R644|O75503	U1 - control	-0.315973	-3.71813	0.00980704	1
A1CF	Q9NQ94	U1 - control	0.211771	3.64817	0.0106591	1
HDLBP	A0A024R4E5	U1 - control	0.275123	3.64193	0.010739	1
PUM2	A0A0A0MR59|A0A0C4DG68|Q8TB72|Q8TB72-2|Q8TB72-3|Q8TB72-4	U1 - control	0.269919	3.62224	0.0109955	1
SRSF2	Q01130	U1 - control	-0.380406	-3.60654	0.0112049	1
ACLY	P53396|P53396-2	U1 - control	0.340823	3.58653	0.0114781	1
ASCC3	Q8N3C0	U1 - control	0.285931	3.5673	0.0117478	1
CWC22	Q9HCG8	U1 - control	-0.224819	-3.51746	0.0124797	1
EIF4B	E7EX17|P23588	U1 - control	0.199414	3.42387	0.0139939	1
SIRPA	P78324|P78324-4	U1 - control	-0.338407	-3.40521	0.0143194	1
CSE1L	P55060|P55060-3|P55060-4	U1 - control	0.310202	3.38517	0.0146782	1
FUBP3	Q96I24	U1 - control	0.22193	3.33976	0.0155286	1
YARS	P54577	U1 - control	-0.180524	-3.31391	0.0160366	1
RBMS1	E7ETU5|F6Y5H0|P29558|P29558-2	U1 - control	0.232819	3.22357	0.0179607	1
FNDC3B	Q53EP0	U1 - control	0.246403	3.19893	0.0185286	1
SCARB1	B7ZKQ9|Q8WTV0-2|Q8WTV0-4	U1 - control	-0.360922	-3.1982	0.0185455	1
ATP1B1	P05026|P05026-2	U1 - control	-0.270146	-3.17893	0.0190037	1
MRPL44	Q9H9J2	U1 - control	0.21055	3.17739	0.0190409	1
ADAR	P55265|P55265-4	U1 - control	0.232877	3.14496	0.0198416	1
EIF4H	Q15056|Q15056-2	U1 - control	0.182448	3.12811	0.020272	1
HNRNPH3	P31942|P31942-2	U1 - control	0.216538	3.1235	0.0203918	1
FASTKD2	Q9NYY8|Q9NYY8-2	U1 - control	0.201485	3.10843	0.0207878	1
PRRC2C	E7EPN9|Q9Y520|Q9Y520-4|Q9Y520-5|Q9Y520-7	U1 - control	0.256157	3.10517	0.0208746	1
FUS	H3BPE7|P35637|P35637-2	U1 - control	0.234967	3.07003	0.0218359	1
ATXN2L	Q8WWM7|Q8WWM7-2|Q8WWM7-3|Q8WWM7-4|Q8WWM7-5|Q8WWM7-6|Q8WWM7-8|Q8WWM7-9	U1 - control	0.241205	3.0596	0.0221302	1
RPL22	K7ERI7|P35268	U1 - control	0.302619	3.05681	0.0222099	1
EIF4G1	Q04637|Q04637-3|Q04637-4|Q04637-5|Q04637-6|Q04637-9	U1 - control	0.298007	3.01821	0.0233422	1
AKAP1	Q92667	U1 - control	0.256073	3.0173	0.0233696	1
SND1	Q7KZF4	U1 - control	0.205127	2.99054	0.0241923	1
TRMT10C	Q7L0Y3	U1 - control	-0.180579	-2.98796	0.0242732	1
SRSF5	Q13243	U1 - control	-0.29355	-2.96549	0.024991	1
NPTN	Q9Y639|Q9Y639-1	U1 - control	-0.197307	-2.96544	0.0249928	1
ZC3HAV1	Q7Z2W4	U1 - control	0.204936	2.94653	0.0256145	1
EWSR1	A0A0D9SFL3|B0QYK0|C9JGE3|H7BY36|Q01844|Q01844-2|Q01844-3|Q01844-5|Q01844-6	U1 - control	0.208311	2.94585	0.0256372	1
RPL8	P62917	U1 - control	0.314905	2.93846	0.0258848	1
IGSF1	Q8N6C5|Q8N6C5-2|Q8N6C5-4	U1 - control	-0.291759	-2.93579	0.0259751	1
PPT2	A0A024RCQ8|A0A0G2JH76|A0A140T8X7|Q9UMR5|Q9UMR5-3	U1 - control	-0.272075	-2.93347	0.0260536	1
GCN1	Q92616	U1 - control	0.199046	2.93189	0.0261073	1
UPF1	Q92900|Q92900-2	U1 - control	0.210766	2.92777	0.026248	1
DHX57	Q6P158	U1 - control	0.253346	2.91735	0.0266072	1
ITGAV	P06756|P06756-2|P06756-3	U1 - control	-0.249794	-2.91428	0.026714	1
ITGB1	P05556	U1 - control	-0.256769	-2.90101	0.0271812	1
MOV10	Q5JR04|Q9HCE1	U1 - control	0.228613	2.84555	0.0292311	1
CD38	P28907	U1 - control	-0.247535	-2.82289	0.0301161	1
CSDE1	O75534|O75534-2|O75534-3|O75534-4	U1 - control	0.173586	2.81643	0.0303735	1
RBM47	A0AV96|A0AV96-2|D6R9D6	U1 - control	0.17625	2.79974	0.0310499	1
DAZAP1	K7EQ55|Q96EP5|Q96EP5-2	U1 - control	0.177423	2.77676	0.0320076	1
LYZ	P61626	U1 - control	0.914517	2.744	0.0334284	1
ANKRD17	H0YM23|O75179|O75179-2|O75179-6|O75179-7	U1 - control	0.156513	2.72978	0.034066	1
SFPQ	P23246	U1 - control	0.207818	2.71853	0.0345794	1
LARP1	Q6PKG0	U1 - control	0.236361	2.69208	0.0358199	1
TMEM106B	Q9NUM4	U1 - control	-0.30709	-2.69123	0.0358605	1
CNOT1	A5YKK6	U1 - control	0.224657	2.68224	0.0362933	1
UBAP2L	Q14157|Q14157-5	U1 - control	0.169952	2.68109	0.0363495	1
SSRP1	Q08945	U1 - control	-0.331515	-2.6736	0.0367147	1
HNRNPF	P52597	U1 - control	0.167842	2.67062	0.0368615	1
BAG4	O95429|O95429-2	U1 - control	0.209703	2.66579	0.0371001	1
PRKDC	P78527	U1 - control	0.239011	2.66499	0.0371401	1
DPP4	P27487	U1 - control	-0.247796	-2.65721	0.0375285	1
CCT6A	P40227|P40227-2	U1 - control	-0.155541	-2.64072	0.0383664	1
VDAC2	A0A0A0MR02|P45880|P45880-1|P45880-2	U1 - control	-0.194705	-2.61627	0.0396461	1
PRRC2A	P48634	U1 - control	0.203783	2.61308	0.0398161	1
RBM3	P98179	U1 - control	0.142523	2.6079	0.0400942	1
HNRNPH1	G8JLB6|P31943	U1 - control	0.150322	2.60707	0.040139	1
FNDC3A	Q9Y2H6|Q9Y2H6-2	U1 - control	0.213474	2.60585	0.0402049	1
SERBP1	Q8NC51-2|Q8NC51-3|Q8NC51-4	U1 - control	0.163238	2.60211	0.0404073	1
NOLC1	A0A0A0MRM9|Q14978-2	U1 - control	-0.448199	-2.59531	0.040779	1
PECAM1	A0A075B738	U1 - control	-0.164197	-2.59513	0.0407886	1
DYNC1H1	Q14204	U1 - control	0.195908	2.59276	0.040919	1
FAM120A	Q9NZB2|Q9NZB2-6	U1 - control	0.221002	2.58674	0.0412516	1
LARP4	Q71RC2|Q71RC2-3|Q71RC2-4	U1 - control	0.19911	2.57794	0.0417434	1
CADM4	Q8NFZ8	U1 - control	-0.202816	-2.56398	0.0425366	1
RPS10	P46783	U1 - control	0.162289	2.54666	0.0435429	1
SREK1	Q8WXA9-2	U1 - control	-0.292331	-2.54136	0.0438557	1
NKTR	P30414	U1 - control	-0.157081	-2.53694	0.0441183	1
RPL35	F2Z388|P42766	U1 - control	0.760074	2.53495	0.0442373	1
LARP4B	Q92615	U1 - control	0.16223	2.5291	0.0445888	1
DDX39B	Q13838|Q13838-2	U1 - control	-0.173147	-2.51606	0.0453823	1
CORO1B	Q9BR76	U1 - control	-0.144916	-2.50018	0.0463694	1
UBAP2	Q5T6F2	U1 - control	0.180993	2.4772	0.0478376	1
NUFIP2	Q7Z417	U1 - control	0.149291	2.47328	0.0480935	1
EGFR	P00533	U1 - control	-0.25546	-2.47279	0.0481255	1
H3F3B|HIST1H3A|H3F3A|HIST3H3|HIST2H3A	K7EK07|P68431|P84243|Q16695|Q71DI3	U1 - control	-0.182524	-2.46496	0.0486402	1
B4GAT1	O43505	U1 - control	-0.268342	-2.45881	0.0490481	1
FASN	A0A0U1RQF0|P49327	U1 - control	0.212609	2.44682	0.049855	1
XRN2	Q9H0D6	U1 - control	0.165217	2.43729	0.0505058	1
ANP32B	Q92688|Q92688-2	U1 - control	-0.232388	-2.42652	0.0512526	1
PCBP2	F8VZX2|Q15366|Q15366-2|Q15366-3|Q15366-4|Q15366-5|Q15366-6|Q15366-7|Q15366-8	U1 - control	0.156635	2.42034	0.0516858	1
EIF5A|EIF5AL1	I3L397|I3L504|P63241|P63241-2|Q6IS14	U1 - control	0.199768	2.41008	0.0524143	1
MAN1A1	P33908	U1 - control	-0.153479	-2.40956	0.0524509	1
ATRX	P46100|P46100-3	U1 - control	-0.29255	-2.40294	0.0529275	1
SEC24C	P53992	U1 - control	0.2277	2.3863	0.0541436	1
TGOLN2	F8W8W7|J3KQ45|O43493|O43493-2|O43493-3|O43493-5	U1 - control	-0.24123	-2.38581	0.0541796	1
RPL18A	M0R117|M0R1A7|M0R3D6|Q02543	U1 - control	0.227145	2.38426	0.054295	1
P4HA1	P13674|P13674-2|P13674-3	U1 - control	-0.22993	-2.36342	0.0558646	1
RIOK2	Q9BVS4	U1 - control	0.214076	2.34434	0.0573427	1
ANXA2	P07355|P07355-2	U1 - control	-0.150927	-2.34322	0.057431	1
PATL1	Q86TB9|Q86TB9-4	U1 - control	0.190254	2.33903	0.0577617	1
ESYT1	Q9BSJ8|Q9BSJ8-2	U1 - control	0.183269	2.33622	0.0579842	1
ALCAM	Q13740-2	U1 - control	-0.154035	-2.33232	0.0582954	1
PDHA1	P08559|P08559-2|P08559-3|P08559-4	U1 - control	-0.14435	-2.32306	0.0590399	1
F11R	A0A087WY82|Q9Y624|Q9Y624-2	U1 - control	-0.211578	-2.31489	0.059706	1
RPS15	A0A0B4J2B4|K7EJ78|K7ELC2|K7EM56|K7EQJ5|P62841|S4R417|S4R456	U1 - control	0.288326	2.30697	0.0603585	1
XPO1	O14980	U1 - control	0.196122	2.30068	0.0608816	1
CLTC	A0A087WVQ6|Q00610|Q00610-2	U1 - control	0.169719	2.29804	0.0611025	1
PTGFRN	Q9P2B2	U1 - control	-0.218971	-2.27281	0.0632592	1
SLC26A6	G3XAC1|Q9BXS9-3	U1 - control	0.12902	2.27014	0.0634919	1
TF	P02787	U1 - control	-0.140335	-2.26485	0.063955	1
LRP1	Q07954	U1 - control	-0.294459	-2.25707	0.0646438	1
RBM14	Q96PK6	U1 - control	0.139521	2.25214	0.0650844	1
SNRNP200	O75643	U1 - control	0.164617	2.25195	0.0651013	1
IL6ST	P40189|P40189-3	U1 - control	-0.197715	-2.24456	0.0657665	1
NECTIN1	Q15223	U1 - control	-0.130648	-2.22996	0.067103	1
EIF4G2	D3DQV9|H0Y3P2|P78344|P78344-2	U1 - control	0.174128	2.22817	0.0672688	1
DDX1	A0A087X2G1|F1T0B3|Q92499|Q92499-3	U1 - control	0.131093	2.21042	0.068936	1
CKAP5	Q14008|Q14008-2|Q14008-3	U1 - control	0.158282	2.20424	0.0695258	1
YTHDF3	A0A024R7W5|A0A087WY31|A0A087X0Q1|Q7Z739	U1 - control	0.326475	2.19769	0.070157	1
EXOSC10	Q01780|Q01780-2	U1 - control	-0.239146	-2.1974	0.0701854	1
YTHDF2	A0A087WXZ3|Q9Y5A9	U1 - control	0.174862	2.1953	0.0703893	1
PRPF8	Q6P2Q9	U1 - control	0.142472	2.19274	0.0706382	1
PDIA3	H7BZJ3|P30101	U1 - control	-0.132523	-2.19071	0.0708361	1
DHX9	Q08211	U1 - control	0.170348	2.18871	0.0710322	1
CNN3	Q15417|Q15417-2|Q15417-3	U1 - control	0.118944	2.17997	0.0718952	1
MRPS7	J3QLS3|Q9Y2R9	U1 - control	0.130922	2.17814	0.0720765	1
ELAVL1	Q15717|Q15717-2	U1 - control	0.138822	2.17784	0.0721066	1
STX4	Q12846|Q12846-2	U1 - control	-0.126653	-2.17482	0.0724079	1
WDR33	Q9C0J8	U1 - control	0.154091	2.17133	0.072758	1
IKBKAP	O95163	U1 - control	0.180468	2.16684	0.0732104	1
ATXN2	H0YH87|Q99700|Q99700-2|Q99700-4|V9GY86	U1 - control	0.156554	2.1632	0.0735802	1
DAG1	Q14118	U1 - control	-0.290065	-2.16188	0.0737138	1
GGH	Q92820	U1 - control	-0.218344	-2.16061	0.0738437	1
HNRNPH2	P55795	U1 - control	0.139295	2.15865	0.074044	1
FAM98A	Q8NCA5|Q8NCA5-2	U1 - control	0.176025	2.15471	0.0744486	1
LUC7L2	Q9Y383	U1 - control	-0.461084	-2.15152	0.0747776	1
NONO	Q15233	U1 - control	0.129359	2.14892	0.075047	1
RCC1	C9JW69|P18754|P18754-2	U1 - control	-0.156449	-2.14845	0.0750962	1
RPS26	P62854	U1 - control	0.204348	2.14584	0.0753673	1
GNB2|GNB1	E7EP32|P62873|P62873-2|P62879	U1 - control	-0.117243	-2.14263	0.075703	1
DHX30	H7BXY3|Q7L2E3|Q7L2E3-2|Q7L2E3-3	U1 - control	0.18457	2.13496	0.0765103	1
EEF1A1|EEF1A1P5	P68104|Q5VTE0	U1 - control	-0.118539	-2.13477	0.0765302	1
RBM27	Q9P2N5	U1 - control	0.148979	2.13205	0.0768183	1
CCNL1	Q9UK58|Q9UK58-6	U1 - control	0.199998	2.127	0.077357	1
RPL26	P61254	U1 - control	0.214116	2.10247	0.0800296	1
SRSF6	Q13247|Q13247-3	U1 - control	-0.208623	-2.10108	0.0801829	1
IGF2R	P11717	U1 - control	-0.281335	-2.09948	0.0803611	1
COPB1	P53618	U1 - control	0.140411	2.08682	0.0817827	1
BCAM	P50895	U1 - control	-0.286124	-2.08284	0.0822358	1
SLC19A3	Q9BZV2	U1 - control	-0.188277	-2.07332	0.0833275	1
UGDH	O60701	U1 - control	-0.14318	-2.06847	0.0838888	1
PLEC	Q15149	U1 - control	0.164933	2.06285	0.0845456	1
SYNCRIP	O60506|O60506-2	U1 - control	0.142645	2.06041	0.0848318	1
A2M	P01023	U1 - control	-0.194155	-2.06007	0.0848723	1
MRPL43	B1AL05|H0Y6Y8|H0YBU8|Q8N983|Q8N983-2|Q8N983-3|Q8N983-4|Q8N983-6|Q8N983-7	U1 - control	-0.244201	-2.04782	0.0863255	1
GNS	P15586	U1 - control	-0.275457	-2.04445	0.0867303	1
AIFM1	O95831|O95831-3	U1 - control	-0.126277	-2.04366	0.0868252	1
IWS1	Q96ST2|Q96ST2-2|Q96ST2-3	U1 - control	-1.05868	-2.03834	0.0874685	1
AHCYL1	O43865	U1 - control	-0.115028	-2.0373	0.087594	1
AP1M1	E7ENJ6|Q9BXS5|Q9BXS5-2	U1 - control	-0.136923	-2.03667	0.0876706	1
GNAS	P63092|P63092-2|P63092-3|P63092-4|Q5JWF2|Q5JWF2-2	U1 - control	-0.118525	-2.03342	0.0880674	1
KIF1C	O43896	U1 - control	0.131479	2.02724	0.0888252	1
RRBP1	A0A0A0MRV0|Q9P2E9|Q9P2E9-2	U1 - control	-0.366114	-2.02145	0.0895422	1
AP3D1	O14617|O14617-2|O14617-3|O14617-5	U1 - control	0.132369	2.0195	0.089784	1
RPL34	P49207	U1 - control	0.224532	2.0195	0.0897841	1
PABPC4	Q13310-2|Q13310-3	U1 - control	0.164325	2.0179	0.0899836	1
PABPC1	H0YAR2|P11940	U1 - control	0.155941	2.01275	0.0906297	1
HAT1	O14929	U1 - control	-0.239136	-1.99926	0.0923415	1
TRIM25	Q14258	U1 - control	0.148345	1.99172	0.0933137	1
CLU	P10909|P10909-2|P10909-4|P10909-5	U1 - control	-0.248225	-1.98852	0.0937294	1
SNAP23	O00161|O00161-2	U1 - control	-0.121395	-1.98704	0.0939217	1
HSP90B1	P14625	U1 - control	-0.131234	-1.98658	0.0939813	1
KTN1	Q86UP2	U1 - control	0.148478	1.98643	0.0940014	1
RNF13	C9J8T4|C9JYN7|O43567	U1 - control	-0.232093	-1.98382	0.0943422	1
ALYREF	Q86V81	U1 - control	0.167932	1.98145	0.0946538	1
SEC23A	F5H365|Q15436	U1 - control	0.112479	1.97723	0.0952098	1
IL1RAP	Q9NPH3	U1 - control	-0.131352	-1.96699	0.0965721	1
RNPS1	H3BMM9|H3BTC0|H3BV80|Q15287	U1 - control	0.175936	1.96292	0.0971204	1
MARCKS	A0A087WZH7|P29966	U1 - control	-0.114034	-1.95748	0.0978558	1
MACF1	Q9UPN3	U1 - control	0.113429	1.95651	0.0979887	1
SEC62	Q99442	U1 - control	-0.261026	-1.94316	0.099822	1
TFRC	P02786	U1 - control	-0.124886	-1.94283	0.0998672	1
RPS8	P62241	U1 - control	0.166337	1.93585	0.10084	1
RAB2A	P61019|P61019-2	U1 - control	-0.157754	-1.9347	0.101	1
DHX29	A0A087WYN9|Q7Z478	U1 - control	0.178796	1.92036	0.103032	1
PPIG	Q13427	U1 - control	-0.142999	-1.91512	0.103784	1
KARS	Q15046|Q15046-2	U1 - control	-0.105216	-1.91398	0.103949	1
DYNC1LI1	E9PHI6|Q9Y6G9	U1 - control	-0.194648	-1.91261	0.104147	1
SUB1	P53999	U1 - control	0.54922	1.91091	0.104394	1
DDX3X	A0A0D9SF53|A0A0D9SFB3|A0A0D9SG12|O00571|O00571-2	U1 - control	0.119204	1.90978	0.104557	1
RPL21	P46778	U1 - control	0.159967	1.90601	0.105106	1
CLIC1	O00299	U1 - control	-0.142851	-1.90546	0.105186	1
ENPP1	P22413	U1 - control	-0.207389	-1.89827	0.106242	1
KIF21A	Q7Z4S6|Q7Z4S6-2|Q7Z4S6-3|Q7Z4S6-4|Q7Z4S6-5|Q7Z4S6-6	U1 - control	0.113275	1.88896	0.107624	1
RPL17|RPL17-C18orf32	A0A087WXM6|A0A0A6YYL6|J3KRX5|J3QQT2|P18621|P18621-3	U1 - control	0.135707	1.8866	0.107977	1
MRPL3	E7ETU7|H0Y9G6|P09001	U1 - control	0.112049	1.88345	0.108451	1
USP10	Q14694|Q14694-2|Q14694-3	U1 - control	0.147731	1.88297	0.108523	1
RALA	P11233	U1 - control	-0.155266	-1.87749	0.109352	1
EDC4	Q6P2E9	U1 - control	0.111828	1.87605	0.109571	1
FUBP1	E9PEB5|Q96AE4|Q96AE4-2	U1 - control	0.122169	1.87603	0.109575	1
MYH9	P35579	U1 - control	0.135546	1.87181	0.110218	1
CAPRIN1	Q14444|Q14444-2	U1 - control	0.155257	1.87045	0.110426	1
SLC30A1	Q9Y6M5	U1 - control	-0.147976	-1.86862	0.110707	1
ICAM1	P05362	U1 - control	-0.127918	-1.86121	0.111852	1
ATP2A2	P16615	U1 - control	0.195697	1.85996	0.112046	1
RBM10	A0A0A0MR66|P98175|P98175-2	U1 - control	0.112177	1.85475	0.112859	1
RBM22	Q9NW64|Q9NW64-2	U1 - control	0.13307	1.85382	0.113005	1
SLC25A5	P05141	U1 - control	-0.10382	-1.84174	0.114915	1
LAMC1	P11047	U1 - control	-0.235128	-1.84032	0.115142	1
NME2|NME1-NME2	F6XY72|J3KPD9|P22392|P22392-2|Q32Q12	U1 - control	0.14086	1.83748	0.115597	1
IQGAP1	P46940	U1 - control	-0.10346	-1.82953	0.116879	1
PSPC1	Q8WXF1	U1 - control	0.112555	1.82632	0.117401	1
SART3	Q15020|Q15020-4	U1 - control	-0.121935	-1.82207	0.118096	1
RPL37	D6RG19|P61927	U1 - control	0.196466	1.82198	0.118111	1
CD46	P15529-15|P15529-2|P15529-3|P15529-4|P15529-5|P15529-6|P15529-7	U1 - control	-0.260757	-1.81997	0.11844	1
CDK12	J3QSD7|Q9NYV4|Q9NYV4-2|Q9NYV4-3	U1 - control	0.170383	1.81563	0.119156	1
EPRS	P07814	U1 - control	0.108884	1.81341	0.119523	1
FLNA	P21333|P21333-2|Q5HY54|Q60FE5	U1 - control	0.164864	1.81281	0.119622	1
ARGLU1	Q9NWB6	U1 - control	-0.17753	-1.80939	0.120192	1
SCAF11	F8VXG7|Q99590|Q99590-2	U1 - control	0.126545	1.80813	0.120402	1
TMEM30A	Q9NV96|Q9NV96-2	U1 - control	-0.239938	-1.79843	0.122032	1
RPL29	P47914	U1 - control	0.227663	1.7976	0.122172	1
RPL38	P63173	U1 - control	-0.108247	-1.79715	0.12225	1
RPL14	P50914	U1 - control	0.16779	1.79396	0.12279	1
RNF167	I3L0L6|I3L2Y3|Q9H6Y7	U1 - control	-0.148336	-1.79355	0.122861	1
TMEM63B	H0YCP6|H3BLW6|Q5T3F8|Q5T3F8-2|Q5T3F8-3	U1 - control	-0.541152	-1.79092	0.12331	1
IQGAP2	F5H7S7|Q13576|Q13576-2|Q13576-3	U1 - control	0.11979	1.78592	0.124168	1
RNF40	H3BP71|O75150|O75150-3|O75150-4	U1 - control	0.144761	1.78493	0.124338	1
ABCE1	P61221	U1 - control	0.112477	1.78437	0.124435	1
DSP	P15924|P15924-2|P15924-3	U1 - control	-0.389195	-1.78225	0.1248	1
BSG	P35613|P35613-2|P35613-3	U1 - control	-0.159703	-1.77874	0.12541	1
LIN28B	Q6ZN17	U1 - control	0.122131	1.77343	0.126335	1
SF1	H7C0N4|Q15637|Q15637-2|Q15637-3|Q15637-4|Q15637-5|Q15637-6	U1 - control	0.120325	1.77192	0.126601	1
EIF2A	F8WAE5|Q9BY44|Q9BY44-3	U1 - control	-0.125964	-1.76357	0.128074	1
FGA	P02671|P02671-2	U1 - control	-0.103306	-1.76152	0.128439	1
GNPTAB	Q3T906|Q3T906-2	U1 - control	-0.161906	-1.75757	0.129143	1
PDCD6IP	Q8WUM4	U1 - control	0.108138	1.73334	0.133551	1
IARS	A0A0A0MSX9|P41252	U1 - control	0.119172	1.72296	0.135482	1
U2AF1L5|U2AF1	P0DN76|Q01081|Q01081-2|Q01081-4	U1 - control	-0.118559	-1.72286	0.135502	1
LMNB1	P20700	U1 - control	-0.0945803	-1.70792	0.13833	1
LEO1	Q8WVC0	U1 - control	-0.125253	-1.7071	0.138487	1
TMEM214	Q6NUQ4|Q6NUQ4-2	U1 - control	0.125932	1.68958	0.141881	1
RNF149	F8WCD0|Q8NC42	U1 - control	-0.194849	-1.68499	0.142784	1
HSPA9	P38646	U1 - control	-0.120575	-1.67957	0.143858	1
RPS23	P62266	U1 - control	0.188276	1.67848	0.144074	1
NCAPD2	Q15021	U1 - control	0.139871	1.67618	0.144532	1
PCBP1	Q15365	U1 - control	0.140519	1.67204	0.145361	1
CPM	P14384	U1 - control	-0.224647	-1.65493	0.148834	1
CDC37	K7EQA9|Q16543	U1 - control	-0.115512	-1.64738	0.150392	1
VARS	P26640	U1 - control	0.126147	1.64508	0.15087	1
FGB	P02675	U1 - control	-0.0909166	-1.63795	0.152359	1
RAVER1	A0A087WZ13|E9PAU2	U1 - control	0.126913	1.63771	0.15241	1
RPS5	M0R0F0|P46782	U1 - control	0.302551	1.63447	0.153091	1
ARHGEF2	Q92974|Q92974-2|Q92974-3|V9GYM8	U1 - control	0.139744	1.6334	0.153319	1
SLC29A2	Q14542|Q14542-3	U1 - control	0.144976	1.62961	0.154121	1
IFNGR1	P15260	U1 - control	-0.174091	-1.62687	0.154703	1
FLRT3	Q9NZU0	U1 - control	-0.256591	-1.6268	0.154718	1
RSRC1	Q96IZ7	U1 - control	-0.124315	-1.6262	0.154846	1
HSP90AA1	P07900|P07900-2	U1 - control	-0.153038	-1.62124	0.155908	1
GNAI2	P04899|P04899-4	U1 - control	-0.184536	-1.61661	0.156905	1
ANXA6	P08133|P08133-2	U1 - control	-0.0925272	-1.61512	0.157226	1
EIF3L	B0QY89|Q9Y262	U1 - control	0.107651	1.61448	0.157365	1
TBRG4	Q969Z0	U1 - control	0.122749	1.61315	0.157654	1
ZC3H7A	Q8IWR0	U1 - control	0.156631	1.61282	0.157724	1
NAT10	A0A087WV29|Q9H0A0|Q9H0A0-2	U1 - control	0.143	1.60926	0.158499	1
DDB1	F5GY55|Q16531	U1 - control	0.115343	1.6058	0.159256	1
RPS15A	P62244	U1 - control	-0.102521	-1.60326	0.159812	1
SF3B2	A0A087WZZ5|Q13435	U1 - control	0.0928986	1.60268	0.15994	1
CPD	O75976	U1 - control	-0.306138	-1.60207	0.160073	1
EPHB4	P54760|Q96L35	U1 - control	-0.08834	-1.59606	0.161401	1
CYFIP1	Q7L576	U1 - control	0.161688	1.59256	0.162181	1
FGG	C9JC84|C9JEU5|P02679|P02679-2	U1 - control	-0.125935	-1.59219	0.162264	1
ABCF3	Q9NUQ8	U1 - control	0.130645	1.591	0.162528	1
DDX46	A0A0C4DG89|Q7L014	U1 - control	-0.216484	-1.58964	0.162832	1
DNAJC2	Q99543|Q99543-2	U1 - control	-0.0892609	-1.58782	0.16324	1
SLC31A1	O15431	U1 - control	-0.0865952	-1.58412	0.164072	1
COPG1	Q9Y678	U1 - control	0.113627	1.58141	0.164685	1
MKRN2	C9J494|Q9H000|Q9H000-2	U1 - control	0.0979833	1.57879	0.165277	1
ZC3H7B	Q9UGR2|Q9UGR2-2	U1 - control	0.105428	1.5786	0.165321	1
CTSD	P07339	U1 - control	-0.102819	-1.5664	0.168112	1
YBX1	P67809	U1 - control	0.191017	1.56571	0.168272	1
GPC3	P51654|P51654-3	U1 - control	-0.0993555	-1.55967	0.169669	1
PSAP	C9JIZ6|P07602|P07602-2|P07602-3	U1 - control	-0.262175	-1.55794	0.170074	1
KPNB1	Q14974	U1 - control	0.0974305	1.55745	0.170187	1
TMEM179B	Q7Z7N9	U1 - control	-0.118857	-1.55605	0.170514	1
NEGR1	Q7Z3B1	U1 - control	-0.110492	-1.55407	0.170978	1
PDIA6	Q15084|Q15084-2|Q15084-3|Q15084-4|Q15084-5	U1 - control	-0.095781	-1.554	0.170993	1
DDX6	P26196	U1 - control	-0.298706	-1.55048	0.17182	1
SEC61A1	B4DR61|P61619	U1 - control	0.130081	1.54817	0.172366	1
RPL10	F8W7C6|P27635|X1WI28	U1 - control	0.109886	1.54081	0.174112	1
SAE1	M0QZS6|Q9UBE0	U1 - control	-0.156516	-1.53913	0.174513	1
RPS18	P62269	U1 - control	0.107869	1.53743	0.174918	1
NES	P48681	U1 - control	0.110454	1.53694	0.175037	1
SLC20A2	Q08357	U1 - control	0.13863	1.53644	0.175155	1
CCAR2	Q8N163|Q8N163-2	U1 - control	0.0952603	1.53521	0.175451	1
RBM33	H0Y3K4|Q96EV2	U1 - control	-3.05598	-1.53376	0.1758	1
TARS	P26639|P26639-2	U1 - control	-0.0878673	-1.53307	0.175966	1
HM13	Q8TCT9|Q8TCT9-5	U1 - control	-0.192081	-1.53245	0.176114	1
HELLS	A0A0B4J1V9|Q9NRZ9|Q9NRZ9-2|Q9NRZ9-3|Q9NRZ9-5|Q9NRZ9-6	U1 - control	-0.102659	-1.52056	0.179001	1
DAP3	P51398|P51398-2|P51398-3	U1 - control	-0.110955	-1.51775	0.179689	1
SLC3A2	F5GZS6|F5H867|J3KPF3|P08195|P08195-2|P08195-3|P08195-4	U1 - control	-0.214441	-1.51181	0.181154	1
LDLR	J3KMZ9|P01130|P01130-2|P01130-3|P01130-4|P01130-5|P01130-6	U1 - control	-0.146358	-1.5089	0.181876	1
MRPS9	P82933	U1 - control	-0.0848291	-1.50766	0.182183	1
PLEKHA5	Q9HAU0|Q9HAU0-2|Q9HAU0-3|Q9HAU0-4|Q9HAU0-5|Q9HAU0-6	U1 - control	0.110999	1.50764	0.182189	1
PSMD7	P51665	U1 - control	0.183697	1.49956	0.184208	1
HIST1H4A	P62805	U1 - control	-0.214317	-1.49723	0.184795	1
ANKHD1	Q8IWZ3|Q8IWZ3-4|Q8IWZ3-6	U1 - control	0.119892	1.4935	0.185737	1
PRKCSH	K7ELL7|P14314|P14314-2	U1 - control	-0.0937059	-1.48979	0.186678	1
ADGRL2	B1ALU1|B1ALU3|H0Y5C0|O95490|O95490-2|O95490-5|O95490-6|O95490-7	U1 - control	-0.0943929	-1.48676	0.187451	1
SQSTM1	E7EMC7|Q13501	U1 - control	0.113012	1.48295	0.188427	1
AKAP13	Q12802|Q12802-2|Q12802-4	U1 - control	0.123575	1.47712	0.18993	1
PON2	A0A0J9YXF2|A0A0J9YYG4|J3QT77|Q15165|Q15165-1|Q15165-3	U1 - control	-0.209012	-1.47166	0.191345	1
ACP2	E9PQY3|P11117	U1 - control	-0.1037	-1.46911	0.19201	1
PPP1CA	E9PMD7|P62136	U1 - control	-0.0914373	-1.46822	0.192242	1
NCSTN	Q92542|Q92542-2	U1 - control	-0.1642	-1.46466	0.193175	1
DHX8	F5H658|Q14562	U1 - control	0.13756	1.4634	0.193507	1
GAPDH	P04406	U1 - control	-0.0806247	-1.4628	0.193665	1
PURB	Q96QR8	U1 - control	0.124221	1.45426	0.195924	1
DDX17	H3BLZ8|Q92841	U1 - control	0.098046	1.44451	0.198534	1
WHSC1	O96028	U1 - control	0.0977944	1.44264	0.199039	1
ITGA5	P08648	U1 - control	-0.189481	-1.44087	0.19952	1
ABCF2	Q9UG63|Q9UG63-2	U1 - control	0.0911166	1.43946	0.199901	1
RECQL	P46063	U1 - control	-0.0903874	-1.43856	0.200144	1
M6PR	P20645	U1 - control	-0.0788568	-1.43719	0.200518	1
HSP90AB1	P08238	U1 - control	-0.0834054	-1.43497	0.20112	1
IPO5	O00410|O00410-3	U1 - control	0.184032	1.43448	0.201256	1
TRIM28	Q13263	U1 - control	0.0934297	1.4334	0.201549	1
ECE1	P42892|P42892-2|P42892-3|P42892-4	U1 - control	-0.086899	-1.43147	0.202077	1
FBL	M0QXL5|M0R0P1|M0R2Q4|P22087	U1 - control	-0.105669	-1.43016	0.202435	1
HP	P00738	U1 - control	-0.266937	-1.42961	0.202586	1
RRAS2	A0A0C4DGH2|P62070|P62070-4	U1 - control	-0.0860565	-1.42757	0.203148	1
HNRNPM	M0QZM1|P52272|P52272-2	U1 - control	0.0967623	1.42733	0.203212	1
MRPL13	Q9BYD1	U1 - control	-0.104295	-1.42377	0.204196	1
LRPAP1	P30533	U1 - control	-0.177837	-1.4212	0.204906	1
POLDIP3	Q9BY77	U1 - control	0.1071	1.41605	0.206339	1
SYPL1	C9JYN0|Q16563-2	U1 - control	-0.112098	-1.41463	0.206736	1
U2SURP	E7ET15|O15042|O15042-2	U1 - control	-0.172001	-1.4113	0.207669	1
ATP6V0A1	B7Z2A9|B7Z641|Q93050|Q93050-1|Q93050-3	U1 - control	-0.0827404	-1.41066	0.207849	1
NPM1	P06748	U1 - control	-0.10202	-1.40214	0.210256	1
HEXIM1	O94992	U1 - control	-0.156648	-1.39795	0.211447	1
UTRN	P46939|P46939-2	U1 - control	0.135314	1.39397	0.212588	1
TXNDC5	Q8NBS9|Q8NBS9-2	U1 - control	-0.10715	-1.38866	0.214115	1
ITGA6	P23229|P23229-2|P23229-3|P23229-4|P23229-5|P23229-6|P23229-9	U1 - control	-0.198261	-1.38578	0.214947	1
GGT1	E7ET76|P19440	U1 - control	-0.0900361	-1.38463	0.215281	1
DHX15	O43143	U1 - control	0.0791078	1.38292	0.215777	1
MCAM	P43121	U1 - control	-0.117413	-1.37545	0.21796	1
SPTBN1	A0A087WUZ3|Q01082	U1 - control	0.0795701	1.37381	0.218441	1
CD97	P48960|P48960-2|P48960-3	U1 - control	-0.134267	-1.37166	0.219072	1
DNAJC21	Q5F1R6|Q5F1R6-2|Q5F1R6-3	U1 - control	-0.107637	-1.3686	0.219976	1
VAMP3	Q15836	U1 - control	-0.0929751	-1.36772	0.220239	1
U2AF2	K7ENG2|P26368|P26368-2	U1 - control	0.0898702	1.3587	0.222923	1
PTPRF	H0Y6Z7|H0Y7Z9|P10586|P10586-2	U1 - control	-0.138584	-1.35806	0.223114	1
ANP32A	P39687	U1 - control	-0.279204	-1.35522	0.223968	1
MTCH2	Q9Y6C9	U1 - control	-0.101223	-1.35503	0.224024	1
HIST1H1C	P16403	U1 - control	-0.117981	-1.34852	0.225989	1
YTHDC1	J3QR07|Q96MU7	U1 - control	-0.112266	-1.34811	0.226115	1
CAND1	Q86VP6	U1 - control	0.113883	1.34807	0.226126	1
MRPL1	Q9BYD6	U1 - control	-0.0828492	-1.34745	0.226316	1
TMEM57	Q8N5G2	U1 - control	0.113963	1.34337	0.227557	1
UGGT1	Q9NYU2|Q9NYU2-2	U1 - control	0.0876235	1.3367	0.229597	1
ASGR1	P07306	U1 - control	-0.224222	-1.33479	0.230187	1
FXR2	P51116	U1 - control	0.133312	1.33374	0.230512	1
LRPPRC	P42704	U1 - control	0.120331	1.3309	0.231389	1
PPP1R10	Q96QC0	U1 - control	0.0797755	1.33056	0.231494	1
DNAJC5	Q9H3Z4|Q9H3Z4-2	U1 - control	-0.0898888	-1.32934	0.23187	1
GOLIM4	O00461	U1 - control	-0.146389	-1.32928	0.231891	1
GALNT2	Q10471	U1 - control	-0.0810947	-1.32912	0.231939	1
PCYOX1	Q9UHG3|Q9UHG3-2	U1 - control	-0.115324	-1.32754	0.232432	1
SRSF11	Q05519|Q05519-2|Q5T760	U1 - control	-0.151557	-1.32478	0.233289	1
ITGA1	P56199	U1 - control	-0.0841507	-1.31921	0.235034	1
PTBP1	A6NLN1|P26599|P26599-2|P26599-3	U1 - control	0.112236	1.31353	0.236823	1
RPL18	F8VYV2|G3V203|H0YHA7|J3QQ67|Q07020|Q07020-2	U1 - control	0.0944053	1.31335	0.23688	1
RBM12B	B9ZVT1|Q8IXT5	U1 - control	0.107099	1.31243	0.23717	1
TRIM71	Q2Q1W2	U1 - control	0.138165	1.31124	0.237548	1
SON	P18583|P18583-10|P18583-4|P18583-5|P18583-6|P18583-7|P18583-9	U1 - control	0.0822138	1.30896	0.23827	1
RPS11	P62280	U1 - control	0.115331	1.30891	0.238287	1
HSPH1	A0A0A0MSM0|Q92598|Q92598-2|Q92598-3|Q92598-4	U1 - control	-0.0845786	-1.30726	0.238813	1
MPZL1	O95297|O95297-2	U1 - control	-0.208255	-1.30659	0.239025	1
AGT	P01019	U1 - control	-0.176859	-1.30651	0.239051	1
PSMD3	O43242	U1 - control	-0.097729	-1.30624	0.239138	1
GPC6	Q9Y625	U1 - control	-0.117025	-1.30473	0.239619	1
RPL3	P39023	U1 - control	0.104675	1.30384	0.239903	1
ANPEP	P15144	U1 - control	-0.286335	-1.30163	0.24061	1
SCD	O00767	U1 - control	0.072089	1.29856	0.241597	1
ABCA1	O95477	U1 - control	-0.0889289	-1.29777	0.241853	1
RSL1D1	J3QSV6|O76021	U1 - control	0.102068	1.29518	0.242686	1
PLD3	Q8IV08	U1 - control	-0.218602	-1.29455	0.24289	1
DNAJA1	P31689	U1 - control	-0.0867979	-1.29288	0.243432	1
G3BP2	Q9UN86|Q9UN86-2	U1 - control	0.0964357	1.28494	0.246016	1
CHD2	O14647|O14647-2	U1 - control	-0.101715	-1.28088	0.247347	1
TRIM56	Q9BRZ2	U1 - control	-0.159164	-1.28087	0.24735	1
SF3B1	O75533	U1 - control	0.141673	1.27932	0.247858	1
RTN3	O95197|O95197-2|O95197-3|O95197-4|O95197-7	U1 - control	-0.0704654	-1.27745	0.248475	1
RPL7A	P62424|Q5T8U3	U1 - control	0.120485	1.27602	0.248949	1
SBDS	A0A087X020|Q9Y3A5	U1 - control	-0.0745344	-1.26743	0.251799	1
ITGB5	P18084	U1 - control	-0.130823	-1.26726	0.251856	1
GPR108	Q9NPR9	U1 - control	-0.0982855	-1.26404	0.252933	1
EIF3G	K7EL20|K7ER90|O75821	U1 - control	0.099704	1.26199	0.253622	1
HDGF	P51858	U1 - control	-0.0694131	-1.25752	0.255126	1
TFAM	Q00059	U1 - control	-0.0915581	-1.25705	0.255287	1
SORT1	Q99523	U1 - control	-0.245555	-1.25335	0.256539	1
SSBP1	A0A0G2JLD8|C9K0U8|E7EUY5|Q04837	U1 - control	-0.164865	-1.2515	0.257166	1
SERPING1	E9PGN7|H9KV48|P05155|P05155-3	U1 - control	-0.151051	-1.24818	0.258298	1
MFN2	O95140	U1 - control	0.0905758	1.24806	0.25834	1
ITFG1	H3BUJ1|Q8TB96	U1 - control	-0.102064	-1.24795	0.258376	1
MAP4	E7EVA0|P27816|P27816-6	U1 - control	0.0790106	1.24698	0.258708	1
IGF1R	C9J5X1|P08069	U1 - control	-0.135865	-1.24622	0.258966	1
ETFB	P38117|P38117-2	U1 - control	-0.102749	-1.24211	0.260375	1
EBNA1BP2	H7C2Q8|Q99848	U1 - control	0.0948658	1.24088	0.260801	1
HIST1H1E	P10412	U1 - control	-0.131952	-1.24042	0.260957	1
TSR1	Q2NL82	U1 - control	0.0973987	1.24011	0.261064	1
PTCD3	Q96EY7	U1 - control	0.0698534	1.2391	0.261413	1
SCCPDH	Q8NBX0	U1 - control	-0.0970242	-1.23794	0.261814	1
FEN1	P39748	U1 - control	-0.0944741	-1.23776	0.261875	1
RPL23A	P62750	U1 - control	0.0870719	1.23679	0.26221	1
PROM1	O43490|O43490-2|O43490-3|O43490-4|O43490-5|O43490-6|O43490-7	U1 - control	-0.126449	-1.23625	0.262398	1
TMX2	Q9Y320|Q9Y320-2	U1 - control	-0.074009	-1.23575	0.262571	1
DARS	P14868	U1 - control	-0.109231	-1.22976	0.26465	1
RAB7A	C9J4V0|C9J8S3|P51149	U1 - control	-0.082901	-1.22955	0.264725	1
INSR	P06213|P06213-2	U1 - control	-0.0802324	-1.2293	0.264812	1
DSTN	F6RFD5|P60981	U1 - control	-0.10921	-1.22781	0.265331	1
UBA2	Q9UBT2	U1 - control	-0.0844041	-1.22354	0.266827	1
MRPS5	P82675	U1 - control	0.0964044	1.21813	0.268735	1
SMARCA1	A0A0A0MRP6|B7ZLQ5|P28370|P28370-2	U1 - control	0.0837164	1.21696	0.269149	1
SC5D	O75845	U1 - control	0.0770631	1.21588	0.26953	1
ATP5A1	P25705	U1 - control	-0.0844657	-1.21394	0.270216	1
PSMD13	A0A087WUL9|H0YD73|J3KNQ3|Q9UNM6|Q9UNM6-2	U1 - control	-0.0994674	-1.20968	0.271732	1
RAC1	P63000|P63000-2	U1 - control	-0.0785264	-1.20876	0.272061	1
QSOX2	Q6ZRP7	U1 - control	-0.194852	-1.20607	0.273024	1
SUPT6H	Q7KZ85	U1 - control	0.0724552	1.20204	0.27447	1
G3BP1	Q13283	U1 - control	0.0875276	1.20072	0.274944	1
MIA3	Q5JRA6	U1 - control	0.092766	1.20035	0.27508	1
NAGPA	K7EPH3|Q9UK23|Q9UK23-2	U1 - control	0.0700283	1.19964	0.275334	1
RTF1	Q92541	U1 - control	-0.121781	-1.1967	0.276399	1
EDF1	O60869|O60869-2|O60869-3	U1 - control	0.0717663	1.19416	0.277318	1
AIMP1	Q12904|Q12904-2	U1 - control	-0.0650875	-1.17954	0.282669	1
SLC6A6	A0A087WY96|P31641	U1 - control	0.110165	1.17765	0.283369	1
ADAM10	O14672	U1 - control	-0.0853936	-1.17682	0.283675	1
RPS16	P62249	U1 - control	-0.079646	-1.17602	0.283972	1
FXR1	P51114|P51114-2	U1 - control	0.0701226	1.17018	0.286143	1
SPATS2L	Q9NUQ6|Q9NUQ6-2	U1 - control	0.0768876	1.16515	0.288022	1
PDAP1	Q13442	U1 - control	0.0697477	1.16315	0.288773	1
TIAL1	Q01085-2	U1 - control	0.167384	1.16201	0.289202	1
CIRBP	D6W5Y5|K7EJV1|K7EMY9|K7EPM4|K7EQR7|Q14011|Q14011-2	U1 - control	0.0940004	1.16157	0.289367	1
STMN1	P16949|P16949-2	U1 - control	-0.110172	-1.16089	0.289623	1
CYB5R3	P00387|P00387-2|P00387-3	U1 - control	-0.0958572	-1.15965	0.29009	1
DDX5	J3KTA4|P17844|P17844-2	U1 - control	0.0677756	1.15717	0.291029	1
API5	G3V1C3|Q9BZZ5|Q9BZZ5-2|Q9BZZ5-3	U1 - control	0.0659103	1.15501	0.291847	1
TM9SF2	Q99805	U1 - control	-0.174088	-1.15202	0.292981	1
RAB5C	P51148|P51148-2	U1 - control	0.088596	1.15147	0.293191	1
SLTM	Q9NWH9	U1 - control	-0.0987286	-1.15058	0.29353	1
HSPD1	P10809	U1 - control	-0.099653	-1.14901	0.29413	1
BOD1L1	Q8NFC6	U1 - control	0.0819059	1.14828	0.294407	1
HBS1L	Q9Y450|Q9Y450-4	U1 - control	0.0737922	1.14754	0.294689	1
RPL6	Q02878	U1 - control	0.085657	1.14649	0.295094	1
HAVCR1	Q96D42	U1 - control	-0.126701	-1.14163	0.296957	1
MAN2A1	Q16706	U1 - control	0.0805687	1.14147	0.297018	1
PRMT1	E9PKG1|H7C2I1|Q99873|Q99873-2|Q99873-3|Q99873-4	U1 - control	-0.0702897	-1.12342	0.304033	1
TKT	A0A0B4J1R6|P29401|P29401-2	U1 - control	-0.0653442	-1.11763	0.306315	1
G3V599	G3V599	U1 - control	0.0795562	1.11694	0.306586	1
VCP	P55072	U1 - control	0.0816304	1.11628	0.306847	1
RDX	P35241|P35241-5	U1 - control	-0.0644799	-1.11527	0.307247	1
WFS1	O76024	U1 - control	0.0928393	1.10391	0.311775	1
IKBIP	Q70UQ0-4	U1 - control	-0.0968932	-1.10242	0.312372	1
SUPT5H	O00267|O00267-2	U1 - control	-0.0963083	-1.09714	0.314499	1
GSPT1	P15170-2|P15170-3	U1 - control	0.0874034	1.09397	0.315779	1
COPA	P53621|P53621-2	U1 - control	0.072533	1.09171	0.316698	1
LARP7	Q4G0J3|Q4G0J3-3	U1 - control	-0.0785496	-1.09151	0.31678	1
TLN1	Q9Y490	U1 - control	0.0770767	1.09141	0.316819	1
GFPT1	Q06210|Q06210-2	U1 - control	0.0657347	1.09119	0.316907	1
MRPL37	Q9BZE1	U1 - control	0.0875793	1.09094	0.317011	1
TUFM	P49411	U1 - control	-0.0947285	-1.08668	0.318745	1
FADS1	A0A0A0MR51|O60427	U1 - control	0.0884839	1.08511	0.319385	1
RPS3A	P61247	U1 - control	0.0803509	1.08335	0.320109	1
RPL35A	C9K025|P18077	U1 - control	0.124523	1.08323	0.320155	1
EIF1|EIF1B	K7EM18|O60739|P41567	U1 - control	-0.066871	-1.08308	0.320219	1
TRA2B	P62995	U1 - control	-0.194262	-1.08288	0.320302	1
HDAC1	Q13547	U1 - control	-0.0659545	-1.08024	0.321382	1
CCT4	P50991	U1 - control	-0.0712539	-1.08008	0.321449	1
TCP1	P17987	U1 - control	-0.0673552	-1.07836	0.322156	1
CANX	P27824|P27824-2	U1 - control	-0.0725832	-1.07744	0.322538	1
SLC6A14	Q9UN76	U1 - control	0.106072	1.07475	0.323647	1
RPS13	P62277	U1 - control	0.093111	1.07464	0.323694	1
CCT5	P48643	U1 - control	-0.0738973	-1.07152	0.324986	1
TMEM181	Q9P2C4	U1 - control	-0.102284	-1.07025	0.325512	1
HNRNPUL1	A0A0A0MRA5|B7Z4B8|Q9BUJ2|Q9BUJ2-2|Q9BUJ2-4	U1 - control	0.0626563	1.06612	0.327231	1
TACC1	O75410|O75410-2|O75410-7	U1 - control	0.0795599	1.06278	0.328627	1
ARPC4-TTLL3|ARPC4	F8WCF6|P59998|P59998-3|P59998-4|R4GN08	U1 - control	-0.0776433	-1.05615	0.331413	1
CALD1	E7EX44|E9PGZ1|Q05682|Q05682-2|Q05682-3|Q05682-4|Q05682-5|Q05682-6	U1 - control	-0.0622628	-1.05294	0.332768	1
CDH1	A0A087WU43|A0A087WX17|A0A087WXI5|P12830	U1 - control	-0.0861698	-1.05229	0.333041	1
ZNF638	Q14966|Q14966-3	U1 - control	0.0635371	1.05075	0.333694	1
UQCRC1	P31930	U1 - control	0.106652	1.04754	0.335059	1
RPL13A	P40429	U1 - control	0.110685	1.04687	0.335343	1
SRSF4	Q08170	U1 - control	-0.083112	-1.03725	0.339457	1
PDZK1	Q5T2W1	U1 - control	-0.074917	-1.03423	0.340757	1
PPIB	P23284	U1 - control	-0.0686666	-1.02904	0.343002	1
GLG1	Q92896|Q92896-2|Q92896-3	U1 - control	-0.106256	-1.02673	0.344005	1
GOLGB1	Q14789|Q14789-2|Q14789-3|Q14789-4	U1 - control	-0.0813995	-1.02526	0.344646	1
CKAP4	Q07065	U1 - control	0.0790176	1.0196	0.347114	1
IGF2BP3	O00425	U1 - control	0.0598219	1.01862	0.347545	1
CTCF	P49711|P49711-2	U1 - control	-0.0916289	-1.01685	0.348319	1
LAMB1	G3XAI2|P07942	U1 - control	-0.115278	-1.01369	0.34971	1
LAMP2	P13473	U1 - control	-0.224578	-0.996381	0.357397	1
AGPS	O00116	U1 - control	-0.0630026	-0.993161	0.358843	1
PEG10	A0A087WUL4|A0A087WX23|A0A087WXK2|Q86TG7	U1 - control	0.0839122	0.992999	0.358915	1
IDH1	O75874	U1 - control	-0.0778273	-0.990968	0.359829	1
THOC2	A0A0C4DG98|Q8NI27	U1 - control	-0.107521	-0.989729	0.360388	1
SUGP2	M0R2Z9|Q8IX01|Q8IX01-4	U1 - control	0.0795541	0.988453	0.360963	1
EIF3E	P60228	U1 - control	0.0650116	0.986568	0.361816	1
PSMA7	O14818	U1 - control	-0.108084	-0.984921	0.362561	1
LSG1	Q9H089	U1 - control	0.073947	0.980568	0.364538	1
RPL13	P26373	U1 - control	0.0587098	0.978979	0.365262	1
DHCR7	E9PM00|Q9UBM7	U1 - control	0.0665929	0.978548	0.365459	1
LRRC47	Q8N1G4	U1 - control	0.0826083	0.972843	0.368067	1
OAT	P04181|P04181-2	U1 - control	-0.0796338	-0.970557	0.369117	1
RPL30	P62888	U1 - control	0.0817126	0.964758	0.37179	1
MEX3A	A1L020	U1 - control	0.0684738	0.960495	0.373764	1
MSH6	P52701|P52701-3|P52701-4	U1 - control	0.0592004	0.958618	0.374636	1
PAF1	Q8N7H5	U1 - control	-0.109651	-0.95599	0.37586	1
PVR	A0A0A0MSA9|A0A0C4DG49|P15151|P15151-2|P15151-3|P15151-4	U1 - control	-0.0567389	-0.95406	0.37676	1
PPIL4	Q8WUA2	U1 - control	-0.181309	-0.952302	0.377582	1
STAU1	O95793|O95793-2	U1 - control	0.0591858	0.952192	0.377634	1
SDC2	E7ESK6|E9PBI9|P34741	U1 - control	-0.0989127	-0.951162	0.378116	1
AHCY	P23526	U1 - control	-0.0599394	-0.95058	0.378388	1
MRPL9	Q9BYD2	U1 - control	0.0623559	0.948886	0.379183	1
RAP1A	A0A075B6Q0|P62834	U1 - control	-0.0883355	-0.946913	0.38011	1
FLOT2	E7EMK3|J3QLD9|Q14254	U1 - control	0.0700266	0.945233	0.380901	1
ABCD3	P28288	U1 - control	0.0589415	0.942727	0.382083	1
STRAP	Q9Y3F4|Q9Y3F4-2	U1 - control	-0.0626117	-0.942129	0.382365	1
EEF2	P13639	U1 - control	0.0626473	0.939315	0.383696	1
RAB11A|RAB11B	H3BMH2|H3BSC1|P62491|P62491-2|Q15907|Q15907-2	U1 - control	-0.0710632	-0.936132	0.385206	1
EIF3J	O75822|O75822-3	U1 - control	0.0825967	0.935701	0.385411	1
NMT1	P30419|P30419-2	U1 - control	0.0553498	0.93436	0.386049	1
HADHA	P40939	U1 - control	-0.078428	-0.934169	0.38614	1
MTTP	E9PBP6|P55157	U1 - control	-0.0673722	-0.931426	0.387447	1
RPL24	C9JNW5|C9JXB8|P83731	U1 - control	0.0769737	0.930184	0.38804	1
SEC61B	P60468	U1 - control	-0.0536336	-0.929471	0.388381	1
MRPL48	F5H702|Q96GC5|Q96GC5-3	U1 - control	0.0583314	0.928971	0.388621	1
BZW1	Q7L1Q6|Q7L1Q6-3|Q7L1Q6-4	U1 - control	-0.0564683	-0.924283	0.390868	1
CDK9	P50750|P50750-2	U1 - control	0.0835348	0.92267	0.391644	1
RPL32	D3YTB1|F8W727|P62910	U1 - control	0.0722841	0.922496	0.391728	1
IGF2BP2	F8W930|Q9Y6M1|Q9Y6M1-1	U1 - control	0.0530991	0.921869	0.39203	1
ABCB6	H7BXK9|Q9NP58|Q9NP58-4	U1 - control	-0.0703542	-0.918623	0.393595	1
APMAP	Q9HDC9|Q9HDC9-2	U1 - control	0.0753198	0.917964	0.393913	1
MCM4	P33991	U1 - control	-0.076274	-0.916094	0.394818	1
LNPEP	Q9UIQ6|Q9UIQ6-2|Q9UIQ6-3	U1 - control	-0.064718	-0.916035	0.394847	1
ENO1	P06733	U1 - control	-0.0619683	-0.914761	0.395464	1
PIK3R4	Q99570	U1 - control	0.0568441	0.912698	0.396466	1
RSRC2	Q7L4I2|Q7L4I2-2	U1 - control	-0.0886752	-0.912415	0.396603	1
HSPA4	P34932	U1 - control	-0.0742442	-0.906276	0.399594	1
TCERG1	G3V220|O14776|O14776-2	U1 - control	0.0585289	0.900946	0.402206	1
SLC12A2	P55011|P55011-3	U1 - control	-0.0785152	-0.899074	0.403126	1
IPO7	O95373	U1 - control	0.0758005	0.898475	0.403421	1
CDH2	P19022|P19022-2	U1 - control	-0.229269	-0.8962	0.404542	1
MAGOHB|MAGOH	F5H6N1|P61326|Q96A72	U1 - control	0.0633707	0.89555	0.404862	1
NECTIN3	Q9NQS3|Q9NQS3-3	U1 - control	-0.0551754	-0.894884	0.405191	1
CTNNA1	P35221|P35221-2|P35221-3	U1 - control	0.0550226	0.894154	0.405552	1
ATRN	O75882	U1 - control	-0.0956679	-0.890617	0.407303	1
ASGR2	P07307|P07307-3	U1 - control	-0.207564	-0.888991	0.408109	1
PARP1	P09874	U1 - control	-0.0514885	-0.886538	0.409329	1
PKM	P14618	U1 - control	-0.0503801	-0.884209	0.410489	1
NOP58	Q9Y2X3	U1 - control	0.0574066	0.884171	0.410508	1
NXF1	E9PIN3|Q9UBU9	U1 - control	0.0554966	0.883056	0.411064	1
HSPA5	P11021	U1 - control	-0.0646709	-0.882356	0.411414	1
HTATSF1	O43719	U1 - control	-0.21353	-0.880963	0.412111	1
ACACA	Q13085|Q13085-4	U1 - control	0.0591781	0.879894	0.412646	1
PRCP	E9PNF7|E9PNJ1|P42785|P42785-2	U1 - control	-0.170302	-0.879893	0.412646	1
GOLM1	Q8NBJ4|Q8NBJ4-2	U1 - control	-0.207234	-0.873757	0.415727	1
PSMD11	O00231|O00231-2	U1 - control	-0.0632803	-0.871817	0.416705	1
SLC29A1	Q99808|Q99808-2	U1 - control	-0.0743199	-0.865865	0.419715	1
ZCCHC3	Q9NUD5	U1 - control	0.0949397	0.865841	0.419727	1
CD276	A0A0C4DGH0|Q5ZPR3|Q5ZPR3-4	U1 - control	-0.0704149	-0.858706	0.423356	1
MAP4K4	A0A0D9SEY1|E7EN19|E7ENQ1|E7ESS2|G3XAA2|G5E948|H7C360|O95819|O95819-2|O95819-3|O95819-4|O95819-5	U1 - control	0.0522965	0.853675	0.42593	1
EPHX1	P07099	U1 - control	-0.055102	-0.852108	0.426734	1
BUB3	J3QT28|O43684|O43684-2	U1 - control	0.0471908	0.851452	0.427071	1
AP1B1	Q10567|Q10567-2|Q10567-3	U1 - control	0.0903837	0.849755	0.427943	1
NARS	K7ENF0|O43776	U1 - control	-0.0510671	-0.847213	0.429252	1
PRKCI	P41743	U1 - control	-0.0532876	-0.84709	0.429315	1
BZW2	B5MCE7|B5MCH7|E7ETZ4|Q9Y6E2	U1 - control	-0.0573227	-0.845736	0.430014	1
MMTAG2	Q9BU76|Q9BU76-2|Q9BU76-3|Q9BU76-4	U1 - control	-0.111548	-0.843961	0.430931	1
ITIH2	P19823|Q5T985	U1 - control	-0.0673196	-0.843422	0.43121	1
APLP2	Q06481|Q06481-3|Q06481-6	U1 - control	-0.0468177	-0.836391	0.434858	1
RANBP2	P49792	U1 - control	-0.161019	-0.835739	0.435197	1
NT5C2	P49902|P49902-2	U1 - control	-0.0608588	-0.834455	0.435867	1
OSBP	P22059	U1 - control	-0.0533702	-0.833758	0.43623	1
RPS20	P60866|P60866-2	U1 - control	-0.0693303	-0.831633	0.43734	1
TRIP12	Q14669|Q14669-2|Q14669-3|Q14669-4	U1 - control	0.102558	0.829114	0.438658	1
CCT3	P49368	U1 - control	-0.0500889	-0.828687	0.438882	1
ITGA2	E7ESP4|P17301	U1 - control	-0.118235	-0.828421	0.439021	1
L1RE1	Q9UN81	U1 - control	-0.0514448	-0.827561	0.439472	1
EEF1G	P26641	U1 - control	-0.0473427	-0.826387	0.440088	1
TOP2A	P11388|P11388-2|P11388-3|P11388-4	U1 - control	0.0515341	0.818286	0.444356	1
SLC9A3R1	O14745	U1 - control	-0.071772	-0.817458	0.444794	1
FAM151A	Q8WW52|Q8WW52-2	U1 - control	-0.121894	-0.816207	0.445456	1
C2orf72	A6NCS6	U1 - control	-0.0526519	-0.813118	0.447095	1
QARS	P47897|P47897-2	U1 - control	0.049821	0.811461	0.447975	1
TMEM2	Q9UHN6	U1 - control	-0.136785	-0.811194	0.448118	1
SRP68	Q9UHB9|Q9UHB9-4	U1 - control	0.0489551	0.810857	0.448297	1
AMIGO2	Q86SJ2	U1 - control	-0.0616058	-0.808683	0.449454	1
EML4	B5MBZ0|Q9HC35|Q9HC35-2	U1 - control	0.0562402	0.804313	0.451788	1
ANXA5	P08758	U1 - control	-0.0542234	-0.791852	0.458491	1
BRD2	A0A0G2JHL0|A0A0G2JK44|A0A140T9E9|A0A140T9F7|A0A140T9V2|H0Y6K2|P25440|P25440-2|U3KQA6	U1 - control	-0.0915736	-0.790852	0.459032	1
MGAT2	Q10469	U1 - control	-0.0953944	-0.788699	0.460198	1
PNN	Q9H307	U1 - control	0.0621724	0.788683	0.460207	1
ATP13A1	Q9HD20|Q9HD20-2	U1 - control	0.059671	0.788043	0.460554	1
HSPA1B|HSPA1A	A0A0G2JIW1|P0DMV8|P0DMV9	U1 - control	-0.0440926	-0.787687	0.460747	1
PGD	K7EM49|K7EMN2|K7EPF6|P52209|P52209-2	U1 - control	-0.0614983	-0.78403	0.462734	1
AKR1C1	A0A0A0MT30|Q04828	U1 - control	-0.0536514	-0.781808	0.463944	1
RANBP1	F6WQW2|P43487|P43487-2	U1 - control	0.0922551	0.781591	0.464063	1
HNRNPR	O43390	U1 - control	0.0450595	0.7794	0.465259	1
YBX3	P16989|P16989-2|P16989-3	U1 - control	0.107234	0.777276	0.46642	1
CD63	F8VV56|F8VWK8|F8W022|P08962|P08962-2|P08962-3	U1 - control	-0.0728579	-0.774242	0.468083	1
ANP32E	Q9BTT0	U1 - control	-0.225488	-0.769513	0.470682	1
SORL1	Q92673	U1 - control	-0.0976213	-0.769126	0.470896	1
CCT8	P50990	U1 - control	-0.0456376	-0.767021	0.472056	1
ABCB1	P08183	U1 - control	0.0795732	0.763889	0.473787	1
TECR	Q9NZ01	U1 - control	0.0534347	0.760478	0.475677	1
SLC39A14	Q15043|Q15043-2|Q15043-3	U1 - control	-0.0712282	-0.758281	0.476897	1
RPN2	P04844|P04844-2	U1 - control	0.0580424	0.75159	0.480626	1
SLC12A7	A0A0G2JNW7|Q9Y666	U1 - control	0.0478594	0.749907	0.481567	1
ZFR	Q96KR1	U1 - control	0.0445828	0.749694	0.481687	1
CNN2	B4DDF4|B4DUT8|Q99439	U1 - control	-0.0588379	-0.746826	0.483294	1
DDX21	Q9NR30	U1 - control	0.0623578	0.746395	0.483535	1
CXADR	P78310|P78310-2|P78310-6	U1 - control	-0.139517	-0.74577	0.483886	1
ARHGAP5	A0A0A0MSK6|Q13017|Q13017-2	U1 - control	0.0592305	0.74385	0.484965	1
SCARB2	Q14108	U1 - control	-0.0668868	-0.742146	0.485924	1
CLUH	K7EIG1|O75153	U1 - control	-0.0473425	-0.739746	0.487276	1
RARS	P54136|P54136-2	U1 - control	0.0585186	0.73653	0.489093	1
LUC7L3	J3KPP4|O95232	U1 - control	-0.102517	-0.732355	0.491458	1
FMR1	Q06787|Q06787-3|Q06787-4|Q06787-5|Q06787-6|Q06787-7	U1 - control	0.0451481	0.731811	0.491767	1
CASK	O14936|O14936-2|O14936-3|O14936-4|O14936-6|Q5JS74	U1 - control	0.0431407	0.731752	0.4918	1
ILF2	B4DY09|Q12905	U1 - control	0.0440135	0.728166	0.493839	1
MTERF4	Q7Z6M4	U1 - control	-0.0795074	-0.726755	0.494642	1
RPL11	P62913|P62913-2	U1 - control	-0.0524802	-0.726733	0.494655	1
PRC1	O43663|O43663-2|O43663-3|O43663-4	U1 - control	-0.0466672	-0.724022	0.496201	1
CTSC	P53634	U1 - control	-0.180565	-0.719658	0.498698	1
GOLGA2	A0A0C4DGS5|Q08379	U1 - control	0.0647298	0.715472	0.501101	1
ATP2B1	P20020|P20020-2|P20020-3|P20020-4|P20020-5|P20020-6	U1 - control	0.0431798	0.715365	0.501162	1
SERPINH1	P50454	U1 - control	-0.0579539	-0.713422	0.50228	1
NOMO1|NOMO3|NOMO2	A0A087X117|A0A0G2JN29|J3KN36|P69849|Q15155|Q5JPE7|Q5JPE7-2	U1 - control	-0.0537358	-0.713211	0.502402	1
FKBP10	Q96AY3	U1 - control	-0.173634	-0.709603	0.504482	1
EPB41L2	E9PHY5|O43491|O43491-4	U1 - control	-0.0401879	-0.706266	0.506412	1
KHSRP	Q92945	U1 - control	0.0818222	0.705347	0.506944	1
SEPT2	B5MCX3|C9J2Q4|H7C2Y0|Q15019|Q15019-2|Q15019-3	U1 - control	0.0495887	0.703838	0.507819	1
CTNNB1	B4DGU4|P35222	U1 - control	0.112998	0.700557	0.509725	1
HNRNPUL2	Q1KMD3	U1 - control	-0.03859	-0.700227	0.509917	1
CDC5L	Q99459	U1 - control	0.0479905	0.700084	0.51	1
SRRM1	A9Z1X7|Q8IYB3|Q8IYB3-2	U1 - control	0.0498521	0.699961	0.510071	1
PPIA	C9J5S7|F8WE65|P62937	U1 - control	0.0497669	0.699203	0.510513	1
HSPA8	P11142	U1 - control	-0.0480069	-0.698584	0.510873	1
FIP1L1	Q6UN15|Q6UN15-3|Q6UN15-4|Q6UN15-5	U1 - control	-0.0495152	-0.697962	0.511235	1
XRCC6	B1AHC9|P12956	U1 - control	-0.0436636	-0.695198	0.512847	1
ABCF1	Q8NE71|Q8NE71-2	U1 - control	0.0482536	0.691518	0.514999	1
RPS4X	P62701	U1 - control	0.0509889	0.689695	0.516066	1
ACSL4	O60488|O60488-2	U1 - control	-0.0448762	-0.688984	0.516484	1
CERS2	H0YKH6|Q5SZE1|Q5SZE3|Q5SZE4|Q96G23	U1 - control	0.0420134	0.686128	0.51816	1
MYO1B	E9PDF6|O43795|O43795-2	U1 - control	0.0532615	0.685923	0.518281	1
ZCCHC8	Q6NZY4|Q6NZY4-2	U1 - control	0.0608419	0.684291	0.519241	1
GLUD1	P00367	U1 - control	-0.0707139	-0.683188	0.51989	1
PPA1	Q15181	U1 - control	-0.0602672	-0.682879	0.520072	1
IGF2BP1	Q9NZI8	U1 - control	0.0426264	0.681611	0.52082	1
XRCC5	P13010	U1 - control	0.045742	0.676648	0.523752	1
LAMP1	P11279	U1 - control	-0.105413	-0.673466	0.525638	1
VAPB	O95292	U1 - control	0.0515952	0.67314	0.525831	1
TRA2A	Q13595	U1 - control	-0.151195	-0.670242	0.527553	1
LDHA	P00338|P00338-3	U1 - control	-0.0428355	-0.664071	0.531231	1
STAU2	A0A0A0MTC5|E9PH62|Q9NUL3|Q9NUL3-2	U1 - control	0.0420847	0.658407	0.534621	1
LARS	Q9P2J5|Q9P2J5-2	U1 - control	0.0410618	0.657046	0.535438	1
TUBB4B	P68371	U1 - control	0.0430653	0.656296	0.535888	1
GYG1	P46976|P46976-2	U1 - control	0.0749956	0.654926	0.536711	1
HYOU1	Q9Y4L1	U1 - control	-0.187696	-0.653815	0.53738	1
MEPCE	Q7L2J0	U1 - control	0.072651	0.652363	0.538254	1
CASC4	Q6P4E1-2|Q6P4E1-4|Q6P4E1-5	U1 - control	-0.144656	-0.651505	0.538771	1
RPS9	A0A024R4M0|P46781	U1 - control	0.061303	0.648313	0.540697	1
ZC3H11A	O75152	U1 - control	-0.0673228	-0.648309	0.5407	1
SIDT2	C9JBG5|F5H8L4|Q8NBJ9|Q8NBJ9-2	U1 - control	0.0469628	0.64828	0.540717	1
RPS7	P62081	U1 - control	-0.0423369	-0.641795	0.544644	1
SF3A3	Q12874	U1 - control	0.0590364	0.638157	0.546855	1
RBM25	P49756	U1 - control	-0.120266	-0.637675	0.547148	1
RPLP0	F8VU65|F8VWS0|P05388	U1 - control	-0.0488812	-0.637626	0.547178	1
NQO1	B4DLR8|P15559|P15559-2|P15559-3	U1 - control	-0.0428875	-0.63734	0.547352	1
MYBBP1A	Q9BQG0|Q9BQG0-2	U1 - control	0.0485751	0.63389	0.549454	1
MCOLN1	Q9GZU1	U1 - control	0.0398066	0.63295	0.550028	1
FKBP9	O95302|O95302-3	U1 - control	-0.0912215	-0.630664	0.551426	1
SDC1	P18827	U1 - control	-0.0805777	-0.630583	0.551475	1
MTDH	Q86UE4	U1 - control	0.0597944	0.630452	0.551555	1
NCBP1	Q09161	U1 - control	0.061773	0.630178	0.551723	1
CALU	O43852|O43852-3|O43852-4	U1 - control	-0.0686437	-0.628016	0.553046	1
FKBP4	Q02790	U1 - control	-0.0451498	-0.626595	0.553918	1
DHCR24	Q15392	U1 - control	-0.0639888	-0.625493	0.554594	1
STXBP3	O00186	U1 - control	-0.0472797	-0.623677	0.555709	1
RPS27	P42677|Q5T4L4	U1 - control	-0.124227	-0.622265	0.556577	1
ST6GAL1	P15907	U1 - control	-0.102988	-0.620407	0.557721	1
PRPF40A	O75400-3	U1 - control	-0.0664402	-0.619567	0.558238	1
RPL4	P36578	U1 - control	0.0507476	0.618991	0.558594	1
ZC3H15	Q8WU90	U1 - control	-0.0483833	-0.615424	0.560795	1
NDUFS7	A0A087WTI3|A0A087WXF6|F5GXJ1|F5H5N1|O75251|O75251-2	U1 - control	0.0357454	0.614632	0.561285	1
CTR9	Q6PD62	U1 - control	-0.0510438	-0.613853	0.561767	1
TOP1	P11387	U1 - control	-0.101206	-0.613486	0.561994	1
SERPINB1	P30740|P30740-2	U1 - control	-0.0467659	-0.608654	0.564989	1
FN1	P02751|P02751-17|P02751-3|P02751-5|P02751-6	U1 - control	0.0376402	0.607187	0.5659	1
TCOF1	Q13428|Q13428-3|Q13428-4	U1 - control	-0.0713328	-0.606633	0.566244	1
CD44	H0YD13|P16070|P16070-10|P16070-11|P16070-12|P16070-13|P16070-14|P16070-16|P16070-17|P16070-18|P16070-3|P16070-4|P16070-5|P16070-6|P16070-7|P16070-8	U1 - control	-0.0778806	-0.606489	0.566334	1
RALY	Q9UKM9|Q9UKM9-2	U1 - control	0.0410584	0.605641	0.566861	1
SRRM2	Q9UQ35	U1 - control	-0.0506483	-0.603955	0.56791	1
RPN1	P04843	U1 - control	-0.0343598	-0.603781	0.568018	1
NHP2	Q9NX24	U1 - control	-0.049776	-0.601739	0.569291	1
KHDRBS1	Q07666|Q07666-2	U1 - control	0.0332508	0.600947	0.569785	1
ALDH18A1	P54886|P54886-2	U1 - control	-0.0434602	-0.594919	0.573554	1
SRSF1	J3KTL2|Q07955	U1 - control	-0.0355333	-0.587956	0.577927	1
BAIAP2L1	Q9UHR4	U1 - control	0.0493341	0.586636	0.578758	1
RPS19	P39019	U1 - control	-0.0434373	-0.584331	0.580211	1
MGAT5	Q09328	U1 - control	-0.0340531	-0.583696	0.580611	1
SLC9A1	P19634	U1 - control	0.0524604	0.582919	0.581102	1
SLC1A5	Q15758	U1 - control	-0.0544411	-0.58025	0.582788	1
SSB	P05455	U1 - control	0.0400803	0.579371	0.583345	1
CPVL	H7C0X5|Q9H3G5	U1 - control	-0.0624333	-0.576956	0.584874	1
ANO6	Q4KMQ2|Q4KMQ2-2|Q4KMQ2-3	U1 - control	-0.0422339	-0.57455	0.5864	1
MERTK	A0A087WZQ5|E9PHX8|Q12866	U1 - control	-0.0480091	-0.574311	0.586552	1
ATP1B3	P54709	U1 - control	-0.098257	-0.573545	0.587038	1
CD47	Q08722|Q08722-2|Q08722-3|Q08722-4	U1 - control	-0.0464236	-0.57257	0.587658	1
KPNA2	P52292	U1 - control	-0.0415198	-0.572485	0.587712	1
MATR3	A8MXP9	U1 - control	-0.0388792	-0.568347	0.590345	1
GOLGA4	H0Y6I0|Q13439|Q13439-3|Q13439-4|Q13439-5	U1 - control	0.0353291	0.566681	0.591407	1
ZCCHC17	A0A087WXF8|A0A0D9SEW3|E7EPF0|Q9NP64|Q9NP64-2|Q9NP64-3	U1 - control	-0.0485732	-0.561535	0.594695	1
NSUN2	Q08J23|Q08J23-2	U1 - control	0.0324738	0.558428	0.596686	1
SDF4	Q9BRK5	U1 - control	-0.0624079	-0.555161	0.598783	1
EIF1AX	P47813	U1 - control	0.0460502	0.553739	0.599697	1
MPP6	Q9NZW5	U1 - control	-0.0302396	-0.552907	0.600232	1
CSNK2A1|CSNK2A3	E7EU96|P68400|Q5U5J2|Q8NEV1	U1 - control	-0.0364067	-0.547877	0.603474	1
SKIV2L2	P42285	U1 - control	-0.0586844	-0.543983	0.60599	1
PACSIN2	A0A0U1RR22|Q9UNF0|Q9UNF0-2	U1 - control	-0.0322475	-0.541256	0.607755	1
PHGDH	O43175	U1 - control	-0.0481751	-0.537037	0.610492	1
PC	P11498	U1 - control	-0.0344626	-0.535192	0.611692	1
CD7	J3QLM0|P09564	U1 - control	-0.115694	-0.532811	0.613241	1
EIF4A1	P60842	U1 - control	-0.0372172	-0.529857	0.615167	1
SEC63	Q9UGP8	U1 - control	-0.0550143	-0.529566	0.615357	1
SRP72	O76094	U1 - control	0.0342839	0.526989	0.617039	1
PA2G4	Q9UQ80	U1 - control	0.0331905	0.52687	0.617117	1
AKAP8	O43823	U1 - control	-0.0335638	-0.523539	0.619296	1
NOP56	O00567	U1 - control	-0.0348652	-0.523129	0.619565	1
LSM12	K7ELG9|Q3MHD2	U1 - control	-0.039092	-0.517497	0.62326	1
RBMX2	A0A087WUI1|Q9Y388	U1 - control	0.108667	0.5167	0.623783	1
TMEM87A	Q8NBN3	U1 - control	0.100053	0.515133	0.624814	1
PDIA4	P13667	U1 - control	-0.0284804	-0.513371	0.625974	1
NCAPH	E9PHA2|Q15003	U1 - control	-0.0332787	-0.511236	0.627381	1
MAGT1	A0A087WU53|Q9H0U3	U1 - control	-0.0347002	-0.508825	0.628973	1
UFL1	O94874	U1 - control	0.0288332	0.508799	0.62899	1
RBM15B	Q8NDT2	U1 - control	-0.055722	-0.505051	0.631468	1
RCC2	Q9P258	U1 - control	0.0343783	0.501391	0.633893	1
ALDH3A2	J3QRD1|P51648|P51648-2	U1 - control	0.0313254	0.498919	0.635533	1
EIF4A3	P38919	U1 - control	0.0273186	0.49762	0.636396	1
CDH17	Q12864	U1 - control	-0.0808152	-0.497238	0.63665	1
ATL3	Q6DD88	U1 - control	0.0290682	0.495562	0.637765	1
EZR	E7EQR4|P15311	U1 - control	0.028691	0.495224	0.637989	1
HNRNPAB	Q99729-3	U1 - control	0.0670907	0.49414	0.638711	1
RBM39	Q14498|Q14498-2	U1 - control	0.0692157	0.490554	0.641101	1
YTHDC2	Q9H6S0	U1 - control	-0.0471046	-0.485753	0.644309	1
NOB1	Q9ULX3	U1 - control	0.0317454	0.484945	0.644849	1
PTPRA	P18433|P18433-2|P18433-3|P18433-4	U1 - control	0.0356658	0.478545	0.649139	1
NCL	P19338	U1 - control	-0.0895366	-0.478475	0.649187	1
PNMA3	Q9UL41|Q9UL41-2	U1 - control	0.0491323	0.478094	0.649442	1
PRDX1	A0A0A0MSI0|Q06830	U1 - control	-0.0323513	-0.475285	0.651331	1
KIAA0319L	E7EN73|Q8IZA0|Q8IZA0-2	U1 - control	-0.0262754	-0.475181	0.651401	1
VASN	Q6EMK4	U1 - control	-0.0462065	-0.475158	0.651416	1
ATP1A1	P05023|P05023-4	U1 - control	-0.0275303	-0.475061	0.651481	1
SRPRA	P08240	U1 - control	0.0366512	0.474741	0.651697	1
CFL1	E9PK25|E9PP50|P23528	U1 - control	-0.0368061	-0.473066	0.652825	1
EIF5B	A0A087WUT6|O60841	U1 - control	-0.089829	-0.46935	0.65533	1
CHD1	O14646|O14646-2	U1 - control	0.0296498	0.467113	0.65684	1
CCNL2	Q96S94	U1 - control	-0.0974096	-0.466895	0.656987	1
MTHFD1	F5H2F4	U1 - control	-0.0333303	-0.463575	0.659233	1
GLDC	P23378	U1 - control	0.0456261	0.463399	0.659352	1
GPATCH1	Q9BRR8	U1 - control	-0.0441261	-0.461358	0.660735	1
VIL1	P09327	U1 - control	0.0356794	0.459748	0.661826	1
HNRNPA2B1	P22626	U1 - control	0.0336742	0.456337	0.664141	1
SCAMP3	O14828	U1 - control	-0.0399763	-0.456043	0.664341	1
P4HB	P07237	U1 - control	0.0323274	0.45409	0.665669	1
ZC3H14	Q6PJT7|Q6PJT7-2|Q6PJT7-5	U1 - control	-0.0481091	-0.453043	0.666381	1
ZRANB2	A0A0C4DGV5|O95218|O95218-2	U1 - control	-0.027852	-0.452429	0.6668	1
ABCC1	I3L4X2|P33527|P33527-3|P33527-4|P33527-7|P33527-9	U1 - control	0.0465638	0.452239	0.666929	1
AP2M1	A0A087WY71|E9PFW3|Q96CW1|Q96CW1-2	U1 - control	-0.0337947	-0.451121	0.66769	1
AHNAK	Q09666	U1 - control	0.0243864	0.44366	0.672783	1
ACTN4	O43707	U1 - control	0.0249985	0.443254	0.673061	1
THRAP3	Q9Y2W1	U1 - control	-0.0941816	-0.441892	0.673993	1
SPATS2	Q86XZ4	U1 - control	0.0271586	0.441407	0.674324	1
TOMM70	O94826	U1 - control	-0.0319681	-0.43895	0.676008	1
CLPTM1	O96005|O96005-3|O96005-4	U1 - control	0.0434583	0.438698	0.67618	1
CALR	P27797	U1 - control	-0.0889269	-0.438174	0.67654	1
PEBP1	P30086	U1 - control	0.0328461	0.437798	0.676797	1
SLC25A3	Q00325|Q00325-2	U1 - control	-0.0269513	-0.437014	0.677335	1
HNRNPA3	P51991	U1 - control	0.0513524	0.433176	0.679971	1
NPEPPS	E9PLK3|P55786|P55786-2	U1 - control	0.041411	0.433057	0.680053	1
RPL19	J3KTE4|J3QR09|P84098	U1 - control	0.0300439	0.433028	0.680073	1
POR	H0Y4R2|P16435	U1 - control	0.0260992	0.432924	0.680144	1
SLC6A9	B7Z589|P48067|P48067-2|P48067-3	U1 - control	-0.0519721	-0.430234	0.681995	1
ETF1	B7Z7P8|P62495|P62495-2	U1 - control	0.032335	0.42849	0.683196	1
EIF2AK2	P19525|P19525-2	U1 - control	-0.0296161	-0.427831	0.68365	1
HMGCS1	Q01581	U1 - control	-0.0459719	-0.425203	0.685462	1
SLC4A7	Q9Y6M7-13|Q9Y6M7-6|Q9Y6M7-7	U1 - control	0.0392157	0.421335	0.688134	1
ASL	P04424|P04424-2	U1 - control	-0.0279207	-0.419888	0.689134	1
DPP3	G3V180|G3V1D3|Q9NY33	U1 - control	-0.0301157	-0.418651	0.68999	1
BAZ1B	Q9UIG0|Q9UIG0-2	U1 - control	-0.0301422	-0.41751	0.69078	1
SRSF3	P84103|P84103-2	U1 - control	0.02693	0.415522	0.692158	1
SLC2A1	P11166	U1 - control	0.0689258	0.414255	0.693037	1
MTIF2	P46199	U1 - control	-0.0286075	-0.412922	0.693962	1
UBA52	P62987	U1 - control	0.0225408	0.408998	0.696688	1
PYGL	P06737|P06737-2	U1 - control	0.0325529	0.40839	0.697111	1
RPS6KA3	P51812	U1 - control	0.0260689	0.405203	0.699329	1
ATP5B	P06576	U1 - control	-0.0373328	-0.400927	0.702311	1
HSD17B4	E7EWE5|P51659|P51659-2|P51659-3	U1 - control	-0.0293768	-0.398315	0.704135	1
CPNE1	A6PVH9|B0QZ18|E7ENH5|F2Z2V0|Q5JX44|Q5JX45|Q5JX52|Q5JX58|Q5JX59|Q5JX60|Q5JX61|Q99829	U1 - control	-0.0264102	-0.392353	0.708307	1
PUF60	A0A0J9YVP6|A0A0J9YXX5|Q9UHX1|Q9UHX1-2	U1 - control	0.0305969	0.38913	0.710566	1
SEC31A	D6REX3|H7BXG7|O94979|O94979-10|O94979-2|O94979-3|O94979-4|O94979-6|O94979-7|O94979-8|O94979-9	U1 - control	0.0322472	0.387913	0.711421	1
CDK11B|CDC2L1	A0A0D9SEI3|A0A0D9SEN2|A0A0D9SER5|B7ZVY7|J3QR44|P21127|P21127-2|P21127-3|P21127-8	U1 - control	-0.080863	-0.386229	0.712603	1
RPL37A	P61513	U1 - control	0.0346655	0.386041	0.712735	1
NUP205	Q92621	U1 - control	0.0232954	0.383913	0.714231	1
EIF3B	P55884|P55884-2	U1 - control	0.0290112	0.383196	0.714736	1
TJP2	Q9UDY2|Q9UDY2-2|Q9UDY2-3|Q9UDY2-4|Q9UDY2-5|Q9UDY2-6|Q9UDY2-7	U1 - control	0.0228788	0.369743	0.724227	1
RTCB	Q9Y3I0	U1 - control	-0.0209337	-0.368571	0.725056	1
PTPRK	E9PGC5|Q15262|Q15262-2|Q15262-3|Q15262-4|Q5TG12	U1 - control	0.0293856	0.362573	0.729308	1
CEACAM1	P13688|P13688-10|P13688-2|P13688-8	U1 - control	-0.084446	-0.362206	0.729568	1
DNAJA2	O60884	U1 - control	0.0209373	0.360985	0.730435	1
HNRNPD	Q14103-3	U1 - control	-0.0317232	-0.358247	0.732381	1
SDC4	P31431	U1 - control	-0.0485563	-0.35726	0.733083	1
GNL3	Q9BVP2|Q9BVP2-2	U1 - control	0.0274709	0.35573	0.734171	1
ST3GAL6	A0A087WXB8|Q9Y274	U1 - control	-0.0516613	-0.35349	0.735766	1
PUS7	Q96PZ0	U1 - control	0.0212284	0.348622	0.739237	1
NUDC	Q9Y266	U1 - control	-0.0309442	-0.347365	0.740134	1
CTNND1	C9JZR2|O60716|O60716-10|O60716-11|O60716-12|O60716-13|O60716-14|O60716-15|O60716-16|O60716-17|O60716-18|O60716-19|O60716-2|O60716-20|O60716-21|O60716-22|O60716-23|O60716-24|O60716-3|O60716-4|O60716-5|O60716-6|O60716-7|O60716-8|O60716-9	U1 - control	0.028295	0.346207	0.740961	1
ILF3	Q12906|Q12906-7	U1 - control	-0.0227719	-0.345211	0.741673	1
HACD3	H3BPZ1|H3BS72|Q9P035	U1 - control	0.0252719	0.339403	0.745829	1
HNRNPU	Q00839|Q00839-2	U1 - control	-0.0243651	-0.339372	0.745851	1
MCM2	H0Y8E6|P49736	U1 - control	-0.0273418	-0.335945	0.748307	1
BCLAF1	Q9NYF8|Q9NYF8-2|Q9NYF8-3	U1 - control	-0.0605817	-0.334935	0.749032	1
RPL23	P62829	U1 - control	0.0226506	0.334765	0.749154	1
TM9SF4	A0A0C4DFM1|Q92544	U1 - control	0.0211587	0.332703	0.750634	1
BRD3	Q15059	U1 - control	-0.0928878	-0.330361	0.752316	1
TPX2	Q9ULW0|Q9ULW0-2	U1 - control	-0.0194199	-0.329858	0.752679	1
TTYH3	Q9C0H2|Q9C0H2-2|Q9C0H2-3|Q9C0H2-4	U1 - control	-0.0343362	-0.329559	0.752893	1
HMGB1	P09429	U1 - control	-0.12793	-0.325265	0.755983	1
ALDH2	P05091|P05091-2	U1 - control	-0.0187064	-0.322579	0.757919	1
CCAR1	Q8IX12|Q8IX12-2	U1 - control	-0.040689	-0.320772	0.759222	1
LMBRD1	Q9NUN5|Q9NUN5-2|Q9NUN5-3	U1 - control	0.022931	0.320425	0.759472	1
RPL15	P61313	U1 - control	0.0174778	0.319412	0.760203	1
HDGFRP2	Q7Z4V5|Q7Z4V5-2	U1 - control	-0.102421	-0.31859	0.760797	1
RPL10A	P62906	U1 - control	-0.0197992	-0.316165	0.762548	1
PPM1G	O15355	U1 - control	0.0449995	0.308968	0.767755	1
CCT2	P78371|P78371-2	U1 - control	-0.0200429	-0.307768	0.768625	1
STT3B	Q8TCJ2	U1 - control	0.0254143	0.30721	0.769029	1
EIF2S2	P20042	U1 - control	-0.0174639	-0.304789	0.770785	1
LRRC40	Q9H9A6	U1 - control	0.0229166	0.304309	0.771133	1
RPS25	P62851	U1 - control	-0.023863	-0.302209	0.772657	1
XPO5	Q9HAV4	U1 - control	0.0261292	0.301906	0.772877	1
EIF3D	O15371|O15371-2|O15371-3	U1 - control	-0.0196564	-0.301612	0.773091	1
RPS14	P62263	U1 - control	0.0268455	0.301384	0.773257	1
SLC38A2	Q96QD8	U1 - control	0.0227775	0.296499	0.776808	1
EIF5	P55010	U1 - control	-0.016004	-0.291791	0.780236	1
RPS6	P62753	U1 - control	-0.0258061	-0.291221	0.780652	1
SF3B3	Q15393	U1 - control	0.0211859	0.287703	0.783218	1
SLC12A9	Q9BXP2	U1 - control	0.0226082	0.287378	0.783455	1
SLC12A4	Q9UP95|Q9UP95-2	U1 - control	0.0191357	0.285683	0.784692	1
UBTF	E9PKP7|E9PLT2|P17480|P17480-2	U1 - control	0.0210867	0.285184	0.785056	1
TPM3|DKFZp686J1372	A0A087WWU8|J3KN67|P06753|P06753-2|P06753-3|P06753-4|P06753-5|P06753-6|Q5HYB6	U1 - control	0.0289948	0.282748	0.786837	1
HNRNPDL	A0A087WUK2|O14979|O14979-3	U1 - control	0.018046	0.280628	0.788387	1
MKI67	A0A087WV66|P46013|P46013-2	U1 - control	0.019833	0.27977	0.789014	1
SLC23A2	Q9UGH3	U1 - control	0.0196933	0.27928	0.789373	1
AKAP8L	Q9ULX6	U1 - control	-0.0164184	-0.274381	0.79296	1
ELAC2	G5E9D5|Q9BQ52|Q9BQ52-4	U1 - control	0.0216714	0.270749	0.795624	1
RAB14	P61106	U1 - control	-0.0175004	-0.268444	0.797316	1
CTTN	Q14247	U1 - control	0.0156668	0.261639	0.802318	1
RBMX	P38159	U1 - control	0.0175733	0.259826	0.803652	1
STT3A	P46977	U1 - control	-0.0174711	-0.258962	0.804289	1
RACK1	P63244	U1 - control	-0.0149996	-0.258047	0.804962	1
AARS	P49588|P49588-2	U1 - control	0.0164459	0.256803	0.805878	1
IARS2	Q9NSE4	U1 - control	-0.0171738	-0.255894	0.806549	1
EIF3A	Q14152|Q14152-2	U1 - control	-0.0417432	-0.25089	0.810239	1
CCDC86	Q9H6F5	U1 - control	0.030182	0.248818	0.81177	1
EPHA2	P29317	U1 - control	-0.0172739	-0.246646	0.813374	1
PRPF4B	Q13523	U1 - control	-0.0251632	-0.245938	0.813897	1
MCM6	Q14566	U1 - control	0.0156909	0.245771	0.814021	1
ACSL3	O95573	U1 - control	-0.0172247	-0.244269	0.815131	1
MCM7	P33993	U1 - control	-0.0447986	-0.24199	0.816817	1
TOP2B	E9PCY5|Q02880|Q02880-2	U1 - control	0.0233026	0.239726	0.818494	1
GMPS	P49915|P49915-2	U1 - control	-0.0222943	-0.239467	0.818685	1
HSPB1	P04792	U1 - control	0.0268173	0.238996	0.819034	1
PFN1	P07737	U1 - control	-0.0172256	-0.238811	0.819171	1
HNRNPK	P61978-3	U1 - control	0.0149709	0.237555	0.820102	1
UBA1	P22314|P22314-2	U1 - control	0.0248533	0.235985	0.821265	1
ACTN1	H9KV75|P12814|P12814-2|P12814-3|P12814-4	U1 - control	-0.0166812	-0.233336	0.823229	1
CYP51A1	A0A0C4DFL7|Q16850|Q16850-2	U1 - control	-0.0180915	-0.232858	0.823584	1
NOP2	A0A087WV73|P46087|P46087-4	U1 - control	-0.0187003	-0.231972	0.824241	1
ALDH1A1	P00352	U1 - control	-0.0279215	-0.231753	0.824404	1
TXLNA	P40222	U1 - control	0.0167311	0.231476	0.824609	1
SRSF9	Q13242	U1 - control	0.0195943	0.225896	0.828753	1
PACSIN3	A0A0C4DGG1|Q9UKS6	U1 - control	-0.0172619	-0.225335	0.82917	1
ATXN10	Q9UBB4	U1 - control	-0.0206041	-0.224992	0.829425	1
CCDC47	Q96A33|Q96A33-2	U1 - control	0.0131701	0.224443	0.829833	1
RPL9	D6RAN4|P32969	U1 - control	0.0178483	0.224174	0.830033	1
SCRIB	A0A0G2JMS7|A0A0G2JNZ2|A0A0G2JPP5|Q14160|Q14160-2|Q14160-3	U1 - control	-0.018042	-0.220925	0.832451	1
C11orf58|SMAP	E9PM92|E9PRZ9|O00193	U1 - control	0.0550016	0.219537	0.833483	1
NPC1	O15118	U1 - control	-0.0151986	-0.215965	0.836143	1
ALDOA	H3BQN4|J3KPS3|P04075|P04075-2	U1 - control	0.394531	0.215099	0.836789	1
ABCC4	O15439|O15439-2	U1 - control	-0.0146237	-0.211886	0.839184	1
PRKAR2A	P13861|P13861-2	U1 - control	0.0259871	0.211219	0.839682	1
SLC16A1	P53985	U1 - control	0.0154784	0.208994	0.841343	1
LSS	P48449	U1 - control	-0.0131593	-0.20716	0.842712	1
SCFD1	Q8WVM8	U1 - control	-0.015718	-0.206953	0.842866	1
NAA15	A0A0B4J1W3|Q9BXJ9	U1 - control	-0.0147282	-0.205084	0.844262	1
HADHB	P55084	U1 - control	0.01147	0.202213	0.846408	1
THUMPD3	Q9BV44	U1 - control	0.0144375	0.200517	0.847676	1
HNRNPA1	F8W6I7|P09651|P09651-2	U1 - control	0.016758	0.199848	0.848176	1
SLC4A2	P04920|P04920-2|P04920-3	U1 - control	0.016905	0.197684	0.849796	1
EIF2S1	G3V4T5|H0YJS4|P05198	U1 - control	-0.0372525	-0.189734	0.855751	1
TBL2	E9PF19|Q9Y4P3	U1 - control	-0.0119486	-0.189702	0.855775	1
LMAN1	P49257	U1 - control	0.0131779	0.185775	0.85872	1
ZC3H4	M0QY97|Q9UPT8	U1 - control	-0.0137894	-0.18	0.863057	1
SUPT16H	Q9Y5B9	U1 - control	-0.0115998	-0.178544	0.864151	1
FADS2	O95864	U1 - control	0.0112236	0.177287	0.865095	1
HIST1H1A	Q02539	U1 - control	0.0176891	0.176594	0.865616	1
SAFB	Q15424|Q15424-3|Q15424-4	U1 - control	0.0130838	0.176547	0.865651	1
GANAB	Q14697|Q14697-2	U1 - control	0.013566	0.175875	0.866157	1
AP3B1	O00203	U1 - control	0.0108045	0.174696	0.867043	1
STRBP	Q96SI9|Q96SI9-2	U1 - control	0.0117434	0.17406	0.867522	1
HIST1H1B	P16401	U1 - control	0.0157231	0.170144	0.870469	1
LYAR	Q9NX58	U1 - control	-0.0161448	-0.165732	0.873791	1
PLXNB2	O15031	U1 - control	-0.0136102	-0.165609	0.873884	1
SRSF10	O75494|O75494-2	U1 - control	-0.0216485	-0.165123	0.87425	1
CORO1C	Q9ULV4|Q9ULV4-2|Q9ULV4-3	U1 - control	0.0100081	0.165116	0.874256	1
HP1BP3	Q5SSJ5|X6RGJ2	U1 - control	-0.0113656	-0.160631	0.877636	1
RPL27	P61353	U1 - control	0.0157804	0.159294	0.878645	1
CDV3	Q9UKY7	U1 - control	-0.00858834	-0.156661	0.880632	1
DEK	P35659	U1 - control	0.0575335	0.154184	0.882502	1
HNRNPC	B2R5W2|P07910-2	U1 - control	0.0130302	0.153748	0.882831	1
RBBP6	Q7Z6E9|Q7Z6E9-2	U1 - control	0.0109058	0.150578	0.885225	1
APOB	P04114	U1 - control	0.00853407	0.146849	0.888044	1
RPS3	P23396	U1 - control	-0.00953003	-0.145813	0.888827	1
MAPRE1	Q15691	U1 - control	-0.00913071	-0.141102	0.89239	1
HNRNPA0	Q13151	U1 - control	0.0101615	0.140888	0.892552	1
FLVCR1	Q9Y5Y0	U1 - control	-0.0194228	-0.140427	0.892902	1
RPSA	A0A0C4DG17|C9J9K3|P08865	U1 - control	0.0101367	0.139518	0.893589	1
MARS	P56192	U1 - control	-0.0110286	-0.137573	0.895062	1
ASPH	Q12797	U1 - control	-0.00958405	-0.136826	0.895628	1
EEA1	Q15075	U1 - control	0.00760368	0.132586	0.89884	1
ATP6AP1	A0A0C4DGX8|Q15904	U1 - control	0.0432632	0.130518	0.900407	1
CBX5	P45973	U1 - control	-0.0165804	-0.128749	0.901748	1
PSIP1	O75475|O75475-2|O75475-3	U1 - control	-0.0304298	-0.125259	0.904395	1
CNOT3	O75175|O75175-2	U1 - control	0.00923135	0.123649	0.905617	1
TFB2M	Q9H5Q4	U1 - control	0.0119517	0.118174	0.909773	1
SRPRB	H7C4H2|Q9Y5M8	U1 - control	-0.00766346	-0.118081	0.909843	1
LSM14A	Q8ND56|Q8ND56-2|Q8ND56-3	U1 - control	0.00743465	0.117942	0.909949	1
EIF3I	Q13347	U1 - control	-0.0176016	-0.115581	0.911742	1
GTF2I	P78347|P78347-2|P78347-3|P78347-4	U1 - control	0.00847021	0.113743	0.913138	1
PRPF38B	Q5VTL8	U1 - control	-0.0120589	-0.110716	0.915439	1
EEF1D	E9PRY8|P29692|P29692-2	U1 - control	-0.00639298	-0.108009	0.917497	1
CCT7	Q99832|Q99832-3	U1 - control	0.00688235	0.106098	0.91895	1
DDX23	Q9BUQ8	U1 - control	-0.0254773	-0.100534	0.923184	1
SRRT	Q9BXP5|Q9BXP5-2|Q9BXP5-3|Q9BXP5-4	U1 - control	-0.016721	-0.0991139	0.924265	1
TOMM40	O96008|O96008-2	U1 - control	0.00546869	0.0988211	0.924487	1
TMPO	G5E972|P42167|P42167-2	U1 - control	0.00749603	0.0950273	0.927376	1
SLC6A11	P48066	U1 - control	-0.00823351	-0.0929302	0.928973	1
PURA	Q00577	U1 - control	0.00555904	0.0909737	0.930464	1
LASP1	C9J9W2|Q14847|Q14847-2	U1 - control	0.00639982	0.0856411	0.934528	1
GOT2	P00505	U1 - control	-0.00481311	-0.0852966	0.93479	1
SLC7A2	P52569|P52569-2|P52569-3	U1 - control	0.00868748	0.0851493	0.934903	1
DKC1	O60832	U1 - control	0.00709244	0.0850991	0.934941	1
TMEM63A	O94886	U1 - control	0.00509684	0.0840859	0.935713	1
SET	Q01105-2	U1 - control	0.0278822	0.0835127	0.936151	1
DNAJC8	O75937	U1 - control	-0.00624958	-0.0827939	0.936699	1
VAPA	Q9P0L0|Q9P0L0-2	U1 - control	-0.00486687	-0.0825793	0.936862	1
RPL7	P18124	U1 - control	-0.00833805	-0.0781428	0.940246	1
MRPL2	C9IY40|Q5T653	U1 - control	-0.0178507	-0.0740227	0.94339	1
SPTAN1	A0A0D9SF54|A0A0D9SGF6|Q13813|Q13813-2|Q13813-3	U1 - control	-0.00366428	-0.0649715	0.9503	1
HNRNPL	P14866	U1 - control	0.00432109	0.0646647	0.950534	1
LMAN2	D6RBV2|Q12907	U1 - control	-0.00541471	-0.0645764	0.950601	1
SLC38A1	F8VX04|Q9H2H9	U1 - control	0.0038806	0.0637289	0.951249	1
SLC9A6	Q92581-2|Q92581-3	U1 - control	0.00696022	0.0609632	0.953361	1
FKBP8	Q14318|Q14318-2	U1 - control	0.0058063	0.0543045	0.958449	1
TOR1AIP1	A0A0A0MSK5|Q5JTV8	U1 - control	0.00341321	0.0538335	0.958809	1
CWF19L1	Q69YN2	U1 - control	-0.00311654	-0.0515634	0.960544	1
TUBB	P07437|Q5JP53	U1 - control	-0.00481906	-0.0486562	0.962767	1
HMGB2	P26583	U1 - control	-0.0107632	-0.0440585	0.966282	1
ACIN1	E7EQT4|Q9UKV3|S4R3H4	U1 - control	-0.00424573	-0.0396385	0.969663	1
TGM2	P21980	U1 - control	0.00205991	0.029642	0.97731	1
ZC3H18	E7ERS3|Q86VM9	U1 - control	-0.00436706	-0.0289323	0.977853	1
EIF3CL|EIF3C	B5ME19|Q99613|Q99613-2	U1 - control	-0.0022174	-0.0271882	0.979188	1
CHERP	J3QK89|Q8IWX8	U1 - control	-0.00251239	-0.0262578	0.9799	1
ZNF326	Q5BKZ1	U1 - control	0.00172472	0.0254432	0.980524	1
SAFB2	Q14151	U1 - control	0.00162032	0.024068	0.981576	1
PABPN1	Q86U42|Q86U42-2	U1 - control	-0.00147667	-0.0198742	0.984786	1
GARS	P41250	U1 - control	0.00118288	0.0191886	0.985311	1
MCM3	P25205|P25205-2	U1 - control	-0.00126758	-0.0169986	0.986987	1
PAICS	E9PBS1|P22234|P22234-2	U1 - control	-0.000989252	-0.0165467	0.987333	1
EFTUD2	Q15029|Q15029-2|Q15029-3	U1 - control	0.00117263	0.0150425	0.988484	1
SRSF7	A0A0B4J1Z1|C9JAB2|Q16629|Q16629-2|Q16629-3|Q16629-4	U1 - control	0.00156689	0.013308	0.989812	1
KIF2A	O00139|O00139-1|O00139-2|O00139-4|O00139-5	U1 - control	0.000767251	0.0128544	0.990159	1
MTHFD1L	A0A087WVM4|B7ZM99|Q6UB35	U1 - control	0.00106555	0.0122326	0.990635	1
PTPN1	P18031	U1 - control	0.000657511	0.011641	0.991088	1
LRRC59	Q96AG4	U1 - control	0.000723234	0.00950969	0.99272	1
SLC19A1	P41440	U1 - control	0.000468155	0.00808222	0.993812	1
GAR1	Q9NY12|Q9NY12-2	U1 - control	-0.000538626	-0.00465915	0.996433	1
FARSB	Q9NSD9	U1 - control	-0.000108718	-0.00196965	0.998492	1
TMED10	P49755	U1 - control	-2.41407e-05	-0.000366495	0.999719	1

## Sheet: U1_Huh7_AGPConly
gene_name	protein_id	comparison	logFC	t	pvalue	fdr
SNRNP70	P08621|P08621-2	U1 - control	0.815701	5.22372	0.0031964	0.000775341
PAFAH1B3	Q15102	U1 - control	0.990842	3.77186	0.0125037	0.00611435
CISD2	Q8N5K1	U1 - control	0.355922	3.40907	0.0184462	0.00611435
SNRPD3	P62318|P62318-2	U1 - control	0.891599	3.34376	0.0198271	0.0729936
VAMP3	Q15836	U1 - control	0.716377	3.07166	0.0269811	1
RALY	Q9UKM9-2	U1 - control	-0.267212	-2.73957	0.0399174	1
SF3A1	Q15459	U1 - control	0.238263	2.67024	0.0434092	1
AKAP8	O43823	U1 - control	-0.296565	-2.42296	0.0588634	1
PPIB	P23284	U1 - control	0.276261	2.36959	0.0629278	1
ARF3|ARF1	P61204|P84077	U1 - control	0.233911	2.33353	0.0658447	1
SNRPD2	P62316	U1 - control	0.286395	2.22071	0.0759444	1
RPL38	P63173	U1 - control	0.736513	2.2066	0.0773201	1
LRPAP1	P30533	U1 - control	0.254516	2.18492	0.0794843	1
SSR1	C9IZQ1|C9J3L8|C9J5W0|E9PAL7|P43307	U1 - control	0.226955	2.06831	0.0922761	1
CWC22	B7WP74|Q9HCG8	U1 - control	-0.412144	-2.03983	0.0957179	1
SNRPA	P09012	U1 - control	0.2071	2.02545	0.0975066	1
MAGOHB|MAGOH	F5H6N1|P61326|Q96A72	U1 - control	0.230818	2.01363	0.0990026	1
CAP1	Q01518|Q01518-2	U1 - control	0.191413	2.00058	0.100682	1
WRNIP1	Q96S55|Q96S55-2	U1 - control	-0.187012	-1.97956	0.103451	1
ZC3H13	Q5T200	U1 - control	0.283776	1.97419	0.10417	1
PRDX4	Q13162	U1 - control	0.256918	1.9613	0.105919	1
PRKCSH	K7ELL7|P14314|P14314-2	U1 - control	0.49792	1.91775	0.112056	1
GTF3C2	A0A087WZD8|Q8WUA4|Q8WUA4-2	U1 - control	0.296144	1.91603	0.112306	1
LSM14A	A0A140TA76|Q8ND56|Q8ND56-2|Q8ND56-3	U1 - control	-0.450167	-1.90423	0.114036	1
SNRPB	A8MT02|J3QLE5|P14678|P14678-2|P14678-3|P63162|P63162-2	U1 - control	0.664055	1.89406	0.115547	1
RAB8B	H0YNE9|Q92930	U1 - control	0.232788	1.84489	0.123154	1
MAVS	Q7Z434	U1 - control	-0.169945	-1.80053	0.130453	1
PFN2	C9J712|P35080	U1 - control	0.18739	1.78871	0.132473	1
CAND1	Q86VP6	U1 - control	0.326288	1.78865	0.132483	1
ARL8B	Q9NVJ2	U1 - control	0.187238	1.7451	0.140197	1
PHF6	A0A0D9SGE8|Q5JRC6|Q8IWS0|Q8IWS0-2|Q8IWS0-3|Q8IWS0-4|Q8IWS0-5	U1 - control	0.342622	1.7389	0.141331	1
TPM4	P67936	U1 - control	0.300987	1.69889	0.148876	1
POM121C|POM121	A0A075B7F8|A0A087WY75|A8CG34|A8CG34-2|Q96HA1|Q96HA1-2|Q96HA1-3	U1 - control	-0.306919	-1.6975	0.149145	1
WTAP	Q15007	U1 - control	0.180259	1.69435	0.149756	1
STIP1	P31948	U1 - control	0.164602	1.67862	0.152851	1
PRDX6	P30041	U1 - control	0.330844	1.66864	0.154846	1
CPNE1	B0QZ18|Q99829	U1 - control	-0.194255	-1.66703	0.15517	1
NASP	P49321|P49321-2|P49321-3|Q5T624	U1 - control	0.19711	1.65797	0.157009	1
RBM15B	Q8NDT2	U1 - control	-0.184761	-1.6446	0.15976	1
DDX31	F8WAJ0|Q9H8H2|Q9H8H2-2	U1 - control	-0.165642	-1.61359	0.166326	1
DDX18	Q9NVP1	U1 - control	-0.158564	-1.6105	0.166994	1
PPP1CC	F8VYE8|P36873|P36873-2	U1 - control	-0.237646	-1.60203	0.168841	1
PITRM1	Q5JRX3|Q5JRX3-2|Q5JRX3-3	U1 - control	-0.179144	-1.59291	0.170853	1
PNMA3	Q9UL41|Q9UL41-2	U1 - control	0.157839	1.59172	0.171117	1
YWHAZ	P63104	U1 - control	0.231439	1.58152	0.173398	1
POLR1A	O95602	U1 - control	-0.216779	-1.57679	0.174465	1
SPAG5	Q96R06	U1 - control	-0.157438	-1.57415	0.175064	1
NAP1L1	F5H4R6|F8VY35|F8W020|F8W0J6|H0YIV4|P55209|P55209-2	U1 - control	0.145415	1.57057	0.175878	1
PFN1	P07737	U1 - control	0.159215	1.56944	0.176137	1
CSTB	P04080	U1 - control	0.156334	1.56881	0.17628	1
DNAJB11	Q9UBS4	U1 - control	0.252449	1.56583	0.176963	1
NCAPG	Q9BPX3	U1 - control	-0.192557	-1.56395	0.177394	1
HNRNPR	O43390	U1 - control	-0.178935	-1.56311	0.177589	1
XPOT	O43592	U1 - control	-0.24156	-1.56046	0.1782	1
YWHAE	P62258	U1 - control	0.325622	1.55244	0.180062	1
CENPB	P07199	U1 - control	-0.160531	-1.55157	0.180267	1
HNRNPL	P14866	U1 - control	-0.330645	-1.54689	0.181362	1
LGMN	Q99538|Q99538-2|Q99538-3	U1 - control	0.168799	1.52408	0.186803	1
SCFD1	Q8WVM8|Q8WVM8-2|Q8WVM8-3	U1 - control	0.278692	1.52312	0.187036	1
CAAP1	Q9H8G2|Q9H8G2-2	U1 - control	0.213933	1.52072	0.187616	1
RBM6	P78332	U1 - control	0.236477	1.52053	0.187664	1
RBM25	P49756	U1 - control	0.195062	1.51505	0.189	1
MINA	Q8IUF8|Q8IUF8-4	U1 - control	0.242811	1.50922	0.190432	1
RBM3	P98179	U1 - control	-0.197386	-1.50579	0.191278	1
PDZK1	Q5T2W1	U1 - control	0.179418	1.50517	0.191432	1
NCOA5	Q9HCD5	U1 - control	-0.303488	-1.50146	0.192353	1
NARS	O43776	U1 - control	-0.214853	-1.49284	0.194508	1
ARGLU1	Q9NWB6	U1 - control	0.308327	1.48508	0.196469	1
SQLE	E7EVQ6|Q14534	U1 - control	-0.188709	-1.48461	0.19659	1
RPL26	P61254	U1 - control	-0.153781	-1.48299	0.197003	1
CYB5R3	P00387|P00387-2|P00387-3	U1 - control	-0.368025	-1.4744	0.199201	1
DBNL	B4DDD6|Q9UJU6|Q9UJU6-2|Q9UJU6-3	U1 - control	0.129806	1.47045	0.20022	1
CASC4	Q6P4E1|Q6P4E1-2|Q6P4E1-4|Q6P4E1-5	U1 - control	0.472982	1.45313	0.204747	1
BAZ2A	F8VU39|J3KPG5|Q9UIF9|Q9UIF9-2|Q9UIF9-3	U1 - control	-0.161183	-1.44825	0.206041	1
GOLM1	Q8NBJ4|Q8NBJ4-2	U1 - control	0.213116	1.44368	0.207257	1
DDX21	Q9NR30	U1 - control	-0.150813	-1.44214	0.207671	1
CYP51A1	A0A0C4DFL7|Q16850|Q16850-2	U1 - control	-0.320524	-1.43824	0.208717	1
G3V599|CTAGE5	G3V599|O15320|O15320-10|O15320-2|O15320-3|O15320-4|O15320-5|O15320-7|O15320-9	U1 - control	0.163022	1.43017	0.210898	1
XPO7	E7ESC6|Q9UIA9	U1 - control	-0.147914	-1.42514	0.21227	1
FARP1	C9JME2|Q9Y4F1|Q9Y4F1-2	U1 - control	0.216217	1.42101	0.213401	1
ROCK1	Q13464	U1 - control	0.272381	1.41881	0.214008	1
PAWR	Q96IZ0	U1 - control	0.181547	1.41226	0.21582	1
ADAR	P55265|P55265-4	U1 - control	-0.201206	-1.4095	0.216586	1
PHIP	Q8WWQ0	U1 - control	-0.141831	-1.40779	0.217063	1
NUP62	P37198	U1 - control	-0.301158	-1.40776	0.217072	1
CTNNBL1	A0A087WUB9|Q8WYA6|Q8WYA6-4	U1 - control	0.212368	1.39334	0.221134	1
ATIC	P31939	U1 - control	0.130813	1.39071	0.221882	1
FURIN	P09958	U1 - control	-0.148067	-1.3774	0.225707	1
PPAN-P2RY11|PPAN	A0A0A6YYI3|A0A0B4J1V8|Q9NQ55|Q9NQ55-2|Q9NQ55-3	U1 - control	-0.151251	-1.37714	0.225782	1
TPX2	Q9ULW0|Q9ULW0-2	U1 - control	-0.17506	-1.37443	0.22657	1
PSMC3	E9PKD5|E9PM69|P17980|R4GNH3	U1 - control	-0.237564	-1.37234	0.227178	1
LBR	Q14739	U1 - control	-0.211673	-1.37176	0.227345	1
MKI67	P46013	U1 - control	-0.185621	-1.37134	0.227467	1
NOP14	E9PFK5|P78316|P78316-2	U1 - control	-0.185347	-1.3704	0.227745	1
EIF2AK2	P19525|P19525-2	U1 - control	-0.376627	-1.36693	0.228759	1
PRKAR2A	P13861|P13861-2	U1 - control	-0.125174	-1.36613	0.228993	1
SDF4	Q9BRK5	U1 - control	0.123714	1.36578	0.229097	1
PHC2	A0A0A0MSI2|B3KPJ4|Q8IXK0|Q8IXK0-2|Q8IXK0-4|Q8IXK0-5	U1 - control	-0.245771	-1.3635	0.229766	1
SUN1	O94901-9	U1 - control	-0.240678	-1.36311	0.229883	1
ARL1	F8VYN9|P40616|P40616-2	U1 - control	0.141004	1.36225	0.230135	1
TPI1	P60174|P60174-1	U1 - control	0.228021	1.35508	0.23226	1
GTF2F1	P35269	U1 - control	0.281051	1.34744	0.234541	1
DRG1	Q9Y295	U1 - control	-0.148068	-1.3464	0.234855	1
CPNE3	O75131	U1 - control	-0.178397	-1.34332	0.235783	1
TFAM	H7BYN3|Q00059	U1 - control	0.174986	1.34264	0.235989	1
RSL1D1	J3QSV6|O76021	U1 - control	-0.124868	-1.33921	0.237025	1
KDM1A	O60341|O60341-2	U1 - control	0.263021	1.33291	0.238943	1
SRSF3	P84103|P84103-2	U1 - control	-0.179452	-1.32899	0.240143	1
IMMT	B9A067|C9J406|H7C463|Q16891|Q16891-2|Q16891-3|Q16891-4	U1 - control	0.22792	1.32741	0.240627	1
GLUD1	P00367	U1 - control	0.138841	1.32578	0.241129	1
INTS3	Q68E01-2	U1 - control	-0.124363	-1.32361	0.241798	1
SAFB	Q15424|Q15424-3|Q15424-4	U1 - control	-0.29329	-1.32274	0.242067	1
CTSC	P53634	U1 - control	0.319734	1.3221	0.242265	1
PYGL	E9PK47|P06737|P06737-2	U1 - control	-0.19206	-1.31886	0.243271	1
UTP20	O75691	U1 - control	-0.202319	-1.31323	0.245022	1
NUP155	O75694|O75694-2	U1 - control	-0.16142	-1.31005	0.24602	1
KNOP1	Q1ED39	U1 - control	-0.126706	-1.30981	0.246095	1
THUMPD3	Q9BV44	U1 - control	-0.152361	-1.30386	0.247967	1
TEX10	Q9NXF1|Q9NXF1-2	U1 - control	-0.230341	-1.30114	0.248828	1
KIF21A	Q7Z4S6|Q7Z4S6-2|Q7Z4S6-3|Q7Z4S6-4|Q7Z4S6-5|Q7Z4S6-6	U1 - control	-0.217753	-1.29903	0.2495	1
THOC3	Q96J01|Q96J01-2	U1 - control	-0.211461	-1.294	0.251103	1
F11R	Q9Y624	U1 - control	0.432459	1.29323	0.25135	1
HNRNPD	Q14103|Q14103-3|Q14103-4	U1 - control	0.26858	1.28817	0.252973	1
ATP2A2	P16615	U1 - control	-0.208681	-1.28056	0.255434	1
CMPK1	P30085|P30085-2	U1 - control	0.131241	1.27914	0.255895	1
RRM1	P23921	U1 - control	0.185826	1.27714	0.256546	1
RAB1B	Q9H0U4	U1 - control	0.206123	1.27501	0.257242	1
CENPC	Q03188	U1 - control	-0.375453	-1.26492	0.260557	1
XPO1	O14980	U1 - control	-0.16603	-1.26452	0.260691	1
C19orf43	Q9BQ61	U1 - control	0.257139	1.26314	0.261147	1
SEC22B	O75396	U1 - control	0.220548	1.26083	0.261915	1
HNRNPA3	P51991	U1 - control	0.193626	1.26031	0.262086	1
TERF2IP	Q9NYB0	U1 - control	0.160869	1.25871	0.262618	1
NUP85	J3KT10|Q9BW27|Q9BW27-2|Q9BW27-3	U1 - control	-0.140565	-1.25556	0.26367	1
NUDC	Q9Y266	U1 - control	-0.244723	-1.25478	0.263932	1
RAB18	Q9NP72	U1 - control	0.125434	1.25474	0.263944	1
MARCKSL1	P49006	U1 - control	0.349593	1.25118	0.265139	1
RPL12	P30050	U1 - control	0.229825	1.25002	0.265528	1
GTPBP4	Q9BZE4	U1 - control	-0.165927	-1.24927	0.26578	1
LIN7C	G3V1D4|Q9NUP9	U1 - control	-0.1566	-1.24029	0.268819	1
RDH11	Q8TC12	U1 - control	0.119041	1.23601	0.270279	1
DDX27	B7Z6D5|Q96GQ7	U1 - control	-0.112059	-1.23063	0.272122	1
ATP5C1	P36542|P36542-2	U1 - control	0.159301	1.22999	0.272344	1
HACD3	H3BPZ1|H3BS72|Q9P035	U1 - control	-0.453121	-1.22908	0.272657	1
POLR1E	Q9GZS1-2	U1 - control	-0.120685	-1.22249	0.274936	1
NOP58	Q9Y2X3	U1 - control	-0.205916	-1.2198	0.27587	1
CELF1	Q92879|Q92879-2|Q92879-3|Q92879-6	U1 - control	-0.157854	-1.21869	0.276258	1
USP9X	Q93008|Q93008-1	U1 - control	-0.314599	-1.21836	0.276371	1
LUC7L	Q9NQ29|Q9NQ29-2	U1 - control	0.191627	1.21705	0.27683	1
CCNK	O75909|O75909-4	U1 - control	0.107826	1.21666	0.276963	1
HNF4A	A0A087WXV4|P41235|P41235-2|P41235-3|P41235-4|P41235-5|P41235-6|P41235-7	U1 - control	-0.106963	-1.21202	0.27859	1
DHX16	O60231	U1 - control	0.316808	1.21043	0.27915	1
TRIM25	Q14258	U1 - control	-0.207858	-1.2086	0.279793	1
RPL4	P36578	U1 - control	-0.147621	-1.20184	0.282187	1
STT3B	Q8TCJ2	U1 - control	-0.376973	-1.20054	0.282647	1
FGG	C9JC84|C9JEU5|P02679|P02679-2	U1 - control	0.116517	1.19831	0.283442	1
HDAC1	Q13547	U1 - control	-0.246391	-1.1946	0.284767	1
EWSR1	A0A0D9SFL3|B0QYK0|C9JGE3|H7BY36|Q01844|Q01844-2|Q01844-3|Q01844-5|Q01844-6	U1 - control	-0.274096	-1.19407	0.284959	1
EEF2	P13639	U1 - control	-0.116084	-1.19214	0.285648	1
PROX1	Q92786	U1 - control	-0.182176	-1.19172	0.285801	1
APOE	P02649	U1 - control	0.123589	1.1907	0.286166	1
FGB	P02675	U1 - control	-0.365645	-1.18938	0.286643	1
METTL7B	A0A087WZT2|Q6UX53	U1 - control	0.301991	1.18506	0.288204	1
FDFT1	P37268	U1 - control	-0.153467	-1.18485	0.288277	1
STAG2	Q8N3U4|Q8N3U4-2	U1 - control	-0.121115	-1.18468	0.288339	1
ABCF2	Q9UG63|Q9UG63-2	U1 - control	-0.290373	-1.18371	0.288692	1
RBM47	A0AV96|A0AV96-2|B7Z8Z7	U1 - control	-0.207806	-1.18334	0.288827	1
KIF2A	O00139|O00139-1|O00139-2|O00139-4|O00139-5	U1 - control	-0.170005	-1.182	0.289313	1
C11orf58|SMAP	E9PM92|O00193	U1 - control	0.188546	1.18185	0.289365	1
CDV3	Q9UKY7	U1 - control	0.105395	1.18097	0.289686	1
PTCD3	Q96EY7	U1 - control	-0.192205	-1.17357	0.292386	1
ITM2B	Q9Y287|Q9Y287-2	U1 - control	-0.203344	-1.16721	0.294729	1
NOM1	Q5C9Z4	U1 - control	-0.118916	-1.16431	0.2958	1
PRKRA	O75569	U1 - control	0.236847	1.16362	0.296054	1
ADSS	P30520	U1 - control	0.325903	1.16322	0.296206	1
HNRNPA1	F8W6I7|P09651|P09651-2	U1 - control	-0.411069	-1.16274	0.296381	1
ILF2	B4DY09|Q12905	U1 - control	-0.206075	-1.16032	0.297282	1
DCAF7	P61962	U1 - control	-0.106313	-1.1585	0.297958	1
U2AF2	P26368|P26368-2	U1 - control	-0.227711	-1.15585	0.298947	1
RCOR1	J3KN32|Q9UKL0	U1 - control	-0.119869	-1.15497	0.299277	1
NOL9	Q5SY16	U1 - control	0.275247	1.15311	0.299972	1
KIF11	P52732	U1 - control	0.16788	1.15168	0.30051	1
GBF1	Q92538|Q92538-2|Q92538-3	U1 - control	-0.108241	-1.15071	0.300873	1
HNRNPK	P61978-3	U1 - control	-0.140619	-1.14691	0.302307	1
FLOT2	E7EMK3|J3QLD9|Q14254	U1 - control	0.244517	1.14413	0.303356	1
POLE3	Q9NRF9	U1 - control	0.435894	1.14308	0.303755	1
MDH2	P40926	U1 - control	0.151445	1.14195	0.304183	1
IARS	P41252	U1 - control	0.136794	1.13873	0.305406	1
GOT2	P00505	U1 - control	0.304363	1.13726	0.305967	1
SNRPG	A8MWD9|P62308	U1 - control	0.826036	1.13649	0.306262	1
CLCC1	Q96S66	U1 - control	-0.293943	-1.13477	0.306917	1
CDC37	K7EKQ2|Q16543	U1 - control	0.19151	1.13271	0.307707	1
SUZ12	J3QQW9|Q15022	U1 - control	-0.100174	-1.13208	0.30795	1
SEC23B	Q15437	U1 - control	-0.140375	-1.13148	0.30818	1
TCEA3	O75764	U1 - control	0.106592	1.13146	0.308188	1
PSMD11	O00231|O00231-2	U1 - control	-0.114624	-1.13122	0.308278	1
GCN1	Q92616	U1 - control	-0.131885	-1.12837	0.309376	1
SEPT7	E7EPK1|E7ES33|Q16181|Q16181-2	U1 - control	0.130362	1.12667	0.310029	1
ANP32A	H0YN26|P39687	U1 - control	0.378877	1.12528	0.310566	1
SUGT1	Q9Y2Z0|Q9Y2Z0-2	U1 - control	0.213096	1.12349	0.311261	1
OLA1	Q9NTK5-3	U1 - control	0.19377	1.1206	0.312382	1
DHX9	Q08211	U1 - control	-0.214678	-1.1198	0.312691	1
GSR	P00390|P00390-2|P00390-3	U1 - control	0.130164	1.11902	0.312995	1
HNRNPA2B1	P22626	U1 - control	-0.206044	-1.11871	0.313113	1
TOP2A	P11388|P11388-2|P11388-3|P11388-4	U1 - control	-0.188045	-1.11698	0.313788	1
PDIA6	Q15084|Q15084-2|Q15084-3|Q15084-4|Q15084-5	U1 - control	0.228705	1.11534	0.314429	1
GLDC	P23378	U1 - control	-0.311157	-1.11464	0.314704	1
FUBP1	E9PEB5|Q96AE4|Q96AE4-2	U1 - control	-0.106724	-1.11382	0.315023	1
YWHAQ	P27348	U1 - control	0.236291	1.11374	0.315053	1
DNAJA2	O60884	U1 - control	0.113614	1.11255	0.315518	1
ISG20L2	Q9H9L3	U1 - control	0.237046	1.11115	0.316067	1
RPL32	D3YTB1|F8W727|P62910	U1 - control	-0.192716	-1.11108	0.316098	1
MATR3	A8MXP9|P43243	U1 - control	-0.25876	-1.11028	0.316411	1
GCC2	Q8IWJ2	U1 - control	0.210188	1.10787	0.317357	1
MYL6	B7Z6Z4|F8VPF3|F8W1R7|G3V1V0|G8JLA2|J3KND3|P60660|P60660-2	U1 - control	0.161136	1.10786	0.31736	1
EIF5A2|EIF5A	C9J4W5|C9J7B5|F8WCJ1|I3L397|I3L504|P63241|P63241-2|Q9GZV4	U1 - control	0.16469	1.10724	0.317608	1
NQO1	B4DLR8|P15559|P15559-2|P15559-3	U1 - control	0.301084	1.10634	0.31796	1
C1orf131	Q8NDD1|Q8NDD1-2	U1 - control	0.254554	1.10552	0.318287	1
NIFK	Q9BYG3	U1 - control	-0.259751	-1.10543	0.31832	1
ASNS	P08243|P08243-2|P08243-3	U1 - control	0.12188	1.10477	0.318581	1
NUP88	Q99567	U1 - control	-0.191142	-1.10423	0.318793	1
ZFR	Q96KR1	U1 - control	-0.124201	-1.10318	0.319211	1
FKBP11	F8VU90|Q9NYL4|Q9NYL4-2	U1 - control	0.182424	1.10305	0.319262	1
FGA	P02671|P02671-2	U1 - control	0.138588	1.10244	0.319501	1
NME1-NME2|NME2	J3KPD9|P22392-2|Q32Q12	U1 - control	0.243931	1.10077	0.320163	1
FASN	P49327	U1 - control	-0.179616	-1.09887	0.32092	1
MYO1B	E9PDF6|O43795|O43795-2	U1 - control	0.13179	1.09814	0.321207	1
RPRD1B	Q9NQG5	U1 - control	0.21091	1.09716	0.321601	1
SMARCA4	P51532-2|P51532-3|P51532-4|P51532-5	U1 - control	0.199408	1.09593	0.322091	1
PEBP1	P30086	U1 - control	0.123786	1.09284	0.323323	1
CLTA	P09496-2|P09496-5	U1 - control	-0.221517	-1.09155	0.32384	1
CBX5	P45973	U1 - control	0.14786	1.08933	0.324732	1
PPFIBP1	Q86W92|Q86W92-3|Q86W92-4	U1 - control	-0.229808	-1.08641	0.325905	1
SCAF11	F8VXG7|Q99590|Q99590-2	U1 - control	-0.398421	-1.08211	0.327639	1
SMC1A	Q14683	U1 - control	-0.1676	-1.07554	0.330306	1
SMC3	Q9UQE7	U1 - control	0.200549	1.07534	0.330388	1
TIAL1	Q01085-2	U1 - control	-0.114609	-1.07447	0.330746	1
CKAP2	Q8WWK9|Q8WWK9-5|Q8WWK9-6	U1 - control	-0.127572	-1.07378	0.331027	1
HIST1H4A	P62805	U1 - control	0.23645	1.0691	0.332942	1
OSBP	P22059	U1 - control	-0.187726	-1.06732	0.333669	1
HIST1H3A|HIST3H3|HIST2H3A	P68431|Q16695|Q71DI3	U1 - control	0.139492	1.06568	0.334348	1
EIF3B	P55884|P55884-2	U1 - control	-0.140979	-1.06548	0.33443	1
CSNK2A1|CSNK2A3	E7EU96|P68400|Q5U5J2|Q8NEV1	U1 - control	-0.18951	-1.06477	0.33472	1
PGK1	P00558|P00558-2	U1 - control	0.287007	1.05838	0.337361	1
SNRNP200	O75643	U1 - control	-0.219684	-1.05813	0.337466	1
GRSF1	F5H5I6|H0Y8R1|H0YAK1|Q12849|Q12849-5	U1 - control	0.211947	1.05701	0.33793	1
LAMB1	G3XAI2|P07942	U1 - control	0.10223	1.05663	0.33809	1
YTHDF1	Q9BYJ9	U1 - control	-0.147244	-1.05654	0.338126	1
SMC2	O95347|O95347-2	U1 - control	0.107526	1.05407	0.339155	1
HSD17B4	P51659	U1 - control	-0.101763	-1.05385	0.339245	1
JAK1	P23458	U1 - control	0.187582	1.05285	0.339662	1
PAICS	E9PBS1|P22234|P22234-2	U1 - control	-0.258676	-1.05	0.340852	1
SYNCRIP	O60506	U1 - control	-0.161207	-1.04968	0.340988	1
HDGF	P51858	U1 - control	0.130428	1.04885	0.341336	1
NONO	Q15233	U1 - control	-0.153635	-1.04825	0.341586	1
RPS6KA3	P51812	U1 - control	-0.131793	-1.04721	0.342021	1
RPL3	P39023	U1 - control	-0.15147	-1.046	0.34253	1
EIF5	P55010	U1 - control	0.113528	1.0449	0.342993	1
ADAM9	Q13443	U1 - control	0.180231	1.04483	0.343024	1
NUP35	Q8NFH5|Q8NFH5-2	U1 - control	0.149292	1.03989	0.345104	1
AKAP1	Q92667	U1 - control	0.12508	1.03896	0.345498	1
SCAMP3	O14828	U1 - control	0.105192	1.03867	0.345623	1
PSMC2	P35998	U1 - control	0.101883	1.03785	0.345971	1
PACSIN2	Q9UNF0	U1 - control	0.107844	1.03729	0.346208	1
NAA10	P41227|P41227-2	U1 - control	0.30887	1.03671	0.346452	1
PPME1	Q9Y570|Q9Y570-4	U1 - control	0.15569	1.03416	0.347533	1
RANBP2	P49792	U1 - control	-0.191112	-1.03068	0.349019	1
EPHB4	P54760|Q96L35	U1 - control	0.144476	1.02873	0.349852	1
CEP131	I3L2J8|Q9UPN4|Q9UPN4-2|Q9UPN4-3	U1 - control	-0.176304	-1.02498	0.351456	1
G3BP2	Q9UN86|Q9UN86-2	U1 - control	0.335774	1.0245	0.351665	1
NOC2L	Q9Y3T9	U1 - control	-0.0997734	-1.02415	0.351812	1
GANAB	F5H6X6|Q14697	U1 - control	0.131837	1.02189	0.352787	1
NSF	I3L0N3|P46459|P46459-2	U1 - control	0.177625	1.02096	0.353186	1
MAP4K4	E7EN19|E7ENQ1|E7ESS2|H7C360|O95819|O95819-5	U1 - control	0.22065	1.01944	0.353841	1
NUP214	B7ZAV2|P35658|P35658-2|P35658-3|P35658-4|P35658-5	U1 - control	-0.149711	-1.01754	0.354665	1
FADS2	O95864	U1 - control	0.11814	1.01503	0.35575	1
SBDS	Q9Y3A5	U1 - control	0.0914601	1.0141	0.356156	1
ETFB	P38117	U1 - control	0.44069	1.01267	0.356777	1
PNO1	Q9NRX1	U1 - control	-0.135259	-1.01099	0.357508	1
FADS1	A0A0A0MR51|O60427	U1 - control	0.270456	1.01008	0.357902	1
RBM28	Q9NW13	U1 - control	-0.126693	-1.00869	0.358508	1
MAP2K3	P46734|P46734-2|P46734-3	U1 - control	-0.144666	-1.00659	0.359427	1
TNS3	Q68CZ2|Q68CZ2-2	U1 - control	0.408149	1.00623	0.359583	1
RANGAP1	P46060	U1 - control	-0.259486	-1.00615	0.359616	1
MDC1	Q14676|Q14676-2	U1 - control	0.220849	1.00549	0.359905	1
RPS4X	P62701	U1 - control	-0.173427	-1.00535	0.359966	1
CTSZ	Q9UBR2	U1 - control	0.0974464	1.00375	0.360671	1
ANXA11	P50995|P50995-2	U1 - control	0.154176	1.00181	0.361523	1
CWF19L1	Q69YN2	U1 - control	-0.270787	-1.00148	0.361667	1
AQR	O60306	U1 - control	-0.110232	-1.00116	0.361808	1
SET	A0A0C4DFV9|Q01105|Q01105-2|Q01105-3|Q01105-4	U1 - control	0.335728	1.00049	0.3621	1
TAF15	Q92804|Q92804-2	U1 - control	-0.370889	-0.999748	0.362428	1
HLA-A	A0A0G2JI36|A0A0G2JIF2|A0A0G2JL56|P04439|P13746|P13746-2|P30443|P30455|Q5SRN5|Q5SRN7	U1 - control	0.243356	0.998504	0.362976	1
DIMT1	Q9UNQ2	U1 - control	0.12462	0.99817	0.363123	1
SFPQ	P23246	U1 - control	-0.12707	-0.996695	0.363774	1
CSE1L	P55060|P55060-3|P55060-4	U1 - control	-0.18235	-0.996233	0.363978	1
ANP32E	Q9BTT0	U1 - control	0.2817	0.994469	0.364758	1
PC	P11498	U1 - control	-0.131672	-0.991752	0.365963	1
CS	B4DJV2|O75390	U1 - control	0.114985	0.991578	0.36604	1
SACM1L	E9PGZ4|Q9NTJ5|Q9NTJ5-2	U1 - control	0.0990369	0.990478	0.366529	1
XRCC6	P12956	U1 - control	-0.159314	-0.98819	0.367546	1
XAB2	Q9HCS7	U1 - control	0.310799	0.985812	0.368607	1
PPP2R1A	P30153	U1 - control	-0.180064	-0.98487	0.369028	1
ESF1	Q9H501	U1 - control	-0.0881263	-0.984597	0.36915	1
LANCL2	Q9NS86	U1 - control	0.092907	0.983522	0.369631	1
TRMT1L	Q7Z2T5	U1 - control	-0.268388	-0.980926	0.370794	1
NOMO2	Q5JPE7|Q5JPE7-2	U1 - control	0.207109	0.980444	0.37101	1
PA2G4	Q9UQ80	U1 - control	-0.169572	-0.978812	0.371743	1
FMR1	Q06787|Q06787-3|Q06787-5|Q06787-8|Q06787-9|R9WNI0	U1 - control	-0.102223	-0.977643	0.372269	1
AKAP2	Q9Y2D5-4|Q9Y2D5-6	U1 - control	0.141117	0.97529	0.37333	1
AGFG2	O95081	U1 - control	0.442815	0.974827	0.373538	1
FBL	P22087	U1 - control	-0.207037	-0.973186	0.37428	1
KRAS	P01116|P01116-2	U1 - control	0.414594	0.972581	0.374553	1
CTBP1	Q13363|Q13363-2	U1 - control	-0.107599	-0.970932	0.3753	1
PDCD11	Q14690	U1 - control	-0.104125	-0.970643	0.375431	1
RPL13A	P40429	U1 - control	-0.235103	-0.970497	0.375497	1
SLC38A1	F8VX04|Q9H2H9	U1 - control	-0.331624	-0.96918	0.376094	1
RNMT	O43148|O43148-2	U1 - control	0.180611	0.969081	0.376139	1
NCOA4	Q13772	U1 - control	-0.109766	-0.963518	0.378671	1
WIZ	B9EGQ5|M0QXA7|O95785|O95785-2|O95785-3|O95785-4	U1 - control	0.29118	0.962918	0.378945	1
SEC63	Q9UGP8	U1 - control	-0.363779	-0.961714	0.379495	1
YBX3	P16989|P16989-3	U1 - control	-0.225491	-0.960434	0.38008	1
FNDC3B	Q53EP0	U1 - control	-0.119745	-0.957836	0.381271	1
FXR2	P51116	U1 - control	0.166907	0.957062	0.381626	1
NAT10	Q9H0A0	U1 - control	-0.105563	-0.956751	0.381769	1
DDX46	A0A0C4DG89|Q7L014	U1 - control	-0.119446	-0.955793	0.38221	1
RRP1B	Q14684	U1 - control	-0.214558	-0.951505	0.384185	1
PSMD2	Q13200	U1 - control	-0.0895665	-0.950997	0.38442	1
LARP1	Q6PKG0	U1 - control	-0.0840088	-0.949913	0.384921	1
TNKS1BP1	Q9C0C2	U1 - control	0.138337	0.948947	0.385368	1
RDX	P35241|P35241-5	U1 - control	0.0981229	0.948901	0.385389	1
DDOST	A0A0C4DGS1|P39656|P39656-3	U1 - control	0.149475	0.947827	0.385887	1
STMN1	P16949|P16949-2	U1 - control	0.138794	0.945783	0.386835	1
FDPS	P14324|P14324-2	U1 - control	-0.167903	-0.944669	0.387352	1
B4GALT7	D6RJI5|H0Y9D6|Q9UBV7	U1 - control	0.205386	0.944029	0.387649	1
SMC5	Q8IY18	U1 - control	0.201427	0.94376	0.387775	1
PPM1G	O15355	U1 - control	0.126861	0.943242	0.388016	1
HELZ	J3QS41|P42694|P42694-2	U1 - control	0.252701	0.940973	0.389073	1
MYH10	P35580|P35580-2|P35580-3|P35580-4|P35580-5	U1 - control	-0.110722	-0.939106	0.389944	1
TRIM24	A0A087X1V3|O15164|O15164-2	U1 - control	0.0965732	0.937127	0.39087	1
LRPPRC	P42704	U1 - control	-0.105694	-0.9366	0.391117	1
CGNL1	Q0VF96	U1 - control	0.132371	0.936542	0.391144	1
BCLAF1	Q9NYF8|Q9NYF8-2|Q9NYF8-3	U1 - control	-0.128481	-0.936412	0.391205	1
XRN2	Q9H0D6	U1 - control	-0.146866	-0.936073	0.391363	1
MCCC1	Q96RQ3	U1 - control	-0.447691	-0.935375	0.391691	1
MAGT1	A0A087WU53|Q9H0U3	U1 - control	-0.10065	-0.934919	0.391905	1
EIF4G2	D3DQV9|P78344	U1 - control	-0.10493	-0.934884	0.391921	1
CDK12	Q9NYV4|Q9NYV4-2	U1 - control	0.099571	0.934784	0.391968	1
SHMT2	P34897|P34897-3	U1 - control	-0.13016	-0.933255	0.392686	1
PARD6B	Q9BYG5	U1 - control	0.132439	0.932575	0.393005	1
LASP1	C9J9W2|Q14847|Q14847-2	U1 - control	0.101703	0.928653	0.394853	1
HSD17B11	D6RCD0|Q8NBQ5	U1 - control	-0.34763	-0.928182	0.395075	1
SSBP1	A0A0G2JLD8|C9K0U8|E7EUY5|Q04837	U1 - control	0.11237	0.925988	0.396112	1
LDHA	P00338|P00338-2|P00338-3	U1 - control	-0.180808	-0.924444	0.396843	1
TCAF1	Q9Y4C2	U1 - control	-0.181686	-0.924441	0.396845	1
LTV1	Q96GA3	U1 - control	-0.0954788	-0.924115	0.396999	1
ILF3	Q12906-7	U1 - control	-0.192687	-0.924003	0.397052	1
POR	P16435	U1 - control	-0.115808	-0.923417	0.39733	1
RPS3A	P61247	U1 - control	-0.186548	-0.922785	0.39763	1
NIPSNAP1	Q9BPW8	U1 - control	-0.152068	-0.921621	0.398183	1
SAP18	H7BZW6|O00422|X6RAL5	U1 - control	0.111525	0.92049	0.39872	1
RAB5B	P61020	U1 - control	0.0967358	0.920285	0.398818	1
HNRNPF	P52597	U1 - control	-0.137585	-0.920022	0.398943	1
DDX1	A0A087X2G1|F1T0B3|Q92499	U1 - control	-0.151079	-0.918961	0.399448	1
EIF3E	P60228	U1 - control	-0.0950564	-0.917001	0.400383	1
HSPA1B|HSPA1A	A0A0G2JIW1|P0DMV8|P0DMV9	U1 - control	-0.165633	-0.91192	0.402813	1
USO1	O60763|O60763-2	U1 - control	0.114158	0.91092	0.403292	1
EIF4G1	E7EUU4|E7EX73|E9PGM1|Q04637-8	U1 - control	-0.205163	-0.910003	0.403733	1
ABHD12	Q8N2K0|Q8N2K0-2	U1 - control	0.129652	0.909732	0.403863	1
DAP3	P51398|P51398-2|P51398-3|V9GYL9	U1 - control	-0.120068	-0.90878	0.40432	1
SPATS2L	Q9NUQ6|Q9NUQ6-2	U1 - control	-0.112273	-0.907766	0.404808	1
SMARCA1	B7ZLQ5|P28370	U1 - control	-0.0899435	-0.907124	0.405117	1
PAK2	Q13177	U1 - control	0.416998	0.906912	0.405219	1
IPO5	O00410|O00410-3	U1 - control	-0.151173	-0.905405	0.405946	1
MTDH	Q86UE4	U1 - control	-0.0870037	-0.904481	0.406392	1
AARS	P49588	U1 - control	0.102834	0.904152	0.406551	1
MRPL19	P49406	U1 - control	0.162146	0.903882	0.406681	1
NUP107	P57740	U1 - control	-0.195565	-0.900334	0.408398	1
CRNKL1	Q5JY65|Q9BZJ0|Q9BZJ0-2|Q9BZJ0-3	U1 - control	0.10199	0.899834	0.40864	1
DAZAP1	K7EK33|K7EQ02|K7EQ55|Q96EP5|Q96EP5-2	U1 - control	0.186289	0.897968	0.409546	1
A1CF	Q9NQ94	U1 - control	-0.157342	-0.897549	0.409749	1
RAC1	P63000|P63000-2	U1 - control	0.0805331	0.897337	0.409852	1
VDAC2	A0A0A0MR02|P45880|P45880-1|P45880-2	U1 - control	-0.137118	-0.896851	0.410089	1
XRCC5	P13010	U1 - control	0.101536	0.896674	0.410174	1
SLC9A3R1	O14745	U1 - control	0.347702	0.89619	0.41041	1
TARDBP	Q13148	U1 - control	-0.274526	-0.89541	0.41079	1
NIPBL	Q6KC79|Q6KC79-2	U1 - control	-0.113241	-0.894764	0.411104	1
RANBP1	F6WQW2|P43487|P43487-2	U1 - control	0.157911	0.894703	0.411134	1
PABPC4	Q13310-2|Q13310-3	U1 - control	-0.096434	-0.892677	0.412122	1
PPP1CA	P62136	U1 - control	-0.203556	-0.890675	0.4131	1
RPS5	M0R0F0|M0R0R2|P46782	U1 - control	0.185568	0.88959	0.413631	1
DSG2	Q14126	U1 - control	0.122382	0.889201	0.413821	1
PUF60	A0A0J9YVP6|A0A0J9YXJ8|A0A0J9YXX5|A0A0J9YYL3|Q9UHX1|Q9UHX1-2|Q9UHX1-3|Q9UHX1-4|Q9UHX1-5|Q9UHX1-6	U1 - control	-0.118447	-0.888881	0.413978	1
SRRM2	Q9UQ35	U1 - control	-0.185586	-0.888034	0.414393	1
EXOSC10	Q01780	U1 - control	-0.14667	-0.887444	0.414683	1
SF3B2	Q13435	U1 - control	0.0888465	0.885481	0.415646	1
TBC1D4	O60343|O60343-2|O60343-3	U1 - control	0.215499	0.882927	0.416903	1
DHCR7	Q9UBM7	U1 - control	-0.281738	-0.882566	0.41708	1
HSPH1	Q92598|Q92598-2|Q92598-3	U1 - control	-0.104742	-0.881156	0.417775	1
RPS8	P62241|Q5JR95	U1 - control	0.3019	0.873969	0.421332	1
ACSL1	B7Z3Z9|E7EPM6|P33121|P33121-2|P33121-3	U1 - control	0.185826	0.870634	0.422991	1
SRSF7	A0A0B4J1Z1|C9JAB2|Q16629|Q16629-2|Q16629-3|Q16629-4	U1 - control	0.189261	0.870463	0.423076	1
TNPO3	C9J7E5|Q9Y5L0|Q9Y5L0-1|Q9Y5L0-3	U1 - control	-0.0840174	-0.870378	0.423119	1
HMGCS1	Q01581	U1 - control	-0.382741	-0.870317	0.423149	1
HEATR1	Q5T3Q7|Q9H583	U1 - control	-0.117101	-0.869703	0.423455	1
AIMP2	Q13155	U1 - control	-0.0909092	-0.869382	0.423615	1
SEC23A	F5H365|Q15436	U1 - control	-0.100117	-0.868614	0.423998	1
GTF3C5	Q9Y5Q8|Q9Y5Q8-2|Q9Y5Q8-3	U1 - control	0.299005	0.867096	0.424756	1
ATP5O	P48047	U1 - control	0.256737	0.867087	0.424761	1
DHCR24	Q15392	U1 - control	0.167957	0.866224	0.425192	1
CPSF3	Q9UKF6	U1 - control	-0.12084	-0.865678	0.425465	1
RPL24	P83731	U1 - control	-0.157166	-0.864455	0.426077	1
TXLNA	P40222	U1 - control	-0.130593	-0.864196	0.426207	1
TJP1	G3V1L9|Q07157	U1 - control	-0.0796117	-0.861869	0.427374	1
BAZ1B	Q9UIG0|Q9UIG0-2	U1 - control	0.238006	0.861591	0.427513	1
GNA13	Q14344	U1 - control	0.126644	0.861344	0.427638	1
COPA	P53621|P53621-2	U1 - control	-0.157861	-0.859794	0.428417	1
SLC25A3	Q00325|Q00325-2	U1 - control	0.0787148	0.856746	0.429952	1
SEC61A1|SEC61A2	B4DR61|F8W776|P61619|Q8TC24|Q9H9S3|Q9H9S3-2|Q9H9S3-3	U1 - control	-0.239043	-0.856504	0.430074	1
HSPD1	P10809	U1 - control	0.114734	0.856421	0.430116	1
GSPT1	P15170-2|P15170-3	U1 - control	-0.119795	-0.85502	0.430823	1
DDX49	Q9Y6V7	U1 - control	-0.086022	-0.854091	0.431292	1
RSRC2	Q7L4I2|Q7L4I2-2	U1 - control	-0.337022	-0.853977	0.43135	1
TBL1XR1	A0A0D9SF63|Q9BZK7	U1 - control	0.11003	0.853171	0.431758	1
MYBBP1A	Q9BQG0|Q9BQG0-2	U1 - control	-0.0965363	-0.853062	0.431813	1
UTP18	Q9Y5J1	U1 - control	0.0948325	0.852426	0.432135	1
COTL1	Q14019	U1 - control	-0.0921621	-0.851521	0.432593	1
DHX30	H7BXY3|Q7L2E3|Q7L2E3-2|Q7L2E3-3	U1 - control	-0.0995762	-0.850447	0.433137	1
TSG101	F5H442|Q99816	U1 - control	0.453213	0.850295	0.433215	1
XPO5	H0Y9I3|Q9HAV4	U1 - control	-0.138219	-0.849336	0.433701	1
YLPM1	P49750-4	U1 - control	-0.159932	-0.849156	0.433793	1
SRRM1	A9Z1X7|E9PCT1|M0R088|Q8IYB3|Q8IYB3-2	U1 - control	-0.091431	-0.847545	0.434611	1
PPP6C	O00743|O00743-2	U1 - control	0.176547	0.846715	0.435033	1
SF3B4	Q15427	U1 - control	-0.19196	-0.845596	0.435603	1
PURB	Q96QR8	U1 - control	0.125201	0.844388	0.436219	1
CDK9	P50750|P50750-2	U1 - control	0.100797	0.842765	0.437047	1
PAIP1	D6REB4|Q9H074|Q9H074-2|Q9H074-3	U1 - control	0.196122	0.842479	0.437193	1
HUWE1	Q7Z6Z7|Q7Z6Z7-2|Q7Z6Z7-3	U1 - control	-0.136699	-0.84236	0.437254	1
YBX1	P67809	U1 - control	-0.124085	-0.840145	0.438386	1
KIF5B	P33176	U1 - control	0.0954194	0.837017	0.439989	1
SND1	Q7KZF4	U1 - control	-0.154014	-0.836058	0.440482	1
AURKA	O14965	U1 - control	0.110367	0.835777	0.440626	1
HSDL2	Q6YN16	U1 - control	0.101896	0.835664	0.440684	1
RRS1	Q15050	U1 - control	0.283792	0.835222	0.440912	1
DDX17	H3BLZ8|Q92841	U1 - control	-0.0937723	-0.835082	0.440983	1
PRKCI	P41743	U1 - control	-0.123392	-0.83465	0.441206	1
PRKDC	P78527	U1 - control	-0.157285	-0.833872	0.441606	1
CEBPA	P49715|P49715-2|P49715-3|P49715-4	U1 - control	-0.0909126	-0.833556	0.441768	1
STT3A	P46977	U1 - control	-0.406064	-0.829416	0.443904	1
DEK	P35659	U1 - control	0.105631	0.829217	0.444007	1
QTRT1	Q9BXR0	U1 - control	0.218524	0.828989	0.444125	1
RAB1A	P62820	U1 - control	0.163705	0.828365	0.444447	1
GGCX	P38435|P38435-2	U1 - control	0.15247	0.827035	0.445135	1
RTCB	Q9Y3I0	U1 - control	0.167116	0.825339	0.446014	1
HNRNPM	M0QZM1|M0R019|P52272|P52272-2	U1 - control	-0.130857	-0.824191	0.446609	1
PQBP1	O60828|O60828-2	U1 - control	0.175844	0.823055	0.447199	1
UGGT1	Q9NYU2|Q9NYU2-2	U1 - control	0.133134	0.822182	0.447653	1
PRPF6	O94906|O94906-2	U1 - control	0.0948456	0.82172	0.447893	1
RPS6	A2A3R7|P62753	U1 - control	-0.0938384	-0.82142	0.44805	1
LAS1L	Q9Y4W2|Q9Y4W2-2	U1 - control	-0.080485	-0.820001	0.448788	1
SEC62	Q99442	U1 - control	0.152901	0.819	0.44931	1
PRMT1	E9PKG1|H7C2I1|Q99873|Q99873-2|Q99873-3|Q99873-4	U1 - control	-0.378924	-0.818655	0.44949	1
SMARCC1	Q92922	U1 - control	0.14281	0.818425	0.44961	1
WASF2	Q9Y6W5	U1 - control	-0.140786	-0.816972	0.450368	1
PLEC	Q15149|Q15149-2|Q15149-3|Q15149-4|Q15149-5|Q15149-6|Q15149-7|Q15149-8|Q15149-9	U1 - control	-0.0857385	-0.815836	0.450962	1
WDR33	Q9C0J8	U1 - control	-0.168569	-0.815207	0.451291	1
RAB5A	P20339|P20339-2	U1 - control	-0.13005	-0.813846	0.452003	1
ATP2C1	B4E2Q0|H0Y9V7|P98194|P98194-2|P98194-3|P98194-4|P98194-5|P98194-6|P98194-7|P98194-8|P98194-9	U1 - control	-0.124427	-0.813158	0.452364	1
GOLGA2	A0A0C4DGS5|Q08379	U1 - control	-0.120983	-0.81247	0.452724	1
SERPINH1	P50454	U1 - control	0.111788	0.81239	0.452766	1
CSTF3	Q12996	U1 - control	-0.172402	-0.812169	0.452882	1
ZNF638	Q14966	U1 - control	-0.113693	-0.812025	0.452958	1
DDX24	G3V529|Q9GZR7	U1 - control	-0.0976871	-0.812002	0.45297	1
HNRNPC	B2R5W2|B4DY08|G3V4W0|P07910-2	U1 - control	0.102528	0.811724	0.453116	1
LONP1	K7EJE8|K7EKE6|P36776|P36776-2	U1 - control	-0.0845536	-0.810773	0.453615	1
EIF4A3	P38919	U1 - control	-0.0745928	-0.809868	0.45409	1
PRPF38B	Q5VTL8	U1 - control	-0.224065	-0.809749	0.454153	1
RRP8	O43159	U1 - control	-0.168581	-0.80951	0.454278	1
HIRA	P54198	U1 - control	-0.0722625	-0.809248	0.454416	1
ZC3HAV1	Q7Z2W4	U1 - control	-0.0726582	-0.808097	0.455021	1
NOP16	Q9Y3C1	U1 - control	0.139818	0.807225	0.45548	1
FAU	E9PR30|P62861	U1 - control	0.3757	0.807183	0.455502	1
SDAD1	E7EW05|Q9NVU7	U1 - control	-0.0893406	-0.806553	0.455834	1
ARCN1	B0YIW6|P48444	U1 - control	0.374836	0.806469	0.455879	1
RPS27A	P62979	U1 - control	0.44873	0.805718	0.456274	1
PARP2	G3V167|Q9UGN5|Q9UGN5-2	U1 - control	0.192561	0.803677	0.457352	1
ASH2L	F5H8F7|Q9UBL3|Q9UBL3-3	U1 - control	0.0998409	0.803662	0.45736	1
RPS20	P60866|P60866-2	U1 - control	0.357769	0.802131	0.458169	1
HECTD1	A0A087X2H1|Q9ULT8	U1 - control	0.254762	0.801503	0.458501	1
UBAP2L	Q14157|Q14157-3|Q14157-5	U1 - control	-0.158673	-0.80092	0.45881	1
FEN1	P39748	U1 - control	-0.157272	-0.800842	0.458852	1
MCM6	Q14566	U1 - control	-0.0739796	-0.79918	0.459732	1
DYNC1H1	Q14204	U1 - control	-0.0775605	-0.79892	0.45987	1
ACTN1	P12814|P12814-2|P12814-3|P12814-4	U1 - control	-0.175665	-0.798146	0.460281	1
HNRNPUL1	Q9BUJ2|Q9BUJ2-2	U1 - control	-0.101926	-0.797801	0.460464	1
NOP2	A0A087WV73|P46087|P46087-4	U1 - control	-0.0963895	-0.796924	0.46093	1
NXF1	E9PIN3|Q9UBU9	U1 - control	-0.0838896	-0.796354	0.461233	1
ATXN2L	Q8WWM7	U1 - control	-0.162132	-0.795588	0.46164	1
SUCLG1	P53597	U1 - control	0.071738	0.792255	0.463415	1
CHD4	A0A0C4DGG9|F5GWX5|Q14839|Q14839-2	U1 - control	-0.0925321	-0.791052	0.464058	1
TPST1	O60507	U1 - control	0.186008	0.79046	0.464374	1
NUMA1	A0A087WY61|Q14980-2	U1 - control	-0.161234	-0.788319	0.465519	1
NCKAP1	Q9Y2A7|Q9Y2A7-2	U1 - control	-0.151275	-0.7875	0.465957	1
FN1	P02751|P02751-17|P02751-3	U1 - control	-0.0917285	-0.78745	0.465984	1
CSRP1	E9PP21|P21291	U1 - control	-0.626174	-0.786555	0.466463	1
TES	Q9UGI8|Q9UGI8-2	U1 - control	0.209387	0.784518	0.467556	1
TFCP2	F8VX55|Q12800|Q12800-2|Q12800-3|Q12800-4	U1 - control	0.14198	0.784077	0.467793	1
GLTSCR2	Q9NZM5	U1 - control	-0.153823	-0.783802	0.467941	1
PRDX1	A0A0A0MSI0|Q06830	U1 - control	0.0747238	0.783735	0.467976	1
NUDT21	H3BND3|O43809	U1 - control	0.08619	0.78334	0.468189	1
CTNNB1	P35222	U1 - control	-0.0831782	-0.782619	0.468577	1
DNAJC9	Q8WXX5	U1 - control	-0.0923472	-0.782599	0.468587	1
TMPO	P42166|P42167	U1 - control	0.0878537	0.78209	0.468861	1
PCBP2	Q15366|Q15366-2|Q15366-3|Q15366-6	U1 - control	-0.131854	-0.780956	0.469472	1
MIS18A	Q9NYP9	U1 - control	0.0792143	0.778734	0.470669	1
CTTN	Q14247	U1 - control	0.0738221	0.778325	0.47089	1
THRAP3	Q9Y2W1	U1 - control	-0.107748	-0.776226	0.472024	1
SIN3A	Q96ST3	U1 - control	0.123719	0.775936	0.472181	1
DDX3X	A0A0D9SF53|A0A0D9SFB3|A0A0D9SG12|O00571	U1 - control	-0.177194	-0.775197	0.47258	1
UBXN1	E9PJ81|E9PRQ7|Q04323|Q04323-2	U1 - control	-0.158054	-0.774985	0.472695	1
SMU1	Q2TAY7	U1 - control	-0.165993	-0.774398	0.473013	1
ACSL3	O95573	U1 - control	-0.207952	-0.772365	0.474114	1
SERBP1	Q8NC51-3|Q8NC51-4	U1 - control	-0.150056	-0.765684	0.477748	1
CDC5L	Q99459	U1 - control	-0.103835	-0.765641	0.477772	1
IGF2R	P11717	U1 - control	0.103345	0.765064	0.478086	1
RAE1	P78406	U1 - control	0.110586	0.761498	0.480035	1
WDR75	Q8IWA0	U1 - control	0.0824028	0.761058	0.480276	1
RPL17|RPL17-C18orf32	A0A087WXM6|A0A0A6YYL6|J3KRX5|J3QQT2|P18621|P18621-3	U1 - control	-0.106501	-0.760867	0.48038	1
ANXA7	P20073|P20073-2	U1 - control	-0.0739574	-0.760787	0.480424	1
CNN3	Q15417	U1 - control	0.0926141	0.759376	0.481197	1
CSNK2A2	P19784	U1 - control	0.114581	0.758935	0.481439	1
OSBPL9	Q96SU4|Q96SU4-2|Q96SU4-3|Q96SU4-4|Q96SU4-5|Q96SU4-6|Q96SU4-7	U1 - control	0.0691979	0.75875	0.48154	1
PELO	Q9BRX2	U1 - control	-0.144024	-0.758348	0.481761	1
SEC31A	D6REX3|O94979|O94979-10|O94979-2|O94979-3|O94979-4|O94979-6|O94979-8|O94979-9	U1 - control	-0.0819757	-0.757342	0.482313	1
FAM120A	Q9NZB2|Q9NZB2-6	U1 - control	-0.113666	-0.757265	0.482356	1
CD3EAP	O15446|O15446-2	U1 - control	-0.0913976	-0.756812	0.482604	1
HSP90AA1	P07900|P07900-2	U1 - control	0.0835059	0.756045	0.483026	1
SKP1	E5RJR5|P63208	U1 - control	0.0953715	0.755033	0.483582	1
CTPS1	P17812	U1 - control	-0.108569	-0.750725	0.485956	1
HGS	O14964|O14964-2	U1 - control	-0.153246	-0.75062	0.486014	1
NUP93	H3BVG0|Q8N1F7	U1 - control	-0.16745	-0.74872	0.487064	1
TP53BP1	A6NNK5|Q12888|Q12888-2|Q12888-3	U1 - control	0.115624	0.748546	0.48716	1
AATF	Q9NY61	U1 - control	-0.111573	-0.746433	0.48833	1
PRCC	Q92733	U1 - control	-0.0983497	-0.746308	0.488399	1
NUP205	Q92621	U1 - control	-0.15117	-0.745908	0.488621	1
STRN3	Q13033-2	U1 - control	0.167426	0.745576	0.488805	1
CALD1	E9PGZ1|Q05682-4|Q05682-5	U1 - control	-0.194423	-0.744657	0.489314	1
RAN	B5MDF5|J3KQE5|P62826	U1 - control	0.216591	0.74373	0.489829	1
ZGPAT	Q8N5A5|Q8N5A5-2|Q8N5A5-3	U1 - control	-0.143953	-0.743219	0.490112	1
LEMD3	Q9Y2U8	U1 - control	-0.177198	-0.742901	0.490289	1
UHRF1	A0A087WTW0|A0A087WVR3|Q96T88|Q96T88-2	U1 - control	-0.110325	-0.742742	0.490377	1
UBXN4	Q92575	U1 - control	0.145254	0.740835	0.491438	1
EEF1D	A0A087X1X7|E9PK01|E9PRY8|P29692|P29692-2	U1 - control	0.10917	0.739999	0.491903	1
EIF2S3	P41091	U1 - control	0.070984	0.739905	0.491956	1
HMGB1	P09429	U1 - control	0.104605	0.738632	0.492665	1
DDX5	P17844|P17844-2	U1 - control	-0.112934	-0.736719	0.493732	1
HNRNPDL	A0A087WUK2|O14979	U1 - control	0.142333	0.735166	0.4946	1
LRRFIP1	Q32MZ4-2|Q32MZ4-3	U1 - control	0.219528	0.734699	0.494861	1
FANCD2	Q9BXW9|Q9BXW9-1	U1 - control	-0.0810679	-0.732262	0.496225	1
ANO6	Q4KMQ2|Q4KMQ2-2|Q4KMQ2-3	U1 - control	0.347341	0.731852	0.496455	1
CCT6A	P40227|P40227-2	U1 - control	-0.116	-0.730639	0.497135	1
RXRB	A0A0G2JKR7|P28702|P28702-3	U1 - control	0.0976934	0.730482	0.497223	1
CDK7	D6R9G1|D6REC6|P50613	U1 - control	0.164072	0.727635	0.498822	1
PTPN1	P18031	U1 - control	-0.238816	-0.724744	0.500449	1
MYO18A	A0A0D9SFK2|Q92614|Q92614-4	U1 - control	0.174571	0.722838	0.501525	1
YTHDF3	A0A024R7W5|A0A087WY31|A0A087X0Q1|Q7Z739	U1 - control	0.145643	0.721814	0.502103	1
RRBP1	A0A087WU26|A0A0A0MRV0|Q9P2E9|Q9P2E9-2	U1 - control	0.132126	0.721238	0.502428	1
DNAJC2	Q99543	U1 - control	0.373522	0.721073	0.502522	1
ZDHHC5	Q9C0B5|Q9C0B5-2	U1 - control	0.108712	0.720151	0.503043	1
COPB1	P53618	U1 - control	-0.140932	-0.720062	0.503093	1
PRDX3	P30048|P30048-2	U1 - control	0.173942	0.719333	0.503506	1
EIF4A1	P60842	U1 - control	-0.268007	-0.717891	0.504322	1
ATP5B	H0YH81|P06576	U1 - control	0.140696	0.716598	0.505055	1
GRB2	P62993	U1 - control	0.105935	0.7136	0.506758	1
DNAJC7	Q99615	U1 - control	0.0698417	0.711809	0.507777	1
ITGA6	P23229|P23229-3|P23229-5	U1 - control	0.117653	0.711536	0.507932	1
CCAR1	Q8IX12|Q8IX12-2	U1 - control	-0.0744721	-0.711398	0.508011	1
URB1	O60287	U1 - control	0.0745259	0.710674	0.508423	1
SCCPDH	Q8NBX0	U1 - control	-0.0678449	-0.70843	0.509703	1
RBP4	A0A0C4DGV7|P02753|Q5VY30	U1 - control	0.380195	0.70799	0.509954	1
MCM5	P33992	U1 - control	0.0923196	0.707822	0.51005	1
MYH14	Q7Z406|Q7Z406-2|Q7Z406-6	U1 - control	0.11574	0.707617	0.510167	1
AAAS	F8VZ44|Q9NRG9	U1 - control	-0.077087	-0.707507	0.51023	1
KIAA1429	Q69YN4|Q69YN4-3	U1 - control	0.105015	0.706626	0.510734	1
PARP1	P09874	U1 - control	-0.113173	-0.705599	0.511321	1
KIF23	Q02241-2	U1 - control	0.11834	0.703184	0.512703	1
CPS1	P31327|P31327-3	U1 - control	0.191196	0.701731	0.513537	1
RRP1	P56182	U1 - control	-0.132951	-0.701339	0.513762	1
RPL21	P46778	U1 - control	0.146312	0.700771	0.514088	1
UBE3A	A0A0D9SG77|Q05086|Q05086-2|Q05086-3	U1 - control	0.0960467	0.70059	0.514192	1
WBP11	Q9Y2W2	U1 - control	-0.0713864	-0.70051	0.514238	1
ATP5A1	P25705	U1 - control	0.0617859	0.699579	0.514773	1
ERP44	Q9BS26	U1 - control	0.0767921	0.697971	0.515698	1
CPSF7	Q8N684|Q8N684-2|Q8N684-3	U1 - control	-0.10872	-0.697011	0.51625	1
PHF3	Q92576|Q92576-2	U1 - control	-0.0881549	-0.696994	0.51626	1
PABPN1	G3V4T2|Q86U42|Q86U42-2	U1 - control	-0.202826	-0.696435	0.516582	1
UNC45A	Q9H3U1|Q9H3U1-2	U1 - control	0.0670912	0.694426	0.51774	1
SRPRA	P08240|P08240-2	U1 - control	-0.0652481	-0.694353	0.517782	1
VPS16	Q9H269|Q9H269-2	U1 - control	0.127266	0.693931	0.518025	1
RBM14	Q96PK6	U1 - control	-0.0767279	-0.693409	0.518327	1
STRAP	Q9Y3F4|Q9Y3F4-2	U1 - control	-0.236278	-0.693336	0.518369	1
AIP	O00170	U1 - control	-0.125586	-0.692899	0.518621	1
LRRC40	Q9H9A6	U1 - control	-0.10611	-0.692834	0.518659	1
TXLNG	Q9NUQ3|Q9NUQ3-2	U1 - control	0.159092	0.692255	0.518993	1
TGOLN2	F8W8W7|J3KQ45|O43493|O43493-2|O43493-3|O43493-5	U1 - control	0.280225	0.691871	0.519216	1
HMGB2	P26583	U1 - control	0.146061	0.691268	0.519564	1
PPP2R1B	P30154|P30154-2|P30154-4|P30154-5	U1 - control	0.0855822	0.691235	0.519583	1
PPFIA1	Q13136|Q13136-2	U1 - control	0.0704388	0.690249	0.520154	1
PKP2	Q99959|Q99959-2	U1 - control	-0.0612477	-0.689617	0.520519	1
RPL23A	P62750	U1 - control	-0.0790623	-0.689356	0.52067	1
CCT2	P78371|P78371-2	U1 - control	-0.078891	-0.688561	0.521131	1
GNL3	Q9BVP2|Q9BVP2-2	U1 - control	-0.159943	-0.688505	0.521164	1
CAPRIN1	Q14444|Q14444-2	U1 - control	-0.0820069	-0.686711	0.522204	1
SUPT6H	Q7KZ85	U1 - control	0.161291	0.686054	0.522586	1
TOP2B	Q02880|Q02880-2	U1 - control	-0.11344	-0.68354	0.524047	1
CCT7	Q99832|Q99832-3	U1 - control	-0.0730105	-0.682633	0.524574	1
KLC2	Q9H0B6	U1 - control	0.0706184	0.68254	0.524629	1
EEF1B2	P24534	U1 - control	-0.114978	-0.682288	0.524775	1
ACLY	P53396|P53396-2	U1 - control	-0.0694038	-0.6819	0.525001	1
MTTP	E9PBP6|P55157	U1 - control	0.0744005	0.681707	0.525114	1
VAPB	O95292	U1 - control	0.132954	0.681575	0.525191	1
ENPP1	P22413	U1 - control	-0.095119	-0.681355	0.525319	1
TXNDC5	Q8NBS9|Q8NBS9-2	U1 - control	0.0926133	0.680845	0.525616	1
RPL15	E7ENU7|E7EQV9|P61313	U1 - control	-0.216517	-0.680757	0.525667	1
USP10	Q14694|Q14694-2|Q14694-3	U1 - control	-0.0896922	-0.678848	0.526781	1
HSPA8	P11142	U1 - control	-0.0925943	-0.677185	0.527752	1
RTFDC1	A0A0A0MQR2|Q9BY42	U1 - control	-0.185505	-0.677045	0.527834	1
MPZL1	O95297|O95297-2	U1 - control	0.159621	0.676258	0.528294	1
COPB2	P35606|P35606-2	U1 - control	-0.115117	-0.675165	0.528934	1
PKM	P14618	U1 - control	-0.136608	-0.67475	0.529177	1
ATAD2	Q6PL18	U1 - control	0.180263	0.674216	0.52949	1
FAM208A	Q9UK61|Q9UK61-3|Q9UK61-4	U1 - control	0.0733907	0.674038	0.529594	1
SMG5	Q9UPR3	U1 - control	0.136592	0.673528	0.529893	1
KPNA3	O00505	U1 - control	-0.0875012	-0.671926	0.530832	1
POGZ	Q7Z3K3|Q7Z3K3-2|Q7Z3K3-3|Q7Z3K3-5|Q7Z3K3-6|Q7Z3K3-7	U1 - control	0.0639214	0.671125	0.531302	1
IGF2BP3	O00425	U1 - control	0.125896	0.670446	0.531701	1
IARS2	Q9NSE4	U1 - control	0.0589078	0.668138	0.533057	1
HELLS	A0A0B4J1V9|Q9NRZ9|Q9NRZ9-2|Q9NRZ9-3|Q9NRZ9-4|Q9NRZ9-5|Q9NRZ9-6	U1 - control	-0.0600175	-0.664937	0.534943	1
AP3M1	Q9Y2T2	U1 - control	0.0734863	0.663889	0.535562	1
NECTIN2	Q92692	U1 - control	-0.145457	-0.663722	0.53566	1
NUMB	P49757|P49757-2|P49757-3|P49757-4|P49757-5|P49757-6|P49757-7|P49757-8	U1 - control	0.0661992	0.659852	0.537948	1
RPL11	P62913	U1 - control	0.154635	0.659074	0.538409	1
KPNA1	P52294	U1 - control	-0.110004	-0.658659	0.538655	1
ARHGEF2	Q92974|Q92974-2|Q92974-3|V9GYM8	U1 - control	-0.0841037	-0.658639	0.538666	1
HIST1H1E	P10412	U1 - control	0.0864028	0.658198	0.538928	1
NCL	P19338	U1 - control	-0.12222	-0.658167	0.538946	1
RAB3GAP2	Q9H2M9	U1 - control	-0.28097	-0.65738	0.539413	1
VIL1	P09327	U1 - control	0.0737684	0.657279	0.539472	1
PHF5A	Q7RTV0	U1 - control	0.117079	0.655932	0.540272	1
TMX2	Q9Y320|Q9Y320-2	U1 - control	-0.189124	-0.654775	0.540959	1
PARD3	Q8TEW0|Q8TEW0-11|Q8TEW0-2|Q8TEW0-4	U1 - control	-0.0620425	-0.654312	0.541234	1
MRPS22	G5E9V5|G5E9W7|P82650	U1 - control	0.215517	0.654272	0.541258	1
KTN1	Q86UP2	U1 - control	-0.179523	-0.653857	0.541505	1
RPL22	K7EMH1|K7ERI7|P35268	U1 - control	0.137641	0.652806	0.54213	1
AP1M1	K7EJL1|Q9BXS5|Q9BXS5-2	U1 - control	0.252017	0.652526	0.542296	1
ADSL	P30566	U1 - control	0.0754115	0.652173	0.542506	1
HNRNPH3	P31942|P31942-3	U1 - control	-0.117183	-0.652146	0.542523	1
SENP1	Q9P0U3|Q9P0U3-2	U1 - control	0.0999589	0.650277	0.543636	1
STOM	P27105	U1 - control	0.0999226	0.648994	0.544401	1
KIFC1	Q9BW19	U1 - control	-0.0617303	-0.648054	0.544962	1
PI4K2B	G5E9Z4|Q8TCG2	U1 - control	0.197364	0.647893	0.545058	1
RPL7A	P62424	U1 - control	0.137073	0.645374	0.546564	1
PBRM1	E7EVG2|H0Y5B5|Q86U86|Q86U86-2|Q86U86-3|Q86U86-4|Q86U86-5|Q86U86-6|Q86U86-7|Q86U86-8|Q86U86-9	U1 - control	0.130389	0.645076	0.546742	1
PON2	A0A0J9YXF2	U1 - control	0.0681188	0.645072	0.546744	1
CFDP1	Q9UEE9	U1 - control	-0.153596	-0.645037	0.546765	1
TCP1	P17987	U1 - control	0.0582288	0.644231	0.547247	1
EEF1A1|EEF1A1P5	P68104|Q5VTE0	U1 - control	-0.101301	-0.644071	0.547344	1
PSAP	C9JIZ6|P07602|P07602-2|P07602-3	U1 - control	-0.204988	-0.643661	0.547589	1
HSP90AB2P	Q58FF8	U1 - control	0.0761141	0.642361	0.548368	1
SUMO2	P61956	U1 - control	-0.0968941	-0.641771	0.548722	1
MRPL1	Q9BYD6	U1 - control	0.0877483	0.641521	0.548872	1
RPL35	F2Z388|P42766	U1 - control	0.511783	0.639946	0.549817	1
CBX3	Q13185	U1 - control	0.164781	0.639696	0.549967	1
RPS25	P62851	U1 - control	-0.0621616	-0.639525	0.55007	1
HNRNPAB	Q99729-3	U1 - control	0.0991097	0.638607	0.550621	1
GART	P22102	U1 - control	-0.0680958	-0.63827	0.550824	1
FKBP4	Q02790	U1 - control	-0.211779	-0.634735	0.552952	1
RPF2	Q5VXN0|Q9H7B2	U1 - control	-0.114672	-0.634384	0.553163	1
NOSIP	A0A075B6F9|M0R1K2|M0R3B2|Q9Y314	U1 - control	0.0564695	0.633856	0.553482	1
HADHB	P55084	U1 - control	-0.102505	-0.633131	0.553919	1
CSNK1D	H7BYT1|P48730|P48730-2	U1 - control	-0.0762843	-0.633012	0.553991	1
KHSRP	A0A087WTP3|Q92945	U1 - control	-0.0943897	-0.632678	0.554192	1
ACACA	Q13085|Q13085-2|Q13085-3|Q13085-4	U1 - control	-0.0620582	-0.632009	0.554596	1
BRD3	Q15059	U1 - control	0.186145	0.631501	0.554903	1
PDIA5	Q14554	U1 - control	-0.0885657	-0.630525	0.555493	1
RBBP7	E9PC52|Q16576	U1 - control	-0.0694583	-0.630409	0.555563	1
CNOT1	A5YKK6	U1 - control	-0.0594669	-0.628345	0.556812	1
UBA1	P22314|P22314-2	U1 - control	-0.0647606	-0.627867	0.557101	1
OAT	P04181	U1 - control	0.162772	0.627024	0.557612	1
EFTUD2	Q15029|Q15029-3	U1 - control	-0.123924	-0.624906	0.558896	1
MARCKS	A0A087WZH7|P29966	U1 - control	-0.150873	-0.624886	0.558908	1
ILK	A0A0A0MTH3|Q13418	U1 - control	-0.0777524	-0.623584	0.559699	1
TRA2A	Q13595|Q13595-3|Q13595-4	U1 - control	0.13326	0.621538	0.560942	1
CDK5RAP3	Q96JB5|Q96JB5-4	U1 - control	-0.113768	-0.620871	0.561348	1
DNAJC1	Q96KC8	U1 - control	0.157644	0.620685	0.561462	1
PEG10	A0A087WX23	U1 - control	-0.0579094	-0.620035	0.561858	1
SYMPK	A0A087WUE9|Q92797	U1 - control	-0.0934513	-0.619629	0.562104	1
FUS	H3BPE7|P35637|P35637-2	U1 - control	-0.0717381	-0.617882	0.563169	1
AIFM1	O95831|O95831-3	U1 - control	-0.0891755	-0.617245	0.563558	1
LRRC59	Q96AG4	U1 - control	-0.113071	-0.617209	0.56358	1
TST	Q16762	U1 - control	-0.0821453	-0.616069	0.564276	1
TUBB4B	P68371	U1 - control	-0.0669184	-0.61542	0.564672	1
MSH2	P43246|P43246-2	U1 - control	-0.118015	-0.615156	0.564833	1
PRKAA1	Q13131|Q13131-2	U1 - control	-0.081546	-0.613315	0.565959	1
TWISTNB	Q3B726	U1 - control	-0.176136	-0.61321	0.566023	1
RIF1	Q5UIP0|Q5UIP0-2	U1 - control	-0.0669903	-0.613055	0.566118	1
CLASRP	A0A0A0MQS2|Q8N2M8	U1 - control	0.0599035	0.612849	0.566244	1
CSDE1	O75534|O75534-2|O75534-3|O75534-4	U1 - control	-0.137254	-0.61277	0.566292	1
TOMM40	O96008|O96008-2	U1 - control	-0.102632	-0.611871	0.566843	1
CARS	B4DKY1|P49589|P49589-2|P49589-3	U1 - control	0.135847	0.611397	0.567133	1
EIF5B	A0A087WUT6|O60841	U1 - control	0.0586383	0.610763	0.567521	1
NSUN5	Q96P11|Q96P11-2|Q96P11-4|Q96P11-5	U1 - control	0.168502	0.609791	0.568117	1
SORT1	Q99523|Q99523-2	U1 - control	0.124767	0.60881	0.568719	1
TKT	P29401|P29401-2	U1 - control	0.0551413	0.608763	0.568748	1
APOB	P04114	U1 - control	-0.08046	-0.608318	0.569021	1
SNRNP40	Q96DI7|Q96DI7-2	U1 - control	-0.130921	-0.606863	0.569914	1
FKBP8	Q14318|Q14318-2	U1 - control	-0.0566743	-0.606066	0.570404	1
GIGYF2	Q6Y7W6|Q6Y7W6-4|Q6Y7W6-5	U1 - control	0.0578669	0.605733	0.570609	1
NCAPD2	Q15021	U1 - control	-0.0815845	-0.604332	0.571471	1
ADD1	P35611|P35611-3	U1 - control	-0.0664733	-0.603498	0.571984	1
ITCH	Q96J02|Q96J02-2|Q96J02-3	U1 - control	0.060163	0.603476	0.571998	1
PKN2	Q16513|Q16513-2	U1 - control	0.154328	0.603327	0.572089	1
MRPS7	J3QLS3|Q9Y2R9	U1 - control	0.0802847	0.602022	0.572893	1
MPP6	B8ZZG1|Q9NZW5	U1 - control	0.102802	0.600609	0.573765	1
SDHA	D6RFM5|P31040	U1 - control	-0.157491	-0.599214	0.574626	1
RPS11	M0QZC5|P62280	U1 - control	0.14748	0.598781	0.574894	1
PLXNB2	O15031	U1 - control	0.129498	0.597692	0.575567	1
PPIA	P62937	U1 - control	-0.0850955	-0.597438	0.575724	1
ALDH3A2	P51648|P51648-2	U1 - control	-0.0540906	-0.596911	0.576049	1
RPS3	P23396	U1 - control	0.0972424	0.594297	0.577668	1
LARP4B	Q92615	U1 - control	0.059251	0.593982	0.577863	1
WDR70	Q9NW82	U1 - control	0.069628	0.593556	0.578127	1
LMNA	P02545	U1 - control	0.0620044	0.592449	0.578814	1
DGCR8	Q8WYQ5|Q8WYQ5-3	U1 - control	0.197677	0.592317	0.578896	1
NAA25	Q14CX7|Q14CX7-2	U1 - control	0.113153	0.590986	0.579721	1
SRFBP1	Q8NEF9	U1 - control	-0.138206	-0.59047	0.580042	1
GTF2I	P78347|P78347-2|P78347-3|P78347-4	U1 - control	-0.0664031	-0.5903	0.580148	1
ASL	P04424	U1 - control	-0.0617686	-0.589591	0.580589	1
RAB13	P51153	U1 - control	0.0882375	0.589178	0.580845	1
TMX1	Q9H3N1	U1 - control	0.0537593	0.589035	0.580934	1
NADK2	Q4G0N4	U1 - control	-0.0955175	-0.58833	0.581372	1
PSMD12	O00232|O00232-2	U1 - control	0.0585587	0.587804	0.5817	1
DBN1	Q16643|Q16643-3	U1 - control	0.0646324	0.587422	0.581937	1
EIF3L	B0QY89|Q9Y262	U1 - control	-0.161034	-0.58725	0.582045	1
RPS19	P39019	U1 - control	0.163338	0.586628	0.582432	1
TMEM2	Q9UHN6	U1 - control	0.132759	0.586535	0.582489	1
IQGAP3	F2Z2E2|Q86VI3	U1 - control	0.106638	0.58499	0.583452	1
RFC4	P35249	U1 - control	-0.0714921	-0.583706	0.584253	1
MTA2	O94776	U1 - control	0.118353	0.583626	0.584303	1
GLG1	Q92896|Q92896-2|Q92896-3	U1 - control	-0.173727	-0.582438	0.585045	1
EPB41L5	Q9HCM4|Q9HCM4-3|Q9HCM4-4	U1 - control	0.0720894	0.579617	0.586808	1
CPM	P14384	U1 - control	0.199012	0.579244	0.587041	1
RPRD2	Q5VT52|Q5VT52-2|Q5VT52-3	U1 - control	0.116071	0.578226	0.587678	1
GNS	P15586	U1 - control	-0.154466	-0.577201	0.588321	1
YY1|ZFP42	P25490|Q96MM3	U1 - control	0.0783898	0.576744	0.588607	1
ALDH7A1	P49419|P49419-2	U1 - control	0.0578638	0.576418	0.588811	1
TUFM	P49411	U1 - control	-0.117559	-0.573828	0.590437	1
TXNRD1	Q16881-3	U1 - control	0.0794596	0.572203	0.591458	1
ANXA2	P07355|P07355-2	U1 - control	-0.0722322	-0.572021	0.591572	1
THOC1	A0A087WWS1|Q96FV9	U1 - control	0.0691019	0.571486	0.591908	1
GALNT1	Q10472	U1 - control	-0.0909902	-0.570958	0.59224	1
FIP1L1	Q6UN15|Q6UN15-5	U1 - control	0.0619273	0.570665	0.592425	1
ARID1A	O14497|O14497-2	U1 - control	-0.132829	-0.568858	0.593563	1
DPP3	G3V180|G3V1D3|Q9NY33	U1 - control	0.0583091	0.56885	0.593567	1
MPHOSPH10	O00566	U1 - control	0.133791	0.567037	0.59471	1
DDB1	Q16531	U1 - control	-0.0785953	-0.566631	0.594966	1
AURKB	Q96GD4|Q96GD4-5	U1 - control	0.172064	0.565346	0.595777	1
RRP12	Q5JTH9|Q5JTH9-2|Q5JTH9-3	U1 - control	-0.0646917	-0.565222	0.595856	1
EEA1	Q15075	U1 - control	0.066082	0.56394	0.596666	1
SF1	H7C0N4|Q15637-4|Q15637-5	U1 - control	-0.0552284	-0.562631	0.597494	1
PRRC2A	P48634	U1 - control	0.0805081	0.562431	0.59762	1
VPS4A	Q9UN37	U1 - control	0.173797	0.562318	0.597691	1
ASGR1	P07306	U1 - control	0.104243	0.561055	0.598491	1
PDS5A	Q29RF7	U1 - control	0.0596209	0.560482	0.598854	1
ANP32B	Q92688|Q92688-2	U1 - control	0.229074	0.560176	0.599047	1
MRPS34	A0A087WUZ8|C9JJ19|P82930	U1 - control	0.156563	0.559994	0.599163	1
DNTTIP2	Q5QJE6	U1 - control	-0.0554515	-0.559592	0.599417	1
SEC24A	O95486	U1 - control	0.161523	0.558803	0.599918	1
ESYT2	A0A087WXU3|A0FGR8|A0FGR8-2|A0FGR8-6|H7BXI1	U1 - control	0.12755	0.558727	0.599966	1
WDR11	Q9BZH6	U1 - control	-0.0742664	-0.55849	0.600116	1
RBM12B	Q8IXT5	U1 - control	-0.0610993	-0.558369	0.600193	1
SNAP23	O00161|O00161-2	U1 - control	-0.0756055	-0.557874	0.600506	1
PABPC1	P11940	U1 - control	-0.0915886	-0.556746	0.601223	1
RBM15	A0A087WWP4|Q96T37|Q96T37-2|Q96T37-3|Q96T37-4	U1 - control	-0.0600758	-0.556533	0.601358	1
RPS16	P62249	U1 - control	0.243336	0.555961	0.601721	1
PPP6R3	E9PKF6|H7BXH2|Q5H9R7|Q5H9R7-2|Q5H9R7-3|Q5H9R7-4|Q5H9R7-5|Q5H9R7-6	U1 - control	-0.151756	-0.555094	0.602271	1
TGFBI	Q15582	U1 - control	0.066195	0.553814	0.603085	1
NUP160	Q12769	U1 - control	0.175569	0.551198	0.604751	1
EDC4	Q6P2E9	U1 - control	0.0669149	0.550232	0.605366	1
VCP	P55072	U1 - control	-0.0779848	-0.549812	0.605634	1
LYZ	P61626	U1 - control	0.0530575	0.549388	0.605904	1
NOL6	Q9H6R4|Q9H6R4-4	U1 - control	-0.0651422	-0.549315	0.605951	1
IMPDH2	H0Y4R1|P12268	U1 - control	0.0505356	0.549011	0.606145	1
AIMP1	Q12904|Q12904-2	U1 - control	0.0673419	0.547573	0.607062	1
PAPD5	H3BQM0|Q8NDF8-5	U1 - control	0.0775592	0.547102	0.607364	1
TLN1	Q9Y490	U1 - control	-0.0509582	-0.545389	0.608458	1
DHX37	F5H3Y4|Q8IY37	U1 - control	0.0502828	0.544835	0.608812	1
HIST1H2BJ|HIST1H2BO|HIST1H2BB|HIST2H2BE	P06899|P23527|P33778|Q16778	U1 - control	0.0963349	0.544402	0.609089	1
CDC2|CDK1	A0A024QZP7|P06493	U1 - control	0.0891424	0.543439	0.609705	1
RPL13	P26373	U1 - control	-0.085638	-0.542719	0.610166	1
CDCA8	Q53HL2	U1 - control	-0.09684	-0.542558	0.610269	1
ARFGEF2|ARFGEF1	Q9Y6D5|Q9Y6D6	U1 - control	-0.051843	-0.542362	0.610395	1
MARS	P56192	U1 - control	0.065282	0.542058	0.61059	1
ZC3H11A	O75152	U1 - control	-0.0703694	-0.5419	0.610691	1
FSCN1	Q16658	U1 - control	0.0635687	0.539559	0.612192	1
NUP133	Q8WUM0	U1 - control	-0.0827352	-0.538991	0.612556	1
CORO1B	Q9BR76	U1 - control	-0.0594634	-0.538763	0.612703	1
AP2A1	O95782|O95782-2	U1 - control	-0.0528976	-0.536763	0.613988	1
RPL19	J3KTE4|J3QR09|P84098	U1 - control	-0.099368	-0.535799	0.614607	1
STAU1	O95793|O95793-2	U1 - control	-0.0504739	-0.535594	0.614739	1
DHX8	F5H658	U1 - control	0.0597897	0.535469	0.614819	1
CYB5B	D6RFH4|H3BUX2	U1 - control	0.129163	0.534906	0.615182	1
MAT2A	P31153	U1 - control	0.0560339	0.534639	0.615354	1
IDH3B	A0A087WZN1|O43837	U1 - control	-0.0588188	-0.533471	0.616105	1
GFRA1	P56159|P56159-2	U1 - control	0.1476	0.532803	0.616536	1
RPL37A	P61513	U1 - control	-0.0826045	-0.532785	0.616547	1
PRKAR1A	K7EM13|K7EPB2|P10644|P10644-2	U1 - control	0.100757	0.532591	0.616672	1
UTRN	P46939|P46939-2	U1 - control	0.0525113	0.532524	0.616715	1
PREB	Q9HCU5	U1 - control	0.0917494	0.532276	0.616875	1
BAG4	O95429|O95429-2	U1 - control	-0.166028	-0.529928	0.61839	1
DCAF13	A0A087WT20|Q9NV06	U1 - control	0.0855234	0.529053	0.618954	1
LMNB1	P20700	U1 - control	-0.0922719	-0.52893	0.619034	1
KDM2A	I3VM54|Q9Y2K7	U1 - control	-0.0527349	-0.528692	0.619188	1
SUGP2	M0R2Z9|Q8IX01|Q8IX01-4	U1 - control	-0.0626168	-0.527518	0.619946	1
IPO4	H0YN14|Q8TEX9|Q8TEX9-2	U1 - control	0.0542454	0.527025	0.620265	1
UBR4	Q5T4S7|Q5T4S7-2|Q5T4S7-3|Q5T4S7-4	U1 - control	-0.0623208	-0.526085	0.620873	1
PES1	B5MCF9|O00541|O00541-2	U1 - control	-0.0621696	-0.525734	0.6211	1
NUP98	P52948|P52948-5	U1 - control	-0.0666539	-0.525307	0.621376	1
UPF1	Q92900|Q92900-2	U1 - control	-0.0553348	-0.525087	0.621519	1
EDC3	Q96F86	U1 - control	0.060395	0.522522	0.62318	1
NOL7	Q9UMY1	U1 - control	0.070799	0.521653	0.623744	1
BZW1	Q7L1Q6|Q7L1Q6-2|Q7L1Q6-3|Q7L1Q6-4	U1 - control	0.0983925	0.521287	0.623981	1
RPL27	P61353	U1 - control	-0.0841333	-0.520644	0.624398	1
GCLM	P48507	U1 - control	-0.0611818	-0.520538	0.624467	1
TRAP1	Q12931|Q12931-2	U1 - control	0.0779463	0.519336	0.625247	1
CHAMP1	Q96JM3	U1 - control	0.0628906	0.519075	0.625417	1
MORC2	Q9Y6X9|Q9Y6X9-2	U1 - control	-0.0545737	-0.519016	0.625455	1
WDR3	Q9UNX4	U1 - control	0.0661337	0.518791	0.625601	1
SAFB2	Q14151	U1 - control	-0.067138	-0.517843	0.626217	1
MAPRE1	Q15691	U1 - control	0.104604	0.514565	0.62835	1
ZC3H18	E7ERS3|Q86VM9	U1 - control	-0.0533276	-0.513081	0.629317	1
ANKFY1	Q9P2R3|Q9P2R3-2|Q9P2R3-4	U1 - control	0.0587345	0.512593	0.629635	1
SLC38A2	Q96QD8	U1 - control	-0.235423	-0.51165	0.63025	1
NPEPPS	E9PLK3|P55786	U1 - control	0.0609728	0.509264	0.631808	1
PLXND1	Q9Y4D7|Q9Y4D7-2	U1 - control	0.125978	0.509196	0.631852	1
C1QBP	Q07021	U1 - control	-0.104756	-0.508991	0.631986	1
RNF20	Q5VTR2	U1 - control	0.0604153	0.507864	0.632723	1
RPL36A	J3KQN4|P83881	U1 - control	-0.201269	-0.507484	0.632971	1
SRSF9	Q13242	U1 - control	0.0526829	0.507465	0.632984	1
LARP7	Q4G0J3|Q4G0J3-3	U1 - control	0.145217	0.506276	0.633762	1
DNAJC13	O75165	U1 - control	0.0534817	0.503878	0.635332	1
SLC1A5	Q15758	U1 - control	-0.207678	-0.503115	0.635832	1
NUCKS1	Q9H1E3	U1 - control	0.235259	0.502516	0.636225	1
DDX6	P26196	U1 - control	-0.0806852	-0.50246	0.636262	1
HNRNPH1	G8JLB6|P31943	U1 - control	0.066753	0.501599	0.636827	1
RAB14	P61106|X6RFL8	U1 - control	0.0916954	0.501509	0.636885	1
OGFR	A0A087X028|A0A0A0MRN5|Q9NZT2|Q9NZT2-2	U1 - control	0.198752	0.501288	0.637031	1
CPSF1	Q10570	U1 - control	0.0951519	0.501241	0.637061	1
KPNA2	P52292	U1 - control	-0.0572598	-0.50108	0.637167	1
PRPF38A	Q8NAV1	U1 - control	0.0610353	0.500407	0.637609	1
WFS1	O76024	U1 - control	0.0653128	0.500141	0.637784	1
AKR1C1	A0A0A0MT30|Q04828	U1 - control	-0.0688838	-0.49951	0.638198	1
PDCD6IP	Q8WUM4	U1 - control	-0.0525991	-0.499311	0.638329	1
RRAS2	A0A0C4DGH2|P62070|P62070-4	U1 - control	0.0499469	0.49923	0.638382	1
SPTAN1	Q13813|Q13813-3	U1 - control	-0.108245	-0.499091	0.638474	1
WDR18	A0A0A0MQU0|Q9BV38	U1 - control	-0.0701513	-0.498591	0.638802	1
CD46	P15529-16|P15529-2|P15529-3|P15529-4|P15529-5|P15529-6|P15529-7	U1 - control	-0.170422	-0.497022	0.639834	1
SETD2	Q9BYW2	U1 - control	-0.0554599	-0.496872	0.639933	1
SUB1	P53999	U1 - control	-0.144449	-0.496832	0.639959	1
CBX8	Q9HC52	U1 - control	0.085483	0.495496	0.640838	1
NUP153	P49790	U1 - control	-0.0619638	-0.494656	0.641392	1
PSMC1	P62191|P62191-2	U1 - control	-0.0763425	-0.493993	0.641828	1
GEMIN4	I3L2C7|P57678	U1 - control	-0.0668598	-0.493284	0.642296	1
LMNB2	J9JID7|Q03252	U1 - control	-0.0906675	-0.493147	0.642386	1
ACADVL	P49748|P49748-2|P49748-3	U1 - control	-0.0478305	-0.49272	0.642668	1
NOL8	F5GWN9|F5H101|F8WE42|Q76FK4|Q76FK4-4	U1 - control	-0.0550668	-0.49261	0.64274	1
BSG	P35613|P35613-2	U1 - control	-0.238974	-0.492113	0.643068	1
PVR	A0A0A0MSA9|A0A0C4DG49|P15151|P15151-2|P15151-3|P15151-4	U1 - control	-0.228005	-0.491494	0.643477	1
HSPA9	P38646	U1 - control	-0.0625248	-0.49092	0.643855	1
ASGR2	P07307|P07307-2|P07307-3	U1 - control	-0.181257	-0.490411	0.644191	1
EML4	B5MBZ0|Q9HC35|Q9HC35-2	U1 - control	-0.0856013	-0.48855	0.645421	1
C2orf72	A6NCS6	U1 - control	0.0479529	0.485035	0.647747	1
EEF1G	P26641|P26641-2	U1 - control	-0.0746082	-0.483646	0.648667	1
LARP4	Q71RC2|Q71RC2-3|Q71RC2-4	U1 - control	0.070195	0.483449	0.648798	1
YTHDC1	J3QR07|Q96MU7	U1 - control	-0.0808566	-0.482679	0.649309	1
ABCF1	Q8NE71|Q8NE71-2	U1 - control	-0.0503185	-0.482162	0.649651	1
PDS5B	Q9NTI5|Q9NTI5-2	U1 - control	0.0720892	0.48156	0.650051	1
WHSC1	O96028	U1 - control	-0.0469736	-0.480642	0.65066	1
EIF3C	Q99613|Q99613-2	U1 - control	0.0795823	0.480372	0.650839	1
ACIN1	S4R3H4	U1 - control	0.0521433	0.478142	0.652321	1
GPC6	Q9Y625	U1 - control	-0.0671855	-0.477907	0.652477	1
GTF3C3	Q9Y5Q9	U1 - control	-0.127731	-0.477651	0.652647	1
RHOT2	Q8IXI1	U1 - control	0.0930341	0.476535	0.65339	1
NOL11	Q9H8H0	U1 - control	-0.112851	-0.474294	0.654882	1
GLE1	Q53GS7|Q53GS7-2	U1 - control	-0.128061	-0.474287	0.654887	1
CLTC	A0A087WVQ6|Q00610|Q00610-2	U1 - control	-0.0688281	-0.473742	0.65525	1
CNN2	A0A087X271|B4DDF4|B4DUT8|Q99439	U1 - control	-0.0776388	-0.471866	0.656501	1
MIB1	Q86YT6	U1 - control	0.161912	0.471625	0.656662	1
RACK1	P63244	U1 - control	-0.149039	-0.470389	0.657487	1
A2M	P01023	U1 - control	0.0679563	0.469728	0.657928	1
RCC2	Q9P258	U1 - control	0.0556108	0.469568	0.658035	1
SLC7A5	Q01650	U1 - control	-0.238458	-0.46784	0.65919	1
ZMPSTE24	O75844	U1 - control	-0.0676995	-0.467779	0.659231	1
TRIM28	Q13263	U1 - control	-0.062059	-0.467642	0.659322	1
SF3B1	O75533	U1 - control	-0.0710116	-0.465303	0.660887	1
MTCH2	Q9Y6C9	U1 - control	0.0679041	0.462036	0.663076	1
SKIV2L2	P42285	U1 - control	-0.0539748	-0.461508	0.66343	1
INF2	Q27J81|Q27J81-2	U1 - control	0.0497491	0.461289	0.663577	1
GEMIN5	Q8TEQ6	U1 - control	-0.0916317	-0.460887	0.663847	1
MYH9	P35579	U1 - control	-0.0728551	-0.459882	0.664521	1
ATL3	Q6DD88	U1 - control	-0.135573	-0.4591	0.665046	1
GMPS	P49915	U1 - control	0.0597209	0.45686	0.666552	1
IGF2BP1	Q9NZI8	U1 - control	-0.0583353	-0.456607	0.666722	1
VDAC3	Q9Y277|Q9Y277-2	U1 - control	-0.167108	-0.456405	0.666858	1
RPL9	D6RAN4|P32969	U1 - control	0.0717669	0.455783	0.667277	1
NOP56	O00567	U1 - control	-0.045717	-0.455219	0.667656	1
LIG3	P49916|P49916-2|P49916-3|P49916-4	U1 - control	0.0685268	0.454945	0.667841	1
ADD3	A0A087WX08|Q9UEY8|Q9UEY8-2	U1 - control	0.0463942	0.45462	0.668059	1
RPL5	P46777	U1 - control	-0.161575	-0.453155	0.669046	1
NPTN	Q9Y639|Q9Y639-1	U1 - control	-0.297666	-0.451958	0.669853	1
USP39	A0A087X1B2|B9A018|Q53GS9|Q53GS9-2|Q53GS9-3	U1 - control	-0.0476827	-0.451639	0.670068	1
RBM17	Q96I25	U1 - control	-0.159934	-0.450589	0.670776	1
FKBP10	Q96AY3	U1 - control	-0.0720639	-0.448901	0.671915	1
CGN	Q9P2M7	U1 - control	-0.0411133	-0.447739	0.672701	1
FLNB	O75369|O75369-2|O75369-3|O75369-6|O75369-8|O75369-9	U1 - control	-0.0618061	-0.446627	0.673452	1
RUVBL1	Q9Y265	U1 - control	-0.040482	-0.446232	0.673719	1
KHDRBS1	Q07666	U1 - control	0.121049	0.445499	0.674215	1
RPS9	A0A024R4M0|P46781	U1 - control	-0.0536268	-0.445314	0.67434	1
QARS	P47897	U1 - control	-0.0451556	-0.445084	0.674495	1
SART3	Q15020|Q15020-4	U1 - control	-0.0479782	-0.442994	0.67591	1
RPS23	P62266	U1 - control	-0.0785623	-0.442801	0.676041	1
CRKL	P46109	U1 - control	0.10237	0.442276	0.676397	1
ARFGAP1	E5RHT6|F8VWH9|F8W1U7|Q8N6T3|Q8N6T3-2|Q8N6T3-3|Q8N6T3-5	U1 - control	0.0719219	0.439317	0.678403	1
FARSB	Q9NSD9	U1 - control	0.0403834	0.438719	0.678809	1
RBM22	Q9NW64|Q9NW64-2	U1 - control	0.0603324	0.43749	0.679644	1
TPR	P12270	U1 - control	-0.0536868	-0.433407	0.68242	1
FUBP3	Q96I24	U1 - control	-0.0603893	-0.433066	0.682652	1
SRSF2	J3KP15|Q01130	U1 - control	-0.196939	-0.432972	0.682716	1
TCERG1	O14776|O14776-2	U1 - control	-0.042591	-0.432611	0.682962	1
VASN	Q6EMK4	U1 - control	0.247061	0.431516	0.683708	1
EPHA2	P29317	U1 - control	0.0479692	0.431386	0.683796	1
SCARB2	Q14108	U1 - control	-0.207489	-0.431277	0.68387	1
ZNF516	Q92618	U1 - control	0.130209	0.430248	0.684572	1
DLG1	A0A0C4DFT3|Q12959|Q12959-2|Q12959-3|Q12959-4|Q12959-5|Q12959-6|Q12959-7	U1 - control	0.0637222	0.42863	0.685675	1
KIN	O60870|O60870-2	U1 - control	-0.0623462	-0.427571	0.686398	1
WDR1	O75083	U1 - control	-0.079185	-0.42679	0.686931	1
ALDOA	H3BQN4|J3KPS3|P04075|P04075-2	U1 - control	0.0538078	0.425595	0.687747	1
AP3B1	O00203|O00203-3	U1 - control	-0.107204	-0.425195	0.688021	1
AP1G1	O43747|O43747-2	U1 - control	0.0400861	0.424427	0.688546	1
RBBP6	Q7Z6E9|Q7Z6E9-2	U1 - control	0.0497345	0.423194	0.689389	1
CPSF2	Q9P2I0	U1 - control	-0.038484	-0.422021	0.690191	1
API5	G3V1C3|Q9BZZ5|Q9BZZ5-2	U1 - control	-0.0730119	-0.421285	0.690695	1
RCC1	C9JW69|P18754|P18754-2	U1 - control	0.0430237	0.420941	0.690931	1
YES1	J3QRU1|P07947	U1 - control	0.0663495	0.420256	0.6914	1
TCOF1	Q13428|Q13428-3|Q13428-4|Q13428-7	U1 - control	-0.0539485	-0.419457	0.691947	1
HMGA2	F5H2A4|F5H2U8|F5H6H0|P52926|P52926-2|P52926-3|P52926-4|P52926-5|P52926-6	U1 - control	0.0571714	0.419412	0.691978	1
DSP	P15924	U1 - control	0.0520093	0.418856	0.692359	1
YWHAH	Q04917	U1 - control	-0.0519126	-0.418223	0.692793	1
LMAN2	Q12907	U1 - control	-0.0725791	-0.418214	0.692799	1
TIA1	F8W8I6|P31483	U1 - control	-0.057588	-0.416427	0.694026	1
SNRNP27	Q8WVK2	U1 - control	0.100231	0.415885	0.694397	1
HAT1	O14929|O14929-2	U1 - control	0.0889249	0.41487	0.695094	1
NECTIN3	Q9NQS3	U1 - control	0.469793	0.414166	0.695578	1
FTSJ3	Q8IY81	U1 - control	-0.0451335	-0.41265	0.69662	1
GALNT2	Q10471	U1 - control	0.0374354	0.412312	0.696852	1
SDC1	P18827	U1 - control	-0.304379	-0.411141	0.697658	1
SMCHD1	A6NHR9	U1 - control	0.0564406	0.410846	0.697861	1
SMN1	E7EQZ4|Q16637|Q16637-3	U1 - control	-0.0405941	-0.410627	0.698012	1
PLD3	Q8IV08	U1 - control	0.140564	0.409053	0.699096	1
POLR2A	A0A087WWE2|A0A0C4DGZ0|P24928	U1 - control	-0.0391456	-0.406077	0.701146	1
POP1	Q99575	U1 - control	0.079916	0.405956	0.70123	1
HNRNPLL|HNRPLL	B7WPG3|C9IYN3|D6W592|Q8WVV9|Q8WVV9-4|Q8WVV9-5	U1 - control	-0.0455423	-0.405682	0.701419	1
LARS	Q9P2J5	U1 - control	-0.0569769	-0.405251	0.701716	1
ELAC2	Q9BQ52|Q9BQ52-4	U1 - control	-0.0462762	-0.404871	0.701978	1
IGSF1	Q8N6C5|Q8N6C5-2|Q8N6C5-4	U1 - control	0.161427	0.404346	0.702341	1
TFG	Q92734|Q92734-2	U1 - control	-0.0789455	-0.403414	0.702984	1
PTPRK	E9PGC5|Q15262|Q15262-2|Q15262-3|Q15262-4|Q5TG12	U1 - control	-0.0653937	-0.403235	0.703108	1
CASK	O14936|O14936-2|O14936-3|O14936-4|O14936-6	U1 - control	-0.0633728	-0.402978	0.703285	1
EIF3G	O75821	U1 - control	-0.0488714	-0.402581	0.70356	1
IPO7	O95373	U1 - control	-0.0561992	-0.40257	0.703567	1
RPL18A	M0R117|M0R1A7|M0R3D6|Q02543	U1 - control	-0.0952233	-0.402345	0.703723	1
CCDC86	Q9H6F5	U1 - control	-0.0525443	-0.401168	0.704536	1
MYO1C	F5H6E2|O00159|O00159-2|O00159-3	U1 - control	0.0577205	0.399897	0.705415	1
BCAM	A0A087WXM8|P50895	U1 - control	-0.106326	-0.399896	0.705416	1
WDR77	Q9BQA1|Q9BQA1-2	U1 - control	-0.069312	-0.399423	0.705743	1
EIF2S1	P05198	U1 - control	0.0712223	0.39871	0.706236	1
HMGCR	P04035|P04035-2|P04035-3	U1 - control	-0.10812	-0.39786	0.706825	1
SEPT2	Q15019|Q15019-2	U1 - control	0.0378882	0.397555	0.707036	1
FNBP4	Q8N3X1|Q8N3X1-2	U1 - control	-0.11073	-0.39749	0.70708	1
ABCB6	H7BXK9|Q9NP58|Q9NP58-4	U1 - control	0.106658	0.396316	0.707894	1
DDX51	Q8N8A6	U1 - control	0.0896926	0.396276	0.707922	1
THOC2	A0A0C4DG98|Q8NI27	U1 - control	-0.0522407	-0.394725	0.708997	1
ATP6V1A	P38606|P38606-2	U1 - control	0.0477231	0.394519	0.709139	1
LYAR	Q9NX58	U1 - control	0.044803	0.394403	0.70922	1
SEH1L	K7ELV2|Q96EE3|Q96EE3-1	U1 - control	0.0419124	0.393058	0.710153	1
ROCK2	E9PF63|O75116	U1 - control	-0.075762	-0.392908	0.710257	1
GPATCH4	Q5T3I0|Q5T3I0-3	U1 - control	-0.055452	-0.392748	0.710368	1
AHNAK	Q09666	U1 - control	0.0349331	0.392578	0.710486	1
SLC4A7	Q9Y6M7-13|Q9Y6M7-6|Q9Y6M7-7|Q9Y6M7-8	U1 - control	-0.136989	-0.391794	0.71103	1
AHCY	P23526	U1 - control	-0.053484	-0.390931	0.711629	1
PRPF19	Q9UMS4	U1 - control	-0.110893	-0.38982	0.712401	1
BRIX1	Q8TDN6	U1 - control	-0.0683397	-0.388456	0.713349	1
ATP13A1	Q9HD20|Q9HD20-2	U1 - control	-0.0373884	-0.387509	0.714008	1
CCDC6	Q16204	U1 - control	0.0448588	0.386721	0.714556	1
RAB7A	P51149	U1 - control	0.0374949	0.386598	0.714642	1
TMEM30A	Q9NV96|Q9NV96-2	U1 - control	-0.0860892	-0.38622	0.714905	1
TMEM209	Q96SK2|Q96SK2-2|Q96SK2-3	U1 - control	-0.0375183	-0.385781	0.715211	1
RTF1	Q92541	U1 - control	-0.111412	-0.382389	0.717574	1
DPYSL2	Q16555|Q16555-2	U1 - control	0.0491195	0.382157	0.717736	1
RPL10A	P62906	U1 - control	0.0572493	0.381402	0.718262	1
RPL7L1	Q6DKI1	U1 - control	0.111996	0.380308	0.719025	1
YTHDF2	A0A087WXZ3|Q9Y5A9	U1 - control	0.0414621	0.379998	0.719242	1
HDLBP	A0A024R4E5	U1 - control	-0.0471546	-0.37957	0.719541	1
SLC39A14	Q15043|Q15043-2|Q15043-3	U1 - control	-0.201305	-0.379328	0.71971	1
NDUFV1	G3V0I5	U1 - control	0.0526872	0.379056	0.719899	1
HDAC2	Q92769|Q92769-3	U1 - control	-0.10793	-0.378614	0.720208	1
SUMO1	B8ZZJ0|B8ZZN6|B9A032|P63165	U1 - control	-0.103285	-0.378419	0.720344	1
HK2	E9PB90|P52789	U1 - control	-0.0563229	-0.3783	0.720427	1
SUPT16H	Q9Y5B9	U1 - control	0.0445398	0.377864	0.720732	1
KPNA6	O60684	U1 - control	0.207295	0.377688	0.720855	1
SMARCA5	O60264	U1 - control	-0.0419159	-0.377616	0.720905	1
PATL1	Q86TB9|Q86TB9-4	U1 - control	0.0628781	0.376515	0.721675	1
SRP72	O76094	U1 - control	-0.0582349	-0.375479	0.722399	1
RNH1	P13489	U1 - control	-0.0742042	-0.370599	0.725815	1
TRRAP	F2Z2U4|H0Y4W2|Q9Y4A5|Q9Y4A5-2	U1 - control	0.0606719	0.369859	0.726334	1
PSAT1	Q9Y617	U1 - control	0.0362617	0.368953	0.726969	1
RFC2	P35250	U1 - control	0.036726	0.368773	0.727095	1
RPL30	P62888	U1 - control	0.0346895	0.367931	0.727686	1
KARS	Q15046	U1 - control	-0.05689	-0.366731	0.728528	1
HP	P00738	U1 - control	0.0705253	0.365915	0.729102	1
MRPL2	C9IY40|Q5T653	U1 - control	-0.0760393	-0.365096	0.729676	1
PTBP1	P26599	U1 - control	-0.0780522	-0.364507	0.73009	1
NHP2	Q9NX24	U1 - control	-0.0581321	-0.363863	0.730543	1
DNAJA1	P31689	U1 - control	0.0513012	0.362713	0.731351	1
MTUS1	Q9ULD2-2	U1 - control	-0.0507305	-0.361356	0.732306	1
SMTN	A0A087WVP4|A0A087X1R1|P53814|P53814-5|P53814-6	U1 - control	0.0400894	0.36049	0.732916	1
RPN1	P04843	U1 - control	-0.0511074	-0.360116	0.733179	1
PLK1	P53350	U1 - control	0.0763882	0.360074	0.733208	1
VIM	P08670	U1 - control	0.0340105	0.355911	0.736141	1
TM9SF2	Q99805	U1 - control	-0.106063	-0.355111	0.736705	1
SRPK1	H3BLV9|Q5R363|Q96SB4|Q96SB4-3|Q96SB4-4	U1 - control	0.0630298	0.354614	0.737056	1
SRPRB	Q9Y5M8	U1 - control	-0.13281	-0.35442	0.737193	1
SRRT	Q9BXP5|Q9BXP5-2|Q9BXP5-3|Q9BXP5-4	U1 - control	-0.0883397	-0.353102	0.738124	1
ADAM10	O14672	U1 - control	-0.050485	-0.352649	0.738444	1
ALKBH5	Q6P6C2|Q6P6C2-1	U1 - control	-0.0431502	-0.350509	0.739955	1
USP7	H3BND8|Q93009|Q93009-3	U1 - control	-0.10304	-0.348392	0.741452	1
NUP188	Q5SRE5	U1 - control	-0.037103	-0.345235	0.743687	1
ABCE1	D6R9I9|P61221	U1 - control	0.0465435	0.345223	0.743695	1
NCAPH	E9PHA2|Q15003	U1 - control	-0.0410327	-0.345208	0.743705	1
DNAJB6	O75190	U1 - control	0.0469956	0.34493	0.743902	1
LAMC1	P11047	U1 - control	0.0756241	0.344093	0.744496	1
DDX41	J3KNN5|Q9UJV9	U1 - control	0.034334	0.34406	0.744519	1
TMEM214	Q6NUQ4|Q6NUQ4-2	U1 - control	0.0385832	0.343648	0.744811	1
ADH5	P11766	U1 - control	0.0581898	0.343462	0.744943	1
ZCCHC8	Q6NZY4|Q6NZY4-2	U1 - control	-0.0673127	-0.342444	0.745665	1
L1RE1	Q9UN81	U1 - control	0.0635641	0.341912	0.746042	1
EIF2S2	P20042	U1 - control	-0.0863748	-0.340753	0.746864	1
ALYREF	Q86V81	U1 - control	0.0945537	0.339555	0.747715	1
PSMC5	P62195|P62195-2	U1 - control	-0.0630064	-0.339066	0.748062	1
FXR1	P51114|P51114-2	U1 - control	-0.0472176	-0.338431	0.748513	1
SON	P18583-5|P18583-6	U1 - control	-0.0404542	-0.336581	0.749827	1
DDX47	Q9H0S4|Q9H0S4-2	U1 - control	-0.0393651	-0.334299	0.75145	1
MCM4	P33991	U1 - control	-0.0309232	-0.334204	0.751517	1
ZFPL1	O95159	U1 - control	0.0755636	0.334133	0.751567	1
PSMC6	A0A087X2I1|P62333	U1 - control	0.0416255	0.333851	0.751768	1
SRP68	Q9UHB9|Q9UHB9-4	U1 - control	-0.0573226	-0.333035	0.752349	1
ALDH4A1	P30038	U1 - control	0.0446521	0.332599	0.752659	1
SART1	O43290	U1 - control	0.0330725	0.332579	0.752673	1
SRSF11	Q05519|Q05519-2|Q5T760	U1 - control	0.0871437	0.331888	0.753166	1
CNP	P09543|P09543-2	U1 - control	-0.0506417	-0.33095	0.753833	1
KEAP1	Q14145	U1 - control	0.032168	0.329412	0.75493	1
CHCHD3	C9JRZ6|Q9NX63	U1 - control	0.033707	0.329378	0.754953	1
GPR107	G5E994|Q5VW38|Q5VW38-2	U1 - control	-0.0809838	-0.32922	0.755066	1
FLII	Q13045|Q13045-2	U1 - control	0.0395283	0.328209	0.755787	1
SNTB1	Q13884	U1 - control	-0.042399	-0.32566	0.757605	1
PLRG1	O43660	U1 - control	0.029984	0.325286	0.757872	1
VARS	A0A140T936|P26640	U1 - control	-0.0320559	-0.325193	0.757939	1
LUC7L3	J3KPP4|O95232	U1 - control	-0.124162	-0.32477	0.758241	1
RAB11FIP1	E7EX40|Q6WKZ4|Q6WKZ4-2|Q6WKZ4-3	U1 - control	-0.0307479	-0.32455	0.758398	1
PRPF4B	Q13523	U1 - control	0.0362484	0.3243	0.758576	1
TXN	P10599|P10599-2	U1 - control	-0.0856181	-0.323025	0.759487	1
SF3B3	Q15393	U1 - control	-0.0295207	-0.322933	0.759553	1
YWHAB	P31946|P31946-2	U1 - control	-0.0321479	-0.322377	0.75995	1
MRPL11	Q9Y3B7	U1 - control	0.037356	0.32223	0.760055	1
RECQL	P46063	U1 - control	-0.0464813	-0.322142	0.760118	1
NPM1	P06748	U1 - control	0.0373479	0.321882	0.760304	1
EIF3D	O15371|O15371-2|O15371-3	U1 - control	0.045541	0.321741	0.760405	1
DDX23	Q9BUQ8	U1 - control	0.0480592	0.320726	0.76113	1
SNW1	Q13573	U1 - control	-0.0307849	-0.320721	0.761134	1
RPL36	Q9Y3U8	U1 - control	0.0395444	0.32051	0.761285	1
TRA2B	P62995|P62995-3	U1 - control	0.0645131	0.320167	0.76153	1
WDR82	Q6UXN9	U1 - control	0.0458344	0.320045	0.761618	1
DIDO1	Q9BTC0	U1 - control	-0.028925	-0.317372	0.76353	1
INCENP	Q9NQS7|Q9NQS7-2	U1 - control	0.062333	0.316519	0.764141	1
SIRPA	P78324|P78324-4	U1 - control	-0.125465	-0.316159	0.764399	1
ZMYND8	H7C4X9|Q9ULU4-12|Q9ULU4-13|Q9ULU4-14|Q9ULU4-16|Q9ULU4-21|Q9ULU4-23|Q9ULU4-3|Q9ULU4-6|Q9ULU4-9	U1 - control	-0.0660552	-0.314742	0.765414	1
GJA1	P17302	U1 - control	-0.0301216	-0.314647	0.765483	1
CAPZB	B1AK87|B1AK88|P47756-2	U1 - control	0.0318382	0.313743	0.76613	1
PPHLN1	F8W0Q9|Q8NEY8|Q8NEY8-2|Q8NEY8-8|Q8NEY8-9	U1 - control	-0.0398807	-0.313577	0.766249	1
HNRNPU	Q00839|Q00839-2	U1 - control	-0.0493573	-0.313566	0.766257	1
PLAA	Q9Y263	U1 - control	0.0340795	0.313303	0.766446	1
B4GAT1	O43505	U1 - control	0.0281085	0.311814	0.767514	1
CD47	Q08722|Q08722-2|Q08722-3|Q08722-4	U1 - control	0.265853	0.31162	0.767653	1
ILKAP	Q9H0C8	U1 - control	0.0507392	0.311188	0.767963	1
NELFA	A0A0C4DFX9|Q9H3P2	U1 - control	-0.0489493	-0.310859	0.768199	1
RPL18	G3V203|J3QQ67|Q07020	U1 - control	0.0619511	0.309969	0.768838	1
CPEB4	B7ZLQ8|E5RFP2|E5RJM0|Q17RY0|Q17RY0-2|Q17RY0-3	U1 - control	0.0705028	0.30954	0.769146	1
EZR	E7EQR4|P15311	U1 - control	0.0272933	0.308959	0.769564	1
GPD2	P43304|P43304-2	U1 - control	-0.0371514	-0.308606	0.769816	1
SEPT11	D6RER5|D6RGI3|Q9NVA2|Q9NVA2-2	U1 - control	-0.0328404	-0.307492	0.770617	1
FOXK1	P85037	U1 - control	0.0331197	0.306531	0.771308	1
CEBPZ	A0A087X1N2|Q03701	U1 - control	-0.0496822	-0.305226	0.772246	1
STAT3	G8JLH9|P40763|P40763-2|P40763-3	U1 - control	-0.0270777	-0.305218	0.772252	1
RBM26	A0A087X0H9|Q5T8P6-3	U1 - control	-0.045847	-0.301681	0.774797	1
RPS2	P15880	U1 - control	-0.0965217	-0.301629	0.774834	1
NKRF	O15226|O15226-2	U1 - control	-0.0315712	-0.300582	0.775588	1
SSRP1	Q08945	U1 - control	-0.0982649	-0.298712	0.776936	1
PPA1	Q15181	U1 - control	0.0633163	0.298143	0.777347	1
AP2B1	A0A087X253|P63010|P63010-2	U1 - control	-0.0635675	-0.296867	0.778266	1
NAA15	A0A0B4J1W3|Q9BXJ9	U1 - control	-0.0412628	-0.296462	0.778558	1
RPS12	P25398	U1 - control	0.0662715	0.295027	0.779594	1
RPS26	P62854	U1 - control	-0.0657773	-0.294027	0.780316	1
SLBP	F8W8D3|Q14493	U1 - control	0.0332895	0.293203	0.780911	1
ATP7B	A0A0U1RQY8|B7ZLR4|E7ET55|F5H748|P35670|P35670-2|P35670-3|P35670-4	U1 - control	0.0303184	0.292904	0.781127	1
PNN	Q9H307	U1 - control	-0.117789	-0.291399	0.782215	1
LRRFIP2	Q9Y608|Q9Y608-2|Q9Y608-4|Q9Y608-5	U1 - control	0.0305869	0.29053	0.782842	1
RNPS1	H3BMM9|H3BTC0|H3BV80|Q15287	U1 - control	-0.178881	-0.290019	0.783212	1
SLC17A5	Q9NRA2	U1 - control	0.158664	0.289766	0.783395	1
PLEKHA5	Q9HAU0|Q9HAU0-2|Q9HAU0-4|Q9HAU0-5|Q9HAU0-6	U1 - control	0.0417999	0.2893	0.783731	1
CKAP4	Q07065	U1 - control	-0.0398189	-0.288868	0.784044	1
SPECC1L-ADORA2A|SPECC1L	F8WAN1|Q69YQ0|Q69YQ0-2	U1 - control	-0.0286874	-0.288292	0.784461	1
EXOC1	Q9NV70|Q9NV70-2	U1 - control	0.0497514	0.288199	0.784528	1
UTP14A	Q9BVJ6	U1 - control	-0.0263754	-0.288044	0.78464	1
PAPSS1	O43252	U1 - control	-0.0385181	-0.287746	0.784856	1
RRP7A	Q9Y3A4	U1 - control	-0.0367231	-0.287272	0.785199	1
LOC102724159|PWP2	A0A0B4J2E5|Q15269	U1 - control	0.0418231	0.287107	0.785318	1
CDH2	P19022|P19022-2	U1 - control	-0.0708887	-0.286513	0.785748	1
GGT2|GGT1	B5MCK8|E7ET76|P19440|P36268|P36268-2|P36268-3	U1 - control	-0.150136	-0.28523	0.786677	1
TOP1	P11387	U1 - control	0.0478319	0.284793	0.786994	1
ALDH1A1	P00352	U1 - control	-0.0478439	-0.282041	0.788988	1
G3BP1	Q13283	U1 - control	0.0415975	0.279904	0.790538	1
PRC1	O43663|O43663-2|O43663-3|O43663-4	U1 - control	-0.0868109	-0.279645	0.790726	1
RHOA	P61586	U1 - control	-0.0373069	-0.278396	0.791632	1
CDK11B|CDC2L1	A0A0D9SEI3|A0A0D9SEN2|A0A0D9SER5|B7ZVY7|J3QR29|J3QR44|P21127|P21127-10|P21127-12|P21127-2|P21127-3|P21127-4|P21127-5|P21127-6|P21127-8|P21127-9	U1 - control	-0.0873924	-0.277995	0.791923	1
PSIP1	O75475	U1 - control	0.0341108	0.277664	0.792163	1
SCAMP2	O15127	U1 - control	0.0770115	0.276074	0.793318	1
CACYBP	Q9HB71	U1 - control	0.0418943	0.275468	0.793758	1
SCRIB	A0A0G2JNZ2|A0A0G2JPP5|Q14160|Q14160-3	U1 - control	0.0302539	0.273218	0.795393	1
NPC1	O15118	U1 - control	-0.119097	-0.272613	0.795833	1
HSP90B1	P14625	U1 - control	-0.075157	-0.272384	0.796	1
CAMK2D	D6R938|E9PBG7|E9PF82|Q13557|Q13557-10|Q13557-11|Q13557-12|Q13557-3|Q13557-4|Q13557-5|Q13557-6|Q13557-8|Q13557-9	U1 - control	0.0273955	0.271447	0.796681	1
PTPRA	P18433|P18433-2|P18433-3|P18433-4	U1 - control	0.160558	0.271283	0.796801	1
PRPF8	Q6P2Q9	U1 - control	-0.0282423	-0.27062	0.797283	1
G6PD	P11413|P11413-2|P11413-3	U1 - control	-0.0903633	-0.270522	0.797354	1
DLD	E9PEX6|P09622|P09622-2	U1 - control	0.028966	0.269889	0.797815	1
TJP2	Q9UDY2|Q9UDY2-3|Q9UDY2-6|Q9UDY2-7	U1 - control	-0.0240509	-0.268573	0.798773	1
ASCC2	Q9H1I8|Q9H1I8-3	U1 - control	0.065825	0.267996	0.799193	1
TBL2	E9PF19|Q9Y4P3	U1 - control	0.0701703	0.267939	0.799235	1
DDX20	Q9UHI6	U1 - control	-0.0275109	-0.266602	0.800209	1
TMEM87A	Q8NBN3|Q8NBN3-3	U1 - control	0.0904347	0.266523	0.800266	1
KPNB1	Q14974	U1 - control	-0.0327653	-0.265133	0.801279	1
SLC4A2	P04920|P04920-2|P04920-3	U1 - control	0.0938992	0.262591	0.803133	1
TPM3	P06753-2	U1 - control	-0.0623558	-0.262297	0.803347	1
DDX10	E9PIF2|Q13206	U1 - control	-0.0697581	-0.261878	0.803653	1
TXNL1	O43396	U1 - control	-0.0624902	-0.261004	0.804291	1
MTPAP	Q9NVV4|Q9NVV4-2	U1 - control	-0.028538	-0.26039	0.804739	1
ADNP	Q9H2P0	U1 - control	0.0308347	0.259785	0.80518	1
PLIN2	Q99541	U1 - control	-0.0279357	-0.259435	0.805436	1
RPL35A	P18077	U1 - control	0.025464	0.259334	0.80551	1
PDIA3	H7BZJ3|P30101	U1 - control	0.0289356	0.258104	0.806408	1
ARID3A	Q99856	U1 - control	0.0268452	0.257835	0.806605	1
ANAPC7	Q9UJX3|Q9UJX3-2	U1 - control	0.0279237	0.257362	0.80695	1
SF3A2	Q15428	U1 - control	0.0244601	0.257351	0.806958	1
RPL28	P46779	U1 - control	-0.0619545	-0.25701	0.807208	1
TFRC	P02786	U1 - control	0.0409017	0.256765	0.807386	1
SPEN	Q96T58	U1 - control	0.0543012	0.256679	0.807449	1
RAVER1	A0A087WZ13|E9PAU2	U1 - control	-0.0262705	-0.253489	0.809782	1
RPL27A	P46776	U1 - control	-0.0373218	-0.252487	0.810515	1
VSNL1	P62760	U1 - control	-0.0526316	-0.252062	0.810826	1
ATXN10	Q9UBB4	U1 - control	-0.045057	-0.25175	0.811054	1
FYTTD1	Q96QD9	U1 - control	0.0262802	0.2516	0.811164	1
PRPF40A	O75400|O75400-2	U1 - control	-0.119122	-0.251385	0.811321	1
IQGAP2	E7EWC2|F5H7S7|Q13576	U1 - control	-0.0232743	-0.250751	0.811785	1
AK4	D3DQ64|P27144	U1 - control	-0.0299228	-0.250071	0.812284	1
CANX	P27824|P27824-2	U1 - control	-0.0690285	-0.249979	0.81235	1
PDLIM5	Q96HC4	U1 - control	0.0239816	0.248677	0.813305	1
PICALM	H0YEY8|Q13492|Q13492-2|Q13492-3|Q13492-4|Q13492-5	U1 - control	-0.0241697	-0.247788	0.813956	1
MAOB	P27338	U1 - control	-0.03957	-0.246265	0.815072	1
ZNF326	Q5BKZ1	U1 - control	-0.0324364	-0.245561	0.815588	1
CCDC47	Q96A33|Q96A33-2	U1 - control	-0.0707109	-0.245214	0.815842	1
CUL2	A0A0A0MTN0|Q13617|Q13617-2|Q5T2B5	U1 - control	-0.0526647	-0.244648	0.816258	1
SFSWAP	Q12872|Q12872-2	U1 - control	-0.0229477	-0.244337	0.816485	1
DKC1	O60832	U1 - control	-0.0466285	-0.243417	0.817161	1
DBR1	Q9UK59	U1 - control	0.0355428	0.24297	0.817488	1
LNPEP	Q9UIQ6|Q9UIQ6-2|Q9UIQ6-3	U1 - control	0.0732484	0.242607	0.817755	1
AHCYL1	O43865|O43865-2	U1 - control	-0.0243221	-0.242421	0.817891	1
MCCC2	Q9HCC0	U1 - control	0.0614127	0.240574	0.819247	1
CD44	H0YD13|P16070|P16070-10|P16070-11|P16070-12|P16070-13|P16070-14|P16070-16|P16070-17|P16070-18|P16070-3|P16070-4|P16070-5|P16070-6|P16070-7|P16070-8	U1 - control	-0.191127	-0.240048	0.819634	1
NUP50	Q9UKX7	U1 - control	0.026499	0.238443	0.820812	1
CORO1C	Q9ULV4|Q9ULV4-2|Q9ULV4-3	U1 - control	-0.0522832	-0.236456	0.822273	1
PRRC2C	E7EPN9|Q9Y520|Q9Y520-4|Q9Y520-5|Q9Y520-6|Q9Y520-7	U1 - control	-0.0225433	-0.234602	0.823636	1
CCT8	P50990	U1 - control	-0.0311629	-0.234363	0.823812	1
IDE	P14735	U1 - control	-0.0262456	-0.233573	0.824393	1
JUP	P14923	U1 - control	0.0324762	0.233144	0.824709	1
DAG1	Q14118	U1 - control	0.126541	0.232911	0.82488	1
ALDH2	P05091	U1 - control	0.0262141	0.23269	0.825043	1
VDAC1	P21796	U1 - control	0.0442006	0.232508	0.825176	1
UBAP2	Q5T6F2	U1 - control	-0.0215355	-0.231246	0.826106	1
ZC3H14	Q6PJT7|Q6PJT7-2|Q6PJT7-5	U1 - control	-0.0316631	-0.231235	0.826114	1
DIP2B	Q9P265	U1 - control	-0.0335289	-0.230213	0.826866	1
DOCK7	H0Y7L2|Q96N67|Q96N67-2|Q96N67-3|Q96N67-4|Q96N67-5|Q96N67-6	U1 - control	0.0262246	0.229967	0.827047	1
TRMT10C	Q7L0Y3	U1 - control	-0.0294059	-0.228876	0.827851	1
PLS3	A0A0A0MSQ0|P13797|P13797-2|P13797-3	U1 - control	-0.0388026	-0.228577	0.828071	1
RBM12	Q9NTZ6	U1 - control	0.0294288	0.228232	0.828325	1
EBNA1BP2	H7C2Q8|Q99848	U1 - control	0.0478237	0.227694	0.828722	1
BEND3	Q5T5X7	U1 - control	-0.0321983	-0.227682	0.828731	1
MACF1	A0A0A6YYJ5|H3BPE1|H3BQK9|Q9UPN3-2|Q9UPN3-3	U1 - control	0.0220688	0.227607	0.828786	1
CKAP5	Q14008|Q14008-2|Q14008-3	U1 - control	-0.0202043	-0.226357	0.829707	1
PHF14	A0A0U1RRH6	U1 - control	0.0568607	0.225559	0.830295	1
ITGA2	E7ESP4|P17301	U1 - control	0.0336631	0.224955	0.830741	1
CHD1	O14646|O14646-2	U1 - control	-0.0643454	-0.224673	0.830949	1
RPSA	A0A0C4DG17|C9J9K3|P08865	U1 - control	0.0324963	0.223776	0.831611	1
CSTF1	Q05048	U1 - control	0.0266637	0.22291	0.83225	1
LRRC47	Q8N1G4	U1 - control	-0.0278562	-0.222725	0.832386	1
NCBP1	Q09161	U1 - control	-0.0291188	-0.222175	0.832792	1
ABCB1	P08183|P08183-2	U1 - control	0.0899467	0.22082	0.833792	1
PYM1	Q9BRP8|Q9BRP8-2	U1 - control	-0.117166	-0.220035	0.834372	1
PCF11	A0A0C4DGU6|E9PKN0|E9PQ01|O94913	U1 - control	-0.0281325	-0.219455	0.8348	1
TMX4	Q9H1E5	U1 - control	-0.0371419	-0.218346	0.835619	1
PPIG	C9JM79|C9JN15|Q13427|Q13427-2	U1 - control	0.143771	0.217719	0.836082	1
GATAD2A	Q86YP4|Q86YP4-3	U1 - control	0.0321279	0.217251	0.836428	1
CLGN	O14967	U1 - control	0.0441069	0.217128	0.836519	1
P4HB	P07237	U1 - control	0.0381489	0.217	0.836613	1
GOLGB1	Q14789|Q14789-2|Q14789-3|Q14789-4	U1 - control	-0.0272178	-0.216947	0.836653	1
ACBD3	Q9H3P7	U1 - control	-0.0223774	-0.216808	0.836755	1
DDX54	Q8TDD1|Q8TDD1-2	U1 - control	-0.0258265	-0.216758	0.836793	1
NES	P48681	U1 - control	-0.0305466	-0.216736	0.836808	1
RPS13	P62277	U1 - control	-0.0262778	-0.215884	0.837439	1
SNTB2	Q13425	U1 - control	-0.0263796	-0.215868	0.837451	1
NVL	O15381|O15381-5	U1 - control	-0.0526841	-0.213469	0.839224	1
PRPF4	O43172|O43172-2	U1 - control	0.038495	0.213333	0.839325	1
ANPEP	P15144	U1 - control	0.0639117	0.213087	0.839507	1
PDLIM7	D6RF83|D6RH06|H7BYK4|Q9NR12|Q9NR12-3|Q9NR12-4|Q9NR12-5|Q9NR12-6	U1 - control	0.0222258	0.212229	0.840141	1
BAG2	O95816|O95816-2	U1 - control	-0.0212001	-0.211446	0.84072	1
CTNND1	O60716-3|O60716-5	U1 - control	0.0188378	0.210595	0.84135	1
RPL34	P49207	U1 - control	-0.0572143	-0.210017	0.841778	1
CLUH	I3L2B0|K7EIG1|O75153	U1 - control	0.0213848	0.209942	0.841834	1
STAT1	P42224	U1 - control	-0.0351435	-0.209783	0.841952	1
CXorf56	Q9H5V9|Q9H5V9-2|Q9H5V9-3	U1 - control	-0.0295568	-0.208982	0.842545	1
POLR2B	C9J2Y9|C9J4M6|P30876	U1 - control	0.0334819	0.208969	0.842554	1
CD63	F8VV56|F8VWK8|F8W022|P08962|P08962-2|P08962-3	U1 - control	-0.119021	-0.207621	0.843553	1
VAPA	Q9P0L0	U1 - control	0.0470255	0.207307	0.843785	1
EGFR	P00533	U1 - control	-0.054022	-0.206857	0.844118	1
NUP54	Q7Z3B4|Q7Z3B4-3	U1 - control	-0.0354636	-0.206851	0.844123	1
MAP4	E7EVA0|P27816|P27816-6	U1 - control	-0.0260612	-0.20659	0.844316	1
MLLT4	P55196|P55196-5	U1 - control	0.0209925	0.206259	0.844562	1
CDC73	Q6P1J9	U1 - control	-0.0201969	-0.206057	0.844712	1
IWS1	Q96ST2|Q96ST2-2|Q96ST2-3	U1 - control	-0.0882086	-0.205738	0.844948	1
CCT3	P49368	U1 - control	0.0208117	0.204111	0.846153	1
CLN5	A0A024R644|O75503	U1 - control	0.0767623	0.204053	0.846197	1
ABT1	Q9ULW3	U1 - control	-0.0205028	-0.202253	0.847532	1
DPP4	P27487	U1 - control	-0.0556121	-0.202001	0.847718	1
GARS	P41250	U1 - control	-0.0321577	-0.201995	0.847723	1
RPRD1A	A0A0C4DGQ6|Q96P16|Q96P16-3	U1 - control	0.0189276	0.201893	0.847798	1
SRSF4	A0A0D9SEM4|Q08170	U1 - control	-0.165004	-0.201599	0.848017	1
SMNDC1	O75940	U1 - control	-0.0334394	-0.199992	0.849209	1
U2AF1L5|U2AF1	P0DN76|Q01081	U1 - control	-0.0480924	-0.199799	0.849352	1
ZC3H7A	I3L2K5|Q8IWR0	U1 - control	-0.0223695	-0.198948	0.849984	1
ECE1	B4DKB2|P42892|P42892-3|P42892-4	U1 - control	0.133334	0.198749	0.850131	1
NDC1	Q9BTX1|Q9BTX1-2	U1 - control	-0.0199392	-0.197819	0.850822	1
TRIM71	Q2Q1W2	U1 - control	-0.0194656	-0.197043	0.851398	1
PUM1	E9PR38|H0YEH2|Q14671|Q14671-4	U1 - control	-0.0584616	-0.196747	0.851618	1
SMPD4	B1PBA3|H7BXF4|H7C1Q6|Q9NXE4|Q9NXE4-10|Q9NXE4-2|Q9NXE4-3|Q9NXE4-4|Q9NXE4-6|Q9NXE4-7|Q9NXE4-8|Q9NXE4-9	U1 - control	0.0359283	0.192716	0.854613	1
FLOT1	A0A140T9R1|O75955	U1 - control	0.0278255	0.192415	0.854837	1
DARS	P14868	U1 - control	-0.0240157	-0.191529	0.855496	1
HYOU1	Q9Y4L1	U1 - control	-0.0244843	-0.191407	0.855587	1
STAU2	A0A0A0MTC5|E9PH62|Q9NUL3|Q9NUL3-2	U1 - control	0.0207621	0.191393	0.855597	1
BAIAP2L1	Q9UHR4	U1 - control	0.0196624	0.191286	0.855676	1
RBM42	K7EP90|K7EQ03|Q9BTD8|Q9BTD8-2|Q9BTD8-3|Q9BTD8-4	U1 - control	0.0284191	0.191229	0.855719	1
ST13	A0A087X1H6|P50502	U1 - control	0.0288867	0.189713	0.856846	1
SRSF6	Q13247|Q13247-3	U1 - control	-0.164203	-0.189509	0.856998	1
GOPC	Q9HD26|Q9HD26-2	U1 - control	-0.0309882	-0.189324	0.857136	1
SRSF5	Q13243	U1 - control	-0.138391	-0.188522	0.857732	1
ALCAM	Q13740-2	U1 - control	-0.145093	-0.186647	0.859127	1
HSP90AB1	P08238	U1 - control	-0.0200676	-0.186039	0.859581	1
GNAI2	P04899	U1 - control	0.0222695	0.185037	0.860327	1
POLDIP3	Q9BY77	U1 - control	0.0274704	0.184839	0.860473	1
UTP3	Q9NQZ2	U1 - control	0.0250539	0.183697	0.861324	1
ACAA1	C9JDE9|H7C131|P09110	U1 - control	0.0242198	0.182992	0.861849	1
MBNL1|MBNL3|MBLL|MBNL2	A0A0A0MQX8|B1AKI6|C9J4T8|C9JP00|H7C4T5|O95205|Q5VZF2|Q5VZF2-2|Q5VZF2-3|Q86VM6|Q9NR56|Q9NR56-2|Q9NR56-3|Q9NR56-4|Q9NR56-5|Q9NR56-6|Q9NR56-7|Q9NUK0|Q9NUK0-2|Q9NUK0-3|Q9NUK0-4	U1 - control	-0.0234379	-0.182771	0.862014	1
UQCRC1	P31930	U1 - control	0.0171541	0.182124	0.862496	1
FNDC3A	Q9Y2H6|Q9Y2H6-2	U1 - control	-0.0198013	-0.181668	0.862836	1
SYPL1	C9JYN0|Q16563|Q16563-2	U1 - control	-0.0899642	-0.18165	0.862849	1
HADHA	P40939	U1 - control	-0.0347113	-0.181125	0.863241	1
UBTF	E9PKP7|P17480|P17480-2	U1 - control	-0.10875	-0.179493	0.864457	1
LUC7L2	Q9Y383	U1 - control	0.0355466	0.178485	0.865208	1
SF3A3	Q12874	U1 - control	-0.0165679	-0.176087	0.866997	1
HSPA5	P11021	U1 - control	0.0164836	0.175948	0.867101	1
CNOT3	O75175|O75175-2	U1 - control	-0.0163393	-0.175415	0.867499	1
LEO1	Q8WVC0	U1 - control	-0.116711	-0.174913	0.867873	1
SRM	P19623	U1 - control	0.044032	0.172663	0.869553	1
IGF2BP2	F8W930|Q9Y6M1|Q9Y6M1-1	U1 - control	0.0232474	0.172591	0.869607	1
SSB	P05455	U1 - control	-0.0901172	-0.168726	0.872493	1
ABCC4	O15439|O15439-2	U1 - control	0.100736	0.168579	0.872603	1
TOMM70	O94826	U1 - control	0.0211316	0.167354	0.873518	1
MTHFD1	F5H2F4	U1 - control	-0.0199426	-0.167249	0.873597	1
VCL	P18206|P18206-2	U1 - control	-0.0213131	-0.166704	0.874005	1
MRPL3	E7ETU7|E9PF06|H0Y9G6|P09001	U1 - control	-0.0186699	-0.166558	0.874114	1
MMTAG2	Q9BU76|Q9BU76-2|Q9BU76-3|Q9BU76-4	U1 - control	-0.028186	-0.166376	0.874249	1
DHX15	O43143	U1 - control	0.0156086	0.166358	0.874263	1
CTSD	P07339	U1 - control	0.0306082	0.165325	0.875036	1
ATP6AP1	A0A0C4DGX8|Q15904	U1 - control	-0.151975	-0.165283	0.875067	1
DDX42	Q86XP3	U1 - control	-0.0151697	-0.165066	0.875229	1
LMO7	J3KP06|Q8WWI1|Q8WWI1-2|Q8WWI1-3|Q8WWI1-4	U1 - control	0.0192839	0.164886	0.875364	1
RBMX	P38159	U1 - control	0.0238369	0.164737	0.875475	1
LENG8	A0A087WTE7|A0A087WUE4|C9JMY0|Q96PV6|Q96PV6-2	U1 - control	-0.0192898	-0.163865	0.876127	1
SRSF10	O75494|O75494-2|O75494-3|O75494-4|O75494-5|O75494-6|Q5JRI1	U1 - control	-0.0256229	-0.162541	0.877118	1
CCAR2	Q8N163|Q8N163-2	U1 - control	0.0206082	0.162242	0.877341	1
LAMP2	P13473|P13473-2|P13473-3	U1 - control	0.175824	0.16196	0.877552	1
SEC61B	P60468	U1 - control	-0.0234133	-0.161565	0.877848	1
RFC1	P35251|P35251-2	U1 - control	-0.0207489	-0.161453	0.877932	1
AP1B1	Q10567|Q10567-2|Q10567-3	U1 - control	-0.0193031	-0.161204	0.878118	1
FAF2	Q96CS3	U1 - control	0.0299171	0.159903	0.879092	1
POLR2C	P19387	U1 - control	-0.0200284	-0.159354	0.879502	1
RPL10	P27635	U1 - control	-0.0404718	-0.159117	0.87968	1
NKAP	Q8N5F7	U1 - control	0.0377086	0.159032	0.879744	1
DROSHA	Q9NRR4|Q9NRR4-2|Q9NRR4-4	U1 - control	0.0213515	0.158623	0.880049	1
TNPO1	Q92973|Q92973-2	U1 - control	-0.024114	-0.158423	0.8802	1
GPKOW	Q92917	U1 - control	0.0160421	0.157424	0.880947	1
ZNF207	J3QRS9|O43670|O43670-2|O43670-4|X6R4W8	U1 - control	0.0273375	0.156889	0.881348	1
ITIH2	P19823|Q5T985	U1 - control	-0.0301368	-0.156503	0.881637	1
MOV10	Q5JR04|Q9HCE1	U1 - control	0.014091	0.15521	0.882606	1
RPN2	P04844|P04844-2	U1 - control	0.0192321	0.155182	0.882627	1
SUGP1	Q8IWZ8	U1 - control	0.0250967	0.155157	0.882646	1
PCM1	Q15154|Q15154-2	U1 - control	0.0137076	0.154921	0.882822	1
UGDH	O60701|O60701-3	U1 - control	0.0165665	0.154547	0.883103	1
HTATSF1	O43719	U1 - control	0.0212474	0.154133	0.883412	1
RAB21	Q9UL25	U1 - control	0.0369141	0.153565	0.883838	1
SEPT9	Q9UHD8|Q9UHD8-2|Q9UHD8-5|Q9UHD8-7	U1 - control	-0.0142166	-0.153565	0.883838	1
RPLP0	F8VWS0|P05388	U1 - control	0.0199061	0.153375	0.883981	1
COIL	P38432	U1 - control	-0.022522	-0.153204	0.884109	1
DNMT1	P26358|P26358-2	U1 - control	-0.020218	-0.152323	0.884769	1
AGPS	O00116	U1 - control	-0.0164153	-0.1518	0.885161	1
GNAI3	P08754	U1 - control	0.0277347	0.151753	0.885196	1
USP24	Q9UPU5	U1 - control	-0.0212561	-0.151114	0.885675	1
ACP2	E9PHY0|E9PP23|E9PQY3|P11117	U1 - control	0.0758086	0.150558	0.886092	1
MDN1	Q9NU22	U1 - control	-0.0141548	-0.15029	0.886293	1
USP14	A6NJA2|P54578|P54578-2|P54578-3	U1 - control	0.013412	0.147369	0.888484	1
CFL1	E9PK25|P23528	U1 - control	0.0221253	0.1467	0.888986	1
LMBRD1	Q9NUN5|Q9NUN5-2|Q9NUN5-3|Q9NUN5-4	U1 - control	0.124209	0.144523	0.890619	1
HDGFRP2	Q7Z4V5|Q7Z4V5-2	U1 - control	0.0135905	0.142493	0.892143	1
TM9SF4	A0A0C4DFM1|Q92544	U1 - control	-0.0405563	-0.141037	0.893237	1
SLC2A1	P11166	U1 - control	0.0720791	0.139754	0.894201	1
RAB5C	P51148|P51148-2	U1 - control	0.0221946	0.138988	0.894776	1
TOX4	O94842|O94842-2|O94842-3	U1 - control	0.0316994	0.138631	0.895044	1
GPC3	P51654	U1 - control	-0.0731525	-0.138088	0.895452	1
PMPCB	O75439	U1 - control	-0.012307	-0.137671	0.895766	1
NUFIP2	Q7Z417	U1 - control	-0.012879	-0.136805	0.896416	1
IL1RAP	Q9NPH3	U1 - control	-0.0413308	-0.136729	0.896473	1
PSMD13	J3KNQ3|Q9UNM6|Q9UNM6-2	U1 - control	-0.0155087	-0.135662	0.897275	1
HCFC1	A6NEM2|P51610|P51610-2|P51610-4	U1 - control	-0.0126094	-0.135605	0.897318	1
ECHS1	P30084	U1 - control	-0.0235046	-0.135373	0.897493	1
PDLIM1	O00151	U1 - control	0.0181644	0.135005	0.897769	1
LMAN1	P49257	U1 - control	-0.0174132	-0.133586	0.898836	1
DDX52	Q9Y2R4	U1 - control	-0.0158831	-0.133515	0.898889	1
SEC24C	P53992	U1 - control	0.0194498	0.133069	0.899225	1
SRP54	P61011|P61011-2	U1 - control	0.0170655	0.130445	0.901199	1
KIAA0319L	E7EN73|Q8IZA0|Q8IZA0-2	U1 - control	0.0952954	0.130325	0.901289	1
RPS15A	P62244	U1 - control	0.0197585	0.129813	0.901674	1
YARS	P54577	U1 - control	-0.0261588	-0.129728	0.901738	1
HSD17B10	Q99714|Q99714-2	U1 - control	-0.0204632	-0.129333	0.902035	1
RPL7	P18124	U1 - control	-0.0165113	-0.128938	0.902332	1
MARC1	Q5VT66|Q5VT66-2	U1 - control	-0.0191625	-0.128891	0.902368	1
ADGRL2	B1ALU1|B1ALU3|O95490|O95490-2|O95490-3|O95490-4|O95490-5|O95490-6|O95490-7	U1 - control	0.0927759	0.128837	0.902408	1
EIF4B	E7EX17|P23588|P23588-2	U1 - control	-0.0136262	-0.128587	0.902596	1
RPL29	P47914	U1 - control	0.0574074	0.128225	0.902869	1
ENO1	P06733	U1 - control	0.0170322	0.127989	0.903047	1
IKBKAP	O95163	U1 - control	0.0139536	0.12674	0.903986	1
CMTR1	Q8N1G2	U1 - control	-0.0152471	-0.126245	0.904359	1
COPG1	Q9Y678	U1 - control	-0.0124472	-0.125541	0.904889	1
ZNF281	Q9Y2X9|Q9Y2X9-2	U1 - control	0.0145091	0.125211	0.905138	1
CDKN2A	A0A0A0MRI0|Q8N726	U1 - control	-0.0201863	-0.124358	0.90578	1
M6PR	P20645	U1 - control	-0.101285	-0.124159	0.905929	1
TARS	P26639|P26639-2	U1 - control	0.0217928	0.123974	0.906069	1
GNL2	Q13823	U1 - control	0.0140258	0.123185	0.906663	1
SARDH	Q9UL12	U1 - control	-0.0109382	-0.122378	0.907271	1
TMA16	H0Y9X1|Q96EY4	U1 - control	0.0122013	0.121561	0.907887	1
UBE2M	P61081	U1 - control	0.0116365	0.121162	0.908187	1
BRD4	O60885|O60885-2|O60885-3	U1 - control	-0.013834	-0.1208	0.90846	1
CHKA	P35790|P35790-2	U1 - control	0.0163255	0.120768	0.908484	1
ABCD3	P28288	U1 - control	0.0124583	0.120077	0.909005	1
REXO4	Q9GZR2	U1 - control	0.0157901	0.119721	0.909273	1
ATXN2	F8WB06|H0YH87|Q99700|Q99700-2|Q99700-4|V9GY86	U1 - control	-0.0119238	-0.11958	0.909379	1
CCNL1	Q9UK58|Q9UK58-6	U1 - control	-0.0158879	-0.118946	0.909857	1
CTR9	Q6PD62	U1 - control	-0.0541801	-0.118319	0.910329	1
NMT1	P30419|P30419-2	U1 - control	-0.0140562	-0.116981	0.911338	1
TTC17	Q96AE7	U1 - control	-0.0104389	-0.116442	0.911744	1
SLC31A1	O15431	U1 - control	-0.0831679	-0.113206	0.914184	1
SLTM	Q9NWH9	U1 - control	0.0129214	0.113075	0.914283	1
TACC3	Q9Y6A5	U1 - control	-0.0105064	-0.110997	0.91585	1
SRSF1	J3KTL2|Q07955	U1 - control	-0.010279	-0.110388	0.91631	1
TACC1	O75410|O75410-2|O75410-7	U1 - control	0.0130187	0.109907	0.916673	1
MCM2	H0Y8E6|P49736	U1 - control	-0.00991521	-0.109556	0.916938	1
HM13	Q8TCT9|Q8TCT9-5	U1 - control	-0.0477558	-0.10929	0.917138	1
ASCC3	Q8N3C0	U1 - control	0.0134857	0.109013	0.917347	1
AP2M1	A0A087WY71|E9PFW3|Q96CW1|Q96CW1-2	U1 - control	-0.0101485	-0.108615	0.917647	1
SLC22A9	Q8IVM8	U1 - control	-0.0505786	-0.106999	0.918868	1
ACTN4	O43707	U1 - control	-0.0123982	-0.106937	0.918914	1
PGD	P52209|P52209-2	U1 - control	0.0127689	0.106837	0.918989	1
SPTBN1	Q01082	U1 - control	0.0125787	0.1061	0.919546	1
RAI14	Q9P0K7|Q9P0K7-2|Q9P0K7-3	U1 - control	0.0149455	0.106078	0.919563	1
TBL3	J3KNP2|Q12788	U1 - control	0.00998877	0.106027	0.919601	1
TOE1	Q96GM8	U1 - control	0.0161303	0.104778	0.920544	1
PRDX2	P32119	U1 - control	0.0147467	0.104608	0.920672	1
EXOSC3	Q9NQT5	U1 - control	-0.00976416	-0.104563	0.920706	1
RBM27	Q9P2N5	U1 - control	-0.00991938	-0.103264	0.921687	1
APLP2	Q06481|Q06481-3|Q06481-6	U1 - control	-0.0329831	-0.103248	0.921699	1
PCBP1	Q15365	U1 - control	-0.0109404	-0.102193	0.922496	1
EIF3A	Q14152	U1 - control	0.0113701	0.102133	0.922541	1
USP5	P45974|P45974-2	U1 - control	0.0137684	0.10142	0.92308	1
HNRNPH2	P55795	U1 - control	-0.011122	-0.101398	0.923097	1
RPS14	P62263	U1 - control	-0.0117494	-0.0996703	0.924402	1
WDR43	Q15061	U1 - control	-0.0133425	-0.0995998	0.924455	1
RARS	P54136	U1 - control	0.0103877	0.0995488	0.924493	1
SCARB1	B7ZKQ9|Q8WTV0-2|Q8WTV0-4	U1 - control	-0.0459763	-0.0987847	0.925071	1
PDAP1	Q13442	U1 - control	0.00870334	0.0970269	0.926399	1
ALDH18A1	P54886|P54886-2	U1 - control	-0.00903826	-0.0967352	0.926619	1
RPL6	Q02878	U1 - control	-0.013035	-0.0963293	0.926926	1
CCDC55|NSRP1	A0A024QZ33|Q9H0G5	U1 - control	0.011551	0.09585	0.927288	1
IDH1	O75874	U1 - control	0.0164448	0.0948048	0.928078	1
PAF1	Q8N7H5|Q8N7H5-2|Q8N7H5-3	U1 - control	0.0837545	0.0947417	0.928126	1
TAX1BP1	B8ZZD4|Q86VP1|Q86VP1-2|Q86VP1-3|Q86VP1-4	U1 - control	-0.00942178	-0.0946144	0.928222	1
NCSTN	Q92542|Q92542-2	U1 - control	-0.0708304	-0.0944843	0.928321	1
RAB2A	P61019	U1 - control	-0.0144762	-0.0944485	0.928348	1
CYFIP1	Q7L576	U1 - control	-0.013119	-0.094133	0.928586	1
RBMX2	A0A087WUI1|Q9Y388	U1 - control	-0.0179112	-0.0940626	0.92864	1
ENAH	A0A0U1RRM6|Q8N8S7|Q8N8S7-2|Q8N8S7-3	U1 - control	-0.0328463	-0.0940625	0.92864	1
CLINT1	Q14677|Q14677-3	U1 - control	-0.018121	-0.0934667	0.92909	1
ANLN	Q9NQW6|Q9NQW6-2	U1 - control	0.0109718	0.0920971	0.930125	1
PSPC1	Q8WXF1	U1 - control	-0.00854311	-0.0917493	0.930389	1
CPD	O75976	U1 - control	0.0283156	0.0916182	0.930488	1
ATP1B1	P05026|P05026-2	U1 - control	-0.0536783	-0.0911948	0.930808	1
MFAP1	P55081	U1 - control	-0.0107693	-0.0906509	0.931219	1
GFPT1	Q06210|Q06210-2	U1 - control	0.0110724	0.0889748	0.932487	1
SLC12A7	A0A0G2JNW7|A0A0U1RR18|Q9Y666	U1 - control	0.0276071	0.0889117	0.932535	1
NUP210	Q8TEM1	U1 - control	-0.00870933	-0.0888701	0.932566	1
UFL1	O94874|O94874-3	U1 - control	-0.00976046	-0.086627	0.934263	1
LRP1	Q07954	U1 - control	0.0166095	0.0845999	0.935797	1
LSS	P48449|P48449-3	U1 - control	0.0129119	0.0843912	0.935955	1
DDX56	Q9NY93|Q9NY93-2	U1 - control	-0.0103058	-0.0830355	0.936981	1
LIN28B	Q6ZN17	U1 - control	0.00948978	0.0819996	0.937765	1
CPSF6	F8WJN3|Q16630|Q16630-2|Q16630-3	U1 - control	-0.0151489	-0.0809943	0.938526	1
OCLN	A0A0G2JMZ8|Q16625|Q16625-3|Q16625-4	U1 - control	-0.00787831	-0.0802754	0.93907	1
NOLC1	A0A0A0MRM9|Q14978-2	U1 - control	0.0395592	0.0787941	0.940192	1
STRBP	Q96SI9|Q96SI9-2	U1 - control	-0.00983032	-0.0780753	0.940736	1
TMEM179B	Q7Z7N9	U1 - control	0.0526696	0.0780062	0.940788	1
RPA1	P27694	U1 - control	0.00801394	0.0779728	0.940813	1
NSUN2	Q08J23|Q08J23-2	U1 - control	-0.00730504	-0.077738	0.940991	1
TWF1	Q12792|Q12792-3|Q12792-4	U1 - control	0.00991906	0.0770641	0.941502	1
PSMD1	A0A087WW66|Q99460|Q99460-2	U1 - control	0.00990846	0.0759814	0.942322	1
EIF2A	F8WAE5|Q9BY44|Q9BY44-3	U1 - control	-0.00950417	-0.075743	0.942502	1
CALR	P27797	U1 - control	-0.0276791	-0.0750646	0.943016	1
MEPCE	Q7L2J0	U1 - control	-0.00708378	-0.074122	0.94373	1
LAMP1	P11279	U1 - control	-0.0867862	-0.0730522	0.94454	1
PPP2R2A	P63151|P63151-2	U1 - control	0.00850158	0.0728102	0.944724	1
PDIA4	P13667	U1 - control	-0.0145141	-0.072563	0.944911	1
MRTO4	Q9UKD2	U1 - control	0.00893243	0.0716097	0.945633	1
HSD17B12	Q53GQ0	U1 - control	-0.00860285	-0.0716031	0.945638	1
MCM3	P25205|P25205-2	U1 - control	0.00668488	0.0715578	0.945672	1
SLC12A4	I3L4N6|Q9UP95|Q9UP95-2|Q9UP95-5|Q9UP95-6|Q9UP95-7	U1 - control	-0.034627	-0.0713822	0.945806	1
PROM1	O43490|O43490-2|O43490-3|O43490-4|O43490-5|O43490-6|O43490-7	U1 - control	-0.0166835	-0.0710993	0.94602	1
CCT5	P48643	U1 - control	0.00927351	0.0709261	0.946151	1
DNAJC8	O75937	U1 - control	0.00922786	0.0709234	0.946153	1
RPL8	P62917	U1 - control	0.0196321	0.0702872	0.946635	1
CADM1	A0A087WZR6|A0A087WZW4|A0A087X105|A0A087X1W8|A0A0A0MTJ8|Q9BY67|Q9BY67-3|Q9BY67-4|Q9BY67-5|X5DQS5	U1 - control	0.0843682	0.0670218	0.94911	1
PDHA1	P08559|P08559-2|P08559-3|P08559-4	U1 - control	-0.00878906	-0.0660949	0.949812	1
SUPT5H	O00267|O00267-2	U1 - control	-0.00825925	-0.0640665	0.95135	1
FERMT2	A0A0U1RRM8|H0YJ34|Q96AC1|Q96AC1-2|Q96AC1-3	U1 - control	0.00564951	0.0630936	0.952088	1
WDR36	A0A0A0MTB8|Q8NI36	U1 - control	0.00749282	0.0622072	0.95276	1
DMD	A0A075B6G3|A0A087WTU7|A0A087WV90|E9PDN5|P11532|P11532-4	U1 - control	-0.00665396	-0.0616121	0.953211	1
IQGAP1	P46940	U1 - control	-0.00546672	-0.0614343	0.953346	1
CEACAM1	P13688|P13688-10|P13688-2|P13688-8	U1 - control	0.0831541	0.0614173	0.953359	1
ESYT1	Q9BSJ8|Q9BSJ8-2	U1 - control	-0.00555606	-0.0613803	0.953387	1
SMC4	E9PD53|Q9NTJ3	U1 - control	-0.00782625	-0.0608073	0.953821	1
PYGB	P11216	U1 - control	0.00763507	0.0599857	0.954444	1
ACSL4	O60488|O60488-2	U1 - control	0.00586918	0.0598956	0.954513	1
COG4	A0A0A0MS45|J3KNI1|Q9H9E3	U1 - control	0.0121557	0.059477	0.95483	1
ITGA1	P56199	U1 - control	-0.0356185	-0.0593164	0.954952	1
PPP1R10	Q96QC0	U1 - control	-0.00629564	-0.0575643	0.956281	1
ZCCHC3	Q9NUD5|Q9NUD5-2	U1 - control	-0.0073051	-0.0575555	0.956287	1
BOP1	Q14137|Q14137-2	U1 - control	0.00723218	0.0573145	0.95647	1
ELAVL1	Q15717|Q15717-2	U1 - control	-0.00934687	-0.0572017	0.956556	1
RPS10	P46783	U1 - control	0.00546145	0.0565235	0.95707	1
CALU	O43852|O43852-2|O43852-3|O43852-4	U1 - control	-0.0183534	-0.0560235	0.95745	1
MIA3	Q5JRA6	U1 - control	-0.0067951	-0.055134	0.958124	1
PACSIN3	A0A0C4DGG1|Q9UKS6	U1 - control	0.0083129	0.0548254	0.958358	1
CD38	P28907	U1 - control	-0.0169087	-0.0545612	0.958559	1
LSM14B	Q9BX40	U1 - control	0.006195	0.0537714	0.959158	1
NELFE	P18615|P18615-3	U1 - control	-0.00604328	-0.0529412	0.959788	1
ANXA6	P08133	U1 - control	0.00546314	0.0513187	0.961019	1
SCAF1	Q9H7N4	U1 - control	-0.00552735	-0.0511663	0.961135	1
PHGDH	O43175	U1 - control	0.00755863	0.0505897	0.961572	1
PPIL4	Q8WUA2	U1 - control	0.00657076	0.0505408	0.961609	1
EPHX1	P07099	U1 - control	-0.00553164	-0.0503179	0.961778	1
GOLGA4	H0Y6I0|Q13439|Q13439-3|Q13439-4|Q13439-5	U1 - control	-0.00590616	-0.0494278	0.962454	1
TFIP11	Q9UBB9	U1 - control	-0.00585598	-0.0486952	0.96301	1
ATP1B3	P54709	U1 - control	-0.00677136	-0.0479055	0.963609	1
RAB11A|RAB11B	H3BMH2|H3BSC1|P62491|P62491-2|Q15907|Q15907-2	U1 - control	0.00540174	0.0475034	0.963914	1
ITGAV	P06756|P06756-2|P06756-3	U1 - control	0.0140917	0.0471786	0.964161	1
YWHAG	P61981	U1 - control	-0.00726402	-0.0462186	0.964889	1
ETFA	P13804|P13804-2	U1 - control	-0.00821317	-0.0446021	0.966116	1
HNRNPA0	Q13151	U1 - control	-0.00518836	-0.044377	0.966287	1
SCAF4	O95104|O95104-3	U1 - control	0.00654386	0.0443273	0.966325	1
RACGAP1	Q9H0H5	U1 - control	0.00466275	0.0434201	0.967014	1
CD276	A0A0C4DGH0|Q5ZPR3|Q5ZPR3-4	U1 - control	0.0192887	0.043389	0.967037	1
SQSTM1	Q13501	U1 - control	-0.0056232	-0.0432417	0.967149	1
RBM39	Q14498|Q14498-2	U1 - control	0.00678706	0.0430779	0.967273	1
CLU	P10909|P10909-2|P10909-4|P10909-5	U1 - control	0.016486	0.0424125	0.967779	1
GSTP1	P09211	U1 - control	-0.00559625	-0.041886	0.968178	1
FLNA	P21333|P21333-2|Q60FE5	U1 - control	-0.00475504	-0.0383172	0.970888	1
U2SURP	O15042|O15042-2	U1 - control	-0.00357532	-0.0381879	0.970986	1
PCNA	P12004	U1 - control	-0.00626712	-0.0380472	0.971093	1
SLC30A1	Q9Y6M5	U1 - control	-0.00416514	-0.0376574	0.971389	1
ICAM1	P05362	U1 - control	0.0215562	0.03553	0.973005	1
RBM10	A0A0A0MR66|P98175|P98175-2	U1 - control	-0.00393374	-0.0352654	0.973205	1
GRWD1	Q9BQ67	U1 - control	0.00337008	0.0342968	0.973941	1
ITGB1	P05556	U1 - control	-0.0192895	-0.0337898	0.974326	1
PTPRF	P10586|P10586-2	U1 - control	0.00314671	0.0325813	0.975244	1
AKAP8L	Q9ULX6	U1 - control	0.00444477	0.032518	0.975292	1
BUB3	O43684|O43684-2	U1 - control	-0.00443021	-0.0320549	0.975644	1
RRP15	Q9Y3B9	U1 - control	0.00396761	0.0311844	0.976305	1
PTGFRN	Q9P2B2	U1 - control	-0.0100066	-0.0309776	0.976462	1
NEGR1	F6X2W2|Q7Z3B1	U1 - control	-0.0162425	-0.0300498	0.977167	1
FAM50B	Q9Y247	U1 - control	0.00267322	0.027296	0.979259	1
SREK1	Q8WXA9|Q8WXA9-2	U1 - control	0.00810859	0.0267718	0.979657	1
RBM33	H0Y3K4|Q96EV2	U1 - control	0.0137729	0.0264601	0.979893	1
SPATS2	Q86XZ4	U1 - control	0.00258193	0.0262077	0.980085	1
IK	Q13123	U1 - control	0.00228668	0.0258202	0.98038	1
GNAS	P63092-2|Q5JWF2-2	U1 - control	0.00534768	0.02571	0.980463	1
SDC2	E7ESK6|E9PBI9|P34741	U1 - control	-0.017881	-0.025184	0.980863	1
SLC3A2	F5GZS6|J3KPF3|P08195|P08195-2|P08195-3|P08195-4	U1 - control	-0.00668761	-0.0249141	0.981068	1
SDC4	P31431|P31431-2	U1 - control	0.0231985	0.0247937	0.981159	1
DTNA	M0QZ28|M0R021|Q9Y4J8|Q9Y4J8-10|Q9Y4J8-11|Q9Y4J8-12|Q9Y4J8-13|Q9Y4J8-14|Q9Y4J8-15|Q9Y4J8-16|Q9Y4J8-2|Q9Y4J8-3|Q9Y4J8-4|Q9Y4J8-5|Q9Y4J8-6|Q9Y4J8-8	U1 - control	-0.00272161	-0.024411	0.98145	1
VPS35	Q96QK1	U1 - control	0.00436631	0.0241602	0.981641	1
IDH2	P48735|P48735-2	U1 - control	0.00270976	0.023951	0.9818	1
DARS2	Q6PI48	U1 - control	-0.00511535	-0.0228229	0.982657	1
MAN1A1	P33908	U1 - control	-0.00439572	-0.0224815	0.982916	1
RPS18	P62269	U1 - control	0.0025498	0.0218758	0.983376	1
ZYX	H0Y2Y8|Q15942|Q15942-2	U1 - control	0.00234235	0.0199949	0.984805	1
hCG_2043426|DDX19B|DDX19A	F6QDS0|H3BQK0|I3L0H8|Q9NUU7|Q9UMR2|Q9UMR2-2|Q9UMR2-4	U1 - control	-0.00265014	-0.0193737	0.985277	1
SPCS2	A0A087WUC6|E9PI68|Q15005	U1 - control	-0.0028802	-0.0188813	0.985652	1
MCM7	P33993	U1 - control	0.00181033	0.0181555	0.986203	1
RPL14	P50914	U1 - control	-0.00381726	-0.0179581	0.986353	1
EPRS	P07814	U1 - control	-0.00161917	-0.0174529	0.986737	1
ATP2B1	P20020|P20020-2|P20020-3|P20020-4|P20020-5|P20020-6	U1 - control	0.00211752	0.0174224	0.98676	1
EPB41L2	E9PHY5|O43491|O43491-4	U1 - control	0.00203573	0.0173568	0.98681	1
HSPA4	P34932	U1 - control	0.00244022	0.0160737	0.987785	1
ASPH	Q12797	U1 - control	0.00370241	0.0159533	0.987876	1
CHERP	J3QK89|Q8IWX8	U1 - control	0.0013628	0.014095	0.989288	1
CCT4	P50991	U1 - control	0.00145097	0.0140322	0.989336	1
TGM2	P21980	U1 - control	0.00185987	0.0137212	0.989572	1
LGALS3	P17931	U1 - control	0.00171397	0.0133794	0.989832	1
CTNNA1	P35221|P35221-2	U1 - control	0.001339	0.0131345	0.990018	1
KIF4A	O95239|O95239-2	U1 - control	0.00133674	0.0124042	0.990573	1
HBS1L	B7Z524|H0YDX7|J3QT46|Q9Y450|Q9Y450-4	U1 - control	-0.000981607	-0.0105463	0.991985	1
ST6GAL1	P15907	U1 - control	0.00161147	0.00977454	0.992572	1
PCYT1A	C9J050|C9JEJ2|P49585	U1 - control	0.00079913	0.00871732	0.993375	1
TRIP12	Q14669-2|Q14669-4	U1 - control	-0.000859758	-0.00835474	0.993651	1
GDI2	P50395	U1 - control	0.00089123	0.00813134	0.99382	1
APEX1	G3V3M6|G3V5Q1|P27695	U1 - control	-0.00138522	-0.00742112	0.99436	1
ST3GAL6	A0A087WXB8|Q9Y274	U1 - control	-0.00425883	-0.00712631	0.994584	1
RPL23	P62829	U1 - control	-0.00111923	-0.00688397	0.994768	1
KIF2C	Q99661	U1 - control	-0.000638473	-0.00673854	0.994879	1
ZC3H4	M0QY97|Q9UPT8	U1 - control	0.000665846	0.00508845	0.996133	1
HNRNPUL2-BSCL2|HNRNPUL2	H3BQZ7|Q1KMD3	U1 - control	-0.000464986	-0.00421883	0.996794	1
CLIC1	O00299	U1 - control	0.000851495	0.0027749	0.997891	1
AHCTF1	Q8WYP5|Q8WYP5-2|Q8WYP5-3	U1 - control	-0.000285631	-0.0021394	0.998374	1
ACO2	A2A274|Q99798	U1 - control	0.000206602	0.00212025	0.998389	1
ATP1A1	P05023|P05023-4	U1 - control	-0.000279961	-0.00191543	0.998544	1
SPTBN2	O15020|O15020-2	U1 - control	-0.000134204	-0.00136528	0.998962	1
VASP	P50552	U1 - control	6.32131e-05	0.000683289	0.999481	1
RUVBL2	Q9Y230	U1 - control	3.47972e-05	0.000270022	0.999795	1

## Sheet: U1_Huh7_enzyme_2
gene_name	protein_id	comparison	logFC	t	pvalue	fdr
SNRNP70	P08621	U1 - MOCK	3.54961	18.8028	3.28977e-09	1.35318e-13
SF3A1	Q15459	U1 - MOCK	0.804645	14.267	4.90445e-08	1.35318e-13
SNRPD3	P62318|P62318-2	U1 - MOCK	1.20892	13.6178	7.6938e-08	1.35318e-13
SNRPD2	P62316	U1 - MOCK	0.739899	12.1703	2.26118e-07	1.35318e-13
SNRPA	P09012	U1 - MOCK	0.967013	11.2818	4.64252e-07	1.35318e-13
SNRPD1	P62314	U1 - MOCK	0.927562	11.0222	5.78224e-07	1.35318e-13
SNRPE	P62304	U1 - MOCK	0.854809	8.44145	6.74303e-06	2.45452e-07
SNRPG	A8MWD9|F5H013|P62308|Q49AN9	U1 - MOCK	2.81327	8.32269	7.65542e-06	0.000590801
DMAP1	Q9NPF5	U1 - MOCK	-0.38641	-6.70661	5.00017e-05	0.000590801
ZNF207	J3QRS9|O43670|O43670-2|O43670-4|X6R4W8	U1 - MOCK	0.462223	6.62124	5.56814e-05	0.00294053
FLNC	Q14315|Q14315-2	U1 - MOCK	0.374712	6.30846	8.32463e-05	0.010371
TAF15	A0A075B7D9|Q92804|Q92804-2	U1 - MOCK	0.558803	5.97838	0.000129036	0.0130827
CLDN6	P56747	U1 - MOCK	0.54489	5.79219	0.000166305	0.0130827
KDELR1|KDELR2	M0R1Y2|P24390|P33947|P33947-2	U1 - MOCK	0.944436	5.65008	0.000202491	0.0130827
MGRN1	K7EPJ5|O60291|O60291-2|O60291-3|O60291-4	U1 - MOCK	-0.309074	-5.6154	0.000212547	0.0292575
CLDN1	O95832	U1 - MOCK	0.550614	5.49017	0.000253558	0.148622
RBM27	Q9P2N5	U1 - MOCK	0.231476	5.15258	0.000412521	0.148622
PHAX	Q9H814	U1 - MOCK	0.195291	4.94391	0.000561869	0.148622
ATF6	P18850	U1 - MOCK	-0.298899	-4.92459	0.000578359	0.268708
FUS	H3BPE7|P35637|P35637-2	U1 - MOCK	0.374275	4.79103	0.000707399	0.35913
SCAF11	F8VXG7|Q99590|Q99590-2	U1 - MOCK	0.231149	4.63052	0.000904178	0.35913
RER1	O15258|Q9P0H9	U1 - MOCK	0.22356	4.53691	0.00104507	0.35913
ARL5B	Q96KC2	U1 - MOCK	0.461386	4.46432	0.00117027	0.35913
SSTR2	P30874	U1 - MOCK	-0.245764	-4.30608	0.00150144	0.35913
PABPN1|BCL2L2	Q86U42|Q86U42-2|Q92843-2	U1 - MOCK	0.326384	4.2857	0.00155078	0.35913
MAGOHB|MAGOH	F5H6P7|P61326|Q96A72	U1 - MOCK	-0.243572	-4.2803	0.00156416	0.35913
LIFR	P42702	U1 - MOCK	-0.440993	-4.2695	0.00159123	0.35913
SUGP1	Q8IWZ8	U1 - MOCK	0.177879	4.23623	0.00167783	0.35913
ERCC2	A8MX75|K7EIT8|P18074|P18074-2	U1 - MOCK	0.367637	4.21574	0.00173363	0.35913
ELP2	Q6IA86|Q6IA86-2|Q6IA86-3|Q6IA86-4|Q6IA86-5|Q6IA86-6	U1 - MOCK	-0.257122	-4.19721	0.00178578	0.477844
ARFIP1	P53367|P53367-2	U1 - MOCK	-0.234857	-4.06736	0.00220065	0.477844
PAFAH1B3	Q15102	U1 - MOCK	-0.393422	-4.06286	0.00221673	0.477844
ZRSR1	Q15695	U1 - MOCK	-0.234465	-4.05244	0.00225445	0.477844
CTCF	P49711	U1 - MOCK	0.205224	4.04683	0.00227501	0.477844
RNF128	Q8TEB7	U1 - MOCK	0.421033	4.03381	0.00232356	0.63307
RHBDF1	Q96CC6	U1 - MOCK	-0.223954	-3.88504	0.0029616	0.63307
MCRS1	F8W126|Q96EZ8|Q96EZ8-2|Q96EZ8-3|Q96EZ8-4	U1 - MOCK	-0.305893	-3.88444	0.00296451	0.63307
SRSF2	Q01130	U1 - MOCK	-0.50681	-3.83284	0.00322689	0.63307
SLC39A1	Q5T4K2|Q5T4K3|Q5T4K4|Q9NY26	U1 - MOCK	0.347434	3.81123	0.00334388	0.63307
SEPSECS	Q9HD40|Q9HD40-3	U1 - MOCK	0.354977	3.78163	0.00351131	0.63307
MPHOSPH8	Q99549|Q99549-2	U1 - MOCK	0.331254	3.77962	0.00352296	0.63307
ATP6V1H	G3V126|Q9UI12	U1 - MOCK	-0.193216	-3.75881	0.00364635	0.63307
HACD3	H3BS72|Q9P035	U1 - MOCK	0.188114	3.72763	0.00383967	0.63307
ODR4	Q5SWX8|Q5SWX8-4	U1 - MOCK	0.202783	3.72476	0.003858	0.63307
SLC47A1	I3L345|J3KRZ3|J3KSS8|Q96FL8|Q96FL8-3	U1 - MOCK	-0.325374	-3.71288	0.00393484	0.63307
QTRT1	Q9BXR0	U1 - MOCK	-0.2768	-3.70778	0.00396832	0.63307
NDE1	Q9NXR1|Q9NXR1-2|X5DR54	U1 - MOCK	-0.233469	-3.68517	0.00412024	0.63307
ARF4	P18085	U1 - MOCK	0.404924	3.6414	0.0044319	0.63307
RAB1B	Q9H0U4	U1 - MOCK	0.299538	3.64126	0.00443297	0.63307
ALAS1	P13196	U1 - MOCK	-0.17655	-3.62306	0.0045697	0.63307
ZGPAT	Q8N5A5|Q8N5A5-2|Q8N5A5-3	U1 - MOCK	0.168997	3.61561	0.00462689	0.63307
TELO2	Q9Y4R8	U1 - MOCK	0.181015	3.60534	0.00470706	0.63307
LMBRD2	Q68DH5	U1 - MOCK	-0.229072	-3.60429	0.00471529	0.63307
TBCE	Q15813|Q15813-2	U1 - MOCK	-0.211017	-3.58894	0.00483796	0.63307
SAFB	Q15424|Q15424-3|Q15424-4	U1 - MOCK	0.226236	3.57559	0.0049473	0.63307
VAMP8	Q9BV40	U1 - MOCK	0.230835	3.57164	0.00498021	0.63307
ACADVL	P49748|P49748-3	U1 - MOCK	0.159682	3.52739	0.00536395	0.63307
XPC	Q01831	U1 - MOCK	0.249477	3.52677	0.00536959	0.63307
PIGT	Q969N2|Q969N2-5|Q969N2-6	U1 - MOCK	0.155076	3.5238	0.00539647	0.63307
PSAP	C9JIZ6|P07602|P07602-2|P07602-3	U1 - MOCK	-0.346551	-3.51826	0.00544693	0.63307
LOC102724159|PWP2	A0A0B4J2E5|Q15269	U1 - MOCK	0.222293	3.51765	0.00545254	0.63307
FST	H0YA75|P19883|P19883-2	U1 - MOCK	-0.204467	-3.51432	0.0054831	0.63307
PDXDC1	H3BND4|Q6P996|Q6P996-3|Q6P996-4|Q6P996-5	U1 - MOCK	0.128836	3.51363	0.00548947	0.966279
RPL14	P50914	U1 - MOCK	-0.161456	-3.50996	0.00552343	1
ZC3H11A	O75152	U1 - MOCK	0.195563	3.49369	0.00567673	1
RPL19	J3KTE4|J3QR09|P84098	U1 - MOCK	0.339055	3.48695	0.00574151	1
TMEM33	D6RAA6|P57088	U1 - MOCK	0.35172	3.48534	0.0057571	1
THUMPD1	Q9NXG2	U1 - MOCK	-0.156082	-3.4822	0.00578764	1
DCP1B	F5GZK9|Q8IZD4|Q8IZD4-2	U1 - MOCK	-0.169979	-3.44163	0.00619744	1
SLC23A2	Q9UGH3|Q9UGH3-2	U1 - MOCK	-0.244422	-3.42457	0.0063787	1
TM9SF3	Q9HD45	U1 - MOCK	0.191705	3.4239	0.00638587	1
SNRPB	A8MT02|J3QLE5|P14678|P14678-2|P14678-3|P63162|P63162-2	U1 - MOCK	0.284601	3.4231	0.00639452	1
CERS2	H0YKH6|Q5SZE1|Q5SZE3|Q5SZE4|Q96G23	U1 - MOCK	0.227583	3.40087	0.00663952	1
ARF5	C9J1Z8|P84085	U1 - MOCK	0.311849	3.39604	0.00669392	1
NAGPA	Q9UK23|Q9UK23-2	U1 - MOCK	-0.236962	-3.38617	0.0068068	1
HSD17B11	D6RCD0|Q8NBQ5	U1 - MOCK	0.175672	3.36755	0.00702485	1
RECQL	P46063	U1 - MOCK	0.152972	3.36733	0.00702748	1
AGTRAP	Q6RW13	U1 - MOCK	0.408235	3.35396	0.00718859	1
FARS2	O95363	U1 - MOCK	-0.227088	-3.33121	0.00747157	1
ANAPC7	Q9UJX3|Q9UJX3-2	U1 - MOCK	0.129313	3.28839	0.00803567	1
RABGAP1	Q9Y3P9	U1 - MOCK	0.171828	3.28079	0.00814026	1
ARF3|ARF1	P61204|P84077	U1 - MOCK	0.192577	3.28048	0.00814458	1
THYN1	Q9P016	U1 - MOCK	0.1366	3.27191	0.0082642	1
LCLAT1	Q6UWP7|Q6UWP7-3	U1 - MOCK	0.220026	3.25928	0.00844388	1
ANKMY2	G3V0G5|Q8IV38	U1 - MOCK	0.152759	3.23317	0.00882822	1
OTUB1	F5GYJ8|F5GYN4|J3KR44|Q96FW1	U1 - MOCK	-0.238291	-3.23007	0.00887509	1
CLP1	Q92989|Q92989-2	U1 - MOCK	0.253004	3.22814	0.00890434	1
OPA1	O60313-2	U1 - MOCK	0.128031	3.2241	0.00896597	1
POR	H0Y4R2|P16435	U1 - MOCK	0.133322	3.22165	0.00900343	1
CLTC	A0A087WVQ6|Q00610|Q00610-2	U1 - MOCK	0.134757	3.21735	0.00906981	1
ZCCHC8	Q6NZY4	U1 - MOCK	0.154165	3.21394	0.00912267	1
DDX20	Q9UHI6	U1 - MOCK	0.155908	3.21145	0.00916152	1
C11orf31|SELH	A0A087WYP2|H0YE28|Q8IZQ5	U1 - MOCK	0.154601	3.21085	0.00917089	1
WDR91	A4D1P6|A4D1P6-2|A4D1P6-3	U1 - MOCK	0.269556	3.20841	0.00920921	1
RBM17	Q96I25	U1 - MOCK	0.15549	3.20513	0.00926102	1
MAP2K2	P36507	U1 - MOCK	-0.181079	-3.20203	0.0093102	1
SCAF8	A0A0A0MT33|Q9UPN6|Q9UPN6-2	U1 - MOCK	0.134428	3.18656	0.00955953	1
HEXIM1	O94992	U1 - MOCK	0.142786	3.16507	0.00991724	1
GOSR1	E9PCW1|K7EJC8|O95249	U1 - MOCK	0.156075	3.15727	0.0100504	1
CD81	A6NMH8|E9PIF1|E9PJK1|E9PRJ8|H0YDJ9|H0YDL9|P60033	U1 - MOCK	0.450673	3.1522	0.0101379	1
EPS15L1	M0R165|M0R2S2|Q9UBC2|Q9UBC2-2|Q9UBC2-3|Q9UBC2-4	U1 - MOCK	0.226552	3.13825	0.0103828	1
SMAP1	Q8IYB5|Q8IYB5-2|Q8IYB5-3	U1 - MOCK	0.208448	3.13599	0.0104231	1
TSFM	P43897	U1 - MOCK	0.145657	3.12941	0.0105414	1
ADH6	A0A0A0MS56|D6RH17|P28332|P28332-2|Q8IUN7	U1 - MOCK	-0.187255	-3.12869	0.0105544	1
SECISBP2L	Q93073|Q93073-2	U1 - MOCK	-0.261633	-3.11903	0.0107303	1
CWC22	Q9HCG8	U1 - MOCK	-0.286693	-3.1088	0.0109201	1
SAFB2	Q14151	U1 - MOCK	0.157576	3.10382	0.0110138	1
RBSN	Q9H1K0|Q9H1K0-2	U1 - MOCK	0.278734	3.09363	0.0112078	1
WWP1	Q9H0M0|Q9H0M0-3	U1 - MOCK	-0.189687	-3.08679	0.0113401	1
SRSF1	J3KTL2|Q07955	U1 - MOCK	0.166628	3.08293	0.0114154	1
SERPING1	E9PGN7|P05155|P05155-3	U1 - MOCK	-0.294483	-3.0818	0.0114375	1
CPSF7	Q8N684|Q8N684-2|Q8N684-3	U1 - MOCK	0.136177	3.07174	0.0116366	1
ADAM17	P78536	U1 - MOCK	-0.187558	-3.05524	0.0119709	1
TMEM135	E9PQL0|Q86UB9|Q86UB9-2	U1 - MOCK	0.19518	3.04013	0.0122855	1
RTKN	Q9BST9|Q9BST9-2|Q9BST9-3	U1 - MOCK	-0.188924	-3.03162	0.0124664	1
INF2	Q27J81|Q27J81-2	U1 - MOCK	-0.120088	-3.03133	0.0124726	1
ARHGAP12	Q1RLN5|Q8IWW6|Q8IWW6-2|Q8IWW6-3|Q8IWW6-4	U1 - MOCK	-0.182227	-3.02897	0.0125234	1
PPIG	Q13427	U1 - MOCK	-0.418798	-3.01912	0.0127372	1
ACTN4	O43707	U1 - MOCK	0.131328	3.00742	0.0129959	1
PUS10	Q3MIT2	U1 - MOCK	-0.18606	-2.99707	0.013229	1
PPP2R4	A6PVN5|Q15257-2	U1 - MOCK	-0.207436	-2.99397	0.0132999	1
PRDX5	P30044|P30044-2|P30044-3	U1 - MOCK	0.273095	2.98371	0.0135367	1
FAM234A	Q9H0X4	U1 - MOCK	-0.254484	-2.98102	0.0135993	1
TMPPE	Q6ZT21	U1 - MOCK	0.195564	2.97857	0.0136567	1
MARS	P56192	U1 - MOCK	0.116876	2.97259	0.0137981	1
PIN4	H0Y4T6|H0Y8P6|J3KMW3|Q9Y237|Q9Y237-2|Q9Y237-3	U1 - MOCK	-0.161011	-2.96777	0.0139131	1
TAOK2	Q9UL54-2	U1 - MOCK	0.13219	2.96385	0.0140073	1
MAT2A	P31153	U1 - MOCK	0.125609	2.95439	0.0142372	1
SPTAN1	Q13813	U1 - MOCK	0.142721	2.952	0.0142957	1
PPHLN1	Q8NEY8-6|Q8NEY8-8	U1 - MOCK	0.212142	2.95195	0.0142971	1
RBM26	A0A087X0H9|Q5T8P6|Q5T8P6-2|Q5T8P6-3	U1 - MOCK	0.150184	2.94006	0.0145927	1
FKBP5	Q13451	U1 - MOCK	0.197215	2.93852	0.0146315	1
CDK9	P50750|P50750-2	U1 - MOCK	0.152961	2.9373	0.0146622	1
CFL1	P23528	U1 - MOCK	-0.209771	-2.92927	0.0148664	1
PC	P11498	U1 - MOCK	0.136107	2.91004	0.0153669	1
TOX4	O94842|O94842-2|O94842-3	U1 - MOCK	-0.361641	-2.90319	0.0155494	1
LYSMD3	G5E9N8|Q7Z3D4|Q7Z3D4-2|Q7Z3D4-3	U1 - MOCK	0.317526	2.88011	0.0161805	1
RUVBL1	Q9Y265	U1 - MOCK	0.11568	2.87979	0.0161894	1
ICMT	O60725	U1 - MOCK	0.256393	2.87092	0.0164388	1
PABPC4	Q13310-3	U1 - MOCK	0.199114	2.86048	0.0167375	1
PIGK	Q92643	U1 - MOCK	0.1629	2.8602	0.0167455	1
KPNA2	P52292	U1 - MOCK	0.116813	2.85526	0.0168888	1
RBMX	P38159|P38159-2	U1 - MOCK	0.253737	2.84771	0.0171102	1
KNSTRN	Q9Y448|V9GY01	U1 - MOCK	-0.135355	-2.84498	0.0171908	1
BTRC|FBXW11	B7Z3H4|Q9UKB1|Q9UKB1-2|Q9UKB1-3|Q9Y297|Q9Y297-2	U1 - MOCK	0.185112	2.84053	0.0173233	1
CYB5R3	P00387|P00387-2|P00387-3	U1 - MOCK	0.110404	2.83138	0.0175989	1
RPS6KA3	P51812	U1 - MOCK	0.133838	2.82984	0.0176457	1
GATM	P50440|P50440-2|P50440-3	U1 - MOCK	0.176131	2.82832	0.0176921	1
AMBP	P02760	U1 - MOCK	-0.222579	-2.81701	0.0180405	1
CNNM4	Q6P4Q7	U1 - MOCK	-0.211939	-2.81274	0.0181738	1
GNS	F6S8M0|H7C3P4|P15586|P15586-2	U1 - MOCK	-0.365877	-2.80399	0.0184504	1
PPP6C	O00743|O00743-2|O00743-3	U1 - MOCK	-0.154516	-2.8022	0.0185074	1
LPCAT1	Q8NF37	U1 - MOCK	0.196715	2.79777	0.0186495	1
XPO5	Q9HAV4	U1 - MOCK	0.128908	2.77992	0.019233	1
LARS	Q9P2J5	U1 - MOCK	0.114798	2.77723	0.0193222	1
RTCA	O00442|O00442-2	U1 - MOCK	-0.171661	-2.77585	0.0193684	1
SLC25A3	Q00325|Q00325-2	U1 - MOCK	0.174658	2.77469	0.0194071	1
PURB	Q96QR8	U1 - MOCK	0.271752	2.77081	0.0195377	1
C19orf43	Q9BQ61	U1 - MOCK	0.164604	2.76349	0.0197861	1
CDC42EP4	Q9H3Q1	U1 - MOCK	-0.129446	-2.75518	0.0200719	1
TM9SF2	Q99805	U1 - MOCK	0.186735	2.75471	0.020088	1
TBCD	I3L120|J3KR97|Q9BTW9|Q9BTW9-4	U1 - MOCK	-0.14764	-2.7534	0.0201335	1
NUDT5	A6NFX8|A6NJU6|Q9UKK9	U1 - MOCK	-0.282915	-2.75249	0.0201654	1
SLC35D2	Q5VZJ2|Q76EJ3|Q76EJ3-2	U1 - MOCK	0.236329	2.75048	0.0202355	1
PMM2	H3BPH4|H3BV55|O15305	U1 - MOCK	-0.201529	-2.75012	0.020248	1
EWSR1	B0QYK0|Q01844|Q01844-3|Q01844-5|Q01844-6	U1 - MOCK	0.207041	2.74354	0.0204791	1
SRSF5	Q13243	U1 - MOCK	-0.311353	-2.74316	0.0204927	1
ALDH4A1	P30038|P30038-3	U1 - MOCK	-0.199134	-2.73939	0.0206265	1
CHUK	O15111	U1 - MOCK	0.145795	2.73846	0.0206596	1
ADCY9	O60503	U1 - MOCK	-0.197664	-2.73671	0.0207219	1
DNAJA3	Q96EY1|Q96EY1-2	U1 - MOCK	0.124879	2.7363	0.0207369	1
NUSAP1	Q9BXS6|Q9BXS6-2|Q9BXS6-3|Q9BXS6-4|Q9BXS6-5|Q9BXS6-6	U1 - MOCK	-0.128397	-2.73386	0.0208244	1
FADS2	O95864	U1 - MOCK	0.148883	2.72961	0.0209777	1
EFCAB14	O75071	U1 - MOCK	-0.170312	-2.72366	0.0211941	1
IWS1	Q96ST2	U1 - MOCK	-0.236918	-2.71232	0.0216131	1
RPL13	P26373	U1 - MOCK	0.261405	2.7111	0.0216586	1
SACM1L	Q9NTJ5	U1 - MOCK	0.111664	2.70642	0.0218344	1
AGO2	Q9UKV8	U1 - MOCK	0.180339	2.70399	0.0219263	1
CFI	E7ETH0|G3XAM2|P05156	U1 - MOCK	-0.245543	-2.69884	0.0221218	1
E9PSI1	E9PSI1	U1 - MOCK	0.178732	2.69589	0.0222347	1
AMIGO2	Q86SJ2	U1 - MOCK	-0.464484	-2.69321	0.022338	1
ATP2A2	P16615	U1 - MOCK	0.130769	2.69206	0.0223823	1
ZNF638	Q14966|Q14966-3	U1 - MOCK	0.117885	2.68824	0.0225303	1
ALDH9A1	P49189	U1 - MOCK	-0.165792	-2.68254	0.0227533	1
CD99	P14209|P14209-3	U1 - MOCK	-0.150557	-2.67728	0.0229606	1
CHD1	O14646|O14646-2	U1 - MOCK	-0.151579	-2.67539	0.0230359	1
CLU	P10909|P10909-2|P10909-4|P10909-5	U1 - MOCK	-0.307581	-2.67346	0.0231126	1
ELMO2	Q5JVZ5|Q96JJ3|Q96JJ3-3	U1 - MOCK	-0.17975	-2.66416	0.0234865	1
COPB2	P35606|P35606-2	U1 - MOCK	0.0987214	2.66227	0.0235632	1
TMOD3	Q9NYL9	U1 - MOCK	-0.167959	-2.66062	0.0236306	1
IL6ST	P40189|P40189-3	U1 - MOCK	-0.219332	-2.66032	0.0236427	1
EHD1	A0A024R571|Q9H4M9	U1 - MOCK	0.107938	2.65494	0.0238633	1
LMAN1	P49257	U1 - MOCK	0.120968	2.64962	0.0240832	1
FAM65A	A0A0A0MTL6|Q6ZS17|Q6ZS17-2|Q6ZS17-3|Q6ZS17-4	U1 - MOCK	0.233762	2.64944	0.0240908	1
APOA1	F8W696|P02647	U1 - MOCK	-0.146914	-2.64916	0.0241023	1
PRDX3	P30048|P30048-2	U1 - MOCK	-0.134297	-2.64855	0.0241281	1
CNDP2	Q96KP4|Q96KP4-2	U1 - MOCK	0.202653	2.64564	0.0242496	1
HAUS5	O94927	U1 - MOCK	0.119828	2.64445	0.0242991	1
PBXIP1	Q96AQ6|Q96AQ6-2	U1 - MOCK	0.113059	2.64329	0.0243478	1
FAM192A	H3BMX9|H3BU93|H3BUL4|Q9GZU8	U1 - MOCK	-0.141727	-2.63214	0.024821	1
TMEM39B	Q9GZU3|Q9GZU3-4	U1 - MOCK	0.143529	2.62148	0.0252815	1
RPSA	A0A0C4DG17|C9J9K3|P08865	U1 - MOCK	-0.180214	-2.61581	0.0255301	1
SCYL1	E9PK59|E9PPN3|E9PS17|Q96KG9|Q96KG9-2|Q96KG9-4	U1 - MOCK	0.115378	2.59665	0.0263882	1
ATAD1	Q8NBU5	U1 - MOCK	0.204807	2.59105	0.0266444	1
MARCKS	A0A087WZH7|P29966	U1 - MOCK	-0.158219	-2.58906	0.026736	1
TRAP1	Q12931|Q12931-2	U1 - MOCK	0.106286	2.58734	0.0268157	1
CASP6	P55212	U1 - MOCK	0.174187	2.58426	0.0269581	1
EEA1	Q15075	U1 - MOCK	0.11861	2.58234	0.0270478	1
SNIP1	Q8TAD8	U1 - MOCK	-0.205846	-2.57842	0.027231	1
CTR9	Q6PD62	U1 - MOCK	-0.165818	-2.57798	0.0272519	1
LEO1	Q8WVC0	U1 - MOCK	-0.21233	-2.57697	0.0272993	1
NECTIN1	Q15223	U1 - MOCK	-0.196429	-2.57617	0.0273372	1
TMEM9	B1ALM5|Q9P0T7	U1 - MOCK	-0.189295	-2.57526	0.0273798	1
HMOX1	B1AHA8|P09601	U1 - MOCK	-0.168309	-2.56788	0.0277305	1
ABHD10	Q9NUJ1	U1 - MOCK	-0.149559	-2.56537	0.0278509	1
DCBLD2	Q96PD2|Q96PD2-2	U1 - MOCK	-0.145698	-2.56316	0.0279571	1
MSH6	P52701	U1 - MOCK	0.114951	2.55972	0.0281233	1
DGCR14	Q96DF8	U1 - MOCK	-0.123487	-2.55914	0.0281515	1
CHTOP	Q9Y3Y2|Q9Y3Y2-3|Q9Y3Y2-4|X6R700	U1 - MOCK	0.438873	2.55674	0.0282685	1
ANP32B	Q92688|Q92688-2	U1 - MOCK	-0.564522	-2.55361	0.0284214	1
PCNA	P12004	U1 - MOCK	-0.157967	-2.55249	0.0284763	1
EXOC6	Q8TAG9|Q8TAG9-2	U1 - MOCK	0.115461	2.55165	0.0285175	1
ACTL6A	O96019|O96019-2	U1 - MOCK	0.158295	2.55106	0.0285463	1
ORM2	P19652	U1 - MOCK	-0.399424	-2.54399	0.0288968	1
ATP13A1	Q9HD20	U1 - MOCK	0.0998994	2.54398	0.0288969	1
PIK3R4	Q99570	U1 - MOCK	0.104403	2.54368	0.028912	1
ATE1	B4E107|F5GXE4|O95260-2	U1 - MOCK	-0.207819	-2.54222	0.028985	1
SREK1	Q8WXA9-2	U1 - MOCK	-0.349787	-2.53075	0.0295635	1
SORL1	Q92673	U1 - MOCK	-0.128286	-2.52663	0.0297739	1
FAF1	B1ANM7|B3KT28|Q9UNN5|Q9UNN5-2	U1 - MOCK	-0.122854	-2.51945	0.0301446	1
TGOLN2	F8W8W7|J3KQ45|O43493|O43493-2|O43493-3|O43493-4|O43493-5	U1 - MOCK	-0.321199	-2.51848	0.0301954	1
TOMM34	Q15785	U1 - MOCK	-0.184338	-2.51471	0.0303921	1
SERINC3	Q13530|Q13530-2	U1 - MOCK	-0.238917	-2.50743	0.0307754	1
NELFA	A0A0C4DFX9|H0Y3X6|Q9H3P2	U1 - MOCK	-0.124225	-2.50714	0.0307909	1
FNBP1L	Q5T0N5|Q5T0N5-2|Q5T0N5-3|Q5T0N5-4|Q5T0N5-5|S4R347	U1 - MOCK	-0.090366	-2.50301	0.0310105	1
CCDC93	F8W9X7|Q567U6	U1 - MOCK	-0.170046	-2.5009	0.0311233	1
FASN	P49327	U1 - MOCK	0.115517	2.49332	0.0315325	1
CMPK1	P30085|Q5T0D2	U1 - MOCK	-0.143527	-2.49168	0.0316216	1
BUB1B	O60566|O60566-3	U1 - MOCK	-0.191516	-2.48749	0.0318505	1
CDKAL1	Q5VV42|Q5VV42-2	U1 - MOCK	0.161221	2.47616	0.0324778	1
GCAT	O75600|O75600-2	U1 - MOCK	-0.226317	-2.46849	0.0329092	1
QKI	Q96PU8|Q96PU8-3|Q96PU8-5|Q96PU8-6|Q96PU8-8|Q96PU8-9	U1 - MOCK	-0.188236	-2.46817	0.0329271	1
DBT	P11182|Q5VVL7	U1 - MOCK	0.137922	2.46665	0.0330134	1
LIMD1	C9JRJ5|Q9UGP4	U1 - MOCK	-0.127908	-2.46445	0.0331389	1
SPTBN1	A0A087WUZ3|Q01082	U1 - MOCK	0.127937	2.45233	0.0338371	1
ALDH1B1	P30837	U1 - MOCK	-0.168975	-2.45003	0.0339708	1
CSRP1	P21291	U1 - MOCK	0.141484	2.44942	0.0340068	1
NOL9	Q5SY16	U1 - MOCK	0.126492	2.44661	0.0341711	1
PPT1	E9PIA8|P50897|P50897-2	U1 - MOCK	-0.214316	-2.4457	0.0342251	1
BCR	P11274|P11274-2	U1 - MOCK	0.111287	2.44565	0.034228	1
PAPSS2	O95340|O95340-2	U1 - MOCK	0.135842	2.44257	0.0344093	1
VSNL1	P62760	U1 - MOCK	-0.129617	-2.44129	0.0344852	1
ITGAV	P06756|P06756-2|P06756-3	U1 - MOCK	-0.199762	-2.43887	0.0346289	1
DDX17	H3BLZ8	U1 - MOCK	0.162182	2.43516	0.0348508	1
DHCR7	Q9UBM7	U1 - MOCK	0.139503	2.43449	0.034891	1
DYM	Q7RTS9	U1 - MOCK	-0.213606	-2.43228	0.0350235	1
PPP6R3	E9PKF6|H7BXH2|Q5H9R7|Q5H9R7-2|Q5H9R7-5|Q5H9R7-6	U1 - MOCK	0.0932738	2.43099	0.0351016	1
CLPX	O76031	U1 - MOCK	0.0956815	2.43076	0.0351156	1
TPP2	P29144	U1 - MOCK	0.111016	2.43031	0.0351428	1
ANP32A	P39687	U1 - MOCK	-0.630739	-2.4277	0.0353007	1
KDELC1	Q6UW63	U1 - MOCK	0.108954	2.42723	0.0353293	1
PGAM1	P18669	U1 - MOCK	-0.116002	-2.42595	0.0354067	1
KLB	Q86Z14	U1 - MOCK	-0.173296	-2.42252	0.0356158	1
ZC3H14	Q6PJT7|Q6PJT7-2|Q6PJT7-3|Q6PJT7-5	U1 - MOCK	0.150692	2.42162	0.0356714	1
DDX54	Q8TDD1|Q8TDD1-2	U1 - MOCK	-0.109171	-2.42136	0.0356871	1
TAF6	J3KR72|P49848|P49848-2|P49848-3	U1 - MOCK	-0.181651	-2.42096	0.035712	1
CYB5B	J3KNF8	U1 - MOCK	0.128924	2.41881	0.0358437	1
COPS6	E7EM64|Q7L5N1	U1 - MOCK	0.148546	2.41823	0.0358794	1
SLC9A3R2	Q15599	U1 - MOCK	-0.139137	-2.40628	0.0366234	1
LMAN2	D6RBV2|Q12907	U1 - MOCK	0.101637	2.40508	0.0366993	1
XPO1	O14980	U1 - MOCK	0.120952	2.40498	0.0367054	1
SUCO	Q9UBS9|Q9UBS9-2	U1 - MOCK	-0.220717	-2.3957	0.037295	1
CMTM3	H3BUD5|Q96MX0	U1 - MOCK	-0.157587	-2.39561	0.0373006	1
YWHAZ	P63104	U1 - MOCK	-0.166878	-2.39152	0.0375634	1
TNFRSF10A	F8U8C0|O00220	U1 - MOCK	-0.174917	-2.3908	0.0376098	1
TMCO3	Q6UWJ1|Q6UWJ1-2|Q6UWJ1-3	U1 - MOCK	-0.388348	-2.38845	0.0377622	1
TECR	Q9NZ01	U1 - MOCK	0.117835	2.38644	0.0378924	1
FADS1	A0A0A0MR51|O60427	U1 - MOCK	0.13749	2.38291	0.0381228	1
DNTTIP2	J3KP30|Q5QJE6	U1 - MOCK	-0.136603	-2.38016	0.0383031	1
BAG2	O95816	U1 - MOCK	-0.12605	-2.37455	0.0386733	1
UBA3	F8W8D4|Q8TBC4|Q8TBC4-2	U1 - MOCK	-0.145274	-2.3744	0.0386838	1
TKT	P29401|P29401-2	U1 - MOCK	0.113368	2.37407	0.0387055	1
DIDO1	Q9BTC0	U1 - MOCK	0.131575	2.36841	0.039083	1
MCM6	Q14566	U1 - MOCK	0.109631	2.36562	0.0392701	1
TOE1	Q96GM8	U1 - MOCK	0.129065	2.36507	0.0393075	1
SCAF4	O95104|O95104-3	U1 - MOCK	0.208016	2.36354	0.0394104	1
TSPAN14	Q8NG11	U1 - MOCK	0.183286	2.36299	0.0394481	1
C9JCJ5|QPRT	C9JCJ5|Q15274	U1 - MOCK	-0.179509	-2.35681	0.0398682	1
CIAPIN1	Q6FI81|Q6FI81-3	U1 - MOCK	-0.128554	-2.35498	0.0399931	1
GLTPD2	A6NH11	U1 - MOCK	-0.120722	-2.3503	0.0403156	1
CAND1	Q86VP6	U1 - MOCK	0.117761	2.34971	0.0403563	1
TMEM165	Q9HC07	U1 - MOCK	0.127993	2.34404	0.0407498	1
SRP9	P49458	U1 - MOCK	-0.167119	-2.34227	0.0408737	1
GNE	Q9Y223|Q9Y223-2|Q9Y223-3|Q9Y223-4	U1 - MOCK	0.123621	2.34163	0.0409187	1
TUBA4A	P68366|P68366-2	U1 - MOCK	0.132693	2.33553	0.0413483	1
PRKCI	P41743	U1 - MOCK	0.113382	2.33351	0.0414918	1
TBC1D5	Q92609|Q92609-2	U1 - MOCK	0.106369	2.33345	0.0414961	1
BRI3BP	Q8WY22	U1 - MOCK	0.16322	2.32943	0.0417825	1
ATP11B	Q9Y2G3	U1 - MOCK	-0.264335	-2.32553	0.0420627	1
MGAT5	Q09328	U1 - MOCK	-0.195582	-2.3252	0.0420859	1
CCDC59	Q9P031	U1 - MOCK	-0.198866	-2.32327	0.0422253	1
PNISR	Q8TF01	U1 - MOCK	-0.176349	-2.31862	0.042563	1
ECE1	P42892|P42892-2|P42892-3|P42892-4	U1 - MOCK	-0.54211	-2.31598	0.0427554	1
PTGES2	A6NHH0|Q9H7Z7	U1 - MOCK	-0.157351	-2.31146	0.0430875	1
MFAP1	P55081	U1 - MOCK	-0.190617	-2.30961	0.0432239	1
SFPQ	P23246	U1 - MOCK	0.214894	2.3089	0.0432768	1
MYCBP2	O75592|O75592-2	U1 - MOCK	-0.103252	-2.30785	0.0433542	1
CARS2	Q9HA77	U1 - MOCK	-0.240047	-2.30515	0.0435553	1
TATDN1	E5RG17|G5EA19|H0YBX2|Q6P1N9|U3KQS5	U1 - MOCK	-0.156085	-2.30467	0.0435905	1
ASNS	P08243|P08243-2|P08243-3	U1 - MOCK	0.0944165	2.30146	0.0438304	1
RRP8	O43159	U1 - MOCK	-0.131651	-2.29958	0.0439721	1
ITGB5	P18084	U1 - MOCK	-0.183974	-2.29748	0.04413	1
AHSG	C9JV77|P02765	U1 - MOCK	-0.159198	-2.29725	0.0441474	1
GGH	Q92820	U1 - MOCK	-0.222385	-2.29201	0.0445441	1
NT5DC2	Q9H857|Q9H857-2	U1 - MOCK	0.109684	2.29054	0.0446567	1
NPTX2	P47972	U1 - MOCK	-0.163526	-2.28957	0.0447303	1
RNF167	I3L0L6|Q9H6Y7	U1 - MOCK	-0.210193	-2.28776	0.0448689	1
SEC62	Q99442	U1 - MOCK	-0.419927	-2.28396	0.0451615	1
PSMD11	O00231|O00231-2	U1 - MOCK	0.0945471	2.27901	0.0455447	1
DPYSL2	Q16555	U1 - MOCK	0.100828	2.27836	0.0455953	1
IRF2BP1	Q8IU81	U1 - MOCK	-0.162033	-2.27758	0.0456563	1
LBR	Q14739	U1 - MOCK	0.0939276	2.27733	0.0456753	1
PABPC1	H0YAR2|P11940	U1 - MOCK	0.170189	2.27732	0.0456766	1
CORO1C	Q9ULV4|Q9ULV4-2|Q9ULV4-3	U1 - MOCK	0.131736	2.27196	0.0460959	1
FTSJ2|MRM2	E9PGN6|Q9UI43	U1 - MOCK	-0.150789	-2.2719	0.046101	1
H0YHG0|SARNP	H0YHG0|P82979	U1 - MOCK	-0.145353	-2.2671	0.04648	1
GPC3	P51654|P51654-3	U1 - MOCK	-0.257465	-2.25826	0.0471866	1
NUP133	Q8WUM0	U1 - MOCK	0.106868	2.25558	0.0474032	1
PSMA2	A0A024RA52|P25787	U1 - MOCK	-0.356501	-2.25193	0.0476987	1
TPR	P12270	U1 - MOCK	0.0886424	2.24818	0.0480049	1
MTR	B1ANE3|Q99707|Q99707-2	U1 - MOCK	-0.190489	-2.24565	0.0482121	1
WDR46	O15213	U1 - MOCK	0.129924	2.24377	0.0483673	1
PPM1A	P35813|P35813-2|P35813-3	U1 - MOCK	-0.174891	-2.24005	0.0486751	1
PRKCB|PRKCA	P05771|P05771-2|P17252	U1 - MOCK	0.146391	2.23674	0.0489499	1
FAM98B	Q52LJ0-2	U1 - MOCK	0.158546	2.23613	0.049001	1
DCD	P81605|P81605-2	U1 - MOCK	-0.6925	-2.23592	0.0490189	1
DDX46	Q7L014	U1 - MOCK	-0.366773	-2.23573	0.0490343	1
PPA1	Q15181	U1 - MOCK	-0.137818	-2.23459	0.04913	1
ATP6V0D1	F5GYQ1|P61421|R4GN72	U1 - MOCK	-0.109104	-2.23458	0.0491306	1
PNPLA6	Q8IY17|Q8IY17-2|Q8IY17-3|Q8IY17-4	U1 - MOCK	0.10822	2.23193	0.0493529	1
CHD2	O14647|O14647-2	U1 - MOCK	-0.173322	-2.23124	0.0494112	1
MLLT1	Q03111	U1 - MOCK	-0.134704	-2.23086	0.0494427	1
DDX5	P17844|P17844-2	U1 - MOCK	0.164926	2.22687	0.0497801	1
ARHGEF7	B1ALK7|Q14155-1|Q14155-5	U1 - MOCK	0.116934	2.22296	0.0501127	1
NUP50	Q9UKX7|Q9UKX7-2	U1 - MOCK	-0.158755	-2.22237	0.0501631	1
HSD17B12	Q53GQ0	U1 - MOCK	0.100015	2.22047	0.0503256	1
ANK2	I6L894|Q01484|Q01484-2|Q01484-5	U1 - MOCK	0.104559	2.22029	0.0503408	1
SNX12	A0A087X0R6|Q9UMY4|Q9UMY4-2	U1 - MOCK	-0.169337	-2.21742	0.0505877	1
C1GALT1C1	Q96EU7	U1 - MOCK	0.118027	2.21669	0.0506502	1
STAT1	J3KPM9|P42224|P42224-2	U1 - MOCK	0.0813714	2.21587	0.0507209	1
LOC102724023|A0A096LPI6|C21orf33	A0A096LNH5|A0A096LPI6|A0A0B4J2D5|A0A0B4J2H4|H7C1F6|H7C2G3|P30042|P30042-2	U1 - MOCK	-0.274697	-2.21377	0.0509022	1
ATRN	O75882	U1 - MOCK	-0.343835	-2.21071	0.0511683	1
ELOVL5	A0A0A0MTI6|Q9NYP7|Q9NYP7-2	U1 - MOCK	0.16577	2.21028	0.051206	1
MYH9	P35579	U1 - MOCK	0.0955767	2.2102	0.0512123	1
WDR6	A0A087X295|E9PDU5|Q9NNW5	U1 - MOCK	0.210934	2.20905	0.0513132	1
SARAF	Q96BY9	U1 - MOCK	0.162654	2.20514	0.0516552	1
MARK2	E9PC69|Q7KZI7|Q7KZI7-11|Q7KZI7-12|Q7KZI7-14|Q7KZI7-3|Q7KZI7-6|Q7KZI7-8	U1 - MOCK	-0.0846479	-2.20388	0.0517663	1
LSS	P48449	U1 - MOCK	0.0801031	2.2023	0.0519053	1
HIST1H1A	Q02539	U1 - MOCK	0.134148	2.20119	0.0520035	1
AKAP17A	Q02040|Q02040-2|Q02040-3|X6RAJ1	U1 - MOCK	-0.123302	-2.20008	0.0521016	1
SCAF1	Q9H7N4	U1 - MOCK	0.0912017	2.19963	0.0521418	1
MRPS10	P82664	U1 - MOCK	-0.122525	-2.19933	0.0521683	1
AGT	P01019	U1 - MOCK	-0.13212	-2.19515	0.05254	1
ERGIC1	Q969X5	U1 - MOCK	0.139072	2.19313	0.0527204	1
IDH3A	H0YL72|P50213	U1 - MOCK	-0.151034	-2.19219	0.052805	1
MESDC2	Q14696	U1 - MOCK	-0.194911	-2.19119	0.0528947	1
FASTKD5	Q7L8L6	U1 - MOCK	0.107008	2.18965	0.0530336	1
GEMIN5	Q8TEQ6	U1 - MOCK	0.12866	2.18342	0.0535971	1
TCAF1	Q9Y4C2	U1 - MOCK	0.0842767	2.18318	0.0536191	1
SMC2	O95347	U1 - MOCK	0.0781721	2.17589	0.0542874	1
LRBA	P50851-2	U1 - MOCK	0.0975518	2.17436	0.0544284	1
PSME1	Q06323|Q06323-2|Q06323-3	U1 - MOCK	-0.161771	-2.16972	0.0548581	1
AKR1C1	A0A0A0MT30|Q04828	U1 - MOCK	-0.170979	-2.16764	0.0550522	1
NUP37	F8VTY2|Q8NFH4	U1 - MOCK	0.152483	2.16448	0.055348	1
KIF1C	O43896	U1 - MOCK	0.123119	2.16266	0.0555191	1
GORASP2	Q9H8Y8|Q9H8Y8-2|Q9H8Y8-3	U1 - MOCK	-0.182081	-2.16229	0.0555536	1
YTHDC1	J3QR07|Q96MU7	U1 - MOCK	-0.207912	-2.15602	0.0561473	1
RDH14	Q9HBH5	U1 - MOCK	-0.182238	-2.15243	0.0564901	1
ITGB1	P05556	U1 - MOCK	-0.220568	-2.1515	0.0565793	1
VPS11	A0A087WXL6	U1 - MOCK	-0.144638	-2.14935	0.0567854	1
ACLY	P53396	U1 - MOCK	0.0903496	2.14905	0.0568151	1
DTYMK	P23919|P23919-2	U1 - MOCK	-0.112745	-2.14838	0.0568789	1
SMG6	Q86US8	U1 - MOCK	-0.116306	-2.14816	0.0569007	1
HSP90AB1	P08238	U1 - MOCK	0.138544	2.147	0.0570127	1
CHAMP1	Q96JM3	U1 - MOCK	-0.117989	-2.14524	0.057183	1
TBC1D4	O60343|O60343-2|O60343-3	U1 - MOCK	0.115768	2.14347	0.0573544	1
KTN1	Q86UP2	U1 - MOCK	0.119146	2.14222	0.057476	1
COX5B	P10606	U1 - MOCK	-0.191049	-2.1419	0.0575073	1
ZNF595|DKFZp313E1411	A0A075B7G3|A0A075B7G4|Q7Z3I0|Q8IYB9	U1 - MOCK	0.148887	2.14124	0.0575708	1
RBM12B	Q8IXT5	U1 - MOCK	0.108363	2.1408	0.0576137	1
CMSS1	C9J384|Q9BQ75|Q9BQ75-2	U1 - MOCK	-0.131222	-2.13359	0.0583214	1
HTATSF1	O43719	U1 - MOCK	-0.324872	-2.13238	0.0584408	1
BAZ1A	Q9NRL2|Q9NRL2-2	U1 - MOCK	0.112177	2.13193	0.0584856	1
DHFR	B4DM58|P00374|P00374-2	U1 - MOCK	-0.134568	-2.12823	0.0588532	1
ZCCHC17	A0A087WXF8|A0A087WYV3|A0A0D9SEW3|E7EPF0|Q9NP64|Q9NP64-2|Q9NP64-3	U1 - MOCK	-0.171973	-2.12701	0.0589747	1
VASN	Q6EMK4	U1 - MOCK	-0.197523	-2.12331	0.0593442	1
MKRN2	C9J494|Q9H000|Q9H000-2	U1 - MOCK	0.174309	2.12171	0.0595054	1
DHRS1	Q96LJ7	U1 - MOCK	0.122783	2.12133	0.0595432	1
CHD7	Q9P2D1	U1 - MOCK	-0.0901866	-2.12029	0.0596479	1
NBN	A0A0C4DG07|O60934	U1 - MOCK	-0.447002	-2.11805	0.0598745	1
NONO	Q15233	U1 - MOCK	0.164984	2.11219	0.0604702	1
RAB9A	P51151	U1 - MOCK	0.122403	2.11134	0.0605576	1
PTPRK	E9PGC5|Q15262-2|Q15262-3|Q15262-4|Q5TG12	U1 - MOCK	-0.214536	-2.11109	0.0605824	1
TMEM30A	Q9NV96	U1 - MOCK	-0.183135	-2.10958	0.0607381	1
COPA	P53621|P53621-2	U1 - MOCK	0.119137	2.1073	0.0609718	1
DZIP3	Q86Y13	U1 - MOCK	0.153535	2.1061	0.0610952	1
CEP131	I3L2J8|Q9UPN4|Q9UPN4-2|Q9UPN4-3	U1 - MOCK	0.152529	2.1055	0.0611575	1
SF3B3	Q15393	U1 - MOCK	0.0804725	2.10337	0.0613776	1
PROSC	E5RG77|O94903	U1 - MOCK	-0.187984	-2.10328	0.0613875	1
AKAP8	O43823	U1 - MOCK	0.142732	2.10234	0.0614847	1
GPR107	Q5VW38-2	U1 - MOCK	-0.213688	-2.10227	0.0614921	1
GSTO1	P78417	U1 - MOCK	-0.106471	-2.10024	0.0617029	1
SRSF10	O75494|O75494-2	U1 - MOCK	-0.279432	-2.09648	0.0620955	1
ACAT2	Q9BWD1|Q9BWD1-2	U1 - MOCK	-0.141037	-2.0957	0.0621776	1
ROCK2	O75116	U1 - MOCK	0.0723709	2.0937	0.0623873	1
COX5A	H3BNX8|H3BRM5|H3BV69|P20674	U1 - MOCK	0.133209	2.09353	0.0624059	1
GIPC1	O14908	U1 - MOCK	-0.100411	-2.09286	0.0624759	1
COL18A1	P39060|P39060-1|P39060-2	U1 - MOCK	-0.154843	-2.09013	0.0627647	1
LRP1	Q07954	U1 - MOCK	-0.161387	-2.08856	0.062931	1
OGT	O15294|O15294-3	U1 - MOCK	0.0887268	2.08388	0.0634293	1
RBM33	Q96EV2	U1 - MOCK	0.112303	2.0824	0.0635874	1
SEPT2	B5MCX3|Q15019|Q15019-2	U1 - MOCK	0.0945598	2.07765	0.0640983	1
MYO1E	Q12965	U1 - MOCK	0.0957972	2.07404	0.0644899	1
RAB5A	P20339|P20339-2	U1 - MOCK	0.0871485	2.07201	0.06471	1
CNP	P09543|P09543-2	U1 - MOCK	0.0821551	2.0712	0.0647989	1
ACSL1	E7EPM6|P33121|P33121-3	U1 - MOCK	0.151995	2.07119	0.0647995	1
NPC1L1	A0A0C4DFX6|A0A0C4DGG6|Q9UHC9|Q9UHC9-2|Q9UHC9-3|Q9UHC9-4	U1 - MOCK	-0.317141	-2.07056	0.0648689	1
DIS3	Q9Y2L1	U1 - MOCK	0.0712211	2.06493	0.0654858	1
SEC24C	P53992	U1 - MOCK	0.0971527	2.06426	0.0655601	1
ACAT1	P24752	U1 - MOCK	-0.126297	-2.06267	0.0657353	1
ABHD17A	Q96GS6|Q96GS6-2|Q96GS6-3	U1 - MOCK	-0.124659	-2.06203	0.0658067	1
EIF6	P56537	U1 - MOCK	-0.12919	-2.05965	0.0660701	1
GTPBP1	O00178	U1 - MOCK	0.165805	2.0595	0.0660871	1
SECISBP2	Q96T21|Q96T21-2|Q96T21-3	U1 - MOCK	0.129667	2.05773	0.0662848	1
NUMA1	A0A087WY61|Q14980-2	U1 - MOCK	0.0847958	2.05468	0.0666255	1
EPHB4	P54760|Q96L35	U1 - MOCK	-0.088801	-2.0508	0.0670606	1
SERPINB8	P50452	U1 - MOCK	0.232892	2.05013	0.0671365	1
GTF2H1	E9PM51|P32780|P32780-2	U1 - MOCK	-0.146363	-2.04952	0.067206	1
INSR	P06213|P06213-2	U1 - MOCK	-0.160133	-2.04851	0.0673196	1
RTN4	F8W914|Q9NQC3|Q9NQC3-2|Q9NQC3-5	U1 - MOCK	0.201742	2.04695	0.0674961	1
LANCL1	E9PHS0|O43813	U1 - MOCK	0.102044	2.04502	0.0677152	1
UQCRFS1	P47985	U1 - MOCK	-0.107283	-2.03927	0.0683731	1
NRP1	E9PEP6|O14786|Q5JWQ6	U1 - MOCK	-0.158974	-2.03714	0.0686173	1
ERCC6L	B5MDQ0|Q2NKX8	U1 - MOCK	-0.137214	-2.03428	0.0689483	1
ECT2	Q9H8V3|Q9H8V3-2|Q9H8V3-3|Q9H8V3-4	U1 - MOCK	-0.0981563	-2.03324	0.0690681	1
SEC23IP	Q9Y6Y8	U1 - MOCK	0.0902865	2.03291	0.0691069	1
FTSJ3	Q8IY81	U1 - MOCK	0.122913	2.03225	0.069183	1
RPL18	G3V203|Q07020	U1 - MOCK	0.256667	2.03201	0.0692106	1
PDK3	Q15120|Q15120-2	U1 - MOCK	-0.0877412	-2.03187	0.0692272	1
DHX9	Q08211	U1 - MOCK	0.118628	2.03177	0.069239	1
SMU1	Q2TAY7	U1 - MOCK	0.146271	2.03133	0.0692894	1
I3L4J1|VPS4A	I3L4J1|Q9UN37	U1 - MOCK	-0.137132	-2.03104	0.0693237	1
CDK12	Q9NYV4|Q9NYV4-2	U1 - MOCK	-0.134386	-2.02964	0.0694868	1
NLN	E9PCB6|Q9BYT8	U1 - MOCK	0.132611	2.02826	0.0696478	1
CPSF3L	A0A087WYI0|C9IYS7|J3QRY6|Q5TA45|Q5TA45-2|Q5TA45-3|Q5TA45-4|Q5TA45-5	U1 - MOCK	-0.122783	-2.02684	0.0698138	1
JUN	P05412	U1 - MOCK	-0.195057	-2.02683	0.0698148	1
TCP1	P17987	U1 - MOCK	0.107711	2.02627	0.0698811	1
NAA50	C9J5D1|E7EQ69|Q9GZZ1	U1 - MOCK	-0.0920996	-2.02336	0.0702221	1
TRA2A	Q13595|Q13595-3|Q13595-4	U1 - MOCK	-0.380345	-2.01909	0.070727	1
SSR4	P51571	U1 - MOCK	0.185997	2.01897	0.0707408	1
MCM2	P49736	U1 - MOCK	0.101071	2.01711	0.0709617	1
TMED9	Q9BVK6	U1 - MOCK	0.0949456	2.01469	0.0712504	1
MTO1	Q9Y2Z2|Q9Y2Z2-4|Q9Y2Z2-6	U1 - MOCK	0.113896	2.01126	0.0716605	1
RBM22	Q9NW64|Q9NW64-2	U1 - MOCK	0.113056	2.01073	0.0717238	1
PFKM	P08237|P08237-3	U1 - MOCK	0.0946532	2.00995	0.0718175	1
STX4	Q12846	U1 - MOCK	-0.125488	-2.0073	0.0721369	1
SERPINB1	P30740	U1 - MOCK	0.0890481	2.00681	0.0721971	1
PLOD1	Q02809|Q02809-2	U1 - MOCK	0.0876152	2.00529	0.0723804	1
CEACAM1	P13688|P13688-10|P13688-2|P13688-8	U1 - MOCK	-1.21596	-2.00319	0.0726348	1
SLC25A24	Q6NUK1	U1 - MOCK	-0.125315	-2.00125	0.0728717	1
ALCAM	Q13740-2	U1 - MOCK	-0.309692	-2.00093	0.0729103	1
CLINT1	Q14677	U1 - MOCK	0.11043	1.99958	0.073075	1
EARS2	H3BTB7|Q5JPH6|Q5JPH6-2	U1 - MOCK	-0.203678	-1.99742	0.0733398	1
EIF2B1	Q14232	U1 - MOCK	0.0853786	1.99727	0.0733583	1
RBM5	P52756	U1 - MOCK	0.124758	1.99508	0.0736274	1
AGMO	Q6ZNB7	U1 - MOCK	0.155348	1.99302	0.0738818	1
DCAF4L2	Q8NA75	U1 - MOCK	0.158425	1.99215	0.0739885	1
ARL8A	Q96BM9	U1 - MOCK	0.125724	1.992	0.0740075	1
PTPN11	Q06124	U1 - MOCK	0.102755	1.99097	0.0741355	1
PDCD6IP	Q8WUM4	U1 - MOCK	0.0766117	1.99029	0.0742189	1
DHX36	Q9H2U1|Q9H2U1-2|Q9H2U1-3	U1 - MOCK	0.098849	1.98936	0.0743351	1
RTF1	Q92541	U1 - MOCK	-0.213466	-1.98935	0.0743353	1
CDC20	Q12834	U1 - MOCK	0.118266	1.98796	0.0745084	1
NPR2	P20594|P20594-2	U1 - MOCK	-0.272548	-1.98748	0.0745684	1
UGGT1	Q9NYU2|Q9NYU2-2	U1 - MOCK	0.0737961	1.98611	0.0747397	1
SMTN	A0A087WVP4|A0A087X1R1|P53814|P53814-5|P53814-6	U1 - MOCK	0.151973	1.98545	0.0748223	1
ADRBK1	P25098	U1 - MOCK	0.0826827	1.9854	0.0748276	1
PINX1	Q96BK5	U1 - MOCK	-0.110076	-1.98461	0.0749263	1
IQGAP2	F5H7S7|Q13576	U1 - MOCK	0.0825236	1.98283	0.0751503	1
CHCHD4	Q8N4Q1|Q8N4Q1-2	U1 - MOCK	-0.199123	-1.98097	0.0753841	1
SEC11A	H0YNG3|P67812|P67812-3|P67812-4	U1 - MOCK	0.147422	1.97921	0.0756059	1
RDH11	Q8TC12	U1 - MOCK	0.108307	1.97899	0.0756328	1
SLC25A6	P12236	U1 - MOCK	0.158383	1.97663	0.0759314	1
CLTB	P09497-2	U1 - MOCK	-0.0915424	-1.97457	0.0761937	1
RPL6	Q02878	U1 - MOCK	0.288524	1.97093	0.0766571	1
STK26	B4E0Y9|Q8NBY1|Q9P289	U1 - MOCK	-0.119019	-1.96953	0.0768371	1
VPS26A	O75436	U1 - MOCK	-0.113017	-1.9692	0.0768793	1
ARF6	P62330	U1 - MOCK	0.130271	1.96623	0.0772606	1
NRCAM	C9JYY6|F8W775|Q92823|Q92823-2|Q92823-3|Q92823-4|Q92823-5|Q92823-6	U1 - MOCK	-0.134415	-1.96592	0.0773012	1
NOLC1	A0A0A0MRM9|Q14978-2	U1 - MOCK	-0.364564	-1.96357	0.0776039	1
GNPTAB	Q3T906	U1 - MOCK	-0.254619	-1.96253	0.0777389	1
GRHPR	Q9UBQ7|U3KQ56	U1 - MOCK	-0.134749	-1.96195	0.0778143	1
PARVA	J3KNQ4|Q9NVD7	U1 - MOCK	0.11875	1.95916	0.0781765	1
FURIN	P09958	U1 - MOCK	-0.119846	-1.9578	0.0783536	1
SEPT10	B5ME97|E7EW69|E7EX04|Q9P0V9|Q9P0V9-2|Q9P0V9-3	U1 - MOCK	0.107465	1.9538	0.0788775	1
LSR	Q86X29|Q86X29-4|Q86X29-5|Q86X29-6|S4R3V8	U1 - MOCK	-0.137805	-1.95349	0.078918	1
TNPO2	O14787-2	U1 - MOCK	0.150561	1.95263	0.0790314	1
ORC1	Q13415	U1 - MOCK	0.145618	1.95205	0.079107	1
RAB2A	P61019	U1 - MOCK	0.0845042	1.95195	0.0791212	1
GLB1	P16278|P16278-3	U1 - MOCK	-0.179405	-1.95111	0.0792309	1
ETFB	P38117	U1 - MOCK	-0.122347	-1.95079	0.0792741	1
JAG1	P78504	U1 - MOCK	-0.16198	-1.94927	0.0794748	1
NGDN	H0YJ17|Q8NEJ9|Q8NEJ9-2	U1 - MOCK	-0.1442	-1.94915	0.0794899	1
RPN2	P04844|P04844-2	U1 - MOCK	0.0950497	1.94829	0.0796037	1
LACTB2	Q53H82	U1 - MOCK	-0.134277	-1.9472	0.0797492	1
DNAJC8	O75937	U1 - MOCK	0.080048	1.94718	0.0797514	1
DNAH5	Q8TE73	U1 - MOCK	0.12368	1.9469	0.0797887	1
BLMH	K7ES02|Q13867	U1 - MOCK	0.207762	1.94642	0.0798523	1
ADAR	P55265|P55265-4	U1 - MOCK	0.094758	1.94521	0.0800131	1
MEPCE	Q7L2J0	U1 - MOCK	0.103875	1.94203	0.0804367	1
SEC61A1	B4DR61|P61619	U1 - MOCK	0.107015	1.94134	0.0805291	1
MARS2	Q96GW9	U1 - MOCK	-0.170747	-1.93994	0.0807167	1
UBFD1	H3BRL3|H3BUM8|O14562	U1 - MOCK	-0.0930753	-1.93956	0.0807689	1
STAU1	O95793-2|O95793-3	U1 - MOCK	0.120043	1.93917	0.0808207	1
HSP90AA1	P07900|P07900-2	U1 - MOCK	0.103685	1.93802	0.0809756	1
TMA16	D6RA57|H0Y9X1|Q96EY4	U1 - MOCK	0.148499	1.93726	0.0810782	1
DNAJB14	Q8TBM8	U1 - MOCK	-0.0911631	-1.93208	0.0817786	1
EIF3F	O00303	U1 - MOCK	-0.141017	-1.93182	0.0818139	1
COL4A3BP	Q9Y5P4|Q9Y5P4-2|Q9Y5P4-3	U1 - MOCK	-0.11247	-1.9303	0.0820203	1
PGK1	P00558|P00558-2	U1 - MOCK	-0.145415	-1.92841	0.0822787	1
DAG1	Q14118	U1 - MOCK	-0.381289	-1.92414	0.0828632	1
RNMT	O43148|O43148-2	U1 - MOCK	0.14138	1.9227	0.0830616	1
SMC4	Q9NTJ3	U1 - MOCK	0.0743103	1.91809	0.0836991	1
YLPM1	P49750-4	U1 - MOCK	0.126296	1.9169	0.0838649	1
GSTK1	E9PFN5|Q9Y2Q3|Q9Y2Q3-4	U1 - MOCK	-0.164125	-1.91372	0.084308	1
FKBP10	Q96AY3	U1 - MOCK	-0.180352	-1.91358	0.0843283	1
ANP32E	Q9BTT0	U1 - MOCK	-0.549781	-1.91142	0.0846308	1
TLN1	Q9Y490	U1 - MOCK	0.0730811	1.90959	0.0848872	1
CIR1	Q86X95	U1 - MOCK	-0.145697	-1.90871	0.0850119	1
SNRNP40	Q96DI7|Q96DI7-2	U1 - MOCK	0.0910536	1.90837	0.0850595	1
ATP2C1	B4E2Q0|H0Y9V7|P98194|P98194-2|P98194-3|P98194-4|P98194-5|P98194-6|P98194-7|P98194-8|P98194-9	U1 - MOCK	0.0815866	1.9053	0.0854922	1
RBM19	Q9Y4C8	U1 - MOCK	-0.178253	-1.90164	0.086012	1
AVEN	Q9NQS1	U1 - MOCK	-0.0969779	-1.90116	0.0860802	1
M6PR	P20645	U1 - MOCK	-0.309441	-1.89955	0.086311	1
CDR2	Q01850	U1 - MOCK	-0.111289	-1.89873	0.086428	1
HMGB1	P09429	U1 - MOCK	-0.358448	-1.89864	0.0864411	1
DHX8	F5H658	U1 - MOCK	0.0933403	1.89832	0.0864867	1
ARL8B	Q9NVJ2	U1 - MOCK	0.114751	1.89801	0.0865312	1
SF3B2	Q13435	U1 - MOCK	0.0937661	1.89756	0.0865951	1
LARP7	Q4G0J3	U1 - MOCK	0.241046	1.89648	0.0867501	1
MCM3	P25205	U1 - MOCK	0.0904165	1.89553	0.0868866	1
NOP14	E9PFK5|P78316|P78316-2	U1 - MOCK	-0.106287	-1.89549	0.0868917	1
ATXN2	H0YH87|Q99700|Q99700-2|Q99700-4|V9GY86	U1 - MOCK	0.11704	1.89226	0.0873576	1
PUS1	F5H1S9|G8JLB3|Q9Y606|Q9Y606-2	U1 - MOCK	-0.0754986	-1.89214	0.0873758	1
MTX1	A0A0A0MRK6|A0A0C4DFQ1|Q13505|Q13505-2|Q13505-3	U1 - MOCK	-0.197075	-1.89212	0.0873783	1
WHSC1	O96028	U1 - MOCK	0.101896	1.8864	0.0882078	1
LNPEP	Q9UIQ6	U1 - MOCK	-0.260845	-1.88149	0.0889261	1
COCH	O43405	U1 - MOCK	-0.108146	-1.88094	0.089008	1
KIF5B	P33176	U1 - MOCK	0.074031	1.87532	0.0898369	1
ARPC2	O15144	U1 - MOCK	0.095096	1.8733	0.0901371	1
LAMC1	P11047	U1 - MOCK	-0.236488	-1.87139	0.0904215	1
PRPF4B	Q13523	U1 - MOCK	-0.278491	-1.87107	0.090469	1
ME2	P23368	U1 - MOCK	-0.12972	-1.86922	0.0907451	1
OSBP	P22059	U1 - MOCK	0.0848602	1.86684	0.0911021	1
SLTM	Q9NWH9	U1 - MOCK	0.105175	1.86385	0.0915519	1
PSMD3	O43242	U1 - MOCK	0.0933275	1.86313	0.0916605	1
CHD1L	A0A0A0MRH8|A0A0A0MSH9|Q86WJ1|Q86WJ1-2|Q86WJ1-3|Q86WJ1-4|Q86WJ1-5	U1 - MOCK	0.130084	1.86222	0.0917982	1
HADHA	P40939	U1 - MOCK	0.0805712	1.86096	0.0919892	1
MKRN1	C9IY57|C9J031|Q9UHC7|Q9UHC7-2|Q9UHC7-3|Q9UHC7-4	U1 - MOCK	0.150822	1.85925	0.0922491	1
NAA10	P41227|P41227-2	U1 - MOCK	-0.0911065	-1.85801	0.0924372	1
CLPTM1L	G5E9Z2|Q96KA5|Q96KA5-2	U1 - MOCK	0.11988	1.85787	0.0924583	1
ZNF277	Q9NRM2	U1 - MOCK	-0.200935	-1.85744	0.0925238	1
FAM129B	Q96TA1|Q96TA1-2	U1 - MOCK	-0.0695885	-1.85734	0.0925401	1
PPP3CA	E9PK68|E9PPC8|Q08209|Q08209-2|Q08209-3	U1 - MOCK	-0.143781	-1.85211	0.0933401	1
HSPBP1	Q9NZL4|Q9NZL4-3	U1 - MOCK	-0.103151	-1.85084	0.0935344	1
ASPH	Q12797	U1 - MOCK	0.0864816	1.85038	0.0936062	1
DNMT1	P26358	U1 - MOCK	0.0736767	1.84924	0.0937821	1
BYSL	Q13895	U1 - MOCK	-0.105265	-1.84746	0.0940564	1
NCOA4	B4DF87|B4DZ85|Q13772|Q13772-3|Q13772-4	U1 - MOCK	0.160127	1.84513	0.0944166	1
SMPDL3B	Q92485	U1 - MOCK	-0.107822	-1.84505	0.0944304	1
ABHD12	Q8N2K0|Q8N2K0-2	U1 - MOCK	0.0723687	1.84482	0.0944656	1
MALT1	Q9UDY8|Q9UDY8-2	U1 - MOCK	-0.112963	-1.84245	0.0948343	1
EIF2B3	Q9NR50	U1 - MOCK	0.102236	1.84201	0.0949023	1
IPO9	Q96P70	U1 - MOCK	0.0989598	1.84094	0.0950698	1
PSAT1	Q9Y617	U1 - MOCK	-0.118148	-1.83997	0.0952212	1
SOD1	P00441	U1 - MOCK	-0.10856	-1.83954	0.0952882	1
FSCN1	Q16658	U1 - MOCK	0.13535	1.8367	0.0957337	1
ACP2	P11117	U1 - MOCK	-0.253641	-1.8367	0.095734	1
IMMT	Q16891-2	U1 - MOCK	0.101771	1.836	0.0958446	1
PDE3A	Q14432	U1 - MOCK	0.203485	1.83593	0.0958556	1
SIRPA	P78324|P78324-4	U1 - MOCK	-0.274192	-1.83378	0.0961946	1
COPG1	Q9Y678	U1 - MOCK	0.0725017	1.83361	0.0962206	1
ARHGEF18	Q6ZSZ5	U1 - MOCK	-0.0967742	-1.83357	0.0962276	1
SUPT6H	Q7KZ85	U1 - MOCK	0.102213	1.83136	0.096577	1
ORM1	P02763	U1 - MOCK	-0.433849	-1.83074	0.0966753	1
ACSL3	O95573	U1 - MOCK	0.0726893	1.83022	0.0967588	1
GMPS	P49915	U1 - MOCK	0.0785099	1.83004	0.096786	1
FEN1	P39748	U1 - MOCK	0.0839195	1.82996	0.0967997	1
PRKAR2A	P13861	U1 - MOCK	0.0961094	1.8282	0.0970792	1
LRRC1	Q9BTT6	U1 - MOCK	-0.149055	-1.82669	0.0973202	1
IGHG3|IGHG1	A0A075B6N8|A0A087WV47|A0A087WVW2|A0A087WXL8|A0A087WYC5|A0A087X079|A0A087X1C7|A0A0A0MS07|A0A0A0MS08|A0A0G2JNK4|P01857|P01860	U1 - MOCK	0.201241	1.82597	0.097435	1
DDRGK1	A0A0A0MRX2|Q96HY6|Q96HY6-2	U1 - MOCK	0.0941611	1.82512	0.0975709	1
BUB3	O43684|O43684-2	U1 - MOCK	0.0793845	1.8249	0.0976061	1
B4GALT3	O60512	U1 - MOCK	-0.237362	-1.82486	0.097612	1
FLNA	P21333|P21333-2	U1 - MOCK	0.0641674	1.82204	0.0980658	1
EEF1G	P26641	U1 - MOCK	0.100893	1.82157	0.0981401	1
GFPT1	Q06210|Q06210-2	U1 - MOCK	0.0806576	1.82085	0.0982561	1
EPRS	P07814	U1 - MOCK	0.078814	1.82014	0.0983702	1
RTN3	O95197|O95197-2|O95197-3|O95197-4|O95197-7	U1 - MOCK	0.165033	1.81778	0.0987528	1
GNG5	P63218	U1 - MOCK	-0.082999	-1.81632	0.0989881	1
ATRAID	Q6UW56|Q6UW56-3	U1 - MOCK	-0.139528	-1.81547	0.0991266	1
CTSD	P07339	U1 - MOCK	-0.129357	-1.81519	0.0991722	1
ATRX	P46100	U1 - MOCK	-0.15936	-1.81423	0.0993284	1
USP46	H7BZK6|P62068|P62068-2|P62068-3|P62068-4	U1 - MOCK	0.193076	1.81378	0.0994006	1
CNOT11	Q9UKZ1	U1 - MOCK	0.104944	1.81248	0.0996137	1
NDRG1	Q92597	U1 - MOCK	-0.134812	-1.81101	0.0998523	1
MAP2K7	O14733|O14733-2|O14733-3|O14733-4	U1 - MOCK	0.10675	1.80643	0.100604	1
RAD51AP1	Q96B01|Q96B01-2	U1 - MOCK	-0.164696	-1.80571	0.100723	1
YTHDC2	Q9H6S0	U1 - MOCK	0.169052	1.80391	0.101019	1
GSTP1	A8MX94|P09211	U1 - MOCK	-0.120109	-1.80236	0.101277	1
VIL1	P09327	U1 - MOCK	0.0872485	1.79939	0.101769	1
ZNHIT6	Q9NWK9|Q9NWK9-2	U1 - MOCK	0.127911	1.79919	0.101802	1
MGA	H3BP52|H3BTF4|Q8IWI9|Q8IWI9-3|Q8IWI9-4	U1 - MOCK	0.17937	1.79869	0.101885	1
DCTN1	E7EX90|Q14203|Q14203-2|Q14203-3|Q14203-4|Q14203-5|Q14203-6	U1 - MOCK	0.0840693	1.79822	0.101964	1
AIFM1	O95831|O95831-3	U1 - MOCK	0.0858114	1.79769	0.102052	1
PPP1R12A	O14974|O14974-5	U1 - MOCK	0.146182	1.79626	0.10229	1
RIF1	Q5UIP0|Q5UIP0-2	U1 - MOCK	0.0846606	1.79487	0.102523	1
AKAP8L	Q9ULX6|Q9ULX6-2	U1 - MOCK	0.112645	1.79481	0.102532	1
CSNK1A1	P48729|P48729-2|P48729-3	U1 - MOCK	0.0988398	1.79453	0.102579	1
SNX1	Q13596|Q13596-2|Q13596-3	U1 - MOCK	-0.0913182	-1.7945	0.102584	1
UBLCP1	Q8WVY7	U1 - MOCK	0.131377	1.79388	0.102688	1
DDX6	P26196	U1 - MOCK	0.0911266	1.79361	0.102734	1
ARMC1	Q9NVT9	U1 - MOCK	-0.147639	-1.79261	0.102902	1
IK	Q13123	U1 - MOCK	0.0905177	1.79257	0.102909	1
GDAP2	Q9NXN4|Q9NXN4-2	U1 - MOCK	-0.146835	-1.79214	0.102982	1
hCG_2039566|A0A0U1RRH7|HIST1H2AB|HIST1H2AG|HIST1H2AD|HIST2H2AA3|HIST3H2A|HIST1H2AC|HIST1H2AH|HIST1H2AJ	A0A0U1RR32|A0A0U1RRH7|P04908|P0C0S8|P20671|Q6FI13|Q7L7L0|Q93077|Q96KK5|Q99878	U1 - MOCK	-0.322049	-1.79102	0.103169	1
NFXL1	Q6ZNB6	U1 - MOCK	0.104085	1.78752	0.10376	1
POLR1E	Q9GZS1|Q9GZS1-2	U1 - MOCK	-0.0906639	-1.78726	0.103805	1
VCL	P18206|P18206-2	U1 - MOCK	0.101874	1.78685	0.103875	1
CLNS1A	E9PJF4|E9PMI6|J3KN38|P54105	U1 - MOCK	-0.14308	-1.78667	0.103905	1
DHX15	O43143	U1 - MOCK	0.0840842	1.78374	0.104402	1
PLOD3	H7C2V1|O60568	U1 - MOCK	0.0837052	1.78315	0.104502	1
GAPVD1	F8W9S7|Q14C86|Q14C86-2|Q14C86-3|Q14C86-4|Q14C86-5|Q14C86-6	U1 - MOCK	0.097258	1.78226	0.104654	1
APRT	H3BQB1|H3BQF1|H3BQZ9|H3BSW3|P07741|P07741-2	U1 - MOCK	-0.135527	-1.78068	0.104925	1
MCM5	P33992	U1 - MOCK	0.0795372	1.78005	0.105032	1
INTS3	Q68E01|Q68E01-2	U1 - MOCK	0.0971258	1.77653	0.105637	1
KIF20A	O95235	U1 - MOCK	0.193995	1.77568	0.105783	1
AUP1	Q9Y679|Q9Y679-2	U1 - MOCK	0.0787145	1.77467	0.105958	1
SYMPK	Q92797	U1 - MOCK	0.0906221	1.77445	0.105995	1
NCOA5	Q9HCD5	U1 - MOCK	0.0941139	1.77339	0.106178	1
GOLM1	Q8NBJ4|Q8NBJ4-2	U1 - MOCK	-0.331251	-1.77236	0.106356	1
PTPN23	Q9H3S7	U1 - MOCK	0.0975312	1.7723	0.106367	1
ALG3	C9J7S5|H7C0X4|Q92685|Q92685-2	U1 - MOCK	0.499774	1.77211	0.1064	1
LPIN2	Q92539	U1 - MOCK	0.123465	1.77159	0.106489	1
TPI1	P60174|P60174-1	U1 - MOCK	-0.170299	-1.77132	0.106536	1
CHKA	P35790	U1 - MOCK	0.0824604	1.77069	0.106646	1
ATXN2L	Q8WWM7	U1 - MOCK	0.113916	1.76905	0.10693	1
KIF2C	Q99661	U1 - MOCK	0.0777577	1.769	0.10694	1
LARP4	Q71RC2|Q71RC2-3|Q71RC2-4	U1 - MOCK	0.139898	1.76831	0.10706	1
GLTSCR2	Q9NZM5	U1 - MOCK	-0.0968898	-1.76775	0.107157	1
PTDSS1	P48651	U1 - MOCK	0.101876	1.76686	0.107313	1
USP10	Q14694|Q14694-2|Q14694-3	U1 - MOCK	0.121159	1.76674	0.107334	1
RPS27	P42677	U1 - MOCK	0.107944	1.76664	0.10735	1
NAXE	Q8NCW5|Q8NCW5-2	U1 - MOCK	-0.175152	-1.76628	0.107414	1
VPS18	Q9P253	U1 - MOCK	0.104841	1.76574	0.107508	1
AGL	P35573	U1 - MOCK	0.075546	1.76567	0.107521	1
PDLIM7	Q9NR12|Q9NR12-2	U1 - MOCK	-0.102285	-1.76565	0.107524	1
TBL2	E9PF19|Q9Y4P3	U1 - MOCK	0.0851822	1.76533	0.107581	1
CHMP1A	Q9HD42	U1 - MOCK	-0.0925023	-1.76444	0.107736	1
B4DLN1|SLC25A10	B4DLN1|Q9UBX3|Q9UBX3-2	U1 - MOCK	0.116707	1.76392	0.107826	1
TOR1AIP2	Q8NFQ8	U1 - MOCK	-0.0758687	-1.76362	0.10788	1
RAB4A	P20338	U1 - MOCK	0.129127	1.76274	0.108033	1
POLE	F5H1D6|Q07864	U1 - MOCK	0.110049	1.76204	0.108157	1
NEGR1	F6X2W2|Q7Z3B1	U1 - MOCK	-0.321535	-1.76201	0.108162	1
UCK2	Q9BZX2	U1 - MOCK	-0.163533	-1.76175	0.108207	1
RAI14	Q9P0K7|Q9P0K7-2|Q9P0K7-3|Q9P0K7-4	U1 - MOCK	0.10745	1.76138	0.108274	1
PARP12	Q9H0J9	U1 - MOCK	0.10686	1.76055	0.10842	1
CWF19L2	Q2TBE0|Q2TBE0-2|Q2TBE0-3	U1 - MOCK	-0.133695	-1.75969	0.108571	1
FAM50A	Q14320	U1 - MOCK	-0.109398	-1.75723	0.109005	1
NOP9	Q86U38	U1 - MOCK	0.116919	1.75723	0.109006	1
ARL6IP4	F5GYV5|F8WCT1|Q66PJ3-2	U1 - MOCK	-0.159291	-1.75409	0.109564	1
PGM2	Q96G03	U1 - MOCK	-0.102491	-1.75335	0.109696	1
ANO10	Q9NW15|Q9NW15-2|Q9NW15-3	U1 - MOCK	0.0736505	1.75314	0.109732	1
MCM4	P33991	U1 - MOCK	0.0775695	1.75302	0.109754	1
SEMA4C	Q9C0C4	U1 - MOCK	0.143934	1.74763	0.110717	1
SHCBP1	Q8NEM2	U1 - MOCK	0.112681	1.74729	0.110779	1
NBAS	A2RRP1	U1 - MOCK	0.0679377	1.74716	0.110803	1
CIRBP	Q14011	U1 - MOCK	0.211554	1.74652	0.110918	1
DDX43	Q9NXZ2	U1 - MOCK	0.220978	1.74397	0.111377	1
PBK	Q96KB5|Q96KB5-2	U1 - MOCK	-0.124274	-1.73955	0.112179	1
FLNB	O75369|O75369-2|O75369-8|O75369-9	U1 - MOCK	0.0662533	1.73923	0.112236	1
TNPO1	Q92973|Q92973-2	U1 - MOCK	0.0720812	1.73749	0.112553	1
ITCH	Q96J02|Q96J02-2|Q96J02-3	U1 - MOCK	0.0855876	1.7371	0.112624	1
PUS3	Q9BZE2	U1 - MOCK	-0.0813177	-1.73704	0.112635	1
HNRNPA3	P51991|P51991-2	U1 - MOCK	0.156802	1.73693	0.112656	1
SUPT5H	O00267-2	U1 - MOCK	0.0661174	1.73217	0.113526	1
GAS2L3	G3V1N3|Q86XJ1	U1 - MOCK	-0.0946965	-1.73075	0.113788	1
HAUS6	Q5VY60|Q7Z4H7|Q7Z4H7-3	U1 - MOCK	-0.0819492	-1.72966	0.113989	1
SBF1	G5E933|O95248|O95248-4	U1 - MOCK	-0.0821228	-1.72954	0.114012	1
DNAJC5	Q9H3Z4|Q9H3Z4-2	U1 - MOCK	-0.161746	-1.72867	0.114172	1
RBM10	A0A0A0MR66|P98175|P98175-2	U1 - MOCK	0.123176	1.72437	0.114968	1
PLRG1	O43660|O43660-2	U1 - MOCK	-0.102574	-1.7236	0.115111	1
SMYD2	Q9NRG4	U1 - MOCK	-0.111184	-1.72338	0.115153	1
SNF8	Q96H20|Q96H20-2	U1 - MOCK	-0.12345	-1.72209	0.115393	1
TRAPPC5	Q8IUR0	U1 - MOCK	0.161184	1.71665	0.116411	1
C11orf57	E9PKA8|E9PSC8|Q6ZUT1|Q6ZUT1-2|Q6ZUT1-3	U1 - MOCK	-0.202977	-1.71546	0.116635	1
CLCC1	Q96S66	U1 - MOCK	0.0711802	1.71524	0.116677	1
P2RX4	Q99571|Q99571-2|Q99571-3	U1 - MOCK	-0.193348	-1.71126	0.117429	1
ECHDC1	H0Y5L2|Q9NTX5|Q9NTX5-2|Q9NTX5-3|Q9NTX5-6	U1 - MOCK	-0.11169	-1.71105	0.117469	1
EXOSC7	Q15024	U1 - MOCK	0.136244	1.71043	0.117587	1
SMS	P52788	U1 - MOCK	-0.101548	-1.7099	0.117687	1
MYO1C	F5H6E2|O00159|O00159-2|O00159-3	U1 - MOCK	0.0799017	1.70971	0.117723	1
IGBP1	P78318	U1 - MOCK	-0.0884284	-1.70948	0.117766	1
SCARB1	B7ZKQ9|Q8WTV0-2|Q8WTV0-4	U1 - MOCK	-0.435397	-1.70916	0.117827	1
NUB1	H3BM14|H3BM74|Q9Y5A7|Q9Y5A7-2	U1 - MOCK	0.142872	1.70882	0.117891	1
TCOF1	Q13428|Q13428-3|Q13428-4|Q13428-7	U1 - MOCK	-0.253023	-1.70866	0.117921	1
ATP6AP1	Q15904	U1 - MOCK	-0.304675	-1.70828	0.117994	1
TUBGCP3	Q96CW5|Q96CW5-2	U1 - MOCK	0.0858783	1.7082	0.118009	1
COPB1	P53618	U1 - MOCK	0.0807671	1.70612	0.118406	1
ARGLU1	Q9NWB6	U1 - MOCK	-0.260054	-1.7053	0.118563	1
U2SURP	O15042|O15042-2	U1 - MOCK	-0.345087	-1.70448	0.11872	1
OGDH	A0A0D9SFS3|Q02218	U1 - MOCK	-0.069815	-1.70404	0.118805	1
EIF5B	A0A087WUT6|O60841	U1 - MOCK	-0.357626	-1.70365	0.118879	1
HNRNPD	Q14103-3|Q14103-4	U1 - MOCK	0.158591	1.70322	0.118962	1
KIFC1	Q9BW19	U1 - MOCK	0.0863566	1.70209	0.119177	1
BCAP31	P51572|P51572-2	U1 - MOCK	0.096783	1.70177	0.119239	1
SORT1	Q99523	U1 - MOCK	-0.141612	-1.70139	0.119312	1
SDC1	P18827	U1 - MOCK	-0.64764	-1.70126	0.119337	1
SNRNP200	O75643	U1 - MOCK	0.0725077	1.69947	0.119682	1
CHST3	Q7LGC8	U1 - MOCK	-0.269775	-1.69945	0.119686	1
STT3A	P46977	U1 - MOCK	0.119735	1.69941	0.119694	1
SLC1A3	A0A087WT87|A0A087X0U3|P43003|P43003-2	U1 - MOCK	-0.18369	-1.69751	0.12006	1
LUC7L2	Q9Y383	U1 - MOCK	-0.247325	-1.69748	0.120067	1
ATP5O	P48047	U1 - MOCK	-0.111208	-1.69253	0.121026	1
HSDL1	Q3SXM5	U1 - MOCK	0.0804075	1.69085	0.121353	1
UBR4	Q5T4S7|Q5T4S7-2|Q5T4S7-3|Q5T4S7-4	U1 - MOCK	0.0690636	1.69072	0.121379	1
CPM	P14384	U1 - MOCK	-0.199357	-1.68933	0.121651	1
ATP1B1	P05026|P05026-2	U1 - MOCK	-0.193896	-1.68918	0.12168	1
PHYH	B1ALH6|O14832|O14832-2	U1 - MOCK	-0.0996546	-1.6887	0.121773	1
RRP36	Q96EU6|Q96EU6-2	U1 - MOCK	0.114119	1.68803	0.121905	1
UBAP2L	Q14157-4|Q14157-5	U1 - MOCK	0.127606	1.68523	0.122456	1
BTF3L4	E9PL10|Q96K17	U1 - MOCK	-0.125235	-1.68335	0.122826	1
RACK1	P63244	U1 - MOCK	0.0878102	1.67958	0.123571	1
SLC2A8	A0A087WT42|Q9NY64	U1 - MOCK	0.169578	1.67953	0.123581	1
DNAJC16	Q5TDG9|Q5TDH4|Q9Y2G8	U1 - MOCK	0.0962242	1.67781	0.123923	1
RBM6	P78332	U1 - MOCK	0.0867702	1.67665	0.124154	1
TXLNA	P40222	U1 - MOCK	0.102258	1.67461	0.124561	1
LOX	P28300	U1 - MOCK	-0.0940681	-1.6745	0.124583	1
H1FX	Q92522	U1 - MOCK	-0.111683	-1.67361	0.124761	1
BRAP	J3KNN7|Q7Z569	U1 - MOCK	0.0877483	1.67211	0.125061	1
CAMK2G	A0A0A0MS52|A0A0A0MT11|Q13555|Q13555-10|Q13555-2|Q13555-3|Q13555-4|Q13555-5|Q13555-6|Q13555-7|Q13555-8|Q13555-9|Q5SWX3	U1 - MOCK	-0.0783063	-1.67172	0.12514	1
HMHA1	F5H1R4|K7EM85|K7ES92|K7ES98|Q92619|Q92619-2	U1 - MOCK	0.0939726	1.66993	0.125498	1
QPCTL	Q9NXS2	U1 - MOCK	0.0939946	1.66767	0.125955	1
PAF1	Q8N7H5	U1 - MOCK	-0.177893	-1.66757	0.125974	1
USP15	Q9Y4E8|Q9Y4E8-2|Q9Y4E8-3	U1 - MOCK	0.0696479	1.66699	0.126092	1
CPNE3	O75131	U1 - MOCK	0.0852869	1.66487	0.12652	1
FGFRL1	Q8N441	U1 - MOCK	-0.123333	-1.66221	0.12706	1
TRIM44	Q96DX7	U1 - MOCK	-0.291402	-1.66095	0.127316	1
SLC15A4	A0A087X071|Q8N697|Q8N697-2	U1 - MOCK	-0.207426	-1.65964	0.127583	1
RAP1A	P62834	U1 - MOCK	0.159374	1.65909	0.127697	1
RPS27A	P62979	U1 - MOCK	-0.49566	-1.65562	0.128406	1
YARS	P54577	U1 - MOCK	-0.10346	-1.65427	0.128685	1
FH	P07954|P07954-2	U1 - MOCK	-0.096403	-1.65299	0.128947	1
NCAPD3	P42695	U1 - MOCK	-0.0981386	-1.65234	0.129082	1
LAMTOR1	F5GX19|F5H3Y3|F5H479|H0YFI1|Q6IAA8	U1 - MOCK	-0.146824	-1.65007	0.129551	1
NFS1	Q9Y697|Q9Y697-2	U1 - MOCK	-0.0772472	-1.64913	0.129746	1
EXOC2	Q96KP1	U1 - MOCK	-0.0705302	-1.6484	0.129896	1
KIAA0391	O15091	U1 - MOCK	-0.109191	-1.64826	0.129925	1
SAE1	B3KNJ4|Q9UBE0|Q9UBE0-2|Q9UBE0-3	U1 - MOCK	-0.108262	-1.64824	0.129929	1
DYNC1H1	Q14204	U1 - MOCK	0.0671885	1.64788	0.130006	1
POP4	K7ERD7|O95707	U1 - MOCK	-0.119648	-1.64481	0.130644	1
ZFP91-CNTF|ZFP91	A0A0A6YYC7|Q96JP5|Q96JP5-2	U1 - MOCK	0.0842495	1.64369	0.130878	1
DHCR24	Q15392	U1 - MOCK	0.108036	1.64256	0.131114	1
POLR1A	B9ZVN9|O95602	U1 - MOCK	0.0980546	1.64228	0.131171	1
IDH3B	A0A087WZN1|O43837	U1 - MOCK	0.0824148	1.64151	0.131334	1
LIG3	K7EQB6|P49916|P49916-2|P49916-3|P49916-4	U1 - MOCK	0.066766	1.6406	0.131523	1
THBS1	P07996	U1 - MOCK	-0.096411	-1.6404	0.131566	1
CHD3	Q12873|Q12873-2|Q12873-3	U1 - MOCK	0.0874943	1.63899	0.131863	1
PDIA5	Q14554	U1 - MOCK	0.095045	1.63863	0.131939	1
DEK	P35659	U1 - MOCK	-0.312375	-1.63768	0.132138	1
CCT5	P48643	U1 - MOCK	0.094815	1.63632	0.132425	1
PPP6R2	O75170|O75170-2|O75170-3|O75170-4|O75170-5|O75170-6	U1 - MOCK	0.0813782	1.63438	0.132836	1
GRN	K7EKL3|P28799|P28799-3	U1 - MOCK	-0.142659	-1.63313	0.133101	1
DPP3	G3V180|G3V1D3|Q9NY33|Q9NY33-4	U1 - MOCK	0.0911097	1.63204	0.133331	1
SYNJ2BP-COX16|SYNJ2BP	A0A087WUM0|A0A087WYV9|A0A087X1F5|P57105	U1 - MOCK	0.100655	1.63082	0.133591	1
RBBP6	Q7Z6E9	U1 - MOCK	-0.100252	-1.62967	0.133836	1
TRIP13	Q15645	U1 - MOCK	0.0921876	1.6294	0.133893	1
VCP	P55072	U1 - MOCK	0.0929659	1.62831	0.134126	1
ITGA1	P56199	U1 - MOCK	-0.302114	-1.62782	0.13423	1
RNASEH2B	A0A087WXR7|Q5TBB1	U1 - MOCK	-0.188808	-1.627	0.134405	1
SPECC1L	Q69YQ0|Q69YQ0-2	U1 - MOCK	0.0924376	1.62605	0.134609	1
IPO5	O00410|O00410-3	U1 - MOCK	0.067725	1.62472	0.134894	1
GBP2	P32456	U1 - MOCK	-0.104713	-1.62319	0.135223	1
MRPL40	Q9NQ50	U1 - MOCK	0.119445	1.6229	0.135285	1
SOAT1	P35610	U1 - MOCK	0.130627	1.6222	0.135436	1
SSRP1	Q08945	U1 - MOCK	-0.259589	-1.62215	0.135445	1
EXOC5	A0A0A0MSI8|O00471	U1 - MOCK	0.0825017	1.6212	0.135651	1
SLC38A1	F8VX04|Q9H2H9	U1 - MOCK	0.196024	1.62057	0.135786	1
QDPR	P09417|P09417-2	U1 - MOCK	0.066114	1.61984	0.135944	1
NIPSNAP1	Q9BPW8	U1 - MOCK	0.0959007	1.61948	0.136023	1
PVR	A0A0C4DG49|P15151|P15151-2|P15151-3	U1 - MOCK	-0.357858	-1.61944	0.136031	1
TRUB1	Q8WWH5	U1 - MOCK	-0.122637	-1.61925	0.136071	1
NUFIP2	Q7Z417	U1 - MOCK	0.130767	1.61877	0.136177	1
CCT8	P50990	U1 - MOCK	0.0765417	1.61531	0.136926	1
MAP4	E7EVA0|P27816|P27816-5	U1 - MOCK	0.120472	1.61517	0.136957	1
MARC1	H7BYZ9|Q5VT66|Q5VT66-2|Q5VT66-3	U1 - MOCK	0.12127	1.61444	0.137116	1
PRKDC	P78527	U1 - MOCK	0.0881456	1.6143	0.137146	1
CPNE1	B0QZ18|F2Z2V0|Q99829	U1 - MOCK	0.0693902	1.61421	0.137165	1
LMNB2	J9JID7|Q03252	U1 - MOCK	0.1039	1.61384	0.137247	1
CDC42EP1	Q00587|Q00587-2	U1 - MOCK	0.111474	1.61282	0.137468	1
SLC4A7	Q9Y6M7-13|Q9Y6M7-6	U1 - MOCK	-0.11537	-1.61252	0.137534	1
OTUD4	Q01804	U1 - MOCK	0.0760073	1.60909	0.138285	1
NCBP1	Q09161	U1 - MOCK	0.102188	1.60833	0.13845	1
CTBP1	Q13363|Q13363-2	U1 - MOCK	-0.0718769	-1.60813	0.138496	1
CFDP1	Q9UEE9	U1 - MOCK	0.123579	1.60766	0.138598	1
ATP1B3	P54709	U1 - MOCK	-0.156921	-1.60613	0.138936	1
IARS2	Q9NSE4	U1 - MOCK	0.0672965	1.60554	0.139066	1
PIP4K2B	P78356|P78356-2	U1 - MOCK	-0.0877044	-1.60358	0.139498	1
EHBP1	Q8NDI1-2|Q8NDI1-3	U1 - MOCK	0.0664706	1.60287	0.139655	1
GLDC	P23378	U1 - MOCK	0.073819	1.602	0.139848	1
PSMC1	P62191	U1 - MOCK	0.0683915	1.60094	0.140083	1
DNAJB12	J3KPS0	U1 - MOCK	0.0736459	1.60078	0.140118	1
SNX8	Q9Y5X2	U1 - MOCK	-0.0755121	-1.59776	0.14079	1
COPS7B	J3KQ34|J3KQ41|Q9H9Q2|Q9H9Q2-3	U1 - MOCK	-0.0928162	-1.59248	0.14197	1
CHDH	Q8NE62	U1 - MOCK	0.138461	1.59233	0.142004	1
BPNT1	A6NF51|O95861|O95861-2|O95861-4	U1 - MOCK	-0.123808	-1.59096	0.142312	1
NHSL1	Q5SYE7|Q5SYE7-2	U1 - MOCK	0.0782238	1.59009	0.142508	1
TRMT5	Q32P41	U1 - MOCK	-0.0835852	-1.58988	0.142555	1
SH3KBP1	Q5JPT2|Q96B97|Q96B97-2	U1 - MOCK	0.0707954	1.58979	0.142576	1
KIN	O60870|O60870-2	U1 - MOCK	0.106276	1.58896	0.142762	1
DTD1	Q8TEA8	U1 - MOCK	-0.0914783	-1.58814	0.142948	1
ENSA	A6NMQ3|O43768|O43768-2|O43768-3|O43768-4|O43768-9|Q5T5H1	U1 - MOCK	-0.120975	-1.5872	0.14316	1
CTSC	P53634	U1 - MOCK	-0.165236	-1.58708	0.143189	1
CLIC1	O00299	U1 - MOCK	-0.166099	-1.58693	0.143222	1
NSFL1C	Q9UNZ2|Q9UNZ2-4|Q9UNZ2-5	U1 - MOCK	-0.0693378	-1.58631	0.143362	1
ABCD3	P28288	U1 - MOCK	0.0694915	1.58628	0.143369	1
CDKN2A	A0A0A0MRI0|Q8N726	U1 - MOCK	-0.137537	-1.58611	0.143408	1
CAPN5	A0A087X0C8|E7EV01|O15484	U1 - MOCK	0.0943222	1.58529	0.143594	1
CLN5	A0A024R644|O75503	U1 - MOCK	-0.240336	-1.58468	0.143731	1
PROX1	Q92786	U1 - MOCK	0.178019	1.58411	0.143862	1
DNAJC2	Q99543	U1 - MOCK	0.103971	1.58214	0.144308	1
PSME3	K9J957|P61289|P61289-2|P61289-3	U1 - MOCK	-0.0701631	-1.5811	0.144546	1
HSPB1	P04792	U1 - MOCK	-0.0920745	-1.5807	0.144639	1
PLD3	Q8IV08	U1 - MOCK	-0.103829	-1.57988	0.144826	1
UBE2L3	P68036	U1 - MOCK	-0.0910581	-1.57932	0.144953	1
SCARB2	Q14108	U1 - MOCK	-0.36665	-1.5792	0.144981	1
DLGAP5	Q15398|Q15398-3	U1 - MOCK	-0.0821935	-1.57895	0.145037	1
KIAA1033	A0A087X256|Q2M389	U1 - MOCK	-0.0762027	-1.57835	0.145174	1
GOLGA5	Q8TBA6|Q8TBA6-2	U1 - MOCK	-0.235921	-1.5776	0.145347	1
PPP2R5D	E9PFR3|Q14738	U1 - MOCK	-0.0780263	-1.57324	0.14635	1
PDS5A	Q29RF7	U1 - MOCK	0.0593359	1.57287	0.146436	1
LARP1	Q6PKG0	U1 - MOCK	0.146829	1.57285	0.146438	1
SLC33A1	O00400	U1 - MOCK	-0.135407	-1.57281	0.146449	1
CCDC86	Q9H6F5	U1 - MOCK	0.0791774	1.57184	0.146672	1
RAD50	Q92878|Q92878-2	U1 - MOCK	0.0669919	1.57178	0.146685	1
TAOK1	Q7L7X3	U1 - MOCK	0.082186	1.57001	0.147096	1
C11orf98	A0A0B4J220	U1 - MOCK	0.0779147	1.5698	0.147146	1
PCSK9	Q8NBP7	U1 - MOCK	0.117829	1.56859	0.147426	1
CDH17	Q12864	U1 - MOCK	-0.206963	-1.5685	0.147447	1
VKORC1L1	Q8N0U8	U1 - MOCK	0.167085	1.5667	0.147865	1
MPZL2	O60487	U1 - MOCK	-0.185162	-1.56669	0.147866	1
MET	P08581	U1 - MOCK	-0.121895	-1.56588	0.148056	1
BLVRA	P53004	U1 - MOCK	-0.1147	-1.56415	0.14846	1
ACAA1	C9JDE9|P09110	U1 - MOCK	0.0942554	1.56252	0.148839	1
CSNK1E	P49674	U1 - MOCK	0.11013	1.56121	0.149148	1
KHSRP	A0A087WTP3|Q92945	U1 - MOCK	0.24345	1.55766	0.149982	1
CBFB	Q13951|Q13951-2	U1 - MOCK	-0.113071	-1.55611	0.150348	1
PAPD5	H3BQM0|Q8NDF8|Q8NDF8-3|Q8NDF8-5	U1 - MOCK	-0.149111	-1.55383	0.150886	1
EFTUD2	Q15029|Q15029-2|Q15029-3	U1 - MOCK	0.0599686	1.55357	0.150949	1
PRRC1	Q96M27|Q96M27-2|Q96M27-3|Q96M27-4|Q96M27-5	U1 - MOCK	-0.170356	-1.55194	0.151335	1
MUC13	Q9H3R2	U1 - MOCK	-0.178617	-1.55135	0.151475	1
TGM2	P21980	U1 - MOCK	0.0693761	1.55122	0.151505	1
BCAM	P50895	U1 - MOCK	-0.313847	-1.55107	0.151543	1
EIF3H	B3KS98|O15372	U1 - MOCK	0.0699295	1.55101	0.151555	1
RALA	P11233	U1 - MOCK	-0.0933723	-1.54883	0.152074	1
GPD2	P43304	U1 - MOCK	0.0673224	1.54736	0.152427	1
HSD17B2	H3BS44|P37059	U1 - MOCK	-0.0833238	-1.54715	0.152478	1
STIP1	P31948|P31948-2	U1 - MOCK	0.073482	1.54554	0.152862	1
PARP1	P09874	U1 - MOCK	0.0652078	1.54527	0.152927	1
TES	Q9UGI8|Q9UGI8-2	U1 - MOCK	0.072954	1.54454	0.153102	1
TDRD3	Q9H7E2|Q9H7E2-3	U1 - MOCK	0.112055	1.54341	0.153373	1
SEMA4G	Q9NTN9|Q9NTN9-2|Q9NTN9-3	U1 - MOCK	-0.217322	-1.54315	0.153435	1
ADSL	P30566	U1 - MOCK	0.0622512	1.54206	0.153697	1
PSPH	C9JBI3|P78330	U1 - MOCK	-0.111223	-1.54189	0.15374	1
UFD1L	Q92890|Q92890-1	U1 - MOCK	0.0608847	1.54036	0.154107	1
FECH	K7ELX4|P22830|P22830-2	U1 - MOCK	-0.078808	-1.53956	0.154302	1
ZC3HAV1L	Q96H79	U1 - MOCK	0.0810975	1.53922	0.154383	1
PAK1IP1	Q9NWT1	U1 - MOCK	0.0770356	1.53813	0.154646	1
SMARCA1	B7ZLQ5	U1 - MOCK	0.0656209	1.53728	0.154852	1
RPL27A	P46776	U1 - MOCK	0.10399	1.53701	0.154918	1
HMOX2	I3L159|I3L1F5|P30519	U1 - MOCK	-0.0709919	-1.53616	0.155124	1
CAPG	P40121|P40121-2	U1 - MOCK	-0.0835232	-1.53568	0.155242	1
WNK1	F5GWT4|Q9H4A3|Q9H4A3-2|Q9H4A3-5|Q9H4A3-6|Q9H4A3-7	U1 - MOCK	0.0691589	1.53561	0.155257	1
AASS	Q9UDR5	U1 - MOCK	-0.124173	-1.53514	0.155372	1
CDK5RAP1	Q96SZ6|Q96SZ6-3|Q96SZ6-6	U1 - MOCK	0.0981507	1.53399	0.155652	1
PRNP	A2A2V1|P04156|P04156-2	U1 - MOCK	-0.163241	-1.53379	0.155701	1
HEXB	P07686	U1 - MOCK	-0.162445	-1.53366	0.155731	1
SQSTM1	Q13501	U1 - MOCK	0.096045	1.53347	0.155777	1
ATG3	Q9NT62|Q9NT62-2	U1 - MOCK	-0.0833753	-1.53272	0.155961	1
CGN	Q9P2M7	U1 - MOCK	0.102045	1.53261	0.155987	1
HIBCH	A0A087WXI1|Q6NVY1|Q6NVY1-2	U1 - MOCK	-0.0944918	-1.53094	0.156397	1
VAPA	Q9P0L0|Q9P0L0-2	U1 - MOCK	0.0563923	1.52958	0.15673	1
AGRN	O00468-6|O00468-7	U1 - MOCK	-0.0859478	-1.52928	0.156801	1
HIRIP3	Q9BW71	U1 - MOCK	-0.257371	-1.52801	0.157113	1
DDB1	Q16531	U1 - MOCK	0.0715192	1.52775	0.157178	1
NUP205	Q92621	U1 - MOCK	0.0680725	1.52752	0.157234	1
SCRIB	A0A0G2JNZ2|A0A0G2JPP5|Q14160|Q14160-3	U1 - MOCK	-0.0935021	-1.52718	0.157317	1
HAUS8	Q9BT25	U1 - MOCK	-0.0897397	-1.52693	0.157378	1
TUBGCP2	F2Z2B9|Q9BSJ2|Q9BSJ2-3|Q9BSJ2-4	U1 - MOCK	0.0653667	1.52644	0.1575	1
PRPF8	Q6P2Q9	U1 - MOCK	0.0739446	1.52548	0.157735	1
GGT1	P19440	U1 - MOCK	-0.252913	-1.52453	0.157969	1
HADHB	P55084	U1 - MOCK	0.0744932	1.52404	0.158091	1
A0A087WZ62|ALG9	A0A087WZ62|Q9H6U8|Q9H6U8-3	U1 - MOCK	-0.079138	-1.52198	0.1586	1
CISD2	Q8N5K1	U1 - MOCK	0.0968753	1.51811	0.159559	1
MVK	F5H092|F5H8H2|Q03426	U1 - MOCK	-0.123366	-1.51653	0.159952	1
DPP4	P27487	U1 - MOCK	-0.192825	-1.51599	0.160087	1
ABCC1	I3L4X2|P33527|P33527-2|P33527-4|P33527-6|P33527-9	U1 - MOCK	-0.142105	-1.51554	0.1602	1
HTATIP2	Q9BUP3|Q9BUP3-3	U1 - MOCK	-0.0777413	-1.51539	0.160238	1
SRPRB	Q9Y5M8	U1 - MOCK	0.070429	1.51533	0.160252	1
SCAMP3	O14828	U1 - MOCK	0.136197	1.51495	0.160347	1
UMPS	P11172	U1 - MOCK	0.0757019	1.51493	0.160354	1
TBRG4	Q969Z0|Q969Z0-2	U1 - MOCK	0.129448	1.51425	0.160524	1
PHF14	A0A0U1RRH6|O94880	U1 - MOCK	-0.237746	-1.51392	0.160604	1
DAP3	P51398	U1 - MOCK	0.0969478	1.51377	0.160642	1
COX4I1	P13073	U1 - MOCK	0.0875147	1.51292	0.160857	1
BRD3	Q15059	U1 - MOCK	-0.223459	-1.51156	0.161196	1
CSE1L	P55060|P55060-3	U1 - MOCK	0.0717972	1.51154	0.161201	1
ARHGAP1	Q07960	U1 - MOCK	-0.0868734	-1.50936	0.161748	1
NEK7	Q8TDX7	U1 - MOCK	0.116388	1.5088	0.161891	1
RTFDC1	A0A0A0MQR2|Q9BY42	U1 - MOCK	-0.131435	-1.50766	0.162179	1
OPTN	Q96CV9|Q96CV9-3	U1 - MOCK	0.0843711	1.50713	0.162311	1
RAC1	P63000|P63000-2	U1 - MOCK	-0.100145	-1.50711	0.162317	1
ASGR2	P07307	U1 - MOCK	-0.138932	-1.50699	0.162346	1
CEP170B	J3KQR7|Q9Y4F5|Q9Y4F5-2	U1 - MOCK	-0.149039	-1.50632	0.162516	1
RAPH1	Q70E73	U1 - MOCK	0.112615	1.5059	0.162622	1
GTPBP10	A4D1E9	U1 - MOCK	-0.27764	-1.50526	0.162785	1
RBBP4	Q09028|Q09028-3	U1 - MOCK	-0.0942727	-1.50357	0.163212	1
DENR	F8VVL1|O43583	U1 - MOCK	-0.0581578	-1.50187	0.163645	1
RPL12	P30050	U1 - MOCK	-0.139792	-1.50176	0.163673	1
KIAA1429	Q69YN4|Q69YN4-3	U1 - MOCK	0.0744265	1.50139	0.163768	1
SF3B1	O75533	U1 - MOCK	0.0552642	1.50134	0.163779	1
TMEM57	Q8N5G2	U1 - MOCK	0.0727539	1.50059	0.16397	1
HLTF	A0A0C4DGA6|Q14527|Q14527-2	U1 - MOCK	0.0611406	1.49998	0.164125	1
RALB	C9J6B1|P11234|P11234-2|P11234-3	U1 - MOCK	-0.0978477	-1.49703	0.16488	1
TRIM33	E7EN20|Q9UPN9|Q9UPN9-2	U1 - MOCK	0.0754738	1.49677	0.164947	1
MAN2B2	E9PCD7|H0YA68|Q9Y2E5|Q9Y2E5-2	U1 - MOCK	-0.247091	-1.49621	0.16509	1
HAVCR1	Q96D42	U1 - MOCK	-0.332034	-1.49523	0.165342	1
CASC4	Q6P4E1-4|Q6P4E1-5	U1 - MOCK	-0.19317	-1.49498	0.165405	1
AS3MT	Q9HBK9	U1 - MOCK	0.0783519	1.49381	0.165705	1
FGB	P02675	U1 - MOCK	0.0688851	1.49377	0.165716	1
PSPC1	Q8WXF1	U1 - MOCK	0.138091	1.49211	0.166143	1
GOLGA2	A0A0C4DGS5|Q08379	U1 - MOCK	0.0686607	1.49187	0.166204	1
FMNL2	Q96PY5|Q96PY5-3	U1 - MOCK	0.0940406	1.49173	0.16624	1
NCL	P19338	U1 - MOCK	-0.273227	-1.48883	0.166989	1
LIPA	A0A0A0MT32|P38571|P38571-2|Q5T073	U1 - MOCK	-0.245241	-1.48874	0.167015	1
BRD1	O95696|O95696-2	U1 - MOCK	0.110647	1.48677	0.167524	1
BRAT1	Q6PJG6	U1 - MOCK	0.0912533	1.48572	0.167798	1
ORC3	Q9UBD5|Q9UBD5-2	U1 - MOCK	-0.0936479	-1.48316	0.168463	1
CCAR2	Q8N163	U1 - MOCK	0.068605	1.48222	0.16871	1
BSG	P35613|P35613-2|P35613-3	U1 - MOCK	-0.677663	-1.4811	0.169	1
GALM	B8ZZ75|Q96C23	U1 - MOCK	-0.105047	-1.48009	0.169267	1
AGK	E9PC15|Q53H12	U1 - MOCK	-0.0765837	-1.47979	0.169345	1
IPO4	H0YN14|Q8TEX9|Q8TEX9-2	U1 - MOCK	0.0835092	1.47938	0.169452	1
RNF149	Q8NC42	U1 - MOCK	-0.122839	-1.47841	0.169705	1
SF1	Q15637|Q15637-2|Q15637-3|Q15637-4|Q15637-6	U1 - MOCK	0.100143	1.47776	0.169877	1
PUS7L	Q9H0K6	U1 - MOCK	0.0654563	1.47542	0.170492	1
CNOT4	O95628-10|O95628-4|O95628-8|O95628-9	U1 - MOCK	0.107744	1.47502	0.170597	1
MYH10	P35580|P35580-2|P35580-3|P35580-4|P35580-5	U1 - MOCK	0.0686237	1.47416	0.170824	1
TBC1D17	Q9HA65|Q9HA65-2|Q9HA65-3	U1 - MOCK	0.128154	1.47322	0.171074	1
HNRNPAB	Q99729-3	U1 - MOCK	0.15515	1.473	0.171132	1
SPCS2	A0A087WUC6|E9PI68|Q15005	U1 - MOCK	0.0761126	1.47254	0.171254	1
CNOT2	F8VV52|Q9NZN8	U1 - MOCK	-0.0790866	-1.46893	0.172211	1
CMTR1	Q8N1G2	U1 - MOCK	0.0738004	1.46811	0.172429	1
DPP9	Q86TI2|Q86TI2-2|Q86TI2-4	U1 - MOCK	0.0686646	1.46762	0.17256	1
BCS1L	Q9Y276	U1 - MOCK	-0.121534	-1.46691	0.172746	1
FAM120B	A0A0D9SEJ5|F5GY05|Q96EK7	U1 - MOCK	0.117537	1.4667	0.172804	1
GPC6	Q9Y625	U1 - MOCK	-0.11522	-1.46598	0.172995	1
GTSE1	Q9NYZ3	U1 - MOCK	0.10707	1.46573	0.173063	1
INTS4	Q96HW7	U1 - MOCK	0.0898131	1.46569	0.173073	1
LIN7A	O14910	U1 - MOCK	-0.111896	-1.46513	0.173224	1
AKR1B1	P15121	U1 - MOCK	-0.0908523	-1.46506	0.173242	1
SERPINB3	P29508	U1 - MOCK	-0.489041	-1.46284	0.173834	1
CCNL1	Q9UK58	U1 - MOCK	-0.309537	-1.46234	0.173968	1
TSPAN7|B4E171	B4DDG0|B4E171|P41732	U1 - MOCK	-0.129241	-1.46184	0.174105	1
CTPS1	P17812	U1 - MOCK	0.0573603	1.46124	0.174264	1
TP53BP1	A6NNK5|Q12888|Q12888-2|Q12888-3	U1 - MOCK	0.0628629	1.46085	0.174368	1
SFSWAP	Q12872|Q12872-2	U1 - MOCK	-0.126444	-1.46047	0.174472	1
CAPRIN1	Q14444|Q14444-2	U1 - MOCK	0.130745	1.46028	0.174523	1
WDR33	Q9C0J8	U1 - MOCK	0.0965491	1.4591	0.174839	1
PPP1CA	E9PMD7|P62136|P62136-2	U1 - MOCK	-0.0890645	-1.45646	0.175553	1
GNAI3	P08754	U1 - MOCK	0.0818057	1.45475	0.176016	1
DEPDC1B	Q8WUY9|Q8WUY9-2	U1 - MOCK	-0.101804	-1.45196	0.176773	1
RNF20	Q5VTR2	U1 - MOCK	0.0590808	1.45058	0.177146	1
LASP1	Q14847	U1 - MOCK	0.0651901	1.45006	0.177289	1
SKIV2L2	P42285	U1 - MOCK	0.0567405	1.44896	0.177588	1
SMG7	E9PD50|Q92540|Q92540-2|Q92540-4	U1 - MOCK	-0.0689856	-1.44822	0.177791	1
HIST1H1D	P16402	U1 - MOCK	-0.12033	-1.44547	0.178542	1
SDF4	Q9BRK5	U1 - MOCK	-0.135398	-1.44507	0.178653	1
PDE8A	O60658|O60658-6	U1 - MOCK	-0.0855043	-1.44438	0.178841	1
KANK2	Q63ZY3|Q63ZY3-2|Q63ZY3-3	U1 - MOCK	0.101658	1.44328	0.179144	1
EIF3G	K7ER90|O75821	U1 - MOCK	0.126564	1.44293	0.179242	1
UCHL5	Q5LJA5|Q5LJA9|Q9Y5K5|Q9Y5K5-2|Q9Y5K5-3|Q9Y5K5-4	U1 - MOCK	-0.120575	-1.44292	0.179245	1
THRAP3	Q9Y2W1	U1 - MOCK	-0.212239	-1.44246	0.17937	1
ZC3H4	Q9UPT8	U1 - MOCK	0.0686496	1.44174	0.179569	1
DHX30	Q7L2E3-2	U1 - MOCK	0.101589	1.44134	0.17968	1
IGF1R	C9J5X1|P08069	U1 - MOCK	-0.110305	-1.44085	0.179814	1
HNRNPA0	Q13151	U1 - MOCK	0.173731	1.43933	0.180233	1
SERPINF2	P08697	U1 - MOCK	-0.177675	-1.4393	0.180243	1
TH1L|NELFCD	H0UI80|Q8IXH7|Q8IXH7-4|X6RLT1	U1 - MOCK	-0.170813	-1.43925	0.180257	1
MBOAT7	Q96N66|Q96N66-2	U1 - MOCK	0.0944784	1.43739	0.180772	1
RFC2	P35250	U1 - MOCK	0.0685795	1.43555	0.181281	1
HSPA9	P38646	U1 - MOCK	0.0936065	1.43228	0.182191	1
RAB3D	O95716	U1 - MOCK	-0.067231	-1.43097	0.182556	1
MYO9B	M0R0P8|M0R300|Q13459|Q13459-2	U1 - MOCK	-0.0901622	-1.43089	0.18258	1
ADGRL2	B1ALU1|B1ALU3|O95490|O95490-2|O95490-5|O95490-6|O95490-7	U1 - MOCK	-0.145286	-1.43012	0.182796	1
EIF3C	Q99613|Q99613-2	U1 - MOCK	0.0793956	1.42943	0.182988	1
SNRNP48	Q6IEG0	U1 - MOCK	-0.104199	-1.42876	0.183177	1
ORC2	Q13416	U1 - MOCK	-0.0756183	-1.42752	0.183525	1
PAK2	Q13177	U1 - MOCK	0.0608605	1.42541	0.184115	1
MGAT1	P26572	U1 - MOCK	0.0632944	1.42541	0.184116	1
TTC4	O95801	U1 - MOCK	0.0673805	1.425	0.184233	1
MOSPD2	Q8NHP6|R4GMN1	U1 - MOCK	-0.0709934	-1.4234	0.184682	1
PLXNA1	Q9UIW2	U1 - MOCK	-0.183087	-1.42311	0.184766	1
NAT10	Q9H0A0	U1 - MOCK	0.0583629	1.42277	0.18486	1
SEC22B	O75396	U1 - MOCK	0.0703845	1.42274	0.184871	1
ARIH1	Q9Y4X5	U1 - MOCK	-0.0986508	-1.42155	0.185207	1
UTP20	O75691	U1 - MOCK	0.0638206	1.42152	0.185213	1
H3BMM5|VPS33A	H3BMM5|Q96AX1	U1 - MOCK	0.0683496	1.41943	0.185807	1
TMPO	P42166|P42167	U1 - MOCK	0.0598422	1.41879	0.185987	1
PHGDH	O43175	U1 - MOCK	-0.0896953	-1.41745	0.186368	1
PWP1	B4DJV5|Q13610	U1 - MOCK	-0.104882	-1.41734	0.186399	1
ACTN1	P12814|P12814-3	U1 - MOCK	0.0622203	1.41699	0.186499	1
STOML2	A0A087WYB4|Q9UJZ1|Q9UJZ1-2	U1 - MOCK	-0.121117	-1.4168	0.186552	1
PSMD8	K7EJC1|K7EJR3|P48556|R4GMR5	U1 - MOCK	-0.14771	-1.41438	0.187242	1
PITPNA	F5GWE5|I3L4H1|Q00169	U1 - MOCK	-0.113513	-1.41257	0.187762	1
FGL1	Q08830	U1 - MOCK	-0.208704	-1.41233	0.187829	1
LENG8	A0A087WTE7|A0A087WUE4|C9JMY0|Q96PV6|Q96PV6-2	U1 - MOCK	0.0975518	1.41111	0.18818	1
TMX2	Q9Y320	U1 - MOCK	0.06362	1.41098	0.188218	1
HNRNPH3	P31942|P31942-2	U1 - MOCK	0.273886	1.41042	0.188377	1
STRAP	Q9Y3F4|Q9Y3F4-2	U1 - MOCK	0.0948575	1.40992	0.188522	1
SUCLG2	Q96I99	U1 - MOCK	-0.099926	-1.40935	0.188685	1
PARD6B	Q9BYG5	U1 - MOCK	-0.0870758	-1.4077	0.189159	1
HMGB3	O15347	U1 - MOCK	-0.0945017	-1.40766	0.189172	1
IDE	P14735	U1 - MOCK	0.0556917	1.40719	0.189308	1
PURA	Q00577	U1 - MOCK	0.0908198	1.40585	0.189694	1
NTPCR	Q5TDF0|Q9BSD7	U1 - MOCK	0.10693	1.40554	0.189784	1
SNTB1	Q13884	U1 - MOCK	-0.0669409	-1.40217	0.190759	1
NT5E	H0Y7R7|P21589|P21589-2	U1 - MOCK	-0.186256	-1.40038	0.191277	1
SHMT1	P34896|P34896-2|P34896-3	U1 - MOCK	0.109522	1.39963	0.191495	1
PSMC4	P43686|P43686-2	U1 - MOCK	-0.092683	-1.39898	0.191686	1
NECTIN3	Q9NQS3	U1 - MOCK	-0.156077	-1.3988	0.191738	1
PSMA1	P25786|P25786-2	U1 - MOCK	-0.120912	-1.39544	0.19272	1
HNRNPR	O43390	U1 - MOCK	0.204294	1.39539	0.192734	1
ARHGAP17	Q68EM7|Q68EM7-5|Q68EM7-6	U1 - MOCK	0.101628	1.39507	0.192827	1
G6PD	P11413|P11413-2|P11413-3	U1 - MOCK	0.0646765	1.39279	0.193495	1
PLEKHA5	A0JP02|Q9HAU0|Q9HAU0-4	U1 - MOCK	0.0533549	1.39226	0.19365	1
NDUFA13|E7ENQ6	B4DEZ3|E7ENQ6|K7EJE1|Q9P0J0|Q9P0J0-2	U1 - MOCK	-0.138452	-1.39194	0.193747	1
PRPS1	B1ALA9|P60891|P60891-2	U1 - MOCK	0.0785155	1.39163	0.193837	1
CCZ1B|CCZ1	P86790|P86791	U1 - MOCK	-0.0707958	-1.39147	0.193882	1
ZMYM3	A6NHB5|A6NHN7|Q14202	U1 - MOCK	0.141911	1.39022	0.194251	1
CCDC88A	Q3V6T2|Q3V6T2-2|Q3V6T2-3|Q3V6T2-4|Q3V6T2-5	U1 - MOCK	0.0617657	1.38986	0.194356	1
RPS15A	I3L3P7|P62244	U1 - MOCK	-0.0685801	-1.38861	0.194727	1
UBE3C	Q15386	U1 - MOCK	-0.0932228	-1.38755	0.19504	1
ALKBH5	Q6P6C2|Q6P6C2-1|Q6P6C2-3	U1 - MOCK	0.0903762	1.38657	0.195328	1
USP7	Q93009	U1 - MOCK	0.0597627	1.38632	0.195403	1
ELAC2	Q9BQ52|Q9BQ52-4	U1 - MOCK	-0.0612709	-1.3863	0.195409	1
HERC2	O95714	U1 - MOCK	0.0909155	1.38623	0.195429	1
UBAP2	Q5T6F2	U1 - MOCK	0.123106	1.38478	0.19586	1
ERLIN2	E5RHW4|O94905	U1 - MOCK	0.0748753	1.38452	0.195935	1
CEBPZ	A0A087X1N2|Q03701	U1 - MOCK	-0.0920669	-1.38359	0.196212	1
AAAS	Q9NRG9	U1 - MOCK	0.0648484	1.38336	0.19628	1
RPL37	D6RG19|P61927	U1 - MOCK	0.102722	1.38326	0.19631	1
ENPP1	P22413	U1 - MOCK	-0.149113	-1.3832	0.196328	1
NUP98	P52948|P52948-5|P52948-6	U1 - MOCK	0.0727867	1.38313	0.19635	1
MIA3	Q5JRA6	U1 - MOCK	0.0565021	1.38289	0.196422	1
TYMS	P04818|P04818-2	U1 - MOCK	0.13183	1.38041	0.19716	1
CALM1	P62158	U1 - MOCK	-0.0686084	-1.37909	0.197553	1
TMCO1	J3QQY2|J9JIE6|Q9UM00|Q9UM00-2	U1 - MOCK	0.0721571	1.37829	0.197793	1
PRDX4	Q13162	U1 - MOCK	0.0615439	1.37799	0.197882	1
RRM1	P23921	U1 - MOCK	0.0658022	1.37792	0.197904	1
TMX3	Q96JJ7	U1 - MOCK	-0.0732741	-1.37602	0.198473	1
CSNK2A2	P19784	U1 - MOCK	0.0715343	1.37454	0.198916	1
TNRC6B	Q9UPQ9|Q9UPQ9-1	U1 - MOCK	-0.107966	-1.37453	0.19892	1
NCSTN	Q92542|Q92542-2	U1 - MOCK	-0.299127	-1.37426	0.199	1
HMGCS1	Q01581	U1 - MOCK	0.0706311	1.37361	0.199195	1
CPD	O75976	U1 - MOCK	-0.20237	-1.37348	0.199235	1
STT3B	Q8TCJ2	U1 - MOCK	0.0814701	1.37151	0.199831	1
SRP68	Q9UHB9	U1 - MOCK	0.0656779	1.37136	0.199876	1
EPS8L3	Q8TE67-2|Q8TE67-3	U1 - MOCK	0.0705332	1.37099	0.199985	1
ILF3	Q12906-7	U1 - MOCK	0.104296	1.37013	0.200246	1
PSMD14	O00487	U1 - MOCK	-0.0980927	-1.36947	0.200447	1
CCR6	P51684	U1 - MOCK	0.097923	1.36878	0.200656	1
PACSIN3	A0A0C4DGG1|Q9UKS6	U1 - MOCK	-0.0614121	-1.36783	0.200943	1
ZFX|ZFY	E9PEP7|P08048|P08048-2|P08048-3|P17010|P17010-2|P17010-3	U1 - MOCK	-0.100079	-1.36762	0.201005	1
CD14	D6RFL4|P08571	U1 - MOCK	-0.115076	-1.36699	0.201196	1
SLC39A10	Q9ULF5	U1 - MOCK	-0.0829174	-1.36652	0.201341	1
CIAO1	O76071	U1 - MOCK	0.0768802	1.36635	0.201392	1
DECR1	Q16698|Q16698-2	U1 - MOCK	-0.141652	-1.36582	0.201552	1
SLC25A1	P53007	U1 - MOCK	0.0779528	1.36564	0.201607	1
AHCY	P23526	U1 - MOCK	0.0702704	1.36429	0.202018	1
USP3	H0YKU8|H0YLB7|H0YMI4|Q6JHV3|Q9Y6I4|Q9Y6I4-2	U1 - MOCK	0.102523	1.36182	0.202771	1
HP	P00738	U1 - MOCK	-0.128377	-1.36144	0.202888	1
MIB1	Q86YT6	U1 - MOCK	0.0637586	1.35969	0.203423	1
SH3GL1	Q99961	U1 - MOCK	0.0827147	1.35959	0.203454	1
HSPA5	P11021	U1 - MOCK	0.0878455	1.35953	0.203472	1
ACACA	Q13085|Q13085-4	U1 - MOCK	0.051554	1.3589	0.203664	1
TTI1	O43156	U1 - MOCK	0.127581	1.35814	0.203896	1
MAP1S	Q66K74|Q66K74-2	U1 - MOCK	0.0551641	1.35794	0.203959	1
ERMP1	Q7Z2K6	U1 - MOCK	0.0588115	1.35693	0.204268	1
FERMT2	H0YJ34|Q96AC1|Q96AC1-3	U1 - MOCK	0.0615909	1.35639	0.204435	1
DAAM1	Q9Y4D1|Q9Y4D1-2	U1 - MOCK	0.0735722	1.35459	0.204988	1
WTAP	Q15007	U1 - MOCK	-0.0817749	-1.35339	0.20536	1
FDPS	P14324|P14324-2	U1 - MOCK	0.0683403	1.35326	0.205401	1
MTERF4	Q7Z6M4	U1 - MOCK	-0.122767	-1.35275	0.205559	1
CEBPA	P49715|P49715-2|P49715-3|P49715-4	U1 - MOCK	0.0848256	1.35198	0.205796	1
PRRC2C	E7EPN9|Q9Y520-7	U1 - MOCK	0.118178	1.35191	0.205816	1
PPFIBP1	Q86W92|Q86W92-2|Q86W92-4	U1 - MOCK	0.0914388	1.35173	0.205871	1
RBM45	Q8IUH3|Q8IUH3-3	U1 - MOCK	0.0901738	1.35068	0.206196	1
RUFY2	H0YD93|Q8WXA3|Q8WXA3-2|Q8WXA3-3	U1 - MOCK	0.0876159	1.35068	0.206198	1
COPZ1	F8VVA7|P61923|P61923-4	U1 - MOCK	-0.073224	-1.34961	0.206529	1
CCDC6	Q16204	U1 - MOCK	0.0607741	1.34878	0.206788	1
BICC1	Q9H694|Q9H694-2	U1 - MOCK	0.177152	1.34726	0.207259	1
RPL24	C9JNW5|P83731	U1 - MOCK	0.0988722	1.34682	0.207395	1
TMEM106B	Q9NUM4	U1 - MOCK	-0.181142	-1.34578	0.207721	1
MTIF3	Q9H2K0	U1 - MOCK	-0.0867641	-1.34556	0.207789	1
CPQ	Q9Y646	U1 - MOCK	-0.131176	-1.34528	0.207877	1
UFL1	O94874	U1 - MOCK	0.070993	1.34512	0.207927	1
VPS50	Q96JG6|Q96JG6-3	U1 - MOCK	0.0818379	1.3433	0.208495	1
PUF60	A0A0J9YVP6|A0A0J9YYL3|Q9UHX1-2|Q9UHX1-4|Q9UHX1-6	U1 - MOCK	-0.0630427	-1.34314	0.208546	1
TTLL12	Q14166	U1 - MOCK	0.0617661	1.34219	0.208841	1
THOP1	K7EP46|P52888	U1 - MOCK	-0.0781935	-1.34199	0.208904	1
NUCB1	Q02818	U1 - MOCK	-0.0711179	-1.3409	0.209245	1
ANKFY1	Q9P2R3|Q9P2R3-2|Q9P2R3-4	U1 - MOCK	0.0650055	1.33956	0.209667	1
EIF4A3	P38919	U1 - MOCK	0.0650184	1.339	0.209842	1
MAP2K3	P46734|P46734-2|P46734-3	U1 - MOCK	0.0661068	1.3389	0.209875	1
NMT1	P30419	U1 - MOCK	0.0770169	1.33879	0.209909	1
AP2M1	A0A087WY71|E9PFW3|Q96CW1|Q96CW1-2	U1 - MOCK	0.0585392	1.33868	0.209942	1
DNAJA2	O60884	U1 - MOCK	0.0861796	1.3375	0.210315	1
PRPF40A	O75400-3	U1 - MOCK	-0.111669	-1.3375	0.210316	1
EIF3A	Q14152	U1 - MOCK	0.100046	1.33673	0.210557	1
PSMA3	P25788|P25788-2	U1 - MOCK	-0.107513	-1.33509	0.211075	1
LAS1L	Q9Y4W2|Q9Y4W2-2	U1 - MOCK	0.0661093	1.33508	0.211078	1
STX7	O15400|O15400-2	U1 - MOCK	-0.0951762	-1.3336	0.211546	1
UTP3	Q9NQZ2	U1 - MOCK	-0.0697601	-1.33323	0.211662	1
SBDS	A0A087X020|Q9Y3A5	U1 - MOCK	0.067014	1.33297	0.211746	1
PFAS	O15067	U1 - MOCK	0.0652939	1.33224	0.211975	1
MCMBP	Q9BTE3|Q9BTE3-2	U1 - MOCK	-0.0667532	-1.33217	0.211998	1
GPS1	C9JFE4|Q13098|Q13098-5|Q13098-7	U1 - MOCK	-0.0904786	-1.33135	0.212258	1
HECTD1	A0A087X2H1|Q9ULT8	U1 - MOCK	0.0505638	1.32658	0.213778	1
SEC23B	Q15437	U1 - MOCK	-0.0712968	-1.32647	0.213812	1
GOLGA4	Q13439|Q13439-3|Q13439-4	U1 - MOCK	0.0653175	1.32636	0.213848	1
HIST1H3A|HIST3H3|HIST2H3A	P68431|Q16695|Q71DI3	U1 - MOCK	-0.202383	-1.32227	0.215156	1
SLC3A2	F5GZS6|F5H867|P08195|P08195-2	U1 - MOCK	-0.206686	-1.32126	0.215482	1
INTS12	A0A087WXN4|Q96CB8	U1 - MOCK	0.0978787	1.32081	0.215624	1
TRA2B	P62995	U1 - MOCK	-0.356769	-1.31981	0.215948	1
UCHL1	P09936	U1 - MOCK	-0.0617779	-1.31959	0.216016	1
EPHX1	P07099	U1 - MOCK	0.0573895	1.31956	0.216026	1
SOX9	P48436	U1 - MOCK	0.108121	1.31945	0.216062	1
RBMX2	Q9Y388	U1 - MOCK	-0.157695	-1.31866	0.216318	1
CNOT10	Q9H9A5|Q9H9A5-2|Q9H9A5-3|Q9H9A5-4	U1 - MOCK	0.0533326	1.31837	0.21641	1
POLE3	Q9NRF9	U1 - MOCK	-0.30922	-1.31778	0.216601	1
DHX29	Q7Z478	U1 - MOCK	0.0870611	1.3165	0.217015	1
ACADSB	P45954|P45954-2	U1 - MOCK	-0.112066	-1.31624	0.217098	1
NEU1	Q99519	U1 - MOCK	0.324033	1.31586	0.217223	1
MMP15	P51511	U1 - MOCK	-0.0902201	-1.31547	0.21735	1
MACF1	H0YD69|H3BPE1|H3BQK9	U1 - MOCK	0.0728497	1.31408	0.217797	1
NT5C3A	Q9H0P0|Q9H0P0-1|Q9H0P0-2|Q9H0P0-3|X6RM59	U1 - MOCK	-0.067883	-1.31376	0.217901	1
TIA1	F8W8I6|P31483	U1 - MOCK	0.206281	1.31368	0.217929	1
USO1	O60763|O60763-2	U1 - MOCK	0.0614563	1.3129	0.218182	1
NAA15	A0A0B4J1W3|Q9BXJ9	U1 - MOCK	0.0712359	1.3124	0.218343	1
RARS2	Q5T160	U1 - MOCK	-0.0663005	-1.31222	0.218401	1
ME1	P48163	U1 - MOCK	0.0769693	1.30939	0.219322	1
CTPS2	Q9NRF8	U1 - MOCK	0.0536446	1.30921	0.219383	1
CPSF1	Q10570	U1 - MOCK	0.0488379	1.3091	0.219418	1
SHANK2	Q9UPX8-3	U1 - MOCK	-0.0826595	-1.30848	0.219621	1
ZC3HC1	C9J0I9|Q86WB0|Q86WB0-3	U1 - MOCK	-0.0984061	-1.30843	0.219635	1
MITD1	B8ZZL5|Q8WV92	U1 - MOCK	-0.0934709	-1.30771	0.219873	1
LRRFIP2	Q9Y608|Q9Y608-2|Q9Y608-4|Q9Y608-5	U1 - MOCK	0.122946	1.30755	0.219925	1
NVL	O15381|O15381-5	U1 - MOCK	0.0787696	1.30716	0.220051	1
GNL2	Q13823	U1 - MOCK	-0.0664857	-1.30701	0.220101	1
LRPAP1	P30533	U1 - MOCK	0.0785262	1.30509	0.220729	1
EDC4	Q6P2E9	U1 - MOCK	0.068392	1.30437	0.220964	1
THOC3	Q96J01|Q96J01-2	U1 - MOCK	0.0799176	1.30392	0.221111	1
ARIH2	O95376	U1 - MOCK	0.0649987	1.30216	0.22169	1
REXO4	Q9GZR2	U1 - MOCK	0.0715186	1.30174	0.221829	1
MRPL47	Q9HD33|Q9HD33-2	U1 - MOCK	0.150797	1.30136	0.221956	1
GZF1	Q9H116	U1 - MOCK	-0.0845532	-1.30102	0.222067	1
DCBLD1	Q8N8Z6|Q8N8Z6-2	U1 - MOCK	-0.0822828	-1.29986	0.222449	1
THOC2	Q8NI27	U1 - MOCK	-0.157093	-1.2995	0.222568	1
CAPN2	P17655	U1 - MOCK	0.100802	1.29869	0.222836	1
ZW10	O43264	U1 - MOCK	0.0693466	1.29859	0.222869	1
ERP29	P30040	U1 - MOCK	-0.0615047	-1.29857	0.222875	1
MDN1	Q9NU22	U1 - MOCK	0.0505779	1.29818	0.223004	1
PPP2R5E	Q16537|Q16537-2|Q16537-3	U1 - MOCK	0.107722	1.29378	0.224462	1
TACC3	Q9Y6A5	U1 - MOCK	0.0502913	1.29363	0.224513	1
GSPT1	P15170-2|P15170-3	U1 - MOCK	0.0652709	1.29304	0.224707	1
PSMC3	P17980|R4GNH3	U1 - MOCK	-0.0590154	-1.2923	0.224954	1
F5	A0A0A0MRJ7|P12259	U1 - MOCK	-0.158742	-1.28758	0.22653	1
EIF2S1	P05198	U1 - MOCK	0.0660339	1.28669	0.226829	1
PTGFRN	Q9P2B2	U1 - MOCK	-0.126956	-1.28628	0.226968	1
MRPS9	P82933	U1 - MOCK	0.11721	1.28499	0.227401	1
DDAH1	B4DYP1|O94760|O94760-2	U1 - MOCK	-0.165674	-1.28491	0.227426	1
C2|B4E1Z4	A0A0G2JIE7|A0A0G2JL69|B4DQI1|B4E1Z4|E9PDZ0|H0Y3H6|P06681|P06681-2|P06681-3	U1 - MOCK	-0.105595	-1.28435	0.227616	1
TTN	A0A0A0MTS7|Q8WZ42-12	U1 - MOCK	0.0554681	1.28401	0.227728	1
CDK5	Q00535|Q00535-2	U1 - MOCK	-0.0603483	-1.28261	0.228202	1
RRBP1	A0A087WU26|F8W7S5|Q9P2E9|Q9P2E9-2	U1 - MOCK	-0.155312	-1.28248	0.228245	1
ADGRA3	Q8IWK6|Q8IWK6-3	U1 - MOCK	-0.116207	-1.28231	0.228301	1
SKP1	E5RJR5|P63208	U1 - MOCK	-0.0874531	-1.28221	0.228336	1
YBX3	P16989|P16989-2	U1 - MOCK	0.170802	1.28057	0.228888	1
ETFA	P13804|P13804-2	U1 - MOCK	-0.0627756	-1.28019	0.229016	1
IDH3G	G5E9Q7|P51553|P51553-2	U1 - MOCK	0.112903	1.28013	0.229038	1
ADH5	P11766	U1 - MOCK	0.0671528	1.27897	0.22943	1
RPL23A	A8MUS3|P62750	U1 - MOCK	0.0845097	1.27769	0.229864	1
CCT3	P49368	U1 - MOCK	0.0677697	1.27768	0.229866	1
NPTN	Q9Y639|Q9Y639-1	U1 - MOCK	-0.218731	-1.27726	0.230007	1
TRIM71	Q2Q1W2	U1 - MOCK	0.0747908	1.27677	0.230174	1
RPS23	P62266	U1 - MOCK	0.111634	1.27648	0.230272	1
MAP4K4	E7EN19|O95819|O95819-3	U1 - MOCK	0.0595153	1.27643	0.230292	1
NACC1	Q96RE7	U1 - MOCK	-0.104048	-1.27537	0.230651	1
DNAJC11	Q9NVH1|Q9NVH1-3	U1 - MOCK	0.0597076	1.27451	0.230944	1
VPS35	Q96QK1	U1 - MOCK	0.0574937	1.27443	0.230969	1
CAPZA2	P47755	U1 - MOCK	-0.120579	-1.27429	0.231018	1
CENPF	P49454	U1 - MOCK	0.0529591	1.27349	0.231291	1
CCDC58	C9JQ41|H7C525|Q4VC31	U1 - MOCK	0.110386	1.27305	0.231439	1
AK4	P27144	U1 - MOCK	-0.0998461	-1.27258	0.231601	1
ICAM1	P05362	U1 - MOCK	-0.172873	-1.27174	0.231887	1
CD44	H0YD13|P16070|P16070-10|P16070-11|P16070-12|P16070-13|P16070-14|P16070-16|P16070-17|P16070-18|P16070-3|P16070-4|P16070-5|P16070-6|P16070-7|P16070-8	U1 - MOCK	-0.252517	-1.27093	0.232165	1
FIBP	O43427|O43427-2	U1 - MOCK	0.06136	1.27053	0.232299	1
DRG1	Q9Y295	U1 - MOCK	0.103582	1.27011	0.232445	1
SRPK1	Q96SB4	U1 - MOCK	0.0693913	1.26959	0.232623	1
QARS	P47897	U1 - MOCK	0.0573657	1.26909	0.232793	1
SLBP	E7EUV9|F8W8D3|H0YAE8|Q14493|Q14493-2	U1 - MOCK	0.082896	1.26871	0.232923	1
DNAJC25	Q9H1X3|Q9H1X3-2	U1 - MOCK	-0.0814477	-1.26868	0.232932	1
ANLN	Q9NQW6	U1 - MOCK	0.0542009	1.26833	0.233053	1
HMBS	F5GY90|F5H0P4|F5H345|P08397|P08397-2|P08397-3|P08397-4	U1 - MOCK	0.068879	1.26734	0.233392	1
CDK11B|CDC2L1	A0A0D9SEI3|A0A0D9SEN2|A0A0D9SER5|B7ZVY7|J3QR44|P21127|P21127-2|P21127-3|P21127-8	U1 - MOCK	-0.185281	-1.267	0.233511	1
PTTG1IP	P53801	U1 - MOCK	-0.0603965	-1.26612	0.233812	1
TSG101	F5H442|Q99816	U1 - MOCK	-0.112608	-1.26539	0.234064	1
TXN	P10599|P10599-2	U1 - MOCK	0.0858467	1.26478	0.234272	1
CLCN3	A0A087WU31|A0A0A0MTB7|P51790|P51790-4|P51790-5	U1 - MOCK	-0.121461	-1.26339	0.234753	1
SYAP1	Q96A49	U1 - MOCK	-0.0774577	-1.26293	0.23491	1
HMGA1	P17096	U1 - MOCK	0.129747	1.26232	0.235121	1
TWF2	D6RG15|Q6IBS0	U1 - MOCK	0.10134	1.26175	0.235318	1
TM9SF4	A0A0C4DFM1|Q92544	U1 - MOCK	0.0706106	1.26049	0.235755	1
PPIL1	Q9Y3C6	U1 - MOCK	-0.0980824	-1.26007	0.235898	1
RRP9	O43818	U1 - MOCK	0.0687122	1.25996	0.235937	1
BCL2L12	A0A087WSV0|I6LJZ7|Q9HB09|Q9HB09-3	U1 - MOCK	-0.103931	-1.25955	0.236078	1
MOB1B|MOB1A	Q7L9L4|Q7L9L4-2|Q9H8S9	U1 - MOCK	-0.111845	-1.25947	0.236107	1
RPL9	H0Y9V9|P32969	U1 - MOCK	-0.0613009	-1.25776	0.236699	1
BAZ1B	Q9UIG0|Q9UIG0-2	U1 - MOCK	0.0701948	1.25704	0.236949	1
LYZ	A0A0B4J259|F8VV32|P61626	U1 - MOCK	-0.105324	-1.25583	0.237369	1
CCPG1	Q9ULG6|Q9ULG6-2|Q9ULG6-5	U1 - MOCK	0.0536312	1.25409	0.237977	1
HNRNPUL1	Q9BUJ2|Q9BUJ2-2	U1 - MOCK	0.0880761	1.2535	0.238183	1
EPS8	Q12929	U1 - MOCK	-0.0527124	-1.25347	0.238193	1
RPRD1A	A0A0C4DGQ6|Q96P16|Q96P16-3	U1 - MOCK	-0.0997187	-1.25334	0.238239	1
EIF3K	K7ERF1|K7ES31|Q9UBQ5|Q9UBQ5-2	U1 - MOCK	-0.100188	-1.25323	0.238278	1
ABHD16A	A0A0G2JJD3|O95870|O95870-2	U1 - MOCK	0.0752422	1.25289	0.238395	1
BLM	H0YNU5|P54132	U1 - MOCK	-0.0700125	-1.25244	0.238552	1
COL2A1	P02458|P02458-1	U1 - MOCK	0.0740096	1.25141	0.238912	1
NDUFS2	O75306|O75306-2	U1 - MOCK	0.0916531	1.25042	0.23926	1
CSNK1G2|CSNK1G1|CSNK1G3	A0A087WWF5|A0A0U1RQT7|A0A0U1RQY7|K7ESB6|P78368|Q8IXA3|Q9HCP0|Q9HCP0-2|Q9Y6M4|Q9Y6M4-2|Q9Y6M4-3|Q9Y6M4-4|Q9Y6M4-5|U3KQA5|U3KQB3	U1 - MOCK	0.0964219	1.2499	0.239443	1
KIAA1161	Q6NSJ0	U1 - MOCK	-0.138615	-1.24907	0.239732	1
PAFAH1B1	P43034	U1 - MOCK	0.0560027	1.24809	0.240078	1
ANXA6	E5RK69|P08133	U1 - MOCK	0.0515908	1.24782	0.240173	1
BAG4	O95429|O95429-2	U1 - MOCK	0.0768261	1.2467	0.240566	1
EML4	Q9HC35	U1 - MOCK	0.049651	1.24669	0.240568	1
HAUS3	Q68CZ6|Q68CZ6-2	U1 - MOCK	0.0574207	1.24569	0.240922	1
TRMT10A	Q8TBZ6	U1 - MOCK	-0.0785652	-1.24516	0.241108	1
VAMP7	P51809	U1 - MOCK	0.0747932	1.24512	0.24112	1
IGSF1	Q8N6C5|Q8N6C5-2|Q8N6C5-4	U1 - MOCK	-0.163656	-1.24248	0.242052	1
FAM151A	Q8WW52|Q8WW52-2	U1 - MOCK	-0.147826	-1.24194	0.242243	1
DIP2B	Q9P265	U1 - MOCK	0.0550232	1.24152	0.242392	1
TMEM214	Q6NUQ4	U1 - MOCK	0.0643334	1.24089	0.242618	1
CD97	P48960|P48960-2|P48960-3	U1 - MOCK	-0.162239	-1.24058	0.242727	1
MIA2	Q96PC5-2	U1 - MOCK	0.0950019	1.23865	0.243411	1
RAB27A	P51159	U1 - MOCK	-0.0708515	-1.23837	0.243511	1
HAT1	O14929	U1 - MOCK	0.0683939	1.23806	0.243619	1
PDLIM1	O00151	U1 - MOCK	0.04914	1.23767	0.243758	1
BCLAF1	E9PJA7|E9PK91|Q9NYF8-2|Q9NYF8-3	U1 - MOCK	-0.175791	-1.23755	0.243802	1
IFNGR1	P15260	U1 - MOCK	-0.124665	-1.23689	0.244036	1
PBRM1	E7EVG2|Q86U86|Q86U86-2|Q86U86-3|Q86U86-4|Q86U86-5|Q86U86-7|Q86U86-8|Q86U86-9	U1 - MOCK	0.0640854	1.23674	0.24409	1
WAPL	Q7Z5K2|Q7Z5K2-2|Q7Z5K2-3	U1 - MOCK	-0.120815	-1.2367	0.244105	1
TJP2	Q9UDY2|Q9UDY2-3|Q9UDY2-7	U1 - MOCK	0.0509799	1.23664	0.244125	1
TTC1	Q99614	U1 - MOCK	-0.0948969	-1.23561	0.244493	1
CLDND1	A0A0R4J2F2|D6R9S8|D6RA76|D6RC11|D6RCE6|D6RCR8|D6RDI6|D6RDP6|D6RDY1|D6RFX6|D6RHU6|D6RIU2|Q9NY35|Q9NY35-2	U1 - MOCK	-0.103395	-1.23442	0.244918	1
BRD2	A0A0G2JK44|A0A140T9E9|H0Y6K2|P25440|P25440-2	U1 - MOCK	-0.181303	-1.23398	0.245073	1
PHRF1	A0A0J9YWD5|A0A0J9YYB5|B7ZM65|E9PJ24|F8WEF5|Q9P1Y6|Q9P1Y6-3	U1 - MOCK	-0.0616395	-1.23338	0.245286	1
HEATR1	Q5T3Q7|Q9H583	U1 - MOCK	0.0647684	1.23317	0.245363	1
SEC31A	D6REX3|O94979|O94979-2|O94979-3|O94979-8|O94979-9	U1 - MOCK	0.0542421	1.23053	0.246309	1
AACS	Q86V21	U1 - MOCK	-0.0946226	-1.2304	0.246356	1
FMR1	Q06787-5|Q06787-6|Q06787-8	U1 - MOCK	0.077839	1.23037	0.246365	1
NCBP3	Q53F19	U1 - MOCK	0.0693063	1.23015	0.246444	1
POLR1B	Q9H9Y6|Q9H9Y6-2|Q9H9Y6-3|Q9H9Y6-5	U1 - MOCK	0.067679	1.23004	0.246484	1
TSPYL1	Q9H0U9	U1 - MOCK	-0.123817	-1.22923	0.246773	1
CANX	P27824|P27824-2	U1 - MOCK	-0.0899159	-1.22892	0.246884	1
C9orf64	Q5T6V5	U1 - MOCK	0.0715514	1.22887	0.246904	1
TMEM237	Q96Q45|Q96Q45-2|Q96Q45-3|Q96Q45-5	U1 - MOCK	-0.0748513	-1.22824	0.24713	1
ANPEP	P15144	U1 - MOCK	-0.216688	-1.22778	0.247295	1
FBL	P22087	U1 - MOCK	-0.047302	-1.22766	0.24734	1
UGDH	O60701	U1 - MOCK	0.0538498	1.22553	0.248105	1
MAN2B1	O00754	U1 - MOCK	-0.104271	-1.2251	0.248261	1
GGCT	O75223	U1 - MOCK	0.233568	1.22504	0.248283	1
PIGU	Q9H490|Q9H490-2	U1 - MOCK	0.0875841	1.22286	0.249072	1
ZC2HC1A	H0YAP0|Q96GY0	U1 - MOCK	-0.0795378	-1.22268	0.249137	1
NOB1	Q9ULX3	U1 - MOCK	0.103605	1.22196	0.249397	1
PPIE	E9PEQ6|E9PKY5|Q9UNP9|Q9UNP9-2|Q9UNP9-3	U1 - MOCK	-0.0989256	-1.22072	0.249847	1
PSMD13	J3KNQ3|Q9UNM6|Q9UNM6-2	U1 - MOCK	-0.0649023	-1.22037	0.249972	1
IGF2BP1	Q9NZI8	U1 - MOCK	0.12603	1.21609	0.251531	1
GEMIN4	I3L2C7|P57678	U1 - MOCK	0.0576844	1.21598	0.25157	1
STAU2	A0A0A0MTC5|A0A0A0MTD1|E7EPX0|E7EVJ4|E9PH62|F8VPI7|Q9NUL3|Q9NUL3-2|Q9NUL3-3|Q9NUL3-8	U1 - MOCK	0.0940708	1.21465	0.252057	1
LMNB1	P20700	U1 - MOCK	0.163958	1.21462	0.252068	1
JUP	P14923	U1 - MOCK	0.172613	1.21382	0.25236	1
NOP56	O00567	U1 - MOCK	0.0502472	1.2135	0.252474	1
CLN3	H3BPM8|O95090|Q13286|Q13286-2|Q13286-3|Q13286-4|Q13286-6|Q13286-7	U1 - MOCK	-0.0894793	-1.21274	0.252753	1
USP40	Q9NVE5|Q9NVE5-3	U1 - MOCK	0.0973252	1.21202	0.253016	1
SSR1	C9IZQ1|C9J3L8|C9J5W0|E9PAL7|P43307	U1 - MOCK	-0.0950396	-1.21027	0.253659	1
CASKIN2	Q8WXE0	U1 - MOCK	-0.109551	-1.20983	0.253822	1
SDC2	E7ESK6|E9PBI9|P34741	U1 - MOCK	-0.337368	-1.20859	0.254276	1
WWP2	O00308	U1 - MOCK	-0.0606631	-1.20823	0.25441	1
GCC1	Q96CN9	U1 - MOCK	-0.0950195	-1.20771	0.254602	1
MYO1B	E9PDF6|O43795|O43795-2	U1 - MOCK	0.049702	1.20703	0.25485	1
IMPAD1	Q9NX62	U1 - MOCK	-0.0829726	-1.20678	0.254944	1
MAP7D1	Q3KQU3|Q3KQU3-2|Q3KQU3-4	U1 - MOCK	0.109857	1.20591	0.255265	1
HERC4	Q5GLZ8|Q5GLZ8-2|Q5GLZ8-3|Q5GLZ8-6	U1 - MOCK	-0.0826341	-1.20584	0.255288	1
VAMP3	Q15836	U1 - MOCK	0.0975396	1.20455	0.255767	1
USP14	A6NJA2|P54578|P54578-2|P54578-3	U1 - MOCK	-0.0547678	-1.20435	0.255839	1
DNAJC21	Q5F1R6|Q5F1R6-3	U1 - MOCK	0.0640255	1.20372	0.256074	1
CCT7	Q99832	U1 - MOCK	0.0519465	1.20331	0.256226	1
DDX1	A0A087X2G1|F1T0B3|Q92499|Q92499-3	U1 - MOCK	0.066314	1.20316	0.256279	1
ZFC3H1	O60293|O60293-2	U1 - MOCK	-0.113888	-1.20246	0.256539	1
PPP4C	H3BTA2|P60510	U1 - MOCK	-0.0699544	-1.20197	0.256721	1
SLC30A1	Q9Y6M5	U1 - MOCK	-0.0832347	-1.20159	0.256862	1
LARP4B	Q92615	U1 - MOCK	0.0771725	1.20045	0.257283	1
TAGLN2	P37802|P37802-2|X6RJP6	U1 - MOCK	-0.0572058	-1.20031	0.257338	1
TTI2	E5RIH5|Q6NXR4	U1 - MOCK	0.055194	1.19848	0.258016	1
STXBP1	P61764|P61764-2	U1 - MOCK	0.0996181	1.19817	0.258134	1
P4HA1	P13674|P13674-2	U1 - MOCK	0.0498354	1.19745	0.258402	1
CPSF3	G5E9W3|Q9UKF6	U1 - MOCK	0.111701	1.1971	0.258532	1
LRRC59	Q96AG4	U1 - MOCK	0.0723431	1.1967	0.258682	1
FOCAD	Q5VW36|S4R400	U1 - MOCK	0.0869278	1.19543	0.259155	1
ITPKA	P23677	U1 - MOCK	0.101163	1.19509	0.259281	1
PRKAR1A	P10644|P10644-2	U1 - MOCK	0.0452846	1.19437	0.25955	1
PPA2	Q9H2U2|Q9H2U2-2|Q9H2U2-3	U1 - MOCK	-0.086418	-1.1928	0.260137	1
FRRS1	Q6ZNA5|Q6ZNA5-2	U1 - MOCK	-0.141481	-1.19279	0.260142	1
XPNPEP1	Q5T6H7|Q9NQW7|Q9NQW7-2|Q9NQW7-3|Q9NQW7-4	U1 - MOCK	-0.0631578	-1.19151	0.260624	1
RCN1	Q15293	U1 - MOCK	-0.0892051	-1.19139	0.260666	1
SLC38A3	Q99624	U1 - MOCK	0.14685	1.1912	0.260738	1
RPS12	P25398	U1 - MOCK	0.117889	1.19032	0.26107	1
SRPK2	P78362-2	U1 - MOCK	0.0658771	1.19007	0.261164	1
RBM14	Q96PK6	U1 - MOCK	0.094266	1.18991	0.261223	1
LSM14A	Q8ND56|Q8ND56-2|Q8ND56-3	U1 - MOCK	0.0937691	1.18936	0.261429	1
EIF2A	Q9BY44	U1 - MOCK	0.0644039	1.18934	0.261438	1
NADK2	Q4G0N4	U1 - MOCK	0.0611968	1.18929	0.261456	1
DLD	E9PEX6|P09622	U1 - MOCK	0.0833929	1.18861	0.261713	1
ATG16L1	E7EVC7|Q676U5|Q676U5-2	U1 - MOCK	-0.0554565	-1.1881	0.261906	1
BNIP1	Q12981|Q12981-1	U1 - MOCK	0.0715517	1.18785	0.262	1
ZNF598	Q86UK7|Q86UK7-2|Q86UK7-3	U1 - MOCK	0.0714678	1.18727	0.262216	1
CTSA	P10619|P10619-2|X6R5C5|X6R8A1	U1 - MOCK	-0.0832552	-1.18681	0.262389	1
WDR26	Q9H7D7|Q9H7D7-2	U1 - MOCK	0.111768	1.18669	0.262437	1
ARMC6	B4E1N1|Q6NXE6|Q6NXE6-2	U1 - MOCK	-0.0802663	-1.18561	0.262845	1
MAVS	Q7Z434	U1 - MOCK	0.0447259	1.18538	0.262931	1
RRAS2	A0A0C4DGH2|P62070|P62070-4	U1 - MOCK	-0.0507751	-1.1849	0.263113	1
ATP6V1A	P38606|P38606-2	U1 - MOCK	0.0488317	1.18354	0.263625	1
WDHD1	O75717	U1 - MOCK	-0.086173	-1.18335	0.263698	1
RAB34	A8MYQ9|C9JY26|Q9BZG1|Q9BZG1-2|Q9BZG1-4	U1 - MOCK	0.0642743	1.183	0.263831	1
SC5D	O75845	U1 - MOCK	0.0724738	1.18256	0.263999	1
MTTP	E9PBP6|P55157	U1 - MOCK	0.0530274	1.18172	0.264315	1
E9PI62|MTG1	E9PI62|Q9BT17|U3KQ69	U1 - MOCK	-0.0732329	-1.18167	0.264336	1
STIM1	G0XQ39|Q13586	U1 - MOCK	0.0998249	1.18148	0.264406	1
LIMS1	P48059|P48059-2|P48059-3|P48059-4|P48059-5	U1 - MOCK	0.0542088	1.17959	0.265124	1
PYM1	Q9BRP8|Q9BRP8-2	U1 - MOCK	0.0859857	1.1795	0.265161	1
STMN1	P16949	U1 - MOCK	-0.0878711	-1.17927	0.265245	1
AP2A2	O94973|O94973-2	U1 - MOCK	0.0650444	1.17892	0.26538	1
GIGYF2	Q6Y7W6|Q6Y7W6-4|Q6Y7W6-5	U1 - MOCK	0.0789743	1.1784	0.265579	1
LDLR	J3KMZ9|P01130|P01130-2|P01130-3|P01130-4|P01130-5	U1 - MOCK	-0.0808624	-1.17837	0.26559	1
IRS1	P35568	U1 - MOCK	0.129949	1.17832	0.265607	1
VPS45	Q9NRW7	U1 - MOCK	0.0486421	1.17764	0.265869	1
WDR77	Q9BQA1	U1 - MOCK	0.0749263	1.17759	0.265888	1
HELZ	J3QS41|P42694	U1 - MOCK	0.0659491	1.1769	0.266149	1
CD276	A0A0C4DGH0|H0YK59|Q5ZPR3	U1 - MOCK	-0.222489	-1.17659	0.266269	1
CYP20A1	E9PHG5|Q6UW02	U1 - MOCK	0.0550692	1.1764	0.266339	1
PTPN6	P29350|P29350-3|P29350-4	U1 - MOCK	0.0938601	1.17617	0.266428	1
PROM1	O43490|O43490-2|O43490-4|O43490-7	U1 - MOCK	-0.151498	-1.17609	0.26646	1
DOCK4	Q8N1I0|Q8N1I0-2|Q8N1I0-3	U1 - MOCK	-0.0738661	-1.17583	0.266557	1
TGFBI	H0Y8L3|Q15582	U1 - MOCK	-0.0533745	-1.17557	0.266656	1
RPUSD3	Q6P087|Q6P087-2	U1 - MOCK	-0.0770958	-1.17472	0.266984	1
PLXNB1	O43157|O43157-2	U1 - MOCK	0.0506814	1.17301	0.267639	1
EIF3I	Q13347	U1 - MOCK	0.0701158	1.17249	0.267836	1
SUGP2	M0R2Z9|Q8IX01|Q8IX01-4	U1 - MOCK	0.0762486	1.17089	0.26845	1
CHST13	Q8NET6	U1 - MOCK	0.0617294	1.16949	0.26899	1
HMGA2	P52926	U1 - MOCK	-0.163028	-1.16832	0.269439	1
SMARCA4	A0A0A0MT49|P51532|P51532-2|P51532-3|P51532-4|P51532-5|Q9HBD4	U1 - MOCK	-0.0547254	-1.16801	0.269557	1
TOR1AIP1	A0A0A0MSK5|Q5JTV8	U1 - MOCK	0.058386	1.16706	0.269923	1
MCCC1	Q96RQ3	U1 - MOCK	0.0569027	1.16594	0.270358	1
SEC23A	F5H365|Q15436	U1 - MOCK	0.0481886	1.16593	0.27036	1
NDUFS3	O75489	U1 - MOCK	0.106392	1.16592	0.270364	1
CADM1	A0A087WZR6|A0A087WZW4|A0A087X105|A0A087X1W8|A0A0A0MTJ8|Q9BY67|Q9BY67-3|Q9BY67-4|Q9BY67-5|X5DQS5	U1 - MOCK	-0.380207	-1.1649	0.27076	1
NSF	I3L0N3|P46459	U1 - MOCK	0.0505076	1.16486	0.270774	1
EGFR	P00533	U1 - MOCK	-0.0948028	-1.16486	0.270775	1
HNRNPL	P14866	U1 - MOCK	0.17358	1.16466	0.270852	1
PPIF	P30405	U1 - MOCK	-0.0917577	-1.16359	0.271266	1
UPF1	Q92900|Q92900-2	U1 - MOCK	0.104313	1.16223	0.271792	1
PSMD12	O00232	U1 - MOCK	0.0441977	1.16141	0.272111	1
DDX3X	A0A0D9SF53|A0A0D9SFB3|A0A0D9SG12|O00571	U1 - MOCK	0.0803998	1.16057	0.272436	1
PEPD	P12955	U1 - MOCK	-0.0554276	-1.15877	0.273138	1
KHDRBS1	Q07666	U1 - MOCK	0.0985867	1.15868	0.273174	1
XRN2	Q9H0D6	U1 - MOCK	0.0677699	1.15801	0.273433	1
ST3GAL6	A0A087WXB8|Q9Y274	U1 - MOCK	-0.161286	-1.15607	0.27419	1
DHRS13	Q6UX07	U1 - MOCK	0.0837541	1.15538	0.274461	1
MRE11A	F8W7U8|P49959|P49959-2|P49959-3	U1 - MOCK	0.0649168	1.15468	0.274736	1
ARRB1	E9PM35|P49407|P49407-2	U1 - MOCK	0.212394	1.15289	0.275436	1
RAF1	H7C155|P04049|P04049-2	U1 - MOCK	-0.0596611	-1.15252	0.275581	1
TRIM25	Q14258	U1 - MOCK	0.0933068	1.15245	0.275608	1
MAGEB2	O15479	U1 - MOCK	-0.0746642	-1.15146	0.275997	1
NF2	P35240|P35240-2|P35240-3|P35240-5|P35240-8	U1 - MOCK	0.12889	1.15143	0.276008	1
EIF2S2	P20042	U1 - MOCK	-0.0636169	-1.15031	0.276447	1
PSEN1	P49768|P49768-2	U1 - MOCK	0.0763684	1.15028	0.276458	1
GALK1	P51570|P51570-2	U1 - MOCK	0.0703044	1.14844	0.277185	1
TGFBR3	Q03167|Q03167-2	U1 - MOCK	-0.069933	-1.14809	0.277322	1
CTTN	Q14247	U1 - MOCK	0.090949	1.14774	0.277458	1
AFP	J3KMX3|P02771	U1 - MOCK	0.0769456	1.14617	0.27808	1
NUDCD1	Q96RS6|Q96RS6-2|Q96RS6-3	U1 - MOCK	0.089654	1.14563	0.278294	1
U2AF1L5|U2AF1	P0DN76|Q01081	U1 - MOCK	0.0589343	1.14504	0.278524	1
F11R	Q9Y624	U1 - MOCK	-0.070126	-1.14389	0.278979	1
KDM3B	Q7LBC6	U1 - MOCK	-0.0632809	-1.14365	0.279074	1
DDHD2	O94830	U1 - MOCK	-0.100896	-1.14329	0.279217	1
HGH1	Q9BTY7	U1 - MOCK	-0.0870852	-1.14271	0.279448	1
HSD17B7	P56937|P56937-2|P56937-3	U1 - MOCK	0.0551147	1.14222	0.279642	1
BTF3	P20290	U1 - MOCK	-0.0831316	-1.1422	0.279649	1
PPM1B	O75688	U1 - MOCK	-0.0814782	-1.14171	0.279846	1
CAP2	E9PDI2|P40123	U1 - MOCK	0.0783037	1.14106	0.280104	1
RBBP7	E9PC52|Q16576	U1 - MOCK	0.086912	1.14065	0.280267	1
TPT1	A0A0B4J2C3|P13693|Q5W0H4	U1 - MOCK	-0.140097	-1.13941	0.280759	1
PLIN2	Q99541	U1 - MOCK	0.0971322	1.13917	0.280854	1
XRCC6	P12956	U1 - MOCK	0.0435034	1.1379	0.281361	1
TMEM41B	Q5BJD5	U1 - MOCK	-0.153857	-1.13756	0.281495	1
NFKB1	P19838|P19838-2	U1 - MOCK	0.0737278	1.13727	0.281613	1
B4GAT1	O43505	U1 - MOCK	0.0933133	1.1343	0.2828	1
XXYLT1	Q8NBI6	U1 - MOCK	0.0919217	1.13394	0.282943	1
CNOT6	Q9ULM6	U1 - MOCK	-0.0617463	-1.13326	0.283213	1
NPEPPS	E9PLK3|P55786	U1 - MOCK	0.0438966	1.13309	0.283282	1
CDK13	Q14004|Q14004-2	U1 - MOCK	0.0747374	1.13284	0.283382	1
PITPNM1	O00562|O00562-2	U1 - MOCK	0.10427	1.13265	0.28346	1
ASGR1	P07306	U1 - MOCK	-0.110854	-1.13228	0.283609	1
TEX10	Q9NXF1|Q9NXF1-2	U1 - MOCK	0.071369	1.1315	0.283922	1
CRBN	J3QT51|J3QT87|Q96SW2|Q96SW2-2	U1 - MOCK	0.0600266	1.13144	0.283945	1
TRIM28	Q13263	U1 - MOCK	0.068268	1.13059	0.284286	1
TOMM70	O94826	U1 - MOCK	0.060475	1.13043	0.284349	1
SLC25A13	Q9UJS0|Q9UJS0-2	U1 - MOCK	0.0737784	1.12899	0.284928	1
DLGAP4	Q9Y2H0|Q9Y2H0-1|Q9Y2H0-3	U1 - MOCK	-0.0607963	-1.12716	0.285667	1
TIPRL	O75663	U1 - MOCK	0.0855353	1.12637	0.285984	1
EP300	Q09472	U1 - MOCK	0.108549	1.12603	0.286121	1
SLC7A11	Q9UPY5	U1 - MOCK	-0.0568025	-1.12501	0.286536	1
YTHDF1	Q9BYJ9	U1 - MOCK	0.102705	1.12466	0.286677	1
LGALS3	P17931	U1 - MOCK	0.0629924	1.12333	0.287216	1
DDX47	Q9H0S4	U1 - MOCK	0.0488319	1.12331	0.287223	1
LSM14B	Q5TBP9|Q9BX40	U1 - MOCK	0.0889148	1.12203	0.287744	1
ATP5A1	P25705	U1 - MOCK	0.0671746	1.12067	0.288295	1
PI4K2A	Q9BTU6	U1 - MOCK	-0.0544	-1.11914	0.288916	1
SRSF3	P84103|P84103-2	U1 - MOCK	0.0922001	1.11808	0.289347	1
LYN	P07948|P07948-2	U1 - MOCK	0.0960486	1.11717	0.289718	1
RPL28	P46779	U1 - MOCK	-0.0476206	-1.11571	0.290314	1
MCAM	P43121|P43121-2	U1 - MOCK	-0.0997587	-1.11528	0.29049	1
SETD2	Q9BYW2	U1 - MOCK	0.0480936	1.11516	0.290538	1
DECR2	Q4VXZ8|Q9NUI1	U1 - MOCK	-0.0869916	-1.11272	0.291537	1
HELLS	A0A0B4J1V9|Q9NRZ9|Q9NRZ9-2|Q9NRZ9-3	U1 - MOCK	0.0465247	1.11257	0.291597	1
MKI67	A0A087WV66|P46013	U1 - MOCK	0.0488691	1.11219	0.291756	1
SCAPER	Q9BY12|Q9BY12-2|Q9BY12-3	U1 - MOCK	0.0830258	1.11194	0.291859	1
ATP2B2	Q01814|Q01814-8	U1 - MOCK	0.0548964	1.11183	0.291904	1
IL13RA1	P78552	U1 - MOCK	-0.122571	-1.11161	0.291991	1
PPME1	Q9Y570|Q9Y570-4	U1 - MOCK	-0.0848035	-1.1102	0.292571	1
CNN2	A0A087X271|B4DDF4|B4DUT8|Q99439	U1 - MOCK	0.0587619	1.10944	0.292883	1
ADSS	P30520	U1 - MOCK	0.0433347	1.10912	0.293015	1
ZC3HAV1	Q7Z2W4	U1 - MOCK	0.0957666	1.10845	0.293292	1
GOLGA7	Q7Z5G4|Q7Z5G4-3	U1 - MOCK	-0.0558049	-1.10809	0.293438	1
DCAF7	P61962	U1 - MOCK	0.138511	1.10739	0.293727	1
SLC39A6	K7EQ91|Q13433|Q13433-2	U1 - MOCK	-0.0630228	-1.10733	0.293754	1
TTC5	Q8N0Z6	U1 - MOCK	-0.0850255	-1.10716	0.293822	1
RRP1B	Q14684	U1 - MOCK	-0.0460692	-1.10659	0.294057	1
NKAP	Q8N5F7	U1 - MOCK	-0.085349	-1.10654	0.294077	1
CPPED1	Q9BRF8|Q9BRF8-2	U1 - MOCK	-0.102806	-1.10635	0.294156	1
EXOC7	A0A0A0MSB8|Q9UPT5|Q9UPT5-1|Q9UPT5-2|Q9UPT5-5|Q9UPT5-6	U1 - MOCK	0.0554587	1.10414	0.295069	1
SMARCC1	Q92922	U1 - MOCK	0.0573809	1.10388	0.295176	1
LYAR	Q9NX58	U1 - MOCK	0.0526312	1.1035	0.295336	1
HN1L	A6NGP5|Q9H910|Q9H910-2|Q9H910-3	U1 - MOCK	0.0530229	1.10319	0.295465	1
MDH1	P40925|P40925-3	U1 - MOCK	-0.0701947	-1.10273	0.295654	1
KARS	Q15046	U1 - MOCK	0.0531464	1.10257	0.295718	1
MOB2	A0A087WVS8|Q70IA6|Q70IA6-2|Q70IA6-3	U1 - MOCK	-0.053063	-1.1014	0.296204	1
MAPK9	P45984|P45984-2|P45984-3|P45984-4	U1 - MOCK	-0.093666	-1.10049	0.296581	1
ABCC4	O15439	U1 - MOCK	-0.0841639	-1.10027	0.296672	1
CCNYL1	Q8N7R7|Q8N7R7-3	U1 - MOCK	-0.109066	-1.10023	0.296691	1
TMEM106C	A0A087WYD4|F8VVN7|F8VWX5|F8W098|F8W120|Q9BVX2|Q9BVX2-2	U1 - MOCK	-0.144503	-1.10022	0.296694	1
CCDC25	Q86WR0	U1 - MOCK	-0.0476069	-1.09642	0.298277	1
RBM42	K7EP90|K7EQ03|Q9BTD8|Q9BTD8-2|Q9BTD8-3|Q9BTD8-4	U1 - MOCK	-0.112112	-1.09465	0.299016	1
CAPN7	Q9Y6W3	U1 - MOCK	0.0476555	1.09438	0.299129	1
PPIL4	Q8WUA2	U1 - MOCK	-0.0974249	-1.09401	0.299283	1
CYFIP1	Q7L576	U1 - MOCK	0.057042	1.09352	0.299487	1
PYGB	P11216	U1 - MOCK	0.0416644	1.09326	0.299597	1
WDR70	Q9NW82	U1 - MOCK	0.0639714	1.09289	0.299753	1
ANKLE2	Q86XL3	U1 - MOCK	0.0647809	1.09273	0.299817	1
MTCH2	Q9Y6C9	U1 - MOCK	-0.0599809	-1.0925	0.299915	1
DCAF13	A0A087WT20|Q9NV06	U1 - MOCK	-0.0794896	-1.09208	0.300092	1
TUBG1	P23258	U1 - MOCK	0.0591988	1.09038	0.300805	1
RSRC2	Q7L4I2	U1 - MOCK	-0.140146	-1.09031	0.300832	1
EXOC1	Q9NV70|Q9NV70-2	U1 - MOCK	0.0727467	1.08867	0.301521	1
TRABD	J3KPT4|Q9H4I3	U1 - MOCK	0.0735055	1.08812	0.301754	1
FEZ2	G3V0F5|Q9UHY8|Q9UHY8-2	U1 - MOCK	-0.1057	-1.08806	0.30178	1
FAM120A	Q9NZB2|Q9NZB2-6	U1 - MOCK	0.129458	1.08735	0.302078	1
PTPN2	P17706|P17706-2|P17706-4	U1 - MOCK	-0.0391317	-1.08719	0.302146	1
TNS3	Q68CZ2	U1 - MOCK	-0.0536812	-1.08714	0.302167	1
PRR11	Q96HE9	U1 - MOCK	-0.0739614	-1.08688	0.302276	1
HSD17B4	P51659	U1 - MOCK	0.0596784	1.08611	0.3026	1
KIAA0196	Q12768	U1 - MOCK	-0.0746743	-1.08566	0.302791	1
U2AF2	P26368|P26368-2	U1 - MOCK	0.0978371	1.08535	0.302919	1
TBL3	J3KNP2|Q12788	U1 - MOCK	0.0701506	1.08444	0.303304	1
G3V599	G3V599	U1 - MOCK	0.0499537	1.08419	0.30341	1
SMARCAD1	Q9H4L7|Q9H4L7-2	U1 - MOCK	0.0463721	1.08405	0.303468	1
ANO6	Q4KMQ2|Q4KMQ2-2|Q4KMQ2-3	U1 - MOCK	-0.091441	-1.08345	0.303724	1
PRMT5	O14744|O14744-2	U1 - MOCK	0.0475105	1.08279	0.304003	1
PDPK1	E9PER6|O15530|O15530-2|O15530-3|O15530-4	U1 - MOCK	-0.0734808	-1.08224	0.304236	1
IL18	Q14116|Q14116-2	U1 - MOCK	-0.0929226	-1.08161	0.304503	1
PLS3	A0A0A0MSQ0|P13797|P13797-2|P13797-3	U1 - MOCK	-0.0649281	-1.08135	0.304614	1
IQSEC1	A0A087WWK8|Q6DN90	U1 - MOCK	0.0890569	1.08127	0.304645	1
MGME1	Q9BQP7	U1 - MOCK	0.0468778	1.08064	0.304913	1
GPATCH8	Q9UKJ3	U1 - MOCK	-0.0925477	-1.0806	0.304933	1
MOV10	Q9HCE1	U1 - MOCK	0.116748	1.08032	0.305049	1
SPAG5	Q96R06	U1 - MOCK	0.0539209	1.07997	0.305196	1
HNRNPA1	F8W6I7|P09651|P09651-2	U1 - MOCK	0.166793	1.07966	0.305328	1
TCF25	Q9BQ70	U1 - MOCK	-0.0503101	-1.07804	0.306019	1
PRPF19	Q9UMS4	U1 - MOCK	0.0574937	1.07772	0.306153	1
FTSJ1	Q9UET6|Q9UET6-2	U1 - MOCK	0.0694706	1.07751	0.306243	1
SLC6A6	A0A087WY96|P31641	U1 - MOCK	0.0920432	1.07731	0.30633	1
LSG1	Q9H089	U1 - MOCK	0.0585089	1.07694	0.306485	1
B3GAT3	E9PNA1|G3V150|O94766|O94766-2	U1 - MOCK	-0.078317	-1.07614	0.306828	1
ALG5	Q9Y673|Q9Y673-2	U1 - MOCK	0.0668174	1.07559	0.307061	1
RAB18	Q9NP72	U1 - MOCK	0.0518776	1.07534	0.307168	1
HEATR3	Q7Z4Q2	U1 - MOCK	0.0539941	1.07525	0.307207	1
ZNF281	Q9Y2X9|Q9Y2X9-2	U1 - MOCK	0.0693495	1.07467	0.307454	1
RPN1	P04843	U1 - MOCK	0.0650046	1.07457	0.307499	1
UBE2N|UBE2NL	P61088|Q5JXB2	U1 - MOCK	-0.091161	-1.07362	0.307904	1
LMNA	P02545	U1 - MOCK	0.0974503	1.07356	0.307928	1
MATR3	A0A0R4J2E8|A8MXP9|P43243	U1 - MOCK	0.0762058	1.07346	0.307969	1
TMEM176B	Q3YBM2|Q3YBM2-2	U1 - MOCK	0.0809174	1.07313	0.30811	1
FAM195A	Q9BUT9	U1 - MOCK	0.0999904	1.07312	0.308116	1
METTL2B	Q6P1Q9|Q6P1Q9-2	U1 - MOCK	0.0600623	1.07278	0.308263	1
BMS1	Q14692	U1 - MOCK	-0.0988301	-1.07224	0.308491	1
MCCC2	Q9HCC0	U1 - MOCK	0.0515673	1.07197	0.308609	1
PPIA	P62937	U1 - MOCK	0.059725	1.07148	0.308819	1
STEAP1	Q9UHE8	U1 - MOCK	-0.0709947	-1.07143	0.308839	1
MAN2A1	Q16706	U1 - MOCK	0.0505232	1.07043	0.309269	1
ZMPSTE24	O75844	U1 - MOCK	0.0671997	1.06985	0.309516	1
EIF4G1	Q04637|Q04637-3|Q04637-4|Q04637-5|Q04637-8|Q04637-9	U1 - MOCK	0.0630858	1.06927	0.309766	1
HNRNPF	P52597	U1 - MOCK	0.130844	1.06882	0.309957	1
ANKRD17	H0YM23|O75179|O75179-2|O75179-7	U1 - MOCK	-0.0571143	-1.06857	0.310064	1
PRKAA1	Q13131|Q13131-2	U1 - MOCK	0.0445094	1.0685	0.310095	1
TRIM56	Q9BRZ2	U1 - MOCK	0.071051	1.06847	0.310109	1
METAP2	P50579|P50579-3	U1 - MOCK	0.0513393	1.06799	0.310318	1
YWHAH	Q04917	U1 - MOCK	0.0539179	1.06795	0.310331	1
TMEM192	Q8IY95|Q8IY95-2	U1 - MOCK	0.06862	1.06734	0.310594	1
RAB5B	P61020	U1 - MOCK	0.0764851	1.06699	0.310744	1
PIBF1	A0A087WUI6|Q8WXW3	U1 - MOCK	0.105255	1.06665	0.310893	1
KIAA1524	A0A087X211|Q8TCG1	U1 - MOCK	0.0399645	1.06649	0.310962	1
PICALM	Q13492|Q13492-2|Q13492-3|Q13492-5	U1 - MOCK	-0.0448655	-1.06619	0.311092	1
SNX14	D6RJG9|Q9Y5W7|Q9Y5W7-3|Q9Y5W7-4	U1 - MOCK	-0.0976128	-1.06614	0.311114	1
NOL7	Q9UMY1	U1 - MOCK	-0.07	-1.06557	0.311356	1
PIR	O00625	U1 - MOCK	0.0543247	1.06414	0.311975	1
PDPR	A8MT40|H3BQG3|Q8NCN5	U1 - MOCK	0.0973689	1.06313	0.312412	1
API5	G3V1C3|Q9BZZ5|Q9BZZ5-2	U1 - MOCK	0.0833586	1.06164	0.313057	1
MPZL1	O95297|O95297-2|Q9UEL6	U1 - MOCK	-0.117288	-1.06122	0.313236	1
ERH	P84090	U1 - MOCK	0.0709265	1.0612	0.313244	1
ARHGAP18	Q8N392|Q8N392-2	U1 - MOCK	0.0505183	1.06097	0.313345	1
IL17RA	Q96F46|Q96F46-2	U1 - MOCK	-0.0568238	-1.05994	0.31379	1
E7EQ34|GOSR2	E7EQ34|I3L0K1|I3L1K7|I3L3V4|I3L4Z6|O14653|O14653-2|O14653-3	U1 - MOCK	0.0806976	1.05972	0.313887	1
TIAL1	Q01085-2	U1 - MOCK	0.153607	1.05901	0.314195	1
VAC14	Q08AM6	U1 - MOCK	-0.0550551	-1.05867	0.314341	1
MARCKSL1	P49006	U1 - MOCK	-0.0570734	-1.05763	0.314795	1
NT5C2	P49902|P49902-2	U1 - MOCK	0.0978911	1.05706	0.315042	1
AKAP2	C9JVY5|Q9Y2D5|Q9Y2D5-4|Q9Y2D5-5|Q9Y2D5-6|Q9Y2D5-7	U1 - MOCK	-0.0563742	-1.0563	0.315372	1
TFIP11	Q9UBB9	U1 - MOCK	0.0716994	1.05549	0.315725	1
WDR43	Q15061	U1 - MOCK	-0.158872	-1.05546	0.315738	1
SORBS3	E5RIA0|E5RJP2|O60504|O60504-2	U1 - MOCK	-0.0735957	-1.0554	0.315764	1
TNPO3	C9J7E5|E9PFH4|Q9Y5L0|Q9Y5L0-1|Q9Y5L0-3	U1 - MOCK	0.0553345	1.05513	0.315884	1
GCDH	Q92947|Q92947-2	U1 - MOCK	-0.0752794	-1.05507	0.315908	1
RRP1	P56182	U1 - MOCK	-0.0838567	-1.05491	0.315976	1
MRPL39	Q9NYK5	U1 - MOCK	-0.0816782	-1.05471	0.316065	1
DCUN1D5	Q9BTE7	U1 - MOCK	0.0542538	1.05353	0.31658	1
SEPP1	P49908	U1 - MOCK	-0.122425	-1.05347	0.316606	1
ABCE1	H0Y990|P61221	U1 - MOCK	0.0427824	1.05324	0.316705	1
PAICS	E9PBS1|P22234|P22234-2	U1 - MOCK	0.0553364	1.05242	0.317065	1
ALG11	Q2TAA5	U1 - MOCK	-0.102574	-1.05225	0.317141	1
NKTR	P30414	U1 - MOCK	-0.116207	-1.05158	0.317432	1
GTF3C2	A0A087WZD8|Q8WUA4|Q8WUA4-2	U1 - MOCK	0.0517295	1.05139	0.317516	1
GTF2I	P78347|P78347-2|P78347-3|P78347-4	U1 - MOCK	0.0532073	1.05131	0.317548	1
WDR36	A0A0A0MTB8|Q8NI36	U1 - MOCK	-0.0699369	-1.05093	0.317714	1
METTL16	Q86W50	U1 - MOCK	-0.0782133	-1.05092	0.317719	1
PGD	P52209|P52209-2	U1 - MOCK	0.0540483	1.05035	0.317971	1
CNOT1	A5YKK6	U1 - MOCK	0.0801626	1.05033	0.317978	1
SLC25A5	P05141	U1 - MOCK	0.0777365	1.05027	0.318004	1
RPL10A	P62906	U1 - MOCK	0.0649946	1.04769	0.319135	1
PLXND1	Q9Y4D7	U1 - MOCK	-0.100292	-1.04746	0.319239	1
ASCC2	Q9H1I8	U1 - MOCK	0.0772627	1.04738	0.31927	1
NSDHL	Q15738	U1 - MOCK	0.0568552	1.04737	0.319277	1
SLC22A9	Q8IVM8	U1 - MOCK	0.0987813	1.04587	0.319936	1
PDHX	O00330|O00330-3	U1 - MOCK	-0.0691659	-1.04567	0.320026	1
TMEM87A	Q8NBN3|Q8NBN3-3	U1 - MOCK	-0.162195	-1.04543	0.320131	1
CARM1	Q86X55|Q86X55-1	U1 - MOCK	0.0541173	1.0451	0.320276	1
NPC1	O15118	U1 - MOCK	-0.181271	-1.04506	0.320294	1
XPO7	E7ESC6|Q9UIA9	U1 - MOCK	-0.0609777	-1.04494	0.320347	1
NMD3	C9JA08|Q96D46	U1 - MOCK	0.084509	1.04275	0.321312	1
VTN	P04004	U1 - MOCK	-0.0957738	-1.0422	0.321552	1
ZFR	Q96KR1	U1 - MOCK	0.0661258	1.04118	0.322004	1
RPA1	P27694	U1 - MOCK	0.0470143	1.03883	0.323046	1
CDS2	O95674	U1 - MOCK	0.114637	1.03818	0.323331	1
LPCAT3	Q6P1A2|Q6P1A2-2	U1 - MOCK	0.0658705	1.03789	0.323462	1
USP42	Q9H9J4|Q9H9J4-2	U1 - MOCK	0.0717957	1.0374	0.323681	1
CASK	O14936|O14936-2|O14936-3|O14936-4|O14936-6	U1 - MOCK	0.0640538	1.03728	0.323733	1
RALGAPB	Q86X10|Q86X10-3|Q86X10-4	U1 - MOCK	0.070116	1.03668	0.323998	1
EIF4A1	P60842	U1 - MOCK	0.0494691	1.03529	0.324616	1
GRB2	P62993	U1 - MOCK	-0.0497863	-1.03495	0.324766	1
LANCL2	Q9NS86	U1 - MOCK	0.0536347	1.03465	0.324899	1
TOP1	P11387	U1 - MOCK	-0.158905	-1.03414	0.32513	1
LMF2	Q9BU23|Q9BU23-2|Q9BU23-3	U1 - MOCK	0.0448567	1.03413	0.325131	1
NUP214	P35658|P35658-2|P35658-3|P35658-4|P35658-5	U1 - MOCK	-0.04688	-1.03375	0.325303	1
CTNNB1	B4DGU4|P35222	U1 - MOCK	0.0459023	1.03028	0.326853	1
PI4K2B	Q8TCG2	U1 - MOCK	-0.0700645	-1.03008	0.326939	1
CD38	P28907	U1 - MOCK	-0.099541	-1.02891	0.327463	1
SIGMAR1	Q99720|Q99720-3|Q99720-4	U1 - MOCK	0.0994631	1.02872	0.32755	1
DARS2	Q6PI48	U1 - MOCK	-0.053532	-1.02819	0.327785	1
CSTF1	Q05048	U1 - MOCK	0.0458295	1.02792	0.327909	1
ATP5J2-PTCD1	G3V325	U1 - MOCK	0.0855628	1.02617	0.328691	1
SRSF9	Q13242	U1 - MOCK	0.112255	1.02613	0.328712	1
PRRC2A	P48634	U1 - MOCK	0.0791754	1.02571	0.328901	1
EMC1	Q8N766|Q8N766-2|Q8N766-3|Q8N766-4	U1 - MOCK	0.0432739	1.02512	0.329162	1
LAMB1	G3XAI2|P07942	U1 - MOCK	-0.0787975	-1.02443	0.329476	1
ECI2	A0A0C4DGA2|C9JB63|F1LLU7|F8WAW4|O75521|O75521-2	U1 - MOCK	-0.0746469	-1.02406	0.32964	1
MRPS33	C9JBY7|Q9Y291	U1 - MOCK	0.17801	1.02372	0.329794	1
GNA12	Q03113	U1 - MOCK	0.0592652	1.02367	0.329817	1
SLC7A5	Q01650	U1 - MOCK	0.10085	1.02252	0.330334	1
MGAT4B	Q9UQ53|Q9UQ53-2|Q9UQ53-3	U1 - MOCK	-0.074671	-1.02245	0.330368	1
SQLE	Q14534	U1 - MOCK	0.0563349	1.02171	0.3307	1
RPL22	K7ERI7|P35268	U1 - MOCK	-0.0981556	-1.02126	0.330901	1
RSL1D1	O76021	U1 - MOCK	-0.0423654	-1.02118	0.33094	1
SMAD5	Q99717	U1 - MOCK	-0.0438744	-1.02098	0.331029	1
ALDH18A1	P54886|P54886-2	U1 - MOCK	0.0442037	1.02065	0.331177	1
EXOC8	Q8IYI6	U1 - MOCK	0.0508497	1.02004	0.331452	1
SMC5	Q8IY18	U1 - MOCK	0.0602003	1.01957	0.331666	1
HNRNPUL2	Q1KMD3	U1 - MOCK	0.0639011	1.0169	0.332872	1
SDC4	P31431	U1 - MOCK	-0.377763	-1.01681	0.332915	1
PDHA1	P08559|P08559-2|P08559-3|P08559-4	U1 - MOCK	0.0425128	1.01528	0.333607	1
AK2	F8VZG5|F8W1A4|G3V213|P54819|P54819-2|P54819-3|P54819-5	U1 - MOCK	-0.084143	-1.01471	0.333865	1
HDAC1	Q13547	U1 - MOCK	0.0402895	1.01446	0.333982	1
STK38	Q15208	U1 - MOCK	-0.0812713	-1.01371	0.33432	1
NES	P48681	U1 - MOCK	0.0419727	1.01362	0.334365	1
CCNL2	Q96S94	U1 - MOCK	-0.13027	-1.01183	0.335176	1
ACSL4	O60488|O60488-2	U1 - MOCK	0.0421628	1.0117	0.335236	1
IL1RAP	Q9NPH3	U1 - MOCK	-0.104059	-1.01148	0.335339	1
PIK3R2	O00459	U1 - MOCK	0.168754	1.01118	0.335472	1
CS	B4DJV2|O75390	U1 - MOCK	-0.0714863	-1.01086	0.335618	1
CUL2	A0A0A0MTN0|Q13617|Q13617-2	U1 - MOCK	0.0483648	1.00954	0.336222	1
EIF4E	D6RBW1|P06730|P06730-2|P06730-3	U1 - MOCK	0.0601907	1.00927	0.336345	1
DARS	C9JLC1|P14868	U1 - MOCK	0.0383631	1.00918	0.336387	1
RNF40	H3BP71|O75150|O75150-4	U1 - MOCK	0.0424846	1.00862	0.336644	1
RAB1A	P62820	U1 - MOCK	0.076831	1.00842	0.336733	1
H6PD	O95479|R4GMU1	U1 - MOCK	-0.0689291	-1.00762	0.337102	1
PAK4	O96013	U1 - MOCK	0.0462093	1.00575	0.337958	1
AGPS	O00116	U1 - MOCK	0.0507706	1.00535	0.33814	1
STX12	Q86Y82	U1 - MOCK	-0.0438636	-1.00527	0.338174	1
GLYR1	Q49A26|Q49A26-2|Q49A26-3	U1 - MOCK	-0.0620584	-1.00473	0.338423	1
CSK	P41240	U1 - MOCK	0.0509252	1.00458	0.338491	1
KIF2A	O00139|O00139-1|O00139-4|O00139-5	U1 - MOCK	0.0464366	1.00399	0.338764	1
SYNCRIP	O60506|O60506-3	U1 - MOCK	0.191407	1.00348	0.338998	1
TPM2	P07951|P07951-2|Q5TCU3|Q5TCU8	U1 - MOCK	-0.0651444	-1.00348	0.338999	1
UBTF	E9PKP7|E9PLT2|P17480|P17480-2	U1 - MOCK	-0.170705	-1.00338	0.339044	1
PGM3	A0A087WT27|J3KN95|O95394|O95394-3|O95394-4	U1 - MOCK	0.056356	1.00263	0.33939	1
NEPRO	Q6NW34|Q6NW34-2	U1 - MOCK	-0.0717376	-1.00229	0.339544	1
RNPEP	A6NKB8|Q9H4A4	U1 - MOCK	-0.0591544	-1.00148	0.339918	1
TWF1	Q12792	U1 - MOCK	0.0389028	1.00111	0.34009	1
ALDH6A1	Q02252|Q02252-2	U1 - MOCK	-0.0952665	-1.00085	0.340207	1
DBR1	Q9UK59	U1 - MOCK	-0.0460861	-0.999681	0.340746	1
GMDS	O60547|O60547-2	U1 - MOCK	-0.0416124	-0.998767	0.341168	1
PRKRA	O75569	U1 - MOCK	-0.062961	-0.998506	0.341289	1
PLK1	P53350	U1 - MOCK	0.0375185	0.997976	0.341533	1
MOGS	C9J8D4|Q13724|Q13724-2	U1 - MOCK	0.049918	0.997701	0.34166	1
CDK17	F5H6Z0|Q00537|Q00537-2	U1 - MOCK	0.0421716	0.997185	0.341899	1
HOOK1	Q9UJC3|Q9UJC3-2	U1 - MOCK	0.0677923	0.995016	0.342903	1
GOT2	P00505	U1 - MOCK	0.051024	0.994011	0.343368	1
CLTA	P09496-2	U1 - MOCK	0.0419767	0.993742	0.343493	1
CRLF1	M0QZL6|O75462	U1 - MOCK	-0.077318	-0.992208	0.344206	1
RBM15	A0A087WWP4|Q96T37|Q96T37-2|Q96T37-3|Q96T37-4	U1 - MOCK	0.0557378	0.991615	0.344481	1
POLD1	M0R2B7|P28340	U1 - MOCK	0.0373526	0.990391	0.34505	1
YTHDF2	Q9Y5A9	U1 - MOCK	0.0920713	0.989312	0.345553	1
BAIAP2	I3L4C2|Q9UQB8|Q9UQB8-2|Q9UQB8-3|Q9UQB8-4|Q9UQB8-5|Q9UQB8-6	U1 - MOCK	0.0524736	0.989079	0.345662	1
OCLN	A0A0G2JMZ8|Q16625|Q16625-2|Q16625-3|Q16625-4|Q16625-5	U1 - MOCK	0.0571709	0.989015	0.345691	1
EED	O75530|O75530-2|O75530-3	U1 - MOCK	-0.0577862	-0.988009	0.34616	1
DDX39B	H0Y400|Q13838|Q13838-2	U1 - MOCK	0.0627289	0.987206	0.346535	1
TP53BP2	Q13625|Q13625-2|Q13625-3	U1 - MOCK	-0.0795826	-0.986787	0.346731	1
SLC29A3	Q9BZD2	U1 - MOCK	-0.0873646	-0.986584	0.346825	1
NAA16	Q6N069	U1 - MOCK	0.0521228	0.98535	0.347403	1
EIF2D	P41214	U1 - MOCK	-0.0539431	-0.98533	0.347412	1
CAPN1	P07384	U1 - MOCK	0.0601405	0.985274	0.347438	1
FAM21A|FAM21C	A0A087WYF6|A0A096LPC5|A0A0A0MR88|E7ESD2|F8W7U3|J3KP36|Q641Q2|Q641Q2-2|Q9Y4E1|Q9Y4E1-2|Q9Y4E1-3|Q9Y4E1-4|Q9Y4E1-5|Q9Y4E1-6	U1 - MOCK	-0.0449039	-0.984857	0.347633	1
EIF2AK2	P19525|P19525-2	U1 - MOCK	0.0504608	0.984683	0.347715	1
SLC1A5	Q15758	U1 - MOCK	-0.151701	-0.983678	0.348185	1
WDR1	O75083	U1 - MOCK	0.0603844	0.983173	0.348422	1
SNX27	Q96L92|Q96L92-3	U1 - MOCK	0.0386669	0.983081	0.348465	1
AAR2	A2A2Q9|Q9Y312	U1 - MOCK	0.0989753	0.981563	0.349177	1
WDR11	Q9BZH6	U1 - MOCK	0.0665619	0.98116	0.349366	1
CARNMT1	Q8N4J0	U1 - MOCK	0.0780045	0.980959	0.349461	1
SAP18	O00422|X6RAL5	U1 - MOCK	-0.0492101	-0.9808	0.349536	1
RAB35	F5H157|Q15286	U1 - MOCK	-0.0524624	-0.980722	0.349572	1
SRSF4	Q08170	U1 - MOCK	-0.215597	-0.980523	0.349666	1
EIF2B5	E9PC74|Q13144	U1 - MOCK	0.0528158	0.980326	0.349759	1
PDS5B	Q9NTI5|Q9NTI5-2	U1 - MOCK	-0.0399301	-0.978891	0.350433	1
RPS5	M0R0F0|M0R0R2|P46782	U1 - MOCK	0.0938132	0.978038	0.350835	1
ZFP36L2	A0A087WUU9|P47974	U1 - MOCK	-0.0938451	-0.978	0.350853	1
FANCD2	Q9BXW9|Q9BXW9-1	U1 - MOCK	0.0523271	0.977284	0.35119	1
STAG1	Q8WVM7|Q8WVM7-2	U1 - MOCK	0.100316	0.97715	0.351254	1
PPWD1	F5H7P7|Q96BP3	U1 - MOCK	-0.0702265	-0.976997	0.351326	1
DNAJB11	Q9UBS4	U1 - MOCK	0.0499743	0.975772	0.351904	1
WDR3	Q9UNX4	U1 - MOCK	0.0653761	0.975682	0.351947	1
ALG6	A2A2G4|Q9Y672	U1 - MOCK	0.0569126	0.975652	0.351961	1
RNF114	A0A096LNV3|A0A096LP02|Q9Y508|Q9Y508-2	U1 - MOCK	-0.058597	-0.974841	0.352344	1
NUCKS1	Q9H1E3	U1 - MOCK	-0.278553	-0.973718	0.352875	1
SLC4A1AP	A0A087X0M4|Q9BWU0	U1 - MOCK	0.0452734	0.973221	0.35311	1
TARDBP	Q13148	U1 - MOCK	0.149859	0.973129	0.353154	1
SMPDL3A	Q92484|Q92484-2	U1 - MOCK	-0.109396	-0.972446	0.353477	1
RPL21	P46778	U1 - MOCK	0.0896181	0.972315	0.353539	1
DNAJC13	O75165	U1 - MOCK	0.0543572	0.971281	0.354029	1
ATP6V0A2	Q9Y487	U1 - MOCK	-0.0629048	-0.970701	0.354305	1
KLHDC4	H3BQH3|Q8TBB5|Q8TBB5-2|Q8TBB5-3	U1 - MOCK	-0.0755705	-0.97045	0.354424	1
ALYREF	E9PB61|Q86V81	U1 - MOCK	0.111413	0.970364	0.354464	1
RRM2	P31350|P31350-2	U1 - MOCK	0.0488598	0.969824	0.354721	1
CDC5L	Q99459	U1 - MOCK	0.0473122	0.969684	0.354787	1
ITGA2	E7ESP4|P17301	U1 - MOCK	-0.0831683	-0.968379	0.355408	1
PREP	P48147	U1 - MOCK	-0.0419622	-0.967764	0.3557	1
NUF2	Q9BZD4	U1 - MOCK	-0.0375174	-0.967064	0.356034	1
STX18	D6RF48|Q9P2W9	U1 - MOCK	-0.0524391	-0.965892	0.356592	1
SRSF6	Q13247|Q13247-3	U1 - MOCK	-0.155048	-0.965384	0.356834	1
NUP93	H3BVG0|Q8N1F7	U1 - MOCK	0.0386602	0.965374	0.356839	1
TFAM	Q00059	U1 - MOCK	0.0691797	0.96322	0.357868	1
TRMT10C	Q7L0Y3	U1 - MOCK	-0.0717732	-0.962999	0.357973	1
TPX2	Q9ULW0|Q9ULW0-2	U1 - MOCK	0.0420986	0.96121	0.358829	1
RPAP3	Q9H6T3|Q9H6T3-2	U1 - MOCK	0.0342794	0.960526	0.359157	1
SLC11A2	P49281-2	U1 - MOCK	-0.0812521	-0.960276	0.359277	1
RCC2	Q9P258	U1 - MOCK	0.0473124	0.960245	0.359292	1
RRP15	Q9Y3B9	U1 - MOCK	0.0579704	0.959061	0.35986	1
NCAPH	E9PHA2|Q15003	U1 - MOCK	-0.0712665	-0.958405	0.360175	1
BTN2A1	Q7KYR7|Q7KYR7-1|Q7KYR7-4|Q7KYR7-6	U1 - MOCK	-0.089777	-0.958204	0.360271	1
APOB	P04114	U1 - MOCK	0.0402227	0.958016	0.360361	1
RAP1GDS1	P52306|P52306-2|P52306-3|P52306-4|P52306-5|P52306-6	U1 - MOCK	-0.216157	-0.957603	0.36056	1
SPTY2D1	Q68D10|Q68D10-2	U1 - MOCK	-0.0657309	-0.957195	0.360756	1
ITFG1	H3BUJ1|Q8TB96	U1 - MOCK	0.141573	0.957159	0.360773	1
RPS26	P62854	U1 - MOCK	-0.0882572	-0.956669	0.361009	1
CORO1B	Q9BR76	U1 - MOCK	0.0563019	0.956263	0.361205	1
PPP5C	H0YDU8|P53041	U1 - MOCK	0.057862	0.955071	0.361779	1
MRPL46	Q9H2W6	U1 - MOCK	-0.191272	-0.953881	0.362352	1
KLC2	Q9H0B6	U1 - MOCK	0.0493433	0.953673	0.362452	1
NOM1	Q5C9Z4	U1 - MOCK	0.0463233	0.953467	0.362552	1
ABCC5	O15440|O15440-5	U1 - MOCK	-0.104952	-0.953243	0.36266	1
SARS	P49591|Q5T5C7	U1 - MOCK	-0.0442887	-0.953212	0.362675	1
CYP51A1	A0A0C4DFL7|Q16850	U1 - MOCK	0.0393614	0.95311	0.362724	1
ASL	P04424	U1 - MOCK	0.0425367	0.953093	0.362732	1
HDLBP	A0A024R4E5	U1 - MOCK	0.118517	0.951899	0.363309	1
RPL7A	P62424	U1 - MOCK	-0.0684813	-0.950428	0.36402	1
ZNF326	Q5BKZ1	U1 - MOCK	0.0656012	0.950428	0.36402	1
AIP	E9PMH2|O00170	U1 - MOCK	0.0433832	0.950361	0.364053	1
IGSF3	O75054|O75054-2	U1 - MOCK	0.0567144	0.949765	0.364341	1
OSBPL11	Q9BXB4	U1 - MOCK	-0.0481041	-0.947347	0.365514	1
RPL10	F8W7C6|P27635|X1WI28	U1 - MOCK	0.0493399	0.946497	0.365926	1
RUVBL2	Q9Y230	U1 - MOCK	0.0340109	0.94608	0.366129	1
SRP14	P37108	U1 - MOCK	-0.045873	-0.945992	0.366172	1
RHOT2	H3BST5|I3L2C6|Q8IXI1	U1 - MOCK	-0.0638085	-0.944881	0.366712	1
R3HDM1	Q15032|Q15032-2|Q15032-3|Q15032-4	U1 - MOCK	0.102484	0.944547	0.366874	1
DUS1L	H0YGW8|J3QLE4|Q6P1R4	U1 - MOCK	-0.105677	-0.944316	0.366987	1
GRPEL1	Q9HAV7	U1 - MOCK	-0.063534	-0.943861	0.367208	1
RAD23B	P54727	U1 - MOCK	-0.0442544	-0.943141	0.367559	1
RDX	P35241	U1 - MOCK	0.045222	0.942674	0.367787	1
GPBP1	D4PHA4|Q86WP2|Q86WP2-2	U1 - MOCK	-0.0699402	-0.942541	0.367852	1
ZBTB11	O95625	U1 - MOCK	0.0648835	0.942316	0.367961	1
SLC16A1	P53985	U1 - MOCK	0.06569	0.940956	0.368625	1
ACOT8	O14734	U1 - MOCK	-0.0535216	-0.939987	0.369099	1
DOCK5	Q9H7D0	U1 - MOCK	-0.107447	-0.939786	0.369197	1
SF3A3	Q12874	U1 - MOCK	0.122701	0.93942	0.369376	1
EIF4B	E7EX17|P23588	U1 - MOCK	0.204308	0.938167	0.369989	1
DDX10	E9PIF2|Q13206	U1 - MOCK	-0.0450469	-0.937683	0.370226	1
WDR12	Q9GZL7	U1 - MOCK	0.0488252	0.936131	0.370986	1
HNRNPK	P61978-3	U1 - MOCK	0.125821	0.935919	0.371091	1
NASP	P49321	U1 - MOCK	-0.0633452	-0.935605	0.371245	1
P3H1	Q32P28|Q32P28-3|Q32P28-4	U1 - MOCK	0.0473436	0.93524	0.371424	1
SLCO2A1	E7EU40|F8W9W8|Q92959	U1 - MOCK	-0.153879	-0.935064	0.37151	1
ATAD2	Q6PL18	U1 - MOCK	0.106594	0.932969	0.37254	1
GMPPA	Q96IJ6|Q96IJ6-2	U1 - MOCK	-0.0599484	-0.932591	0.372726	1
EPCAM	B5MCA4|P16422	U1 - MOCK	-0.0740189	-0.93244	0.3728	1
PATL1	Q86TB9|Q86TB9-4	U1 - MOCK	0.0707157	0.932065	0.372985	1
COPS2	P61201|P61201-2	U1 - MOCK	0.0524303	0.931628	0.3732	1
PNN	Q9H307	U1 - MOCK	-0.109613	-0.931183	0.37342	1
SNW1	Q13573	U1 - MOCK	0.0409727	0.930523	0.373745	1
OBSL1	A6NN50|O75147|O75147-1|O75147-2|O75147-4	U1 - MOCK	0.049704	0.929748	0.374128	1
ARFGAP1	Q8N6T3	U1 - MOCK	0.0447961	0.92934	0.374329	1
PDIA4	P13667	U1 - MOCK	0.0581604	0.929149	0.374423	1
NUFIP1	Q9UHK0	U1 - MOCK	-0.0545143	-0.928998	0.374498	1
GLG1	Q92896|Q92896-2|Q92896-3	U1 - MOCK	0.0516266	0.928279	0.374853	1
EIF4G2	D3DQV9|H0Y3P2|P78344|P78344-2	U1 - MOCK	0.0508107	0.928123	0.37493	1
FAM91A1	E7ER68|Q658Y4	U1 - MOCK	0.0519707	0.928076	0.374953	1
GPAT4	Q86UL3	U1 - MOCK	0.0938539	0.925877	0.376042	1
FAM3C	Q92520	U1 - MOCK	-0.0547317	-0.925339	0.376308	1
DNMT3A	A0A0C4DG02|F8WE91|Q9Y6K1|Q9Y6K1-2	U1 - MOCK	-0.0707854	-0.923034	0.377452	1
MORF4L1	B3KTM8|Q9UBU8|Q9UBU8-2	U1 - MOCK	0.0453905	0.921501	0.378214	1
SKIV2L	Q15477	U1 - MOCK	0.0518699	0.920321	0.378801	1
SYT1	J3KQA0|P21579	U1 - MOCK	-0.108487	-0.920163	0.37888	1
TRAM1	G3XAN4|Q15629|Q15629-2	U1 - MOCK	0.0833486	0.919763	0.379079	1
IRF2BP2	Q7Z5L9|Q7Z5L9-2	U1 - MOCK	0.0908638	0.919692	0.379114	1
YARS2	H0YHS6|Q9Y2Z4	U1 - MOCK	-0.0924646	-0.919071	0.379424	1
SLC39A14	Q15043|Q15043-2|Q15043-3	U1 - MOCK	-0.129229	-0.919036	0.379441	1
DDX24	G3V529|Q9GZR7	U1 - MOCK	0.0338595	0.918551	0.379683	1
RPS4X	P62701	U1 - MOCK	0.0520517	0.91848	0.379718	1
MAP1A	E9PGC8|P78559|P78559-2	U1 - MOCK	-0.0421157	-0.917959	0.379978	1
L1RE1	Q9UN81	U1 - MOCK	0.0709016	0.917558	0.380178	1
RPL32	D3YTB1|F8W727|P62910	U1 - MOCK	-0.0757997	-0.917059	0.380428	1
TOMM40	O96008|O96008-2	U1 - MOCK	-0.0942096	-0.916874	0.38052	1
TROVE2	P10155|P10155-3|P10155-4|P10155-5	U1 - MOCK	0.0670127	0.916409	0.380752	1
CCT6A	P40227	U1 - MOCK	0.0527288	0.915813	0.38105	1
NCAPG	Q9BPX3	U1 - MOCK	0.0345097	0.915612	0.381151	1
SLC16A7	O60669	U1 - MOCK	-0.0583823	-0.915454	0.38123	1
FUBP1	Q96AE4|Q96AE4-2	U1 - MOCK	0.0719219	0.915329	0.381292	1
ZNF512	G3XAG1|Q96ME7|Q96ME7-3	U1 - MOCK	0.0468586	0.913147	0.382385	1
AP3B1	O00203|O00203-3	U1 - MOCK	-0.0845495	-0.912956	0.382481	1
GXYLT1	Q4G148|Q4G148-2	U1 - MOCK	-0.0854134	-0.912555	0.382682	1
PDE12	F6T1Q0|Q6L8Q7|Q6L8Q7-2	U1 - MOCK	0.0509073	0.912127	0.382896	1
TLK1	Q9UKI8|Q9UKI8-4|Q9UKI8-5	U1 - MOCK	-0.0935845	-0.911441	0.383241	1
ARMT1	Q9H993	U1 - MOCK	0.0594565	0.909787	0.384072	1
FKBP8	Q14318|Q14318-2	U1 - MOCK	0.038813	0.908729	0.384604	1
INCENP	Q9NQS7|Q9NQS7-2	U1 - MOCK	0.0407583	0.907783	0.38508	1
DAPK3	O43293	U1 - MOCK	-0.0451294	-0.907693	0.385126	1
DDI2	H0YI90|H0YII4|Q5TDH0|Q5TDH0-2|Q5TDH0-3	U1 - MOCK	0.066549	0.907663	0.385141	1
SQRDL	Q9Y6N5	U1 - MOCK	0.0449985	0.907437	0.385255	1
SNTB2	Q13425	U1 - MOCK	0.0415156	0.906469	0.385743	1
DDX41	J3KNN5|Q9UJV9	U1 - MOCK	-0.041718	-0.905933	0.386013	1
IQGAP1	P46940	U1 - MOCK	0.0364342	0.905071	0.386448	1
RAN	B5MDF5|J3KQE5|P62826	U1 - MOCK	0.0433828	0.904679	0.386646	1
S100P	P25815	U1 - MOCK	0.118391	0.904163	0.386907	1
SH3GLB1	A0A087WW40|Q9Y371|Q9Y371-2	U1 - MOCK	-0.0600347	-0.904056	0.386961	1
BCL2L13	A0A087WTL4|A0A087WX97|Q9BXK5	U1 - MOCK	-0.0506838	-0.903816	0.387082	1
RAB5C	P51148|P51148-2	U1 - MOCK	0.053764	0.902365	0.387816	1
SNX9	A0A087WYU1|Q9Y5X1	U1 - MOCK	0.062515	0.901386	0.388313	1
RACGAP1	Q9H0H5	U1 - MOCK	0.0522269	0.900953	0.388532	1
TDP2	O95551|O95551-2|O95551-3	U1 - MOCK	0.0524146	0.900498	0.388762	1
NUP43	Q8NFH3	U1 - MOCK	-0.0862825	-0.900101	0.388964	1
RABGGTB	P53611|Q5T4U8	U1 - MOCK	0.073662	0.899954	0.389038	1
MLLT4	P55196-1|P55196-3	U1 - MOCK	-0.0415408	-0.898262	0.389897	1
HGSNAT	Q68CP4|Q68CP4-2	U1 - MOCK	0.0567118	0.898059	0.390001	1
RPL17|RPL17-C18orf32	A0A087WXM6|A0A0A6YYL6|J3KRX5|J3QQT2|P18621|P18621-3	U1 - MOCK	-0.187062	-0.897924	0.390069	1
PHB2	F5GY37|J3KPX7|Q99623	U1 - MOCK	0.048968	0.896195	0.390949	1
OSBPL10	Q9BXB5|Q9BXB5-2	U1 - MOCK	-0.0458245	-0.896083	0.391006	1
RPF2	Q9H7B2	U1 - MOCK	0.0515265	0.896011	0.391043	1
TNFRSF10D	Q9UBN6	U1 - MOCK	-0.0682231	-0.895945	0.391076	1
DDX52	Q9Y2R4	U1 - MOCK	-0.0466587	-0.895742	0.39118	1
RFC3	P40938	U1 - MOCK	0.0330037	0.895672	0.391215	1
RPS28	P62857	U1 - MOCK	0.10452	0.895653	0.391225	1
ARPC1B	O15143	U1 - MOCK	0.0499034	0.895443	0.391332	1
SART3	F8VV04|Q15020	U1 - MOCK	0.0658959	0.895418	0.391345	1
UNC45A	Q9H3U1|Q9H3U1-2	U1 - MOCK	0.0372131	0.894874	0.391622	1
SNRPB2	P08579	U1 - MOCK	-0.0394841	-0.894872	0.391623	1
EXOSC8	Q96B26	U1 - MOCK	0.0499219	0.894849	0.391635	1
TSN	E9PGT1|Q15631	U1 - MOCK	-0.066163	-0.893139	0.392507	1
ILF2	B4DY09|Q12905	U1 - MOCK	0.0655162	0.892179	0.392997	1
ERAL1	O75616	U1 - MOCK	0.0951448	0.891793	0.393195	1
MSI2	B4DHE8|Q96DH6|Q96DH6-2	U1 - MOCK	0.108111	0.890751	0.393728	1
RNF10	Q8N5U6|Q8N5U6-2	U1 - MOCK	-0.0647652	-0.89015	0.394035	1
MON2	Q7Z3U7|Q7Z3U7-2|Q7Z3U7-5|Q7Z3U7-6	U1 - MOCK	-0.0643252	-0.890133	0.394044	1
HTT	P42858	U1 - MOCK	0.0440963	0.889989	0.394118	1
SDHA	P31040	U1 - MOCK	0.0445805	0.888272	0.394997	1
RBM3	P98179	U1 - MOCK	0.131098	0.888016	0.395129	1
PPP1R10	Q96QC0	U1 - MOCK	0.051162	0.887669	0.395307	1
NUDC	Q9Y266	U1 - MOCK	0.0399738	0.88734	0.395476	1
DBNL	B4DDD6|Q9UJU6|Q9UJU6-2	U1 - MOCK	0.0503181	0.887205	0.395545	1
PGAM5	Q96HS1	U1 - MOCK	0.0480431	0.886567	0.395872	1
ELAVL1	Q15717|Q15717-2	U1 - MOCK	0.150425	0.886088	0.396118	1
E7EVH7|KLC1	E7EVH7|F8W6L3|G3V2E7|G3V3H3|G3V5R9|G5E9S8|Q07866|Q07866-10|Q07866-2|Q07866-3|Q07866-4|Q07866-5|Q07866-6|Q07866-7|Q07866-8|Q07866-9	U1 - MOCK	0.0407187	0.884253	0.397062	1
TUBB2A	Q13885	U1 - MOCK	0.062266	0.882933	0.397742	1
SLC38A10	Q9HBR0|Q9HBR0-3	U1 - MOCK	0.0542849	0.882632	0.397897	1
AIMP2	Q13155	U1 - MOCK	-0.0468245	-0.882501	0.397965	1
ISOC1	Q96CN7	U1 - MOCK	0.0625563	0.881777	0.398338	1
PEG10	A0A087WX23	U1 - MOCK	0.0570967	0.881421	0.398522	1
MCC	D6REY2|P23508|P23508-2	U1 - MOCK	0.0476482	0.880711	0.398888	1
ABCF1	Q5STZ8|Q8NE71	U1 - MOCK	0.0583891	0.880592	0.39895	1
NXF1	Q9UBU9	U1 - MOCK	0.0687222	0.879022	0.399761	1
ERLIN1	O75477	U1 - MOCK	-0.0708267	-0.878444	0.40006	1
C19orf47	Q8N9M1|Q8N9M1-2|Q8N9M1-3	U1 - MOCK	-0.053856	-0.878335	0.400116	1
GSK3B	P49841|P49841-2	U1 - MOCK	0.0435284	0.877776	0.400406	1
MRPL15	Q9P015	U1 - MOCK	0.0734304	0.877604	0.400495	1
SAMD4B	A0A087WUK6|A0A087WZT0|M0QZ22|Q5PRF9	U1 - MOCK	0.105622	0.877373	0.400614	1
CCNT1	O60563	U1 - MOCK	0.0391466	0.876826	0.400897	1
IPO7	O95373	U1 - MOCK	0.053637	0.876607	0.401011	1
VPS16	Q9H269	U1 - MOCK	0.0368745	0.875803	0.401428	1
GSDMA	J3KRG2|Q96QA5	U1 - MOCK	0.317914	0.875759	0.401451	1
ARHGAP5	A0A0A0MSK6|Q13017|Q13017-2	U1 - MOCK	0.0341887	0.875715	0.401474	1
RAVER1	A0A087WZ13|E9PAU2	U1 - MOCK	0.061575	0.875054	0.401816	1
NOA1	Q8NC60	U1 - MOCK	0.0927619	0.874684	0.402008	1
PRIM1	P49642	U1 - MOCK	0.0541378	0.874036	0.402345	1
LIN28B	Q6ZN17	U1 - MOCK	0.0930494	0.87307	0.402847	1
TOLLIP	Q9H0E2	U1 - MOCK	-0.0865238	-0.872557	0.403114	1
CYB5A	P00167|P00167-2|P00167-3	U1 - MOCK	-0.0538953	-0.872268	0.403264	1
FLJ13984|METTL8	B3KW44|B5ME25|E7ETE0|Q9H825|Q9H825-2	U1 - MOCK	0.104966	0.87128	0.403778	1
NT5DC1	Q5QPD0|Q5TFE4	U1 - MOCK	0.0588835	0.870745	0.404057	1
TMEM43	Q9BTV4	U1 - MOCK	0.0441652	0.870384	0.404245	1
PPP1R8	Q12972|Q12972-2	U1 - MOCK	0.0487249	0.870361	0.404257	1
REPIN1	C9JYJ8|C9JZE3|Q9BWE0|Q9BWE0-4	U1 - MOCK	0.0616849	0.869947	0.404473	1
GNPDA1	P46926|P46926-2	U1 - MOCK	-0.096915	-0.869833	0.404532	1
SLC7A10	K7EK24|Q9NS82	U1 - MOCK	0.084982	0.869812	0.404543	1
FAM193A	P78312-2|P78312-5|P78312-6	U1 - MOCK	-0.0501551	-0.86958	0.404664	1
ZMYM1	Q5SVZ6	U1 - MOCK	0.0612392	0.869127	0.4049	1
ACTR3	B4DXW1|P61158	U1 - MOCK	-0.0527109	-0.868381	0.40529	1
GAK	O14976	U1 - MOCK	0.042997	0.868283	0.405341	1
DDX42	Q86XP3	U1 - MOCK	0.0401484	0.867205	0.405904	1
METTL13	Q8N6R0|Q8N6R0-1|Q8N6R0-4	U1 - MOCK	0.070895	0.867033	0.405994	1
PSMG1	O95456|O95456-2	U1 - MOCK	-0.0482652	-0.866427	0.406311	1
SUB1	P53999	U1 - MOCK	-0.169571	-0.866224	0.406417	1
GPR108	Q9NPR9	U1 - MOCK	-0.0943683	-0.86581	0.406633	1
PGM1	P36871	U1 - MOCK	0.0382809	0.865403	0.406846	1
ACBD5	B7Z2R7|Q5T8D3-2|Q5T8D3-3|Q5T8D3-4	U1 - MOCK	0.0851764	0.865235	0.406935	1
PIP5K1A	A6PW57|Q99755|Q99755-2|Q99755-3|Q99755-4	U1 - MOCK	0.0464616	0.865067	0.407022	1
DCTN4	Q9UJW0|Q9UJW0-3	U1 - MOCK	0.0470889	0.864518	0.40731	1
PRDX1	Q06830	U1 - MOCK	-0.363546	-0.864268	0.407441	1
CUX1	P39880-9|Q13948|Q13948-2|Q13948-9	U1 - MOCK	0.051016	0.863491	0.407848	1
RBPMS	B4E3T4|Q93062|Q93062-2|Q93062-3|Q93062-4|Q93062-5	U1 - MOCK	0.110424	0.861907	0.408679	1
NHLRC2	Q8NBF2	U1 - MOCK	-0.0397637	-0.861834	0.408718	1
DNPEP	E7ETB3|Q9ULA0	U1 - MOCK	-0.0764939	-0.861783	0.408744	1
HNRNPM	M0QZM1|P52272|P52272-2	U1 - MOCK	0.100415	0.861549	0.408867	1
YME1L1	Q96I63|Q96TA2|Q96TA2-2|Q96TA2-3	U1 - MOCK	0.0494094	0.861156	0.409074	1
CNBP	P62633|P62633-2|P62633-3|P62633-4|P62633-5|P62633-6|P62633-7|P62633-8	U1 - MOCK	0.0956986	0.860304	0.409521	1
PHACTR4	Q8IZ21|Q8IZ21-2|Q8IZ21-3	U1 - MOCK	0.0422009	0.859423	0.409985	1
CA12	B3KUB4|O43570|O43570-2	U1 - MOCK	-0.0912032	-0.857108	0.411204	1
BZW2	E7ETZ4|Q9Y6E2	U1 - MOCK	-0.035858	-0.856941	0.411292	1
NUP85	Q9BW27|Q9BW27-3	U1 - MOCK	0.0431672	0.856722	0.411408	1
CYB5R1	Q9UHQ9	U1 - MOCK	0.0330512	0.856618	0.411463	1
CCDC69	A6NI79|H0YBY5	U1 - MOCK	0.0674566	0.855673	0.411961	1
RNF25	Q96BH1	U1 - MOCK	-0.0489702	-0.855478	0.412064	1
CLPTM1	O96005	U1 - MOCK	0.0741034	0.855409	0.412101	1
TMED4	Q7Z7H5|Q7Z7H5-2	U1 - MOCK	0.0593964	0.855297	0.41216	1
PRDX6	P30041	U1 - MOCK	-0.0710437	-0.855023	0.412304	1
C14orf166	Q9Y224	U1 - MOCK	-0.0407975	-0.854025	0.412832	1
FNDC3B	Q53EP0	U1 - MOCK	0.0614277	0.85308	0.413332	1
UPF2	Q9HAU5	U1 - MOCK	0.0470993	0.85232	0.413734	1
RHEB	Q15382	U1 - MOCK	-0.0437823	-0.852218	0.413788	1
TTYH3	Q9C0H2|Q9C0H2-2|Q9C0H2-4	U1 - MOCK	-0.0727478	-0.851302	0.414274	1
YKT6	O15498	U1 - MOCK	-0.0556578	-0.851035	0.414415	1
GTPBP4	Q9BZE4	U1 - MOCK	0.042103	0.850994	0.414437	1
EXOC3	O60645|O60645-2|O60645-3	U1 - MOCK	0.0638449	0.850824	0.414527	1
YWHAQ	P27348	U1 - MOCK	0.0531333	0.848489	0.415766	1
RARS	P54136	U1 - MOCK	0.0434965	0.847059	0.416526	1
DBN1	Q16643|Q16643-3	U1 - MOCK	0.0443883	0.846287	0.416937	1
MAGT1	A0A087WU53|Q9H0U3	U1 - MOCK	0.0438395	0.84588	0.417154	1
SRSF11	Q05519|Q05519-2	U1 - MOCK	-0.160558	-0.845121	0.417558	1
MYADM	C9J5M0|C9JC07|C9JJV6|C9JZL8|Q96S97	U1 - MOCK	0.0851841	0.844677	0.417794	1
PPM1G	O15355	U1 - MOCK	0.0531921	0.843832	0.418245	1
ZCCHC3	Q9NUD5	U1 - MOCK	0.105683	0.843448	0.41845	1
PSMD5	F2Z3J2|Q16401|Q16401-2	U1 - MOCK	0.0405875	0.843204	0.41858	1
RPL4	P36578	U1 - MOCK	0.16628	0.843129	0.41862	1
ERBB3	P21860|P21860-4	U1 - MOCK	-0.070395	-0.842404	0.419007	1
PPP4R3B	Q5MIZ7|Q5MIZ7-2|Q5MIZ7-3	U1 - MOCK	-0.0587348	-0.842025	0.41921	1
PON2	A0A0J9YXF2	U1 - MOCK	0.0467185	0.841255	0.419621	1
NCOR1	O75376|O75376-2	U1 - MOCK	0.0631598	0.840169	0.420202	1
NSUN2	Q08J23	U1 - MOCK	0.0339694	0.839872	0.420361	1
POLR3B	Q9NW08|Q9NW08-2	U1 - MOCK	-0.047716	-0.839817	0.420391	1
RPL34	P49207	U1 - MOCK	-0.0690817	-0.839732	0.420436	1
SND1	Q7KZF4	U1 - MOCK	0.0818951	0.839532	0.420543	1
SRPRA	P08240	U1 - MOCK	0.0469856	0.839045	0.420804	1
FXR1	P51114|P51114-2	U1 - MOCK	0.0711727	0.838821	0.420924	1
PTPN1	P18031	U1 - MOCK	-0.0302924	-0.8385	0.421095	1
OCRL	Q01968|Q01968-2	U1 - MOCK	-0.0481248	-0.838211	0.42125	1
TSR1	Q2NL82	U1 - MOCK	-0.0444293	-0.83799	0.421369	1
ANXA5	P08758	U1 - MOCK	0.0397806	0.83731	0.421734	1
EIF2B4	Q9UI10|Q9UI10-3	U1 - MOCK	0.0418846	0.83709	0.421852	1
RBBP5	Q15291|Q15291-2	U1 - MOCK	0.0493024	0.837015	0.421892	1
WDR61	H0YMF9|H0YN81|Q9GZS3	U1 - MOCK	0.0659865	0.836732	0.422044	1
TSPAN3	O60637|O60637-3	U1 - MOCK	-0.234534	-0.835253	0.422838	1
BICD2	Q8TD16|Q8TD16-2	U1 - MOCK	0.0452563	0.835222	0.422855	1
PSMC5	P62195|P62195-2	U1 - MOCK	-0.0452822	-0.834506	0.42324	1
SLC46A1	Q96NT5|Q96NT5-2	U1 - MOCK	-0.0855058	-0.834415	0.423288	1
VDAC3	Q9Y277|Q9Y277-2	U1 - MOCK	0.0514707	0.833204	0.42394	1
KAT7	O95251	U1 - MOCK	-0.0445749	-0.832631	0.424248	1
RPL30	P62888	U1 - MOCK	-0.0424944	-0.830264	0.425525	1
HDAC2	Q92769|Q92769-3	U1 - MOCK	0.0703256	0.829977	0.42568	1
AP3S1	Q92572	U1 - MOCK	-0.0560207	-0.829672	0.425844	1
GNL1	P36915	U1 - MOCK	-0.035163	-0.829343	0.426022	1
ADRM1	A0A087WX59|Q16186	U1 - MOCK	0.0441441	0.828928	0.426246	1
EIF3E	P60228	U1 - MOCK	0.0335669	0.828674	0.426383	1
SCAMP1	O15126	U1 - MOCK	0.0675514	0.828484	0.426486	1
ACSS3	A0A0B4J1R2|Q9H6R3	U1 - MOCK	0.043139	0.828309	0.426581	1
GNPTG	Q9UJJ9	U1 - MOCK	0.068464	0.828215	0.426632	1
HSPH1	Q92598|Q92598-2|Q92598-3	U1 - MOCK	0.0360029	0.823479	0.429197	1
DDX23	Q9BUQ8	U1 - MOCK	-0.127176	-0.822929	0.429496	1
SEC24A	O95486	U1 - MOCK	0.04296	0.822171	0.429907	1
NUDT21	O43809	U1 - MOCK	-0.0377894	-0.822008	0.429996	1
GMPPB	Q9Y5P6|Q9Y5P6-2	U1 - MOCK	-0.0366094	-0.821659	0.430186	1
IGHMBP2	P38935	U1 - MOCK	0.0452789	0.821544	0.430248	1
FUBP3	Q96I24	U1 - MOCK	0.163156	0.821225	0.430422	1
TXNRD1	A0A087WSW9|A0A087WSY9|Q16881|Q16881-3|Q16881-4	U1 - MOCK	0.0410534	0.82112	0.430479	1
[truncated: 1,696 more rows]

## Sheet: U1_Huh7_enzyme_1
gene_name	protein_id	comparison	logFC	t	pvalue	fdr
SNRPD2	P62316	U1 - MOCK	1.4119	23.2237	4.05188e-10	8.47614e-14
PABPN1|BCL2L2	Q86U42|Q86U42-2|Q92843-2	U1 - MOCK	1.72263	22.6196	5.26739e-10	8.47614e-14
PURA	Q00577	U1 - MOCK	1.34569	20.8306	1.19411e-09	8.47614e-14
SNRNP70	P08621	U1 - MOCK	3.80803	20.1717	1.64209e-09	8.47614e-14
FUS	H3BPE7|P35637|P35637-2	U1 - MOCK	1.37671	17.623	6.22984e-09	8.47614e-14
SF3A1	Q15459	U1 - MOCK	0.990301	17.5588	6.45754e-09	8.47614e-14
RBM27	Q9P2N5	U1 - MOCK	0.787626	17.5323	6.554e-09	8.47614e-14
RBM12B	Q8IXT5	U1 - MOCK	0.877051	17.327	7.35876e-09	8.47614e-14
YBX1	P67809	U1 - MOCK	2.46368	17.1736	8.03057e-09	8.47614e-14
ZC3H14	Q6PJT7|Q6PJT7-2|Q6PJT7-3|Q6PJT7-5	U1 - MOCK	1.03861	16.6904	1.06258e-08	3.81426e-12
RBMX	P38159|P38159-2	U1 - MOCK	1.46302	16.4196	1.24731e-08	6.86567e-12
HNRNPA3	P51991|P51991-2	U1 - MOCK	1.46399	16.2169	1.40858e-08	1.71642e-11
PURB	Q96QR8	U1 - MOCK	1.56654	15.9726	1.63399e-08	1.71642e-11
FUBP1	Q96AE4|Q96AE4-2	U1 - MOCK	1.24775	15.8797	1.72975e-08	2.56827e-11
GAR1	Q9NY12	U1 - MOCK	0.843827	15.6797	1.95773e-08	2.56827e-11
HNRNPD	Q14103-3|Q14103-4	U1 - MOCK	1.45738	15.6518	1.99211e-08	2.56827e-11
SNRPD1	P62314	U1 - MOCK	1.31465	15.6219	2.02958e-08	1.6859e-10
DAZAP1	K7EK33|K7EQ02|K7EQ55|Q96EP5|Q96EP5-2	U1 - MOCK	1.50722	15.3904	2.34771e-08	4.30249e-10
SAFB2	Q14151	U1 - MOCK	0.760949	14.9886	3.03753e-08	4.30249e-10
SAFB	Q15424|Q15424-3|Q15424-4	U1 - MOCK	0.943879	14.9177	3.18095e-08	4.30249e-10
EWSR1	B0QYK0|Q01844|Q01844-3|Q01844-5|Q01844-6	U1 - MOCK	1.1243	14.8984	3.22132e-08	4.30249e-10
TAF15	A0A075B7D9|Q92804|Q92804-2	U1 - MOCK	1.38878	14.858	3.30757e-08	1.187e-09
RBM22	Q9NW64|Q9NW64-2	U1 - MOCK	0.828051	14.7272	3.60435e-08	1.54272e-08
HNRNPDL	A0A087WUK2|O14979|O14979-3	U1 - MOCK	1.46669	14.2194	5.06555e-08	3.46879e-08
HNRNPM	M0QZM1|P52272|P52272-2	U1 - MOCK	1.60658	13.7843	6.84199e-08	3.46879e-08
HNRNPAB	Q99729-3	U1 - MOCK	1.44361	13.7056	7.23084e-08	3.46879e-08
KHDRBS1	Q07666	U1 - MOCK	1.16192	13.6559	7.48885e-08	4.39108e-08
HNRNPF	P52597	U1 - MOCK	1.64505	13.438	8.74587e-08	4.39108e-08
SRSF1	J3KTL2|Q07955	U1 - MOCK	0.725284	13.4191	8.86529e-08	4.39108e-08
CNBP	P62633|P62633-2|P62633-3|P62633-4|P62633-5|P62633-6|P62633-7|P62633-8	U1 - MOCK	1.48842	13.3805	9.11434e-08	4.39108e-08
SSB	P05455	U1 - MOCK	1.34688	13.3673	9.20141e-08	4.39108e-08
RBM6	P78332	U1 - MOCK	0.689522	13.3235	9.49683e-08	4.39108e-08
R3HCC1	A0A0R4J2E2|Q9Y3T6	U1 - MOCK	0.560658	13.302	9.64574e-08	7.1053e-08
SRSF7	A0A0B4J1Z1|C9JAB2|Q16629|Q16629-2|Q16629-3|Q16629-4	U1 - MOCK	1.08968	13.1606	1.06903e-07	7.1053e-08
HNRNPH1	G8JLB6|P31943	U1 - MOCK	1.84857	13.1449	1.08138e-07	7.1053e-08
PABPC4	Q13310-3	U1 - MOCK	0.914422	13.1366	1.08794e-07	7.1053e-08
PABPC1	H0YAR2|P11940	U1 - MOCK	0.981122	13.1285	1.09444e-07	1.03096e-07
CSTF2	E7EWR4|E9PID8|P33240|P33240-2	U1 - MOCK	0.9937	13.0831	1.13146e-07	2.08596e-07
SRSF3	P84103|P84103-2	U1 - MOCK	1.06975	12.9726	1.22754e-07	2.08596e-07
HNRNPA1	F8W6I7|P09651|P09651-2	U1 - MOCK	1.99817	12.9343	1.26285e-07	2.08596e-07
ZNF326	Q5BKZ1	U1 - MOCK	0.889947	12.8935	1.30173e-07	5.03972e-07
KHSRP	A0A087WTP3|Q92945	U1 - MOCK	1.99736	12.7797	1.41729e-07	5.03972e-07
YBX3	P16989|P16989-2	U1 - MOCK	1.69576	12.7138	1.48921e-07	5.03972e-07
SFPQ	P23246	U1 - MOCK	1.17787	12.6555	1.55634e-07	1.29387e-06
HNRNPA0	Q13151	U1 - MOCK	1.51242	12.5301	1.71188e-07	1.29387e-06
RBM15	A0A087WWP4|Q96T37|Q96T37-2|Q96T37-3|Q96T37-4	U1 - MOCK	0.696168	12.3853	1.91308e-07	1.29387e-06
HNRNPH3	P31942|P31942-2	U1 - MOCK	2.3818	12.2655	2.09924e-07	1.29387e-06
CIRBP	Q14011	U1 - MOCK	1.48446	12.2552	2.11611e-07	1.29387e-06
U2AF2	P26368|P26368-2	U1 - MOCK	1.10284	12.2343	2.15076e-07	1.29387e-06
SNRPD3	P62318|P62318-2	U1 - MOCK	1.08505	12.2224	2.17082e-07	1.38263e-06
ZC3H11A	O75152	U1 - MOCK	0.680563	12.1581	2.2828e-07	1.38263e-06
PTTG1IP	P53801	U1 - MOCK	-0.57793	-12.1154	2.36062e-07	1.38263e-06
PUF60	A0A0J9YVP6|A0A0J9YYL3|Q9UHX1-2|Q9UHX1-4|Q9UHX1-6	U1 - MOCK	0.567917	12.0996	2.3903e-07	1.38263e-06
AKAP8	O43823	U1 - MOCK	0.819609	12.0722	2.44233e-07	1.38263e-06
RBM14	Q96PK6	U1 - MOCK	0.953379	12.0344	2.51649e-07	1.38263e-06
YLPM1	P49750-4	U1 - MOCK	0.79234	12.0261	2.53314e-07	2.66487e-06
ZNF638	Q14966|Q14966-3	U1 - MOCK	0.525379	11.9807	2.62583e-07	1.36824e-05
SNRPA	P09012	U1 - MOCK	1.0087	11.7682	3.11288e-07	1.36824e-05
HNRNPH2	P55795	U1 - MOCK	1.60886	11.6543	3.41385e-07	1.36824e-05
RBM3	P98179	U1 - MOCK	1.71157	11.5936	3.58712e-07	1.36824e-05
NONO	Q15233	U1 - MOCK	0.895094	11.4593	4.0055e-07	1.36824e-05
TARDBP	Q13148	U1 - MOCK	1.75554	11.3998	4.20769e-07	1.36824e-05
TRUB2	O95900	U1 - MOCK	1.53439	11.3589	4.35318e-07	1.36824e-05
ZCRB1	G3V1V1|Q8TBF4	U1 - MOCK	1.41384	11.331	4.4557e-07	1.36824e-05
RPL37	D6RG19|P61927	U1 - MOCK	0.841158	11.3271	4.47011e-07	1.36824e-05
CHTOP	Q9Y3Y2|Q9Y3Y2-3|Q9Y3Y2-4|X6R700	U1 - MOCK	1.94075	11.3062	4.54874e-07	2.71602e-05
HNRNPR	O43390	U1 - MOCK	1.63438	11.1633	5.12895e-07	2.71602e-05
SF3B2	Q13435	U1 - MOCK	0.55102	11.1511	5.18229e-07	2.71602e-05
ESRP2	Q9H6T0|Q9H6T0-2	U1 - MOCK	1.00232	11.1059	5.38433e-07	2.71602e-05
RBM5	P52756	U1 - MOCK	0.691814	11.0632	5.58344e-07	2.71602e-05
HNRNPUL1	Q9BUJ2|Q9BUJ2-2	U1 - MOCK	0.776158	11.0463	5.66464e-07	2.71602e-05
SRSF9	Q13242	U1 - MOCK	1.20485	11.0136	5.82498e-07	2.71602e-05
NF2	P35240|P35240-2|P35240-3|P35240-5|P35240-8	U1 - MOCK	1.23092	10.9963	5.91176e-07	8.12024e-05
SUGP1	Q8IWZ8	U1 - MOCK	0.458305	10.9147	6.3407e-07	9.10797e-05
CPSF7	Q8N684|Q8N684-2|Q8N684-3	U1 - MOCK	0.478709	10.7982	7.01287e-07	9.10797e-05
MATR3	A0A0R4J2E8|A8MXP9|P43243	U1 - MOCK	0.763281	10.7519	7.30185e-07	9.10797e-05
KIF1C	O43896	U1 - MOCK	0.607782	10.6761	7.8026e-07	9.10797e-05
RBM26	A0A087X0H9|Q5T8P6|Q5T8P6-2|Q5T8P6-3	U1 - MOCK	0.543415	10.6381	8.06758e-07	9.10797e-05
MEPCE	Q7L2J0	U1 - MOCK	0.567653	10.6127	8.24962e-07	9.10797e-05
SNRPB	A8MT02|J3QLE5|P14678|P14678-2|P14678-3|P63162|P63162-2	U1 - MOCK	0.877244	10.5512	8.71084e-07	9.10797e-05
HNRNPUL2	Q1KMD3	U1 - MOCK	0.6627	10.546	8.75106e-07	9.10797e-05
RBM45	Q8IUH3|Q8IUH3-3	U1 - MOCK	0.702769	10.5266	8.90362e-07	0.000196255
PARP12	Q9H0J9	U1 - MOCK	0.630977	10.3955	1.00091e-06	0.000196255
NCOA5	Q9HCD5	U1 - MOCK	0.547259	10.312	1.07907e-06	0.000196255
PSPC1	Q8WXF1	U1 - MOCK	0.952178	10.2885	1.10226e-06	0.000196255
FUBP3	Q96I24	U1 - MOCK	2.04367	10.2865	1.10423e-06	0.000196255
EIF4H	Q15056	U1 - MOCK	1.15944	10.2438	1.14787e-06	0.000196255
WDR33	Q9C0J8	U1 - MOCK	0.676141	10.2182	1.17492e-06	0.000196255
TIAL1	Q01085-2	U1 - MOCK	1.48161	10.2146	1.17879e-06	0.000314146
RPL5	P46777	U1 - MOCK	2.18223	10.1674	1.23076e-06	0.000428817
LIN28B	Q6ZN17	U1 - MOCK	1.07731	10.1083	1.29928e-06	0.000428817
RAVER1	A0A087WZ13|E9PAU2	U1 - MOCK	0.702956	9.98984	1.44945e-06	0.000428817
XRN2	Q9H0D6	U1 - MOCK	0.584353	9.98507	1.45588e-06	0.000428817
RBM15B	Q8NDT2	U1 - MOCK	0.862886	9.94684	1.50858e-06	0.000428817
TBCD	I3L120|J3KR97|Q9BTW9|Q9BTW9-4	U1 - MOCK	0.532876	9.93784	1.52128e-06	0.000609073
RPL23A	A8MUS3|P62750	U1 - MOCK	0.652983	9.87235	1.61732e-06	0.000609073
HNRNPC	B4DY08|P07910-2	U1 - MOCK	1.53882	9.84734	1.65573e-06	0.000731912
RBM10	A0A0A0MR66|P98175|P98175-2	U1 - MOCK	0.69912	9.78714	1.75229e-06	0.000731912
SNRPB2	P08579	U1 - MOCK	0.429647	9.73756	1.83644e-06	0.000731912
ALYREF	E9PB61|Q86V81	U1 - MOCK	1.11609	9.72063	1.86617e-06	0.00118549
ELAVL1	Q15717|Q15717-2	U1 - MOCK	1.6326	9.61691	2.06019e-06	0.00118549
A1CF	Q9NQ94	U1 - MOCK	1.83445	9.61555	2.06288e-06	0.00126851
MRPS10	P82664	U1 - MOCK	0.53248	9.55802	2.18005e-06	0.00126851
HNRNPK	P61978-3	U1 - MOCK	1.27534	9.4866	2.33569e-06	0.00126851
LARP4B	Q92615	U1 - MOCK	0.607899	9.45616	2.40567e-06	0.00126851
FBL	P22087	U1 - MOCK	0.363036	9.42208	2.48672e-06	0.00126851
MRPL28	A2IDC6|Q13084	U1 - MOCK	1.82579	9.41009	2.51597e-06	0.00126851
PTBP2	Q9UKA9|Q9UKA9-2|Q9UKA9-3|Q9UKA9-4	U1 - MOCK	0.758576	9.38603	2.57574e-06	0.00159531
RPL36	Q9Y3U8	U1 - MOCK	0.523912	9.34108	2.69159e-06	0.00159531
RALY	Q9UKM9	U1 - MOCK	2.1616	9.29283	2.82232e-06	0.00159531
GRSF1	F5H5I6|Q12849	U1 - MOCK	0.917966	9.28507	2.84398e-06	0.00192909
CSDE1	O75534|O75534-2|O75534-3|O75534-4	U1 - MOCK	1.01587	9.24601	2.95579e-06	0.00192909
NCBP3	Q53F19	U1 - MOCK	0.519299	9.2173	3.04101e-06	0.0045639
LSM14A	Q8ND56|Q8ND56-2|Q8ND56-3	U1 - MOCK	0.715185	9.07136	3.51771e-06	0.0045639
SCAF11	F8VXG7|Q99590|Q99590-2	U1 - MOCK	0.452411	9.06296	3.54751e-06	0.0045639
SF1	Q15637|Q15637-2|Q15637-3|Q15637-4|Q15637-6	U1 - MOCK	0.60679	8.95408	3.9598e-06	0.0045639
MSI1	O43347	U1 - MOCK	0.958537	8.94708	3.98802e-06	0.0045639
SCAF8	A0A0A0MT33|Q9UPN6|Q9UPN6-2	U1 - MOCK	0.377286	8.9434	4.00298e-06	0.00612147
SYNCRIP	O60506|O60506-3	U1 - MOCK	1.68445	8.83097	4.48977e-06	0.00612147
PPHLN1	Q8NEY8-6|Q8NEY8-8	U1 - MOCK	0.633259	8.81176	4.57922e-06	0.00612147
CCDC9	Q9Y3X0	U1 - MOCK	0.57437	8.77246	4.76825e-06	0.00612147
LARP4	Q71RC2|Q71RC2-3|Q71RC2-4	U1 - MOCK	0.691657	8.74255	4.91783e-06	0.00612147
AKAP8L	Q9ULX6|Q9ULX6-2	U1 - MOCK	0.546019	8.69991	5.13996e-06	0.00612147
ILF3	Q12906-7	U1 - MOCK	0.661468	8.68964	5.19507e-06	0.00643207
RPL22	K7ERI7|P35268	U1 - MOCK	0.827589	8.61067	5.64094e-06	0.00643207
HNRNPL	P14866	U1 - MOCK	1.2806	8.59239	5.74999e-06	0.00643207
MRPL24	Q96A35	U1 - MOCK	0.772911	8.57185	5.87529e-06	0.00643207
RRS1	Q15050	U1 - MOCK	0.376345	8.53348	6.11724e-06	0.00643207
MRPL46	Q9H2W6	U1 - MOCK	1.70838	8.5198	6.20617e-06	0.00643207
PUM2	Q8TB72-3	U1 - MOCK	1.26466	8.51638	6.22857e-06	0.0080788
MRPL51	Q4U2R6	U1 - MOCK	1.42807	8.46604	6.56927e-06	0.0080788
SPEN	Q96T58	U1 - MOCK	0.514242	8.45415	6.65268e-06	0.0080788
TIA1	F8W8I6|P31483	U1 - MOCK	1.32224	8.42053	6.89475e-06	0.0080788
RBFOX2	O43251-6|O43251-8	U1 - MOCK	1.23354	8.40681	6.99629e-06	0.00932543
BAG4	O95429|O95429-2	U1 - MOCK	0.512436	8.31556	7.71423e-06	0.00932543
HNRNPA2B1	P22626	U1 - MOCK	1.97114	8.30586	7.79516e-06	0.00932543
LARP7	Q4G0J3	U1 - MOCK	1.05344	8.28817	7.94514e-06	0.00932543
PCBP1	Q15365	U1 - MOCK	0.669889	8.27905	8.0236e-06	0.00932543
PDLIM7	Q9NR12|Q9NR12-2	U1 - MOCK	0.477774	8.24736	8.30303e-06	0.00932543
MRPL40	Q9NQ50	U1 - MOCK	0.604136	8.20842	8.66098e-06	0.00932543
ZCCHC8	Q6NZY4	U1 - MOCK	0.393629	8.20616	8.68228e-06	0.00932543
ATXN2	H0YH87|Q99700|Q99700-2|Q99700-4|V9GY86	U1 - MOCK	0.505296	8.16944	9.03616e-06	0.00932543
CELF1	Q92879|Q92879-2|Q92879-3|Q92879-6	U1 - MOCK	1.8139	8.16025	9.12714e-06	0.00932543
POLDIP3	Q9BY77	U1 - MOCK	0.448902	8.15681	9.16142e-06	0.00932543
SNRPE	P62304	U1 - MOCK	0.825801	8.15499	9.17967e-06	0.00932543
PTBP1	A6NLN1|P26599|P26599-2|P26599-3	U1 - MOCK	1.0238	8.1455	9.27523e-06	0.0519592
FLNC	Q14315|Q14315-2	U1 - MOCK	0.475495	8.0052	1.08222e-05	0.0519592
MRPL41	Q8IXM3	U1 - MOCK	1.26422	7.77934	1.39324e-05	0.0519592
LARP1	Q6PKG0	U1 - MOCK	0.723013	7.74501	1.44846e-05	0.0519592
ZCCHC3	Q9NUD5	U1 - MOCK	0.970127	7.7425	1.45259e-05	0.0519592
DDX5	P17844|P17844-2	U1 - MOCK	0.571219	7.71275	1.50252e-05	0.0519592
SECISBP2	Q96T21|Q96T21-2|Q96T21-3	U1 - MOCK	0.485259	7.70071	1.52326e-05	0.0519592
ZFP36L2	A0A087WUU9|P47974	U1 - MOCK	0.738699	7.6983	1.52745e-05	0.0519592
KANK2	Q63ZY3|Q63ZY3-2|Q63ZY3-3	U1 - MOCK	0.540397	7.67227	1.57348e-05	0.0546064
CPEB4	B7ZLQ8|E5RJM0|Q17RY0|Q17RY0-2	U1 - MOCK	0.867861	7.60694	1.69578e-05	0.0546064
MSI2	B4DHE8|Q96DH6|Q96DH6-2	U1 - MOCK	0.919494	7.57593	1.75739e-05	0.0546064
MKRN2	C9J494|Q9H000|Q9H000-2	U1 - MOCK	0.62003	7.54708	1.8169e-05	0.0546064
MEX3A	A1L020	U1 - MOCK	0.667634	7.44622	2.04272e-05	0.0546064
FYTTD1	Q96QD9	U1 - MOCK	0.767992	7.43833	2.06163e-05	0.0546064
ZFR	Q96KR1	U1 - MOCK	0.471297	7.42079	2.10433e-05	0.0546064
RBM47	A0AV96|A0AV96-2	U1 - MOCK	1.437	7.42018	2.10583e-05	0.0546064
SNRPG	A8MWD9|F5H013|P62308|Q49AN9	U1 - MOCK	2.48794	7.36023	2.25931e-05	0.0546064
MRPL45	A0A087X2D5|Q9BRJ2	U1 - MOCK	0.756285	7.34703	2.29471e-05	0.0546064
FMR1	Q06787-5|Q06787-6|Q06787-8	U1 - MOCK	0.463919	7.33299	2.33301e-05	0.0546064
PRRC2A	P48634	U1 - MOCK	0.565833	7.33029	2.34048e-05	0.0546064
RPS2	P15880	U1 - MOCK	2.83172	7.31523	2.38247e-05	0.0683914
PHAX	Q9H814	U1 - MOCK	0.286507	7.25311	2.56459e-05	0.0683914
RBM42	K7EP90|K7EQ03|Q9BTD8|Q9BTD8-2|Q9BTD8-3|Q9BTD8-4	U1 - MOCK	0.740127	7.22649	2.64717e-05	0.0683914
PUM1	Q14671|Q14671-2|Q14671-3|Q5T1Z4|Q5T1Z8	U1 - MOCK	0.941313	7.20224	2.72494e-05	0.0683914
RPS24	A0A087WUS0|E7ETK0|P62847|P62847-2|P62847-3|P62847-4	U1 - MOCK	0.894987	7.11231	3.03555e-05	0.0683914
ATXN2L	Q8WWM7	U1 - MOCK	0.457494	7.10464	3.06379e-05	0.0683914
TMEM9	B1ALM5|Q9P0T7	U1 - MOCK	-0.521035	-7.08844	3.12432e-05	0.0683914
FASTKD2	Q9NYY8	U1 - MOCK	0.483882	7.08275	3.14586e-05	0.0683914
MKRN1	C9IY57|C9J031|Q9UHC7|Q9UHC7-2|Q9UHC7-3|Q9UHC7-4	U1 - MOCK	0.574248	7.07902	3.16009e-05	0.0683914
SUGP2	M0R2Z9|Q8IX01|Q8IX01-4	U1 - MOCK	0.459731	7.05973	3.23477e-05	0.0683914
DKC1	O60832	U1 - MOCK	0.49363	7.0146	3.41703e-05	0.0683914
SF3B4	Q15427	U1 - MOCK	1.29517	7.01046	3.43431e-05	0.0683914
IGF2BP2	F8W930|Q9Y6M1|Q9Y6M1-1	U1 - MOCK	0.826646	7.00285	3.46629e-05	0.0683914
RPS18	P62269	U1 - MOCK	0.681521	6.99055	3.51868e-05	0.0683914
NUFIP2	Q7Z417	U1 - MOCK	0.564189	6.98412	3.54638e-05	0.0683914
NGRN	Q9NPE2	U1 - MOCK	0.750041	6.97881	3.5695e-05	0.0683914
DDX17	H3BLZ8	U1 - MOCK	0.464025	6.96734	3.61989e-05	0.0683914
MRPL39	Q9NYK5	U1 - MOCK	0.537118	6.93579	3.76253e-05	0.0683914
SF3B1	O75533	U1 - MOCK	0.255096	6.93011	3.78884e-05	0.0683914
G3BP2	Q9UN86-2	U1 - MOCK	0.530318	6.92783	3.79945e-05	0.0683914
CNNM4	Q6P4Q7	U1 - MOCK	-0.521705	-6.92378	3.81839e-05	0.0904849
RNMT	O43148|O43148-2	U1 - MOCK	0.505992	6.88125	4.02363e-05	0.0904849
FAM120A	Q9NZB2|Q9NZB2-6	U1 - MOCK	0.815916	6.85307	4.16615e-05	0.0904849
HDLBP	A0A024R4E5	U1 - MOCK	0.853241	6.85304	4.16628e-05	0.0904849
TOE1	Q96GM8	U1 - MOCK	0.373443	6.84322	4.21723e-05	0.0904849
TFAM	Q00059	U1 - MOCK	0.489274	6.81238	4.38163e-05	0.0904849
RPL34	P49207	U1 - MOCK	0.55954	6.80157	4.44089e-05	0.0904849
TSNAX	Q99598	U1 - MOCK	0.359758	6.79279	4.48964e-05	0.0904849
SNW1	Q13573	U1 - MOCK	0.298277	6.7741	4.59537e-05	0.0904849
AKAP1	Q92667	U1 - MOCK	0.415515	6.7724	4.6051e-05	0.129825
IGF2BP3	O00425	U1 - MOCK	0.72174	6.75133	4.72781e-05	0.134018
UBAP2L	Q14157-4|Q14157-5	U1 - MOCK	0.508649	6.71747	4.9325e-05	0.134018
IGF2BP1	Q9NZI8	U1 - MOCK	0.688831	6.64664	5.39219e-05	0.134018
CAPRIN1	Q14444|Q14444-2	U1 - MOCK	0.595059	6.64613	5.39568e-05	0.134018
RPL35	P42766	U1 - MOCK	0.724089	6.63998	5.43777e-05	0.134018
UBAP2	Q5T6F2	U1 - MOCK	0.588064	6.61496	5.61262e-05	0.134018
FXR2	P51116	U1 - MOCK	0.357008	6.57999	5.86721e-05	0.134018
NOL12|V9GYY5	Q9UGY1|V9GYY5	U1 - MOCK	0.391571	6.57799	5.88218e-05	0.134018
ZC3H4	Q9UPT8	U1 - MOCK	0.31298	6.57303	5.91939e-05	0.134018
PAIP1	Q9H074|Q9H074-3	U1 - MOCK	0.405437	6.5703	5.93996e-05	0.134018
RBM12	Q9NTZ6	U1 - MOCK	0.362714	6.54639	6.12365e-05	0.134018
RPL15	P61313	U1 - MOCK	0.701055	6.54139	6.16283e-05	0.134018
DHX36	Q9H2U1|Q9H2U1-2|Q9H2U1-3	U1 - MOCK	0.324306	6.52673	6.27931e-05	0.134018
RBPMS	B4E3T4|Q93062|Q93062-2|Q93062-3|Q93062-4|Q93062-5	U1 - MOCK	0.83454	6.51393	6.38291e-05	0.134018
RPL27A	P46776	U1 - MOCK	0.440163	6.5058	6.44965e-05	0.14038
KHDRBS3	O75525|O75525-2	U1 - MOCK	0.458922	6.4783	6.68114e-05	0.14038
LSM14B	Q5TBP9|Q9BX40	U1 - MOCK	0.50872	6.41959	7.20584e-05	0.14038
TNPO1	Q92973|Q92973-2	U1 - MOCK	0.266156	6.41559	7.24316e-05	0.14038
MRPS7	J3QLS3|J3QQS1|Q9Y2R9	U1 - MOCK	0.94856	6.38165	7.56842e-05	0.14038
SLC39A6	K7EQ91|Q13433|Q13433-2	U1 - MOCK	-0.362981	-6.37766	7.60766e-05	0.14038
L1RE1	Q9UN81	U1 - MOCK	0.492323	6.37129	7.67079e-05	0.14038
PATL1	Q86TB9|Q86TB9-4	U1 - MOCK	0.482694	6.36213	7.76257e-05	0.14038
R3HDM1	Q15032|Q15032-2|Q15032-3|Q15032-4	U1 - MOCK	0.68975	6.35711	7.81335e-05	0.14038
GADD45GIP1	Q8TAE8	U1 - MOCK	0.779999	6.35205	7.86491e-05	0.14038
PRPF31	E7EVX8|Q8WWY3	U1 - MOCK	0.362244	6.33322	8.06e-05	0.14038
PRPF3	O43395	U1 - MOCK	0.287254	6.33145	8.07861e-05	0.14038
PTBP3	O95758|O95758-1|O95758-2|O95758-4|O95758-5|O95758-6	U1 - MOCK	0.835912	6.31843	8.217e-05	0.14038
SLBP	E7EUV9|F8W8D3|H0YAE8|Q14493|Q14493-2	U1 - MOCK	0.412517	6.31352	8.26974e-05	0.14038
MRPL21	Q7Z2W9	U1 - MOCK	0.409797	6.30285	8.38583e-05	0.14038
RPL8	P62917	U1 - MOCK	0.903753	6.30248	8.38987e-05	0.14038
FAM98A	Q8NCA5|Q8NCA5-2	U1 - MOCK	0.655334	6.27964	8.6444e-05	0.14038
RPL32	D3YTB1|F8W727|P62910	U1 - MOCK	0.518547	6.27362	8.71278e-05	0.14038
PPP1R10	Q96QC0	U1 - MOCK	0.36027	6.25074	8.97835e-05	0.14038
ZC3H7B	Q9UGR2|Q9UGR2-2	U1 - MOCK	0.746917	6.24814	9.00908e-05	0.14038
YIPF3	E7EQR8|Q9GZM5	U1 - MOCK	-0.515108	-6.2292	9.23622e-05	0.14038
RNF167	I3L0L6|Q9H6Y7	U1 - MOCK	-0.572172	-6.22758	9.25594e-05	0.14038
TPD52L2	A0A087WYR3|O43399|O43399-2|O43399-3|O43399-4|O43399-5|O43399-7	U1 - MOCK	0.337019	6.22488	9.28889e-05	0.14038
ATP5J2-PTCD1	G3V325	U1 - MOCK	0.518936	6.22371	9.30333e-05	0.17989
CASC3	O15234	U1 - MOCK	0.662581	6.18583	9.78013e-05	0.17989
RBMS2	F8W1T6|Q15434	U1 - MOCK	0.850675	6.1822	9.82721e-05	0.17989
MRPL48	F5H702|Q96GC5|Q96GC5-3	U1 - MOCK	0.506737	6.17285	9.94958e-05	0.17989
RPL24	C9JNW5|P83731	U1 - MOCK	0.452827	6.16834	0.000100091	0.17989
C1GALT1C1	Q96EU7	U1 - MOCK	-0.328111	-6.16233	0.000100892	0.184431
YIPF1	C9JFB2|Q9Y548	U1 - MOCK	-0.642894	-6.15039	0.000102501	0.240364
CLK3	P49761|P49761-1	U1 - MOCK	0.424004	6.12469	0.000106062	0.240364
CPSF6	Q16630|Q16630-2	U1 - MOCK	0.285439	6.06877	0.000114277	0.240364
RAD23B	P54727	U1 - MOCK	0.284406	6.06121	0.000115438	0.240364
MRPL47	Q9HD33|Q9HD33-2	U1 - MOCK	0.701501	6.05384	0.000116584	0.240364
F11R	Q9Y624	U1 - MOCK	-0.369901	-6.03382	0.000119756	0.240364
HELZ	J3QS41|P42694	U1 - MOCK	0.337724	6.02689	0.000120876	0.240364
PRRC2C	E7EPN9|Q9Y520-7	U1 - MOCK	0.526575	6.02382	0.000121376	0.240364
SF3A3	Q12874	U1 - MOCK	0.785129	6.01107	0.000123476	0.240364
ILF2	B4DY09|Q12905	U1 - MOCK	0.440095	5.99307	0.000126504	0.240364
FST	H0YA75|P19883|P19883-2	U1 - MOCK	-0.348628	-5.99212	0.000126667	0.240364
HEXIM1	O94992	U1 - MOCK	0.268902	5.96062	0.000132171	0.240364
MARCKS	A0A087WZH7|P29966	U1 - MOCK	-0.362871	-5.93795	0.000136291	0.240364
YTHDF1	Q9BYJ9	U1 - MOCK	0.540595	5.91976	0.000139696	0.240364
PUS7	Q96PZ0	U1 - MOCK	0.286194	5.91665	0.000140287	0.240364
RAB35	F5H157|Q15286	U1 - MOCK	-0.316296	-5.91278	0.000141026	0.240364
SF3A2	Q15428	U1 - MOCK	0.305297	5.90638	0.00014226	0.240364
RPL7A	P62424	U1 - MOCK	0.424784	5.89544	0.000144393	0.240364
ZGPAT	Q8N5A5|Q8N5A5-2|Q8N5A5-3	U1 - MOCK	0.275498	5.89417	0.000144642	0.240364
SLC29A3	Q9BZD2	U1 - MOCK	-0.520862	-5.88195	0.000147071	0.240364
ZC3H7A	Q8IWR0	U1 - MOCK	0.759503	5.86652	0.000150198	0.240364
MRPL37	Q9BZE1	U1 - MOCK	1.59644	5.85471	0.000152642	0.240364
STRBP	Q96SI9|Q96SI9-2	U1 - MOCK	0.332624	5.84396	0.000154903	0.240364
RPL14	P50914	U1 - MOCK	0.268558	5.8383	0.000156107	0.240364
SLC19A3	Q9BZV2	U1 - MOCK	-0.526576	-5.8331	0.000157223	0.240364
RPS10	P46783	U1 - MOCK	0.345154	5.81982	0.00016011	0.240364
PCBP2	H3BRU6|Q15366|Q15366-2|Q15366-3|Q15366-6	U1 - MOCK	0.780605	5.79118	0.000166535	0.240364
DDX42	Q86XP3	U1 - MOCK	0.267588	5.77989	0.000169143	0.240364
RPL13	P26373	U1 - MOCK	0.556504	5.77166	0.000171074	0.240364
YTHDF2	Q9Y5A9	U1 - MOCK	0.536688	5.76675	0.000172234	0.240364
TMEM237	Q96Q45|Q96Q45-2|Q96Q45-3|Q96Q45-5	U1 - MOCK	-0.351312	-5.7647	0.000172722	0.240364
SLC20A2	Q08357	U1 - MOCK	-0.348747	-5.74923	0.000176449	0.240364
PAIP2	D6R9Y1|Q9BPZ3	U1 - MOCK	0.471387	5.73982	0.00017876	0.240364
YTHDF3	A0A087X0Q1|Q7Z739	U1 - MOCK	0.513009	5.73455	0.000180067	0.240364
RPS25	P62851	U1 - MOCK	0.348147	5.73052	0.000181075	0.240364
HLTF	A0A0C4DGA6|Q14527|Q14527-2	U1 - MOCK	0.233474	5.72789	0.000181734	0.240364
SSTR2	P30874	U1 - MOCK	-0.326848	-5.72676	0.000182019	0.240364
TRIM56	Q9BRZ2	U1 - MOCK	0.380782	5.72623	0.000182154	0.240364
CKAP2L	Q8IYA6	U1 - MOCK	0.251866	5.72326	0.000182905	0.450328
NUDT21	O43809	U1 - MOCK	0.262386	5.7075	0.000186943	0.708077
OTUD4	Q01804	U1 - MOCK	0.267345	5.65974	0.00019978	0.708077
RPL10	F8W7C6|P27635|X1WI28	U1 - MOCK	0.294883	5.6568	0.0002006	0.708077
TBRG4	Q969Z0|Q969Z0-2	U1 - MOCK	0.482133	5.63985	0.000205402	1
CDK9	P50750|P50750-2	U1 - MOCK	0.291945	5.60622	0.000215299	1
API5	G3V1C3|Q9BZZ5|Q9BZZ5-2	U1 - MOCK	0.440021	5.604	0.000215968	1
LMBRD2	Q68DH5	U1 - MOCK	-0.355098	-5.58722	0.000221113	1
TMEM37	Q8WXS4	U1 - MOCK	-0.291577	-5.57948	0.000223529	1
NCBP2	P52298|P52298-3	U1 - MOCK	0.422917	5.57609	0.000224598	1
ASF1A	Q9Y294	U1 - MOCK	0.443059	5.57066	0.00022632	1
RPS21	P63220|Q8WVC2	U1 - MOCK	0.414449	5.56458	0.000228263	1
DHX9	Q08211	U1 - MOCK	0.323442	5.53965	0.000236423	1
G3BP1	Q13283	U1 - MOCK	0.504401	5.52125	0.000242646	1
NUFIP1	Q9UHK0	U1 - MOCK	0.323803	5.51804	0.00024375	1
SAP18	O00422|X6RAL5	U1 - MOCK	0.276274	5.50638	0.000247801	1
ERAL1	O75616	U1 - MOCK	0.584703	5.48043	0.000257086	1
PPIE	E9PEQ6|E9PKY5|Q9UNP9|Q9UNP9-2|Q9UNP9-3	U1 - MOCK	0.44302	5.46675	0.000262129	1
HNRNPLL|HNRPLL	B7WPG3|C9IYN3|D6W592|Q8WVV9|Q8WVV9-4|Q8WVV9-5	U1 - MOCK	0.435165	5.44874	0.00026893	1
MRPL4	K7ES61|Q9BYD3	U1 - MOCK	0.818908	5.44448	0.000270566	1
ZCCHC11	A0A0C4DFM7|E9PKY2|Q5TAX3	U1 - MOCK	0.306629	5.43005	0.000276187	1
TSPAN7|B4E171	B4DDG0|B4E171|P41732	U1 - MOCK	-0.479902	-5.42815	0.000276938	1
AQR	O60306	U1 - MOCK	0.301527	5.41794	0.000281002	1
EDF1	O60869|O60869-2|O60869-3	U1 - MOCK	0.403485	5.40611	0.000285795	1
IFRD2	A0A0R4J2F6|H7C444|Q12894|Q12894-2	U1 - MOCK	0.425606	5.39765	0.000289273	1
SERBP1	Q8NC51|Q8NC51-3	U1 - MOCK	0.842362	5.39554	0.000290145	1
VTI1B	Q9UEU0	U1 - MOCK	-0.243688	-5.38521	0.00029447	1
NRCAM	C9JYY6|F8W775|Q92823|Q92823-2|Q92823-3|Q92823-4|Q92823-5|Q92823-6	U1 - MOCK	-0.368071	-5.38331	0.000295272	1
QKI	Q96PU8|Q96PU8-3|Q96PU8-5|Q96PU8-6|Q96PU8-8|Q96PU8-9	U1 - MOCK	0.410179	5.37831	0.000297396	1
CLDND1	A0A0R4J2F2|D6R9S8|D6RA76|D6RC11|D6RCE6|D6RCR8|D6RDI6|D6RDP6|D6RDY1|D6RFX6|D6RHU6|D6RIU2|Q9NY35|Q9NY35-2	U1 - MOCK	-0.450163	-5.37444	0.000299048	1
MRPL44	Q9H9J2	U1 - MOCK	0.572691	5.36493	0.000303158	1
IK	Q13123	U1 - MOCK	0.270859	5.36396	0.000303583	1
RBM19	Q9Y4C8	U1 - MOCK	0.502072	5.35623	0.000306969	1
ITGB5	P18084	U1 - MOCK	-0.428849	-5.35549	0.000307297	1
NOP58	Q9Y2X3	U1 - MOCK	0.253784	5.35268	0.00030854	1
RAB8B	Q92930	U1 - MOCK	-0.232496	-5.344	0.000312417	1
MRPL15	Q9P015	U1 - MOCK	0.443876	5.30498	0.000330485	1
MRPL38	Q96DV4	U1 - MOCK	0.455989	5.29754	0.00033406	1
EIF4G3	A0A0U1RQK7	U1 - MOCK	0.291477	5.26052	0.000352447	1
MOV10	Q9HCE1	U1 - MOCK	0.566871	5.24551	0.000360211	1
CNOT4	O95628-10|O95628-4|O95628-8|O95628-9	U1 - MOCK	0.383079	5.24439	0.000360799	1
UPF1	Q92900|Q92900-2	U1 - MOCK	0.47028	5.23975	0.000363241	1
SLC4A7	Q9Y6M7-13|Q9Y6M7-6	U1 - MOCK	-0.374748	-5.23785	0.000364242	1
SLC9A3R2	Q15599	U1 - MOCK	-0.300647	-5.19949	0.000385168	1
PLA2G7	Q13093	U1 - MOCK	-0.376777	-5.18994	0.000390578	1
GPRC5C	A0A0C4DFY5|A8MXZ4|Q9NQ84|Q9NQ84-2	U1 - MOCK	-0.233263	-5.17911	0.00039681	1
CTR9	Q6PD62	U1 - MOCK	-0.332901	-5.17562	0.000398839	1
DDX3X	A0A0D9SF53|A0A0D9SFB3|A0A0D9SG12|O00571	U1 - MOCK	0.358545	5.17561	0.000398843	1
MTERF4	Q7Z6M4	U1 - MOCK	-0.46931	-5.17122	0.000401411	1
SLC2A1	P11166	U1 - MOCK	-0.478124	-5.11596	0.000435309	1
UPF3B	Q9BZI7|Q9BZI7-2	U1 - MOCK	0.231813	5.11364	0.000436796	1
STRAP	Q9Y3F4|Q9Y3F4-2	U1 - MOCK	0.343705	5.10867	0.000440006	1
MARCKSL1	P49006	U1 - MOCK	-0.27526	-5.10084	0.000445109	1
CYB561A3	Q8NBI2|Q8NBI2-2	U1 - MOCK	-0.463876	-5.09296	0.000450307	1
NFX1	Q12986	U1 - MOCK	0.471569	5.08525	0.000455458	1
RPS14	P62263	U1 - MOCK	0.373535	5.08233	0.000457424	1
PEG10	A0A087WX23	U1 - MOCK	0.328565	5.07217	0.000464341	1
CD99	P14209|P14209-3	U1 - MOCK	-0.284259	-5.05484	0.000476392	1
ZC3H13	Q5T200	U1 - MOCK	0.232139	5.04903	0.000480502	1
TSPAN6	A0A087WYV6|A0A087WZU5|O43657	U1 - MOCK	-0.446552	-5.02129	0.000500674	1
KIAA0319L	E7EN73|Q8IZA0|Q8IZA0-2	U1 - MOCK	-0.443491	-4.99411	0.000521321	1
U2AF1L5|U2AF1	P0DN76|Q01081	U1 - MOCK	0.256962	4.99255	0.000522532	1
EIF3A	Q14152	U1 - MOCK	0.372946	4.98297	0.000530039	1
C11orf98	A0A0B4J220	U1 - MOCK	0.247126	4.979	0.000533188	1
IFIT1	P09914|P09914-2	U1 - MOCK	0.243962	4.97339	0.000537668	1
USP10	Q14694|Q14694-2|Q14694-3	U1 - MOCK	0.339912	4.95661	0.000551302	1
TMEM87B	Q96K49|Q96K49-2	U1 - MOCK	-0.431771	-4.94141	0.000563972	1
SLC39A10	Q9ULF5	U1 - MOCK	-0.298405	-4.91785	0.00058423	1
EIF4ENIF1	Q9NRA8|Q9NRA8-3	U1 - MOCK	0.416634	4.91338	0.000588159	1
SERPING1	E9PGN7|P05155|P05155-3	U1 - MOCK	-0.468992	-4.90806	0.000592874	1
GAPVD1	F8W9S7|Q14C86|Q14C86-2|Q14C86-3|Q14C86-4|Q14C86-5|Q14C86-6	U1 - MOCK	0.267556	4.903	0.000597394	1
SND1	Q7KZF4	U1 - MOCK	0.477299	4.89293	0.000606496	1
PRRC2B	Q5JSZ5	U1 - MOCK	0.30079	4.89171	0.000607609	1
SLC2A8	A0A087WT42|Q9NY64	U1 - MOCK	-0.493191	-4.88464	0.000614108	1
SLC19A1	P41440|P41440-2	U1 - MOCK	-0.369148	-4.88049	0.000617956	1
HGSNAT	Q68CP4|Q68CP4-2	U1 - MOCK	-0.307456	-4.86871	0.000629013	1
CCAR2	Q8N163	U1 - MOCK	0.225343	4.86854	0.000629171	1
KIAA2013	Q8IYS2|Q8IYS2-2	U1 - MOCK	-0.22145	-4.85675	0.00064045	1
RPS28	P62857	U1 - MOCK	0.565762	4.84814	0.000648826	1
C19orf43	Q9BQ61	U1 - MOCK	0.288161	4.83784	0.000658999	1
METTL16	Q86W50	U1 - MOCK	0.359802	4.83453	0.000662307	1
MAP7D3	A0A0A0MRP0|Q8IWC1|Q8IWC1-2|Q8IWC1-3|Q8IWC1-4	U1 - MOCK	0.330318	4.81459	0.000682588	1
PFN1	P07737	U1 - MOCK	0.227002	4.80971	0.000687645	1
GSPT1	P15170-2|P15170-3	U1 - MOCK	0.242697	4.80793	0.000689502	1
RPS26	P62854	U1 - MOCK	0.443022	4.80217	0.000695557	1
PDPK1	E9PER6|O15530|O15530-2|O15530-3|O15530-4	U1 - MOCK	0.325689	4.79681	0.00070123	1
ANTXR2	J3KPY9|P58335|P58335-2|P58335-4	U1 - MOCK	-0.347505	-4.78609	0.000712727	1
SLTM	Q9NWH9	U1 - MOCK	0.269178	4.77022	0.000730129	1
SLC43A1	O75387	U1 - MOCK	-0.35023	-4.76753	0.00073312	1
SECISBP2L	Q93073|Q93073-2	U1 - MOCK	0.398642	4.75237	0.000750231	1
AVEN	Q9NQS1	U1 - MOCK	0.241967	4.74355	0.000760378	1
DDX28	Q9NUL7	U1 - MOCK	0.509156	4.7313	0.000774724	1
SORL1	Q92673	U1 - MOCK	-0.239811	-4.72318	0.000784389	1
PPIA	P62937	U1 - MOCK	0.263263	4.72298	0.000784621	1
EPB41L5	Q9HCM4|Q9HCM4-3|Q9HCM4-4	U1 - MOCK	-0.175108	-4.71039	0.000799868	1
TRMT2A	F2Z2W7|Q8IZ69|Q8IZ69-2	U1 - MOCK	0.365595	4.7089	0.000801688	1
SNAP23	O00161|O00161-2	U1 - MOCK	-0.301343	-4.70286	0.000809133	1
TDRD3	Q9H7E2|Q9H7E2-3	U1 - MOCK	0.341297	4.70094	0.000811517	1
STX12	Q86Y82	U1 - MOCK	-0.204825	-4.69421	0.000819917	1
FXR1	P51114|P51114-2	U1 - MOCK	0.397234	4.68168	0.000835806	1
ABCC1	I3L4X2|P33527|P33527-2|P33527-4|P33527-6|P33527-9	U1 - MOCK	-0.437593	-4.66689	0.000854987	1
THUMPD3	Q9BV44	U1 - MOCK	0.270864	4.64611	0.000882737	1
TRIM33	E7EN20|Q9UPN9|Q9UPN9-2	U1 - MOCK	0.234181	4.6442	0.000885334	1
TSPAN4	A8MVV6|E9PN41|J3KQ42|O14817	U1 - MOCK	-0.369978	-4.64146	0.000889069	1
HABP4	Q5JVS0|Q5JVS0-2	U1 - MOCK	0.39837	4.63068	0.000903955	1
ERH	P84090	U1 - MOCK	0.30934	4.62834	0.000907216	1
ADAM17	P78536	U1 - MOCK	-0.283097	-4.61153	0.000931035	1
LENG8	A0A087WTE7|A0A087WUE4|C9JMY0|Q96PV6|Q96PV6-2	U1 - MOCK	0.318064	4.60086	0.000946502	1
MRPL3	E7ETU7|H0Y9G6|P09001	U1 - MOCK	0.770356	4.59453	0.000955809	1
SLC20A1	Q8WUM9	U1 - MOCK	-0.304029	-4.59325	0.000957694	1
TMED2	F5GX39|Q15363	U1 - MOCK	-0.256482	-4.58402	0.000971461	1
SEPP1	P49908	U1 - MOCK	-0.532672	-4.58363	0.000972047	1
CSTF3	Q12996	U1 - MOCK	0.243268	4.57618	0.000983321	1
HP	P00738	U1 - MOCK	-0.430936	-4.57007	0.00099268	1
TNRC6A	H7C269	U1 - MOCK	0.384079	4.56661	0.00099801	1
TRMT10C	Q7L0Y3	U1 - MOCK	0.33884	4.5463	0.00102994	1
STARD3NL	C9JKL2|O95772|O95772-2	U1 - MOCK	-0.288133	-4.53896	0.00104176	1
PRPF40A	O75400-3	U1 - MOCK	-0.378327	-4.53136	0.00105413	1
TMEM30A	Q9NV96	U1 - MOCK	-0.393286	-4.53034	0.00105579	1
PPT1	E9PIA8|P50897|P50897-2	U1 - MOCK	-0.395932	-4.51824	0.00107586	1
SERINC1	Q9NRX5	U1 - MOCK	-0.353223	-4.51542	0.00108058	1
ZNF207	J3QRS9|O43670|O43670-2|O43670-4|X6R4W8	U1 - MOCK	0.313968	4.49751	0.00111116	1
XPO5	Q9HAV4	U1 - MOCK	0.20835	4.4931	0.00111883	1
ZCCHC6	Q5VYS8|Q5VYS8-6	U1 - MOCK	0.31277	4.47756	0.00114631	1
RAB11FIP1	E7EX40|Q6WKZ4|Q6WKZ4-3	U1 - MOCK	-0.210841	-4.47177	0.00115672	1
DCBLD2	Q96PD2|Q96PD2-2	U1 - MOCK	-0.253946	-4.4675	0.00116446	1
PPP2R5E	Q16537|Q16537-2|Q16537-3	U1 - MOCK	0.370744	4.45278	0.0011916	1
RPS6	P62753	U1 - MOCK	0.224124	4.45089	0.00119511	1
TGFBR3	Q03167|Q03167-2	U1 - MOCK	-0.27091	-4.44753	0.00120142	1
DDX43	Q9NXZ2	U1 - MOCK	0.561354	4.43024	0.00123442	1
USP42	Q9H9J4|Q9H9J4-2	U1 - MOCK	0.306587	4.42996	0.00123496	1
RPL31	B7Z4C8|B7Z4E3|C9JU56|H7C2W9|P62899|P62899-2|P62899-3	U1 - MOCK	0.605664	4.42521	0.0012442	1
DDX6	P26196	U1 - MOCK	0.224772	4.42412	0.00124635	1
GOLIM4	O00461	U1 - MOCK	-0.2326	-4.41828	0.00125781	1
MCAM	P43121|P43121-2	U1 - MOCK	-0.394506	-4.41049	0.00127331	1
NTPCR	Q5TDF0|Q9BSD7	U1 - MOCK	0.335481	4.40972	0.00127485	1
AMBP	P02760	U1 - MOCK	-0.347902	-4.40314	0.0012881	1
EIF4G1	Q04637|Q04637-3|Q04637-4|Q04637-5|Q04637-8|Q04637-9	U1 - MOCK	0.259169	4.39276	0.00130931	1
EIF4B	E7EX17|P23588	U1 - MOCK	0.955349	4.3869	0.00132145	1
SLC16A7	O60669	U1 - MOCK	-0.279209	-4.3781	0.00133989	1
ITIH2	P19823|Q5T985	U1 - MOCK	-0.196657	-4.3772	0.00134178	1
PUS1	F5H1S9|G8JLB3|Q9Y606|Q9Y606-2	U1 - MOCK	0.173751	4.35452	0.00139065	1
MRPS15	P82914	U1 - MOCK	0.860608	4.34315	0.00141587	1
DDX1	A0A087X2G1|F1T0B3|Q92499|Q92499-3	U1 - MOCK	0.239007	4.33642	0.00143101	1
REXO4	Q9GZR2	U1 - MOCK	0.238072	4.33326	0.00143818	1
FAM98B	Q52LJ0-2	U1 - MOCK	0.306825	4.32745	0.00145145	1
NOP14	E9PFK5|P78316|P78316-2	U1 - MOCK	0.242565	4.32583	0.00145518	1
HNRNPU	Q00839|Q00839-2	U1 - MOCK	0.59	4.31129	0.00148909	1
RAB5A	P20339|P20339-2	U1 - MOCK	-0.180876	-4.30045	0.00151489	1
SLC11A2	P49281-2	U1 - MOCK	-0.36376	-4.29908	0.00151819	1
RPL30	P62888	U1 - MOCK	0.219972	4.29785	0.00152117	1
SLU7	O95391	U1 - MOCK	0.2006	4.29708	0.00152302	1
RNF149	Q8NC42	U1 - MOCK	-0.355813	-4.28233	0.00155912	1
CLTB	P09497-2	U1 - MOCK	-0.198256	-4.27638	0.00157392	1
MMP15	P51511	U1 - MOCK	-0.292949	-4.27138	0.00158649	1
ADAR	P55265|P55265-4	U1 - MOCK	0.207925	4.26832	0.00159424	1
CRKL	P46109	U1 - MOCK	0.331742	4.26018	0.00161501	1
VSNL1	P62760	U1 - MOCK	-0.225894	-4.25466	0.00162927	1
SCAF4	O95104|O95104-3	U1 - MOCK	0.374222	4.25203	0.00163611	1
MGRN1	K7EPJ5|O60291|O60291-2|O60291-3|O60291-4	U1 - MOCK	-0.233944	-4.25041	0.00164035	1
FAM195A	Q9BUT9	U1 - MOCK	0.395859	4.24845	0.00164547	1
KRIT1	O00522	U1 - MOCK	0.200862	4.24018	0.00166732	1
AGT	P01019	U1 - MOCK	-0.255009	-4.23693	0.00167598	1
SLC4A1AP	A0A087X0M4|Q9BWU0	U1 - MOCK	0.196757	4.22959	0.00169572	1
ABCC4	O15439	U1 - MOCK	-0.323132	-4.2243	0.00171008	1
H1F0	P07305	U1 - MOCK	0.221219	4.22324	0.00171299	1
DBR1	Q9UK59	U1 - MOCK	0.194064	4.20956	0.00175084	1
ATP1B3	P54709	U1 - MOCK	-0.411122	-4.20795	0.00175536	1
CDC73	Q6P1J9	U1 - MOCK	-0.190516	-4.20631	0.00175996	1
MPZL1	O95297|O95297-2|Q9UEL6	U1 - MOCK	-0.463711	-4.19567	0.00179017	1
TFIP11	Q9UBB9	U1 - MOCK	0.284102	4.18227	0.00182899	1
KDELR1|KDELR2	M0R1Y2|P24390|P33947|P33947-2	U1 - MOCK	0.697176	4.17085	0.00186281	1
ITGAV	P06756|P06756-2|P06756-3	U1 - MOCK	-0.341603	-4.17059	0.00186358	1
GDI1	P31150	U1 - MOCK	-0.207488	-4.1654	0.00187916	1
RPS12	P25398	U1 - MOCK	0.412511	4.16508	0.00188013	1
TMEM181	Q9P2C4	U1 - MOCK	-0.37623	-4.16154	0.00189084	1
OCLN	A0A0G2JMZ8|Q16625|Q16625-2|Q16625-3|Q16625-4|Q16625-5	U1 - MOCK	-0.240317	-4.15732	0.00190369	1
ABCB6	H7BXK9|Q9NP58|Q9NP58-4	U1 - MOCK	-0.32803	-4.15534	0.00190973	1
PNN	Q9H307	U1 - MOCK	-0.488852	-4.15288	0.0019173	1
LRRC8A	Q8IWT6	U1 - MOCK	-0.32494	-4.14802	0.00193233	1
TRUB1	Q8WWH5	U1 - MOCK	0.313666	4.14152	0.00195261	1
SLC16A3	O15427	U1 - MOCK	-0.217569	-4.13925	0.00195975	1
ATP2B1	P20020|P20020-3|P20020-4|P20020-6	U1 - MOCK	-0.195315	-4.13909	0.00196027	1
ZC3HAV1	Q7Z2W4	U1 - MOCK	0.357465	4.13747	0.00196538	1
TRIM71	Q2Q1W2	U1 - MOCK	0.241812	4.12804	0.00199542	1
STAU2	A0A0A0MTC5|A0A0A0MTD1|E7EPX0|E7EVJ4|E9PH62|F8VPI7|Q9NUL3|Q9NUL3-2|Q9NUL3-3|Q9NUL3-8	U1 - MOCK	0.319308	4.12291	0.00201196	1
EFCAB14	O75071	U1 - MOCK	-0.257297	-4.11473	0.00203864	1
EPCAM	B5MCA4|P16422	U1 - MOCK	-0.326529	-4.11339	0.00204307	1
SERINC3	Q13530|Q13530-2	U1 - MOCK	-0.390615	-4.0995	0.00208934	1
CEP170	H0Y2V6|Q5SW79	U1 - MOCK	0.219311	4.08418	0.00214166	1
VTN	P04004	U1 - MOCK	-0.374703	-4.07749	0.00216492	1
DUS3L	Q96G46	U1 - MOCK	0.406206	4.07721	0.00216588	1
DDX54	Q8TDD1|Q8TDD1-2	U1 - MOCK	0.183627	4.07274	0.00218159	1
TNFRSF10D	Q9UBN6	U1 - MOCK	-0.308822	-4.05563	0.00224282	1
MRPS14	O60783	U1 - MOCK	0.288794	4.05424	0.00224787	1
ZNFX1	Q9P2E3	U1 - MOCK	0.356128	4.05349	0.0022506	1
IL17RA	Q96F46|Q96F46-2	U1 - MOCK	-0.216544	-4.03922	0.00230323	1
ITGA6	P23229|P23229-3|P23229-5|P23229-9	U1 - MOCK	-0.30266	-4.03919	0.00230334	1
LSM2	Q9Y333	U1 - MOCK	0.972659	4.03663	0.00231294	1
C14orf166	Q9Y224	U1 - MOCK	0.192355	4.02663	0.00235077	1
SLC29A1	Q99808	U1 - MOCK	-0.524782	-4.02212	0.00236804	1
NAGPA	Q9UK23|Q9UK23-2	U1 - MOCK	-0.281435	-4.02169	0.00236968	1
SCAMP4	Q969E2|Q969E2-2	U1 - MOCK	-0.23351	-4.02091	0.00237269	1
PHF3	Q92576|Q92576-2	U1 - MOCK	0.191829	4.0209	0.00237273	1
RPS5	M0R0F0|M0R0R2|P46782	U1 - MOCK	0.385514	4.01913	0.00237954	1
SCCPDH	Q8NBX0	U1 - MOCK	-0.161407	-4.01445	0.0023977	1
SLC12A2	P55011	U1 - MOCK	-0.380579	-4.00401	0.00243871	1
DLG1	C9JN61|Q12959|Q12959-3|Q12959-5|Q12959-6|Q12959-7	U1 - MOCK	-0.195182	-4.00392	0.00243909	1
METTL17	Q9H7H0|Q9H7H0-2|Q9H7H0-3	U1 - MOCK	0.300923	4.00186	0.00244726	1
FKBP10	Q96AY3	U1 - MOCK	-0.376217	-3.99176	0.0024878	1
PLOD3	H7C2V1|O60568	U1 - MOCK	-0.187241	-3.98876	0.00249998	1
MRPL22	E7ESL0|J3KQY1|Q9NWU5	U1 - MOCK	0.284759	3.98737	0.00250561	1
GLTPD2	A6NH11	U1 - MOCK	-0.204601	-3.98332	0.0025222	1
PHF5A	Q7RTV0	U1 - MOCK	0.217991	3.96639	0.00259272	1
PPM1B	O75688	U1 - MOCK	0.282644	3.96053	0.00261763	1
MGAT5	Q09328	U1 - MOCK	-0.332958	-3.95841	0.00262669	1
SLC47A1	I3L345|J3KRZ3|J3KSS8|Q96FL8|Q96FL8-3	U1 - MOCK	-0.346646	-3.95562	0.00263867	1
PDAP1	Q13442	U1 - MOCK	0.224691	3.95455	0.00264328	1
BTN2A1	Q7KYR7|Q7KYR7-1|Q7KYR7-4|Q7KYR7-6	U1 - MOCK	-0.370176	-3.95095	0.00265886	1
SLC19A2	O60779	U1 - MOCK	-0.392898	-3.94326	0.00269242	1
DSG2	Q14126	U1 - MOCK	-0.163286	-3.93438	0.0027318	1
SART3	F8VV04|Q15020	U1 - MOCK	0.289365	3.93201	0.0027424	1
PRPF8	Q6P2Q9	U1 - MOCK	0.190435	3.92868	0.00275735	1
EIF4A2	Q14240|Q14240-2	U1 - MOCK	0.277654	3.92682	0.00276575	1
RAB5B	P61020	U1 - MOCK	-0.281346	-3.92487	0.00277457	1
MRPL9	Q9BYD2	U1 - MOCK	0.531607	3.91477	0.00282083	1
SORT1	Q99523	U1 - MOCK	-0.325627	-3.91224	0.00283253	1
ERP29	P30040	U1 - MOCK	-0.184862	-3.90305	0.00287544	1
SETD2	Q9BYW2	U1 - MOCK	0.168304	3.90254	0.00287789	1
CXADR	P78310|P78310-2|P78310-6	U1 - MOCK	-0.278128	-3.89867	0.00289617	1
ATP7B	B7ZLR4|E7ET55|F5H748|P35670|P35670-3|P35670-4	U1 - MOCK	-0.214972	-3.89572	0.00291019	1
EIF4G2	D3DQV9|H0Y3P2|P78344|P78344-2	U1 - MOCK	0.212789	3.88686	0.00295276	1
FAM129B	Q96TA1|Q96TA1-2	U1 - MOCK	-0.145481	-3.88293	0.0029719	1
RPS3	E9PJN9|P23396	U1 - MOCK	0.389221	3.8824	0.00297445	1
SLC1A5	Q15758	U1 - MOCK	-0.597728	-3.87585	0.0030066	1
MTG2	Q9H4K7	U1 - MOCK	0.244289	3.87315	0.00301995	1
SCAF1	Q9H7N4	U1 - MOCK	0.160505	3.8711	0.00303016	1
POP1	Q99575	U1 - MOCK	0.187975	3.8494	0.00314015	1
RRAS2	A0A0C4DGH2|P62070|P62070-4	U1 - MOCK	-0.164471	-3.83811	0.003199	1
NAT14	Q8WUY8	U1 - MOCK	0.210076	3.836	0.00321016	1
AGTRAP	Q6RW13	U1 - MOCK	0.46678	3.83496	0.00321564	1
RBM28	Q9NW13	U1 - MOCK	0.146939	3.83495	0.00321571	1
AP3B1	O00203|O00203-3	U1 - MOCK	-0.354662	-3.8296	0.00324417	1
ASGR1	P07306	U1 - MOCK	-0.374817	-3.82844	0.00325033	1
ATP1A1	P05023|P05023-4	U1 - MOCK	-0.187585	-3.8067	0.00336892	1
RSL24D1	Q9UHA3	U1 - MOCK	0.43185	3.80311	0.00338893	1
DHX8	F5H658	U1 - MOCK	0.186848	3.80005	0.00340613	1
NRP1	E9PEP6|O14786|Q5JWQ6	U1 - MOCK	-0.296538	-3.79993	0.0034068	1
MRPL16	Q9NX20	U1 - MOCK	0.34667	3.79241	0.00344935	1
ABCB1	P08183	U1 - MOCK	-0.347134	-3.79205	0.0034514	1
ANO6	Q4KMQ2|Q4KMQ2-2|Q4KMQ2-3	U1 - MOCK	-0.319483	-3.78543	0.00348933	1
SYMPK	Q92797	U1 - MOCK	0.192719	3.77357	0.0035584	1
RBBP6	Q7Z6E9	U1 - MOCK	-0.231967	-3.77079	0.00357481	1
CKAP2	Q8WWK9|Q8WWK9-5	U1 - MOCK	0.257336	3.75538	0.00366709	1
PAF1	Q8N7H5	U1 - MOCK	-0.400478	-3.75409	0.00367494	1
FAM3C	Q92520	U1 - MOCK	-0.221284	-3.7412	0.00375427	1
CLN3	H3BPM8|O95090|Q13286|Q13286-2|Q13286-3|Q13286-4|Q13286-6|Q13286-7	U1 - MOCK	-0.275664	-3.73616	0.00378573	1
HOOK3	Q86VS8	U1 - MOCK	0.136271	3.73332	0.00380365	1
NOP56	O00567	U1 - MOCK	0.154567	3.73289	0.00380633	1
MRPS23	Q9Y3D9	U1 - MOCK	0.548811	3.72732	0.00384168	1
ADCY9	O60503	U1 - MOCK	-0.269189	-3.727	0.00384371	1
LSM4	Q9Y4Z0|U3KQS7|V9GZ56	U1 - MOCK	0.50327	3.72468	0.00385853	1
SNTB1	Q13884	U1 - MOCK	-0.177647	-3.72105	0.00388182	1
ITGB1	P05556	U1 - MOCK	-0.381047	-3.71687	0.00390883	1
EIF4A1	P60842	U1 - MOCK	0.17758	3.71641	0.00391186	1
STBD1	O95210	U1 - MOCK	-0.169716	-3.71626	0.00391282	1
RPS4X	P62701	U1 - MOCK	0.210588	3.71594	0.00391491	1
RPL19	J3KTE4|J3QR09|P84098	U1 - MOCK	0.361249	3.71521	0.00391966	1
LPP	Q93052	U1 - MOCK	0.206599	3.71228	0.00393876	1
MRPL17	Q9NRX2	U1 - MOCK	0.505963	3.71185	0.00394158	1
RIC8A	Q9NPQ8|Q9NPQ8-3|Q9NPQ8-4	U1 - MOCK	0.28175	3.70107	0.00401276	1
RPUSD3	Q6P087|Q6P087-2	U1 - MOCK	0.242624	3.69688	0.00404081	1
ESPL1	Q14674	U1 - MOCK	0.187579	3.695	0.00405348	1
MLLT3	P42568|P42568-2	U1 - MOCK	-0.329649	-3.69185	0.00407475	1
ITGA5	P08648	U1 - MOCK	-0.286334	-3.69097	0.00408075	1
CSTF1	Q05048	U1 - MOCK	0.163926	3.67672	0.00417864	1
GSR	P00390|P00390-2|P00390-3	U1 - MOCK	-0.152298	-3.67527	0.00418869	1
TTYH3	Q9C0H2|Q9C0H2-2|Q9C0H2-4	U1 - MOCK	-0.313667	-3.67056	0.00422167	1
PLXNB2	O15031	U1 - MOCK	-0.222215	-3.66881	0.00423403	1
BCL2L12	A0A087WSV0|I6LJZ7|Q9HB09|Q9HB09-3	U1 - MOCK	-0.301802	-3.65758	0.00431394	1
EIF2A	Q9BY44	U1 - MOCK	0.197964	3.65578	0.00432693	1
TNFAIP2	Q03169	U1 - MOCK	0.164197	3.65036	0.00436621	1
CHUK	O15111	U1 - MOCK	0.194256	3.64869	0.00437833	1
FARP1	C9JME2|Q9Y4F1|Q9Y4F1-2	U1 - MOCK	-0.146094	-3.64755	0.0043867	1
EBNA1BP2	H7C2Q8|Q99848	U1 - MOCK	0.144341	3.64122	0.00443328	1
LSG1	Q9H089	U1 - MOCK	0.197633	3.63773	0.00445918	1
OLA1	J3KQ32|Q9NTK5|Q9NTK5-3	U1 - MOCK	0.151553	3.63334	0.0044919	1
MRPL13	Q9BYD1	U1 - MOCK	1.00311	3.62528	0.00455281	1
CWC22	Q9HCG8	U1 - MOCK	-0.333582	-3.61725	0.00461428	1
MRPS31	Q92665	U1 - MOCK	0.229253	3.61398	0.00463953	1
FAF2	Q96CS3	U1 - MOCK	-0.150375	-3.59859	0.00476049	1
HEATR3	Q7Z4Q2	U1 - MOCK	0.180531	3.59513	0.0047881	1
ITGA2	E7ESP4|P17301	U1 - MOCK	-0.308696	-3.59434	0.00479447	1
GPBP1	D4PHA4|Q86WP2|Q86WP2-2	U1 - MOCK	0.266689	3.59401	0.00479709	1
GIGYF2	Q6Y7W6|Q6Y7W6-4|Q6Y7W6-5	U1 - MOCK	0.24064	3.59065	0.00482416	1
ABCA1	O95477	U1 - MOCK	-0.278093	-3.58359	0.00488153	1
CPM	P14384	U1 - MOCK	-0.421817	-3.57443	0.00495696	1
CD38	P28907	U1 - MOCK	-0.345426	-3.57052	0.00498957	1
RRP12	Q5JTH9	U1 - MOCK	0.197049	3.55856	0.00509053	1
ENPP1	P22413	U1 - MOCK	-0.383502	-3.55745	0.00510004	1
ARF4	P18085	U1 - MOCK	0.394862	3.55091	0.00515627	1
RHEB	Q15382	U1 - MOCK	-0.182384	-3.55008	0.00516353	1
LACTB2	Q53H82	U1 - MOCK	0.244634	3.54753	0.00518564	1
FAM120C	F8W881|Q9NX05	U1 - MOCK	0.292497	3.54701	0.00519018	1
NELFA	A0A0C4DFX9|H0Y3X6|Q9H3P2	U1 - MOCK	-0.175446	-3.54089	0.00524375	1
EIF2D	P41214	U1 - MOCK	0.193415	3.53294	0.00531422	1
NXF1	Q9UBU9	U1 - MOCK	0.275329	3.52172	0.00541534	1
EPHA2	P29317	U1 - MOCK	-0.183222	-3.5176	0.00545296	1
ATP2B2	Q01814|Q01814-8	U1 - MOCK	-0.173639	-3.51673	0.0054609	1
NDUFS7	F5GXJ1|F5H5N1|O75251|O75251-2	U1 - MOCK	-0.17582	-3.50747	0.00554663	1
RPL21	P46778	U1 - MOCK	0.323174	3.50629	0.00555767	1
AP1G1	O43747|O43747-2	U1 - MOCK	-0.155365	-3.50097	0.0056076	1
DAP3	P51398	U1 - MOCK	0.223808	3.4946	0.00566806	1
YES1	J3QRU1|P07947	U1 - MOCK	-0.199153	-3.48796	0.00573179	1
POGLUT1	Q8NBL1	U1 - MOCK	-0.244006	-3.48015	0.0058077	1
MED1	Q15648	U1 - MOCK	-0.170543	-3.47992	0.00580994	1
LEO1	Q8WVC0	U1 - MOCK	-0.286626	-3.47868	0.00582208	1
SLC1A3	A0A087WT87|A0A087X0U3|P43003|P43003-2	U1 - MOCK	-0.375989	-3.47459	0.00586233	1
ECHDC1	H0Y5L2|Q9NTX5|Q9NTX5-2|Q9NTX5-3|Q9NTX5-6	U1 - MOCK	-0.226259	-3.4662	0.00594586	1
DZIP3	Q86Y13	U1 - MOCK	0.252465	3.46318	0.00597618	1
OSBPL10	Q9BXB5|Q9BXB5-2	U1 - MOCK	-0.177027	-3.46171	0.00599105	1
GNA11	P29992	U1 - MOCK	-0.145658	-3.46113	0.00599692	1
NUDT16	Q96DE0|Q96DE0-2|Q96DE0-3|Q96DE0-4	U1 - MOCK	0.360123	3.45678	0.00604108	1
HIST1H1D	P16402	U1 - MOCK	0.287418	3.45265	0.00608331	1
FRK	P42685	U1 - MOCK	-0.129163	-3.45125	0.0060977	1
PCF11	A0A0C4DGU6|E9PKN0|O94913	U1 - MOCK	0.187513	3.45077	0.00610257	1
MPP6	Q9NZW5	U1 - MOCK	-0.159472	-3.45036	0.00610686	1
UTP14A	Q9BVJ6	U1 - MOCK	0.207772	3.44965	0.00611415	1
SLC22A9	Q8IVM8	U1 - MOCK	-0.324666	-3.43748	0.00624106	1
GPR107	Q5VW38-2	U1 - MOCK	-0.348004	-3.42367	0.0063884	1
SPATS2L	Q9NUQ6|Q9NUQ6-2	U1 - MOCK	0.227239	3.42176	0.006409	1
CNP	P09543|P09543-2	U1 - MOCK	-0.135679	-3.42059	0.00642176	1
CHD1	O14646|O14646-2	U1 - MOCK	-0.19374	-3.41953	0.00643326	1
MRPS33	C9JBY7|Q9Y291	U1 - MOCK	0.593274	3.41186	0.00651715	1
GOLGA7	Q7Z5G4|Q7Z5G4-3	U1 - MOCK	-0.171547	-3.40632	0.00657849	1
ZAK	Q9NYL2	U1 - MOCK	0.307224	3.39614	0.00669287	1
SEC16A	F1T0I1|J3KNL6	U1 - MOCK	0.154219	3.39594	0.00669514	1
PSMD12	O00232	U1 - MOCK	-0.128787	-3.38422	0.00682924	1
RPL18A	Q02543	U1 - MOCK	0.254043	3.37933	0.00688603	1
DCBLD1	Q8N8Z6|Q8N8Z6-2	U1 - MOCK	-0.213675	-3.37552	0.00693066	1
RBSN	Q9H1K0|Q9H1K0-2	U1 - MOCK	0.303926	3.37323	0.00695759	1
MAN2A1	Q16706	U1 - MOCK	-0.159107	-3.37098	0.00698411	1
EIF4A3	P38919	U1 - MOCK	0.163632	3.36987	0.00699729	1
GTSE1	Q9NYZ3	U1 - MOCK	0.246014	3.3678	0.00702194	1
MRPL11	Q9Y3B7|Q9Y3B7-2	U1 - MOCK	0.314489	3.36681	0.00703375	1
GXYLT1	Q4G148|Q4G148-2	U1 - MOCK	-0.314922	-3.36462	0.0070599	1
EGFR	P00533	U1 - MOCK	-0.273191	-3.35674	0.00715476	1
JAG1	P78504	U1 - MOCK	-0.278862	-3.35582	0.00716594	1
RPS27	P42677	U1 - MOCK	0.204971	3.35461	0.00718073	1
GOPC	Q9HD26|Q9HD26-2	U1 - MOCK	-0.134148	-3.34949	0.0072434	1
KIAA1429	Q69YN4|Q69YN4-3	U1 - MOCK	0.165811	3.34487	0.0073003	1
GCAT	O75600|O75600-2	U1 - MOCK	-0.306606	-3.34422	0.00730842	1
NSUN2	Q08J23	U1 - MOCK	0.135228	3.34344	0.0073181	1
ZNF598	Q86UK7|Q86UK7-2|Q86UK7-3	U1 - MOCK	0.200989	3.33897	0.00737381	1
CLCN3	A0A087WU31|A0A0A0MTB7|P51790|P51790-4|P51790-5	U1 - MOCK	-0.320383	-3.33249	0.00745542	1
DHX29	Q7Z478	U1 - MOCK	0.220361	3.3322	0.00745901	1
SLC12A7	A0A0G2JNW7|Q9Y666	U1 - MOCK	-0.286974	-3.33003	0.00748656	1
MRPL14	Q6P1L8	U1 - MOCK	0.276118	3.32444	0.00755797	1
RTF1	Q92541	U1 - MOCK	-0.35627	-3.32018	0.0076129	1
DIS3L2	Q8IYB7	U1 - MOCK	0.218063	3.30662	0.00779035	1
LGMN	Q99538|Q99538-2|Q99538-3	U1 - MOCK	-0.361421	-3.30425	0.00782176	1
GSTK1	E9PFN5|Q9Y2Q3|Q9Y2Q3-4	U1 - MOCK	-0.282862	-3.29822	0.00790247	1
FGA	P02671|P02671-2	U1 - MOCK	-0.159337	-3.29121	0.00799724	1
CDC20	Q12834	U1 - MOCK	0.195659	3.28889	0.00802886	1
IMPAD1	Q9NX62	U1 - MOCK	-0.226127	-3.28886	0.00802917	1
PIP4K2B	P78356|P78356-2	U1 - MOCK	-0.179487	-3.28173	0.00812729	1
AHSG	C9JV77|P02765	U1 - MOCK	-0.227367	-3.28093	0.00813827	1
GPR108	Q9NPR9	U1 - MOCK	-0.357506	-3.28005	0.00815058	1
CSTB	P04080	U1 - MOCK	0.235521	3.27697	0.00819331	1
TFB2M	Q9H5Q4	U1 - MOCK	0.207245	3.27446	0.00822843	1
CLDN1	O95832	U1 - MOCK	0.327748	3.26798	0.00831976	1
AP2B1	A0A087X253|P63010|P63010-2	U1 - MOCK	-0.218145	-3.26622	0.00834473	1
FLJ13984|METTL8	B3KW44|B5ME25|E7ETE0|Q9H825|Q9H825-2	U1 - MOCK	0.392298	3.25631	0.00848674	1
ZDHHC5	Q9C0B5|Q9C0B5-2	U1 - MOCK	-0.146832	-3.25466	0.00851071	1
EIF4E	D6RBW1|P06730|P06730-2|P06730-3	U1 - MOCK	0.194002	3.25301	0.00853463	1
CLASP2	E7ERI8|E7EW49|O75122-3	U1 - MOCK	0.142589	3.24932	0.00858845	1
CD151	E9PMR4|P48509	U1 - MOCK	-0.253848	-3.24811	0.00860621	1
UBE2E1	C9J2P0|P51965|P51965-3	U1 - MOCK	-0.252108	-3.24581	0.00864007	1
IFNGR1	P15260	U1 - MOCK	-0.327108	-3.24547	0.00864497	1
SLC38A4	Q969I6	U1 - MOCK	-0.271774	-3.24514	0.00864988	1
A0A087WV05|MYCBP	A0A087WV05|Q99417	U1 - MOCK	0.212626	3.24482	0.00865454	1
SH3KBP1	Q5JPT2|Q96B97|Q96B97-2	U1 - MOCK	0.144375	3.24211	0.00869469	1
ELMO1	Q92556	U1 - MOCK	0.151286	3.24037	0.00872057	1
DNAJC5	Q9H3Z4|Q9H3Z4-2	U1 - MOCK	-0.302459	-3.23253	0.00883782	1
RAB34	A8MYQ9|C9JY26|Q9BZG1|Q9BZG1-2|Q9BZG1-4	U1 - MOCK	-0.175553	-3.23115	0.00885879	1
RAB13	P51153	U1 - MOCK	-0.154197	-3.23015	0.00887383	1
MRPL20	Q9BYC9	U1 - MOCK	0.155628	3.2279	0.0089079	1
ENTPD4	Q8NE73|Q9Y227|Q9Y227-2	U1 - MOCK	-0.261037	-3.22238	0.00899221	1
TMEM38B	A0A0A0MRS4|Q9NVV0	U1 - MOCK	-0.156555	-3.21901	0.00904416	1
LASP1	Q14847	U1 - MOCK	0.144699	3.21862	0.00905009	1
IL1RAP	Q9NPH3	U1 - MOCK	-0.330892	-3.21634	0.00908544	1
TMEM192	Q8IY95|Q8IY95-2	U1 - MOCK	-0.206439	-3.21103	0.00916808	1
CASP6	P55212	U1 - MOCK	0.216407	3.21064	0.00917427	1
RPS3A	P61247	U1 - MOCK	0.2644	3.20602	0.00924691	1
SDF4	Q9BRK5	U1 - MOCK	-0.300325	-3.20528	0.00925857	1
CHMP1A	Q9HD42	U1 - MOCK	0.167287	3.19091	0.00948865	1
PSAP	C9JIZ6|P07602|P07602-2|P07602-3	U1 - MOCK	-0.314152	-3.18934	0.00951409	1
PARD6B	Q9BYG5	U1 - MOCK	-0.197206	-3.18811	0.00953419	1
SEH1L	Q96EE3|Q96EE3-1	U1 - MOCK	-0.162281	-3.18574	0.00957286	1
BRAT1	Q6PJG6	U1 - MOCK	0.195448	3.18214	0.00963198	1
SLC39A14	Q15043|Q15043-2|Q15043-3	U1 - MOCK	-0.447412	-3.18186	0.0096366	1
FLVCR1	Q9Y5Y0	U1 - MOCK	-0.254934	-3.18017	0.00966446	1
RPS9	A0A024R4M0|P46781	U1 - MOCK	0.603705	3.18004	0.00966657	1
HMMR	O75330|O75330-2|O75330-3|O75330-4	U1 - MOCK	0.128618	3.17916	0.00968113	1
RNF214	Q8ND24	U1 - MOCK	0.166452	3.17448	0.00975883	1
VASN	Q6EMK4	U1 - MOCK	-0.295004	-3.1712	0.00981372	1
JAK1	P23458	U1 - MOCK	-0.137928	-3.17048	0.00982578	1
RUFY1	Q96T51|Q96T51-2	U1 - MOCK	-0.160068	-3.16863	0.00985703	1
SCAMP2	O15127	U1 - MOCK	-0.232037	-3.16768	0.00987301	1
DNAJB11	Q9UBS4	U1 - MOCK	-0.162054	-3.16417	0.00993245	1
ABCC2	Q92887	U1 - MOCK	-0.30084	-3.16378	0.00993908	1
STX4	Q12846	U1 - MOCK	-0.197704	-3.16247	0.00996139	1
INSR	P06213|P06213-2	U1 - MOCK	-0.246916	-3.15868	0.0100262	1
NIP7	Q9Y221|Q9Y221-2	U1 - MOCK	0.201338	3.15445	0.0100989	1
DGCR14	Q96DF8	U1 - MOCK	0.1522	3.15418	0.0101037	1
WDR43	Q15061	U1 - MOCK	-0.474772	-3.15413	0.0101045	1
SLC23A2	Q9UGH3|Q9UGH3-2	U1 - MOCK	-0.224921	-3.15134	0.0101529	1
ST6GAL1	P15907	U1 - MOCK	-0.231954	-3.14805	0.0102102	1
RALB	C9J6B1|P11234|P11234-2|P11234-3	U1 - MOCK	-0.205732	-3.14761	0.0102179	1
LRP1	Q07954	U1 - MOCK	-0.243107	-3.14612	0.0102441	1
RAB8A	P61006	U1 - MOCK	-0.186241	-3.14264	0.0103053	1
ANP32B	Q92688|Q92688-2	U1 - MOCK	-0.694324	-3.14077	0.0103383	1
FNDC3B	Q53EP0	U1 - MOCK	0.225967	3.13812	0.0103852	1
TMA16	D6RA57|H0Y9X1|Q96EY4	U1 - MOCK	0.240509	3.13759	0.0103946	1
CPVL	Q9H3G5	U1 - MOCK	-0.175035	-3.13668	0.0104109	1
RPS23	P62266	U1 - MOCK	0.274182	3.13515	0.0104382	1
UBA3	F8W8D4|Q8TBC4|Q8TBC4-2	U1 - MOCK	0.191724	3.13359	0.0104661	1
DIRC2	Q05BS2|Q96SL1|Q96SL1-2	U1 - MOCK	-0.245874	-3.12949	0.0105397	1
TAOK1	Q7L7X3	U1 - MOCK	-0.163799	-3.12908	0.0105473	1
LAMC1	P11047	U1 - MOCK	-0.394876	-3.12476	0.0106256	1
PTPRF	P10586|P10586-2	U1 - MOCK	-0.131833	-3.12265	0.0106641	1
MRPS28	Q9Y2Q9	U1 - MOCK	0.234055	3.11965	0.0107189	1
MAP4	E7EVA0|P27816|P27816-5	U1 - MOCK	0.232424	3.11612	0.010784	1
RPS20	P60866|P60866-2	U1 - MOCK	0.208108	3.11303	0.0108413	1
PTCD3	Q96EY7	U1 - MOCK	0.349901	3.11245	0.010852	1
SLC25A4	P12235	U1 - MOCK	-0.147353	-3.11017	0.0108945	1
STXBP3	O00186	U1 - MOCK	-0.145233	-3.10723	0.0109496	1
PLD1	Q13393|Q13393-2	U1 - MOCK	-0.158113	-3.10699	0.010954	1
AGK	E9PC15|Q53H12	U1 - MOCK	-0.160696	-3.10505	0.0109905	1
ANKHD1	E9PDP5|Q8IWZ3|Q8IWZ3-4|Q8IWZ3-6	U1 - MOCK	0.23231	3.10152	0.0110572	1
P2RX4	Q99571|Q99571-2|Q99571-3	U1 - MOCK	-0.350393	-3.10121	0.0110632	1
EPB41L2	O43491|O43491-4	U1 - MOCK	-0.174355	-3.09826	0.0111192	1
NUPL2	B4DT96|C9JYA1|O15504|O15504-2	U1 - MOCK	0.45151	3.09389	0.0112028	1
KLB	Q86Z14	U1 - MOCK	-0.221087	-3.09061	0.011266	1
SLCO4C1	Q6ZQN7	U1 - MOCK	-0.292195	-3.08476	0.0113796	1
MPP5	Q8N3R9|Q8N3R9-2	U1 - MOCK	-0.144158	-3.08401	0.0113943	1
ATG9A	Q7Z3C6	U1 - MOCK	-0.260538	-3.08122	0.011449	1
LIN7A	O14910	U1 - MOCK	-0.235265	-3.08048	0.0114634	1
EPHB4	P54760|Q96L35	U1 - MOCK	-0.133338	-3.07937	0.0114854	1
POLRMT	O00411	U1 - MOCK	0.232961	3.06207	0.0118313	1
HMGB1	P09429	U1 - MOCK	-0.577428	-3.05854	0.0119033	1
SRPRB	Q9Y5M8	U1 - MOCK	-0.142136	-3.05817	0.0119109	1
GRB2	P62993	U1 - MOCK	0.146967	3.05514	0.011973	1
PFKL	P17858	U1 - MOCK	-0.122747	-3.05284	0.0120203	1
KNOP1	Q1ED39	U1 - MOCK	0.154893	3.04464	0.0121908	1
RPS16	P62249	U1 - MOCK	0.18126	3.03923	0.0123046	1
DMD	A0A075B6G3|A0A087WTU7|A0A087WV90|E9PDN5|H0Y304|P11532|P11532-2|P11532-3|P11532-4	U1 - MOCK	-0.14437	-3.039	0.0123093	1
ACOT7	O00154|O00154-4|O00154-6|O00154-7	U1 - MOCK	-0.147633	-3.03891	0.0123114	1
CCR6	P51684	U1 - MOCK	-0.217283	-3.03721	0.0123474	1
FUT8	Q9BYC5	U1 - MOCK	-0.264299	-3.03613	0.0123703	1
RNF114	A0A096LNV3|A0A096LP02|Q9Y508|Q9Y508-2	U1 - MOCK	0.182461	3.03549	0.0123839	1
LRPPRC	P42704	U1 - MOCK	0.619586	3.03178	0.0124629	1
BRD2	A0A0G2JK44|A0A140T9E9|H0Y6K2|P25440|P25440-2	U1 - MOCK	-0.445398	-3.03147	0.0124696	1
C2|B4E1Z4	A0A0G2JIE7|A0A0G2JL69|B4DQI1|B4E1Z4|E9PDZ0|H0Y3H6|P06681|P06681-2|P06681-3	U1 - MOCK	0.249112	3.02993	0.0125026	1
MAN1B1	Q9UKM7	U1 - MOCK	-0.260669	-3.02967	0.0125082	1
TNFRSF10A	F8U8C0|O00220	U1 - MOCK	-0.221379	-3.02585	0.0125906	1
SLC35B2	Q8TB61|Q8TB61-2|Q8TB61-3	U1 - MOCK	-0.184759	-3.02536	0.0126012	1
OXA1L	J3KNA0|Q15070|Q15070-2|S4R3Q9	U1 - MOCK	0.169092	3.02144	0.0126865	1
GPR126	Q86SQ4|Q86SQ4-2|Q86SQ4-3|Q86SQ4-4	U1 - MOCK	-0.115237	-3.02062	0.0127043	1
ARL5B	Q96KC2	U1 - MOCK	0.312	3.01888	0.0127424	1
P3H1	Q32P28|Q32P28-3|Q32P28-4	U1 - MOCK	-0.152544	-3.01341	0.0128628	1
GLB1	P16278|P16278-3	U1 - MOCK	-0.276907	-3.01149	0.0129053	1
SUMO2	P61956|P61956-2	U1 - MOCK	0.177517	3.00554	0.0130378	1
ARL8B	Q9NVJ2	U1 - MOCK	-0.181659	-3.0047	0.0130568	1
RBM17	Q96I25	U1 - MOCK	0.145717	3.00366	0.01308	1
DHX57	Q6P158	U1 - MOCK	0.208229	2.99958	0.0131722	1
CGGBP1	Q9UFW8	U1 - MOCK	0.139166	2.99817	0.0132042	1
UBTF	E9PKP7|E9PLT2|P17480|P17480-2	U1 - MOCK	-0.5088	-2.99065	0.0133759	1
TMED9	Q9BVK6	U1 - MOCK	-0.140789	-2.98747	0.0134494	1
RPS15	K7EQJ5|P62841	U1 - MOCK	1.13681	2.98722	0.013455	1
RPL29	P47914	U1 - MOCK	0.649493	2.98541	0.0134971	1
TRIM25	Q14258	U1 - MOCK	0.241429	2.98193	0.013578	1
SLC31A1	O15431	U1 - MOCK	-0.279101	-2.9793	0.0136398	1
ZFC3H1	O60293|O60293-2	U1 - MOCK	0.282148	2.979	0.0136467	1
SRP9	P49458	U1 - MOCK	0.212271	2.9751	0.0137387	1
FKBP15	A0A0A0MT60|Q5T1M5	U1 - MOCK	-0.149115	-2.96477	0.013985	1
ABHD12	Q8N2K0|Q8N2K0-2	U1 - MOCK	-0.116208	-2.96238	0.0140427	1
SCAPER	Q9BY12|Q9BY12-2|Q9BY12-3	U1 - MOCK	0.220934	2.95889	0.0141272	1
NEK7	Q8TDX7	U1 - MOCK	0.228158	2.95773	0.0141555	1
HIST1H1A	Q02539	U1 - MOCK	0.180227	2.95728	0.0141665	1
APOA1	F8W696|P02647	U1 - MOCK	-0.163988	-2.95704	0.0141724	1
LAMA5	O15230	U1 - MOCK	-0.131732	-2.95525	0.0142162	1
BICC1	Q9H694|Q9H694-2	U1 - MOCK	0.388585	2.95523	0.0142164	1
GALNT2	Q10471	U1 - MOCK	-0.148091	-2.94818	0.0143901	1
SAMD4B	A0A087WUK6|A0A087WZT0|M0QZ22|Q5PRF9	U1 - MOCK	0.354334	2.94335	0.0145102	1
CBX8	Q9HC52	U1 - MOCK	0.287123	2.94194	0.0145456	1
CDC40	O60508|Q5SRN1	U1 - MOCK	0.156083	2.94072	0.014576	1
SLCO2A1	E7EU40|F8W9W8|Q92959	U1 - MOCK	-0.483795	-2.93983	0.0145984	1
AIFM1	O95831|O95831-3	U1 - MOCK	-0.140103	-2.93506	0.0147189	1
FGB	P02675	U1 - MOCK	-0.135297	-2.93393	0.0147477	1
ABCF3	Q9NUQ8	U1 - MOCK	0.250981	2.93077	0.0148279	1
CTSC	P53634	U1 - MOCK	-0.304546	-2.92513	0.0149728	1
ASGR2	P07307	U1 - MOCK	-0.269048	-2.91837	0.0151481	1
SMPDL3B	Q92485	U1 - MOCK	-0.170472	-2.9171	0.0151813	1
NMD3	C9JA08|Q96D46	U1 - MOCK	0.235943	2.91127	0.0153345	1
PRDX5	P30044|P30044-2|P30044-3	U1 - MOCK	0.266408	2.91065	0.0153509	1
MTCH2	Q9Y6C9	U1 - MOCK	-0.159587	-2.90674	0.0154547	1
NOB1	Q9ULX3	U1 - MOCK	0.245945	2.90077	0.0156144	1
NOC4L	Q9BVI4	U1 - MOCK	0.18332	2.89989	0.0156382	1
PNMA3	Q9UL41|Q9UL41-2	U1 - MOCK	0.188045	2.89568	0.015752	1
MPHOSPH10	O00566	U1 - MOCK	0.122261	2.89567	0.0157522	1
MRPS18A	Q9NVS2	U1 - MOCK	0.851738	2.89124	0.0158731	1
METTL2B	Q6P1Q9|Q6P1Q9-2	U1 - MOCK	0.161818	2.89023	0.0159007	1
NOA1	Q8NC60	U1 - MOCK	0.306298	2.88819	0.0159568	1
LDLR	J3KMZ9|P01130|P01130-2|P01130-3|P01130-4|P01130-5	U1 - MOCK	-0.198087	-2.88662	0.0159999	1
BAIAP2L1	Q9UHR4	U1 - MOCK	-0.136528	-2.88092	0.0161579	1
UBE2S	K7EPJ1|Q16763	U1 - MOCK	0.184248	2.87969	0.0161923	1
POLR2A	A0A0C4DGZ0|P24928	U1 - MOCK	0.123744	2.87833	0.0162302	1
SKIV2L	Q15477	U1 - MOCK	0.162142	2.87687	0.0162711	1
MPZL2	O60487	U1 - MOCK	-0.339989	-2.87673	0.0162752	1
FAM234A	Q9H0X4	U1 - MOCK	-0.245529	-2.87613	0.016292	1
KIAA1033	A0A087X256|Q2M389	U1 - MOCK	-0.138681	-2.87245	0.0163956	1
ZC3H15	Q8WU90	U1 - MOCK	0.223286	2.87195	0.0164098	1
TMEM106B	Q9NUM4	U1 - MOCK	-0.386544	-2.87179	0.0164143	1
LAMB1	G3XAI2|P07942	U1 - MOCK	-0.220852	-2.87124	0.0164298	1
RPSA	A0A0C4DG17|C9J9K3|P08865	U1 - MOCK	0.197569	2.86773	0.0165295	1
NAP1L1	F5H4R6|F8VUX1|F8VXI6|F8VY35|F8W020|F8W0J6|H0YIV4|P55209|P55209-2	U1 - MOCK	0.135078	2.86742	0.0165382	1
FNBP1L	Q5T0N5|Q5T0N5-2|Q5T0N5-3|Q5T0N5-4|Q5T0N5-5|S4R347	U1 - MOCK	-0.103349	-2.86264	0.0166753	1
MARS2	Q96GW9	U1 - MOCK	0.251031	2.8521	0.0169811	1
EIF1AY|EIF1AX	A6NJH9|O14602|P47813	U1 - MOCK	0.228453	2.85147	0.0169996	1
CD14	D6RFL4|P08571	U1 - MOCK	-0.239964	-2.85053	0.017027	1
ERCC3	P19447	U1 - MOCK	-0.132544	-2.85052	0.0170273	1
VAMP7	P51809	U1 - MOCK	-0.171217	-2.85034	0.0170326	1
LGALS8	O00214-2	U1 - MOCK	-0.144787	-2.84791	0.0171043	1
SLC7A2	P52569|P52569-2|P52569-3	U1 - MOCK	-0.307414	-2.84489	0.0171936	1
ATP2C1	B4E2Q0|H0Y9V7|P98194|P98194-2|P98194-3|P98194-4|P98194-5|P98194-6|P98194-7|P98194-8|P98194-9	U1 - MOCK	-0.121808	-2.84459	0.0172023	1
CADM4	Q8NFZ8	U1 - MOCK	-0.31073	-2.8438	0.0172259	1
NUP153	P49790|P49790-3	U1 - MOCK	-0.271429	-2.83776	0.0174062	1
PLRG1	O43660|O43660-2	U1 - MOCK	-0.168694	-2.83466	0.0174997	1
C2orf72	A6NCS6	U1 - MOCK	-0.230656	-2.83315	0.0175451	1
TMEM106C	A0A087WYD4|F8VVN7|F8VWX5|F8W098|F8W120|Q9BVX2|Q9BVX2-2	U1 - MOCK	-0.37195	-2.83196	0.0175813	1
MRPS9	P82933	U1 - MOCK	0.258304	2.83181	0.0175857	1
CPNE3	O75131	U1 - MOCK	0.1449	2.82858	0.017684	1
MTTP	E9PBP6|P55157	U1 - MOCK	-0.126785	-2.82542	0.0177808	1
IWS1	Q96ST2	U1 - MOCK	-0.246793	-2.82537	0.0177821	1
WBP11	Q9Y2W2	U1 - MOCK	0.198951	2.82527	0.0177853	1
CEP131	I3L2J8|Q9UPN4|Q9UPN4-2|Q9UPN4-3	U1 - MOCK	0.204633	2.82473	0.0178018	1
TGFBI	H0Y8L3|Q15582	U1 - MOCK	-0.128201	-2.82364	0.0178354	1
FLRT3	Q9NZU0	U1 - MOCK	-0.251091	-2.81885	0.0179835	1
TOP3B	O95985|O95985-2|O95985-3	U1 - MOCK	0.173944	2.81846	0.0179954	1
CNN3	Q15417|Q15417-2|Q15417-3	U1 - MOCK	0.16942	2.81655	0.0180549	1
SIRPA	P78324|P78324-4	U1 - MOCK	-0.420501	-2.81228	0.0181884	1
RALA	P11233	U1 - MOCK	-0.169473	-2.81118	0.0182231	1
ANP32A	P39687	U1 - MOCK	-0.728994	-2.80588	0.0183904	1
MEP1A	B7ZL91|Q16819	U1 - MOCK	-0.224598	-2.80549	0.0184027	1
LOX	P28300	U1 - MOCK	-0.157559	-2.80469	0.018428	1
PTGFRN	Q9P2B2	U1 - MOCK	-0.276398	-2.80039	0.0185655	1
PPOX	P50336	U1 - MOCK	-0.255779	-2.79432	0.0187607	1
COIL	P38432	U1 - MOCK	0.15363	2.79173	0.0188448	1
DHX30	Q7L2E3-2	U1 - MOCK	0.196619	2.78961	0.0189141	1
LUC7L2	Q9Y383	U1 - MOCK	-0.406343	-2.78887	0.018938	1
HS2ST1	Q7LGA3	U1 - MOCK	-0.167976	-2.78711	0.0189956	1
SOAT1	P35610	U1 - MOCK	-0.224113	-2.78315	0.0191259	1
GOSR1	E9PCW1|K7EJC8|O95249	U1 - MOCK	-0.137202	-2.7755	0.0193803	1
TPX2	Q9ULW0|Q9ULW0-2	U1 - MOCK	0.121518	2.77453	0.0194126	1
DIMT1	A0A0C4DGB1|Q9UNQ2	U1 - MOCK	0.168421	2.76932	0.0195881	1
SLC7A5	Q01650	U1 - MOCK	-0.272877	-2.7667	0.0196767	1
ALAS1	P13196	U1 - MOCK	-0.13446	-2.7593	0.0199296	1
PKP2	Q99959|Q99959-2	U1 - MOCK	-0.121203	-2.75627	0.0200343	1
CDC42EP1	Q00587|Q00587-2	U1 - MOCK	-0.190424	-2.75509	0.0200751	1
SLC3A2	F5GZS6|F5H867|P08195|P08195-2	U1 - MOCK	-0.430696	-2.75327	0.0201382	1
NSF	I3L0N3|P46459	U1 - MOCK	-0.119258	-2.75045	0.0202363	1
LSM12	Q3MHD2|Q3MHD2-2	U1 - MOCK	0.136207	2.7425	0.0205159	1
SMTN	A0A087WVP4|A0A087X1R1|P53814|P53814-5|P53814-6	U1 - MOCK	-0.209912	-2.74238	0.0205203	1
PIK3C3	A8MYT4|Q8NEB9	U1 - MOCK	0.224991	2.74205	0.0205319	1
MTDH	Q86UE4	U1 - MOCK	0.155451	2.73947	0.0206236	1
DNAAF5	Q86Y56	U1 - MOCK	0.190407	2.73806	0.0206737	1
RPAP1	Q9BWH6|Q9BWH6-2	U1 - MOCK	0.279338	2.73535	0.0207706	1
RPS13	P62277	U1 - MOCK	0.170077	2.73532	0.0207719	1
TNPO2	O14787-2	U1 - MOCK	0.210898	2.73515	0.020778	1
RPS19BP1	Q86WX3	U1 - MOCK	0.146487	2.73403	0.0208182	1
SRP72	O76094	U1 - MOCK	0.134983	2.73149	0.0209095	1
MTM1	Q13496|Q13496-2	U1 - MOCK	-0.114562	-2.7297	0.0209744	1
EML3	B7WPE2|Q32P44	U1 - MOCK	0.170097	2.72715	0.0210669	1
RAB11A	H3BSC1|P62491	U1 - MOCK	-0.170757	-2.71338	0.0215738	1
EHD4	Q9H223	U1 - MOCK	-0.106416	-2.71186	0.0216302	1
DBN1	Q16643|Q16643-3	U1 - MOCK	-0.142232	-2.71172	0.0216354	1
CASK	O14936|O14936-2|O14936-3|O14936-4|O14936-6	U1 - MOCK	-0.167346	-2.70997	0.0217008	1
SLC6A6	A0A087WY96|P31641	U1 - MOCK	-0.23147	-2.70921	0.0217293	1
SLC30A1	Q9Y6M5	U1 - MOCK	-0.187542	-2.70739	0.021798	1
MTIF3	Q9H2K0	U1 - MOCK	0.174292	2.70296	0.0219653	1
KIAA0391	O15091	U1 - MOCK	0.178762	2.69847	0.0221361	1
SSRP1	Q08945	U1 - MOCK	-0.431738	-2.6979	0.022158	1
CHEK1	J3KN87|O14757	U1 - MOCK	0.153447	2.69769	0.0221658	1
PCDHB2	Q9Y5E7	U1 - MOCK	-0.189606	-2.69646	0.0222131	1
CUL4A	Q13619	U1 - MOCK	-0.124932	-2.68745	0.0225611	1
CHERP	J3QK89|Q8IWX8	U1 - MOCK	0.210308	2.68663	0.0225929	1
PDHA1	P08559|P08559-2|P08559-3|P08559-4	U1 - MOCK	-0.112411	-2.68457	0.0226734	1
TMEM2	Q9UHN6	U1 - MOCK	-0.235202	-2.68189	0.0227789	1
HAUS3	Q68CZ6|Q68CZ6-2	U1 - MOCK	0.123607	2.68153	0.022793	1
CDH17	Q12864	U1 - MOCK	-0.353647	-2.68016	0.022847	1
SUPV3L1	Q8IYB8	U1 - MOCK	0.191587	2.67984	0.0228593	1
STX3	A0A0C4DGE4|A0A0J9YW33|F8W9Y0|Q13277|Q13277-2|Q13277-3	U1 - MOCK	-0.180626	-2.6741	0.0230868	1
EXOC4	Q96A65	U1 - MOCK	-0.154741	-2.66907	0.0232882	1
DDX39B	H0Y400|Q13838|Q13838-2	U1 - MOCK	0.16938	2.66564	0.0234266	1
NCLN	Q969V3|Q969V3-2	U1 - MOCK	-0.105964	-2.66559	0.0234286	1
SLC6A12	P48065	U1 - MOCK	-0.23833	-2.66092	0.0236184	1
ALG5	Q9Y673|Q9Y673-2	U1 - MOCK	-0.165291	-2.66077	0.0236245	1
EIF5A	I3L397|I3L504|P63241|P63241-2	U1 - MOCK	0.217803	2.65947	0.0236773	1
EXOC3	O60645|O60645-2|O60645-3	U1 - MOCK	-0.199474	-2.65827	0.0237263	1
SNX8	Q9Y5X2	U1 - MOCK	-0.125606	-2.65769	0.0237503	1
GGH	Q92820	U1 - MOCK	-0.257641	-2.65538	0.023845	1
NFXL1	Q6ZNB6	U1 - MOCK	0.154556	2.65427	0.0238907	1
EED	O75530|O75530-2|O75530-3	U1 - MOCK	-0.155063	-2.65122	0.0240171	1
APOE	P02649	U1 - MOCK	-0.124829	-2.64988	0.0240728	1
RPS19	P39019	U1 - MOCK	0.189385	2.64984	0.0240742	1
CMTM3	H3BUD5|Q96MX0	U1 - MOCK	-0.174143	-2.6473	0.0241802	1
BCAM	P50895	U1 - MOCK	-0.534926	-2.64366	0.0243324	1
DPP4	P27487	U1 - MOCK	-0.336144	-2.64277	0.02437	1
ATRAID	Q6UW56|Q6UW56-3	U1 - MOCK	-0.202912	-2.64019	0.0244784	1
TSR1	Q2NL82	U1 - MOCK	0.13996	2.63982	0.0244941	1
MAN1A1	P33908	U1 - MOCK	-0.124339	-2.63974	0.0244977	1
CLU	P10909|P10909-2|P10909-4|P10909-5	U1 - MOCK	-0.303511	-2.63808	0.0245678	1
SERPINB8	P50452	U1 - MOCK	0.29961	2.63745	0.0245947	1
RAC1	P63000|P63000-2	U1 - MOCK	-0.175121	-2.63545	0.0246796	1
CHST3	Q7LGC8	U1 - MOCK	-0.418256	-2.63481	0.0247069	1
LSR	Q86X29|Q86X29-4|Q86X29-5|Q86X29-6|S4R3V8	U1 - MOCK	-0.18575	-2.63315	0.0247776	1
TLN2	Q9Y4G6	U1 - MOCK	0.250253	2.6275	0.0250206	1
TMX3	Q96JJ7	U1 - MOCK	-0.139751	-2.62439	0.0251551	1
PTPRA	P18433|P18433-2|P18433-3|P18433-4	U1 - MOCK	-0.288056	-2.62429	0.0251594	1
STK11IP	C9JQV3|Q8N1F8	U1 - MOCK	0.175826	2.62291	0.0252193	1
AHCYL1	O43865	U1 - MOCK	-0.116807	-2.62185	0.0252656	1
MAP1S	Q66K74|Q66K74-2	U1 - MOCK	0.106483	2.62123	0.0252927	1
RBBP4	Q09028|Q09028-3	U1 - MOCK	0.164256	2.61975	0.0253573	1
PNISR	Q8TF01	U1 - MOCK	-0.199199	-2.61904	0.0253886	1
TPP1	A0A0C4DGZ9|O14773|O14773-2	U1 - MOCK	-0.51707	-2.61869	0.0254036	1
ATP13A3	Q9H7F0	U1 - MOCK	-0.215994	-2.61556	0.0255412	1
PTPRK	E9PGC5|Q15262-2|Q15262-3|Q15262-4|Q5TG12	U1 - MOCK	-0.265664	-2.61421	0.0256008	1
ADGRL2	B1ALU1|B1ALU3|O95490|O95490-2|O95490-5|O95490-6|O95490-7	U1 - MOCK	-0.264868	-2.60722	0.0259116	1
SNF8	Q96H20|Q96H20-2	U1 - MOCK	0.186856	2.60658	0.0259402	1
THOC3	Q96J01|Q96J01-2	U1 - MOCK	0.159639	2.60465	0.0260268	1
BRD3	Q15059	U1 - MOCK	-0.384854	-2.6033	0.0260871	1
MRPL57	Q9BQC6	U1 - MOCK	0.210085	2.59911	0.0262765	1
UQCRFS1	P47985	U1 - MOCK	-0.136674	-2.59794	0.0263297	1
ABCC5	O15440|O15440-5	U1 - MOCK	-0.286028	-2.59791	0.0263311	1
PSMF1	Q5QPM7|Q92530	U1 - MOCK	0.125582	2.59615	0.0264111	1
GTPBP4	Q9BZE4	U1 - MOCK	0.128415	2.59554	0.0264388	1
RPS11	P62280	U1 - MOCK	0.379118	2.59307	0.0265517	1
BCS1L	Q9Y276	U1 - MOCK	-0.214707	-2.59152	0.0266227	1
GNAS	P63092-4	U1 - MOCK	-0.138473	-2.5907	0.0266604	1
SMAD5	Q99717	U1 - MOCK	-0.111131	-2.58608	0.0268738	1
DNAJC8	O75937	U1 - MOCK	0.106312	2.58605	0.0268751	1
NHSL1	Q5SYE7|Q5SYE7-2	U1 - MOCK	0.12713	2.58423	0.0269595	1
ATP2B4	P23634|P23634-6|P23634-7|P23634-8	U1 - MOCK	-0.197526	-2.58113	0.0271043	1
ARSB	P15848|P15848-2	U1 - MOCK	-0.244612	-2.57819	0.0272421	1
SLC7A11	Q9UPY5	U1 - MOCK	-0.130173	-2.57816	0.0272435	1
RAB43	Q86YS6	U1 - MOCK	-0.111991	-2.57748	0.0272756	1
SLIRP	A0A087WUN7|G3V2S9|G3V4X6|H0YJ40|Q9GZT3|Q9GZT3-2	U1 - MOCK	0.458245	2.57501	0.0273919	1
SETX	Q7Z333|Q7Z333-3|Q7Z333-4	U1 - MOCK	0.245572	2.56884	0.0276846	1
GLRX3	O76003	U1 - MOCK	0.105429	2.56798	0.0277259	1
SLC4A2	J3KNG9|P04920|P04920-2|P04920-3	U1 - MOCK	-0.236178	-2.56717	0.0277644	1
CYP20A1	E9PHG5|Q6UW02	U1 - MOCK	-0.120168	-2.56707	0.0277695	1
CD46	P15529-15|P15529-2|P15529-3|P15529-4|P15529-5|P15529-6|P15529-7	U1 - MOCK	-0.23656	-2.56429	0.027903	1
GMPPB	Q9Y5P6|Q9Y5P6-2	U1 - MOCK	-0.114246	-2.56413	0.0279104	1
TOM1	O60784|O60784-3	U1 - MOCK	-0.128807	-2.5636	0.0279359	1
TPRA1	Q86W33	U1 - MOCK	-0.328166	-2.56269	0.0279797	1
RCC1	C9JW69|P18754|P18754-2	U1 - MOCK	-0.12139	-2.56258	0.0279851	1
KATNA1	B7ZBC8|O75449|O75449-2	U1 - MOCK	0.205557	2.56076	0.0280733	1
NECTIN3	Q9NQS3	U1 - MOCK	-0.285183	-2.55589	0.0283101	1
POLR1E	Q9GZS1|Q9GZS1-2	U1 - MOCK	-0.12956	-2.55401	0.0284018	1
IGHMBP2	P38935	U1 - MOCK	0.140707	2.553	0.028451	1
NOL7	Q9UMY1	U1 - MOCK	0.167667	2.55231	0.028485	1
GNAI2	P04899|P04899-4	U1 - MOCK	-0.137187	-2.55106	0.0285465	1
SDHA	P31040	U1 - MOCK	-0.128024	-2.5509	0.0285545	1
NGLY1	A0A0C4DFP4|Q96IV0|Q96IV0-2|Q96IV0-5	U1 - MOCK	-0.162628	-2.5476	0.0287173	1
IGSF1	Q8N6C5|Q8N6C5-2|Q8N6C5-4	U1 - MOCK	-0.335512	-2.54722	0.0287363	1
OAT	P04181	U1 - MOCK	0.131976	2.54632	0.0287806	1
RACK1	P63244	U1 - MOCK	0.13287	2.54145	0.0290234	1
DNAJC3	Q13217	U1 - MOCK	-0.141175	-2.53787	0.029203	1
UGDH	O60701	U1 - MOCK	-0.111499	-2.53754	0.0292196	1
MAP7D1	Q3KQU3|Q3KQU3-2|Q3KQU3-4	U1 - MOCK	0.231085	2.53662	0.029266	1
TFRC	P02786	U1 - MOCK	-0.251862	-2.53643	0.0292756	1
P4HA1	P13674|P13674-2	U1 - MOCK	-0.105549	-2.53614	0.0292903	1
MRPL19	P49406	U1 - MOCK	0.146552	2.5338	0.0294084	1
IL6ST	P40189|P40189-3	U1 - MOCK	-0.208886	-2.53361	0.029418	1
RNF128	Q8TEB7	U1 - MOCK	0.264429	2.53342	0.0294278	1
EIF3L	B0QY89|Q9Y262	U1 - MOCK	0.14189	2.53287	0.0294556	1
LIFR	P42702	U1 - MOCK	-0.26105	-2.52737	0.0297362	1
SCARB1	B7ZKQ9|Q8WTV0-2|Q8WTV0-4	U1 - MOCK	-0.643782	-2.52718	0.0297459	1
GBE1	E9PGM4|Q04446	U1 - MOCK	0.136386	2.52408	0.029905	1
TRIP12	Q14669-3	U1 - MOCK	0.230962	2.52401	0.0299088	1
TOR1AIP2	Q8NFQ8	U1 - MOCK	-0.108467	-2.5214	0.0300439	1
PTGES3L-AARSD1|AARSD1	C9J5N1|Q9BTE6|Q9BTE6-2|Q9BTE6-3	U1 - MOCK	-0.126823	-2.51934	0.0301505	1
FLOT1	O75955	U1 - MOCK	-0.124341	-2.51668	0.0302891	1
RPF2	Q9H7B2	U1 - MOCK	0.144503	2.51281	0.0304916	1
MCMBP	Q9BTE3|Q9BTE3-2	U1 - MOCK	0.125908	2.51271	0.0304968	1
C4B_2|C4A|C4B	A0A0G2JL54|A0A0G2JPR0|A0A140TA29|A0A140TA32|A0A140TA44|A0A140TA49|F5GXS0|P0C0L4|P0C0L4-2|P0C0L5	U1 - MOCK	-0.116816	-2.51162	0.030554	1
BTRC|FBXW11	B7Z3H4|Q9UKB1|Q9UKB1-2|Q9UKB1-3|Q9Y297|Q9Y297-2	U1 - MOCK	-0.163634	-2.51095	0.0305894	1
SRPK2	P78362-2	U1 - MOCK	0.138954	2.5102	0.0306289	1
CDC42BPB	Q9Y5S2	U1 - MOCK	-0.106426	-2.50632	0.030834	1
GPI	A0A0A0MTS2|K7EQ48|P06744|P06744-2	U1 - MOCK	-0.136715	-2.50435	0.030939	1
SEC62	Q99442	U1 - MOCK	-0.459935	-2.50155	0.0310884	1
STXBP1	P61764|P61764-2	U1 - MOCK	-0.207925	-2.50084	0.0311265	1
LIPA	A0A0A0MT32|P38571|P38571-2|Q5T073	U1 - MOCK	-0.411772	-2.49966	0.0311899	1
HSD17B7	P56937|P56937-2|P56937-3	U1 - MOCK	-0.12061	-2.49957	0.0311946	1
ADAM9	Q13443	U1 - MOCK	-0.127635	-2.49886	0.0312331	1
DDX21	Q9NR30	U1 - MOCK	0.123057	2.49884	0.0312341	1
MRPS34	A0A087WUZ8|C9JJ19|P82930	U1 - MOCK	0.143253	2.49856	0.0312489	1
CAP1	Q01518|Q01518-2	U1 - MOCK	-0.110941	-2.49754	0.0313042	1
ACBD5	B7Z2R7|Q5T8D3-2|Q5T8D3-3|Q5T8D3-4	U1 - MOCK	0.24569	2.49575	0.0314006	1
CCNYL1	Q8N7R7|Q8N7R7-3	U1 - MOCK	-0.247352	-2.49524	0.0314285	1
PIGT	Q969N2|Q969N2-5|Q969N2-6	U1 - MOCK	0.109759	2.49406	0.0314922	1
TUBG1	P23258	U1 - MOCK	0.135393	2.4938	0.0315066	1
OBSL1	A6NN50|O75147|O75147-1|O75147-2|O75147-4	U1 - MOCK	0.13329	2.49328	0.0315345	1
CAMK1	Q14012	U1 - MOCK	0.142602	2.49129	0.0316426	1
MCCC1	Q96RQ3	U1 - MOCK	-0.121556	-2.49068	0.0316762	1
NPTX2	P47972	U1 - MOCK	-0.17781	-2.48956	0.0317369	1
PIP5K1A	A6PW57|Q99755|Q99755-2|Q99755-3|Q99755-4	U1 - MOCK	-0.13361	-2.48768	0.0318398	1
PROM1	O43490|O43490-2|O43490-4|O43490-7	U1 - MOCK	-0.319735	-2.48212	0.0321465	1
CLPB	Q9H078-2	U1 - MOCK	-0.154678	-2.48195	0.0321556	1
WDFY1	Q8IWB7	U1 - MOCK	-0.16029	-2.48172	0.0321681	1
EIF3D	O15371|O15371-2|O15371-3	U1 - MOCK	0.203943	2.47826	0.0323603	1
LTN1	O94822|O94822-3	U1 - MOCK	0.11754	2.47718	0.0324208	1
CDK11B|CDC2L1	A0A0D9SEI3|A0A0D9SEN2|A0A0D9SER5|B7ZVY7|J3QR44|P21127|P21127-2|P21127-3|P21127-8	U1 - MOCK	-0.362222	-2.47696	0.032433	1
DDAH1	B4DYP1|O94760|O94760-2	U1 - MOCK	0.319205	2.47565	0.0325062	1
ACP1	P24666	U1 - MOCK	0.150075	2.47415	0.0325899	1
UTP3	Q9NQZ2	U1 - MOCK	0.129393	2.47292	0.0326593	1
RUVBL2	Q9Y230	U1 - MOCK	-0.088898	-2.47287	0.0326621	1
ANXA7	P20073|P20073-2	U1 - MOCK	0.112026	2.47035	0.0328041	1
GMPPA	Q96IJ6|Q96IJ6-2	U1 - MOCK	-0.158793	-2.47027	0.0328085	1
COL2A1	P02458|P02458-1	U1 - MOCK	-0.146001	-2.4687	0.0328972	1
CDKN2A	A0A0A0MRI0|Q8N726	U1 - MOCK	0.214052	2.46849	0.0329093	1
LTV1	Q96GA3	U1 - MOCK	0.204887	2.46759	0.0329599	1
HSPA1B|HSPA1A	A0A0G2JIW1|P0DMV8|P0DMV9	U1 - MOCK	-0.101961	-2.46458	0.0331313	1
CNOT1	A5YKK6	U1 - MOCK	0.187994	2.4632	0.0332103	1
PRCP	E9PIG4|E9PKN6|E9PL49|E9PL85|E9PLY4|E9PNF7|E9PNJ1|E9PQB5|E9PQN3|P42785|P42785-2	U1 - MOCK	-0.245939	-2.46252	0.0332488	1
FMNL2	Q96PY5|Q96PY5-3	U1 - MOCK	-0.155141	-2.46095	0.0333389	1
CCNT2	O60583-2	U1 - MOCK	0.133524	2.45939	0.0334285	1
RC3H1	Q5TC82|Q5TC82-2	U1 - MOCK	0.253007	2.45286	0.0338062	1
MIB1	Q86YT6	U1 - MOCK	-0.114981	-2.45203	0.0338545	1
COL5A2	A0A087WYX9|P05997	U1 - MOCK	-0.243098	-2.45107	0.0339104	1
PEX14	O75381|O75381-2	U1 - MOCK	-0.151193	-2.45102	0.0339134	1
MASP1	F8W876|P48740|P48740-2|P48740-3|P48740-4	U1 - MOCK	-0.169608	-2.45055	0.0339408	1
PI4KA	J3KN10|P42356	U1 - MOCK	0.204047	2.44947	0.0340036	1
TSN	E9PGT1|Q15631	U1 - MOCK	0.181406	2.44881	0.0340422	1
CLGN	O14967	U1 - MOCK	-0.121818	-2.4454	0.0342428	1
MAP1A	E9PGC8|P78559|P78559-2	U1 - MOCK	0.112153	2.4445	0.0342953	1
LRRC1	Q9BTT6	U1 - MOCK	0.19935	2.44306	0.0343804	1
NCOR1	O75376|O75376-2	U1 - MOCK	0.183656	2.44305	0.0343814	1
CALM1	P62158	U1 - MOCK	-0.121527	-2.44281	0.0343955	1
KIAA1161	Q6NSJ0	U1 - MOCK	-0.270962	-2.44165	0.034464	1
RAB2A	P61019	U1 - MOCK	-0.105653	-2.44046	0.0345345	1
CANX	P27824|P27824-2	U1 - MOCK	-0.178488	-2.43949	0.0345925	1
THUMPD1	Q9NXG2	U1 - MOCK	0.109308	2.43867	0.0346409	1
ZCCHC17	A0A087WXF8|A0A087WYV3|A0A0D9SEW3|E7EPF0|Q9NP64|Q9NP64-2|Q9NP64-3	U1 - MOCK	-0.196526	-2.43068	0.0351199	1
SYT1	J3KQA0|P21579	U1 - MOCK	-0.286174	-2.42726	0.0353273	1
HCCS	P53701	U1 - MOCK	-0.358579	-2.42309	0.0355815	1
QSOX2	Q6ZRP7	U1 - MOCK	-0.230363	-2.41869	0.0358512	1
TNRC6B	Q9UPQ9|Q9UPQ9-1	U1 - MOCK	0.189792	2.41626	0.036001	1
CTCF	P49711	U1 - MOCK	0.122526	2.41611	0.0360106	1
RAB5C	P51148|P51148-2	U1 - MOCK	-0.143943	-2.41591	0.0360227	1
ROBO1	A0A087WTM1|Q9Y6N7|Q9Y6N7-2|Q9Y6N7-3|Q9Y6N7-4|Q9Y6N7-5|Q9Y6N7-6	U1 - MOCK	-0.129505	-2.41542	0.0360531	1
CTGF	P29279	U1 - MOCK	-0.125142	-2.41487	0.0360875	1
ATP1B1	P05026|P05026-2	U1 - MOCK	-0.277049	-2.41358	0.0361671	1
PDZK1	Q5T2W1	U1 - MOCK	-0.192959	-2.41184	0.0362759	1
RPL6	Q02878	U1 - MOCK	0.352756	2.4097	0.036409	1
MRPS6	P82932	U1 - MOCK	0.349872	2.40856	0.0364804	1
HACD2	Q6Y1H2	U1 - MOCK	-0.140633	-2.40613	0.0366329	1
CPD	O75976	U1 - MOCK	-0.353785	-2.40114	0.0369484	1
MRPL1	Q9BYD6	U1 - MOCK	0.307081	2.39914	0.0370756	1
CENPF	P49454	U1 - MOCK	0.0997525	2.39871	0.0371026	1
ACSS3	A0A0B4J1R2|Q9H6R3	U1 - MOCK	-0.124863	-2.39748	0.0371816	1
VRK2	Q86Y07|Q86Y07-2|Q86Y07-5	U1 - MOCK	0.161577	2.39596	0.0372786	1
TBC1D17	Q9HA65|Q9HA65-2|Q9HA65-3	U1 - MOCK	0.207517	2.38554	0.0379508	1
TGFBR2	P37173|P37173-2	U1 - MOCK	-0.262581	-2.38523	0.0379715	1
TMED10	P49755	U1 - MOCK	-0.139045	-2.38498	0.0379876	1
GGCX	P38435	U1 - MOCK	-0.191497	-2.38402	0.0380504	1
DDX50	Q9BQ39	U1 - MOCK	0.0992926	2.38376	0.0380674	1
PI4K2B	Q8TCG2	U1 - MOCK	-0.162118	-2.38345	0.0380874	1
ARPC1B	O15143	U1 - MOCK	-0.132697	-2.38105	0.0382446	1
PYM1	Q9BRP8|Q9BRP8-2	U1 - MOCK	0.173513	2.38014	0.0383044	1
SPATS2	Q86XZ4	U1 - MOCK	0.132644	2.3798	0.0383266	1
WDR18	A0A0A0MQU0|Q9BV38|U3KQC1	U1 - MOCK	-0.116941	-2.37747	0.0384802	1
DCAF13	A0A087WT20|Q9NV06	U1 - MOCK	0.172952	2.37612	0.0385695	1
RIOK2	Q9BVS4	U1 - MOCK	0.311181	2.37539	0.0386177	1
CNN2	A0A087X271|B4DDF4|B4DUT8|Q99439	U1 - MOCK	0.125804	2.37521	0.0386296	1
LIMA1	F8VQE1|Q9UHB6|Q9UHB6-2|Q9UHB6-4|Q9UHB6-5	U1 - MOCK	-0.149038	-2.37217	0.038832	1
FDPS	P14324|P14324-2	U1 - MOCK	-0.119794	-2.37212	0.0388349	1
ATP6V1A	P38606|P38606-2	U1 - MOCK	-0.09786	-2.37185	0.0388527	1
SEPT7	Q16181	U1 - MOCK	-0.0914244	-2.37099	0.0389104	1
DEK	P35659	U1 - MOCK	-0.452232	-2.37091	0.038916	1
PUSL1	Q8N0Z8	U1 - MOCK	0.185496	2.36851	0.0390762	1
HYOU1	Q9Y4L1	U1 - MOCK	-0.392291	-2.3648	0.0393255	1
POLR3A	O14802	U1 - MOCK	0.115177	2.36174	0.0395327	1
STK26	B4E0Y9|Q8NBY1|Q9P289	U1 - MOCK	-0.14244	-2.3571	0.0398484	1
LYZ	A0A0B4J259|F8VV32|P61626	U1 - MOCK	-0.197561	-2.35564	0.0399483	1
ANKLE2	Q86XL3	U1 - MOCK	0.139364	2.35081	0.0402801	1
CEBPA	P49715|P49715-2|P49715-3|P49715-4	U1 - MOCK	-0.147443	-2.35	0.0403361	1
GSE1	H0Y613|Q14687|Q14687-2|Q14687-3	U1 - MOCK	0.259248	2.34946	0.040373	1
STEAP1	Q9UHE8	U1 - MOCK	-0.155464	-2.34622	0.0405981	1
NDC1	Q9BTX1|Q9BTX1-2|Q9BTX1-5|Q9BTX1-6	U1 - MOCK	-0.12852	-2.34346	0.0407903	1
DCAF7	P61962	U1 - MOCK	0.293036	2.34282	0.0408351	1
LETM1	O95202	U1 - MOCK	-0.175029	-2.34203	0.0408909	1
GLG1	Q92896|Q92896-2|Q92896-3	U1 - MOCK	-0.130228	-2.34158	0.0409221	1
TMX4	Q9H1E5	U1 - MOCK	-0.196173	-2.34004	0.0410303	1
STX7	O15400|O15400-2	U1 - MOCK	-0.16689	-2.33844	0.041143	1
PHIP	Q8WWQ0	U1 - MOCK	-0.106597	-2.33716	0.0412332	1
ACP2	P11117	U1 - MOCK	-0.322643	-2.33638	0.0412886	1
SERPINF2	P08697	U1 - MOCK	-0.2878	-2.33139	0.0416428	1
GNPTG	Q9UJJ9	U1 - MOCK	-0.192665	-2.33068	0.0416929	1
IDH3A	H0YL72|P50213	U1 - MOCK	-0.160553	-2.33036	0.0417163	1
FNDC3A	Q9Y2H6|Q9Y2H6-2	U1 - MOCK	0.104322	2.32842	0.0418549	1
USP14	A6NJA2|P54578|P54578-2|P54578-3	U1 - MOCK	-0.105852	-2.32769	0.0419068	1
SCAMP1	O15126	U1 - MOCK	-0.189479	-2.32386	0.0421828	1
SNRNP48	Q6IEG0	U1 - MOCK	0.169467	2.32369	0.042195	1
ERLIN2	E5RHW4|O94905	U1 - MOCK	-0.125498	-2.32059	0.0424193	1
SEL1L	Q9UBV2	U1 - MOCK	-0.191655	-2.32039	0.0424343	1
SLC43A3	E9PS74|H0YD64|Q8NBI5|Q8NBI5-2	U1 - MOCK	-0.239179	-2.31598	0.0427556	1
FARSB	Q9NSD9	U1 - MOCK	-0.114997	-2.31461	0.0428558	1
AP1M1	Q9BXS5|Q9BXS5-2	U1 - MOCK	-0.111189	-2.31453	0.0428615	1
SET	Q01105|Q01105-2	U1 - MOCK	-0.519001	-2.31384	0.0429122	1
CDV3	Q9UKY7	U1 - MOCK	0.145004	2.30983	0.0432078	1
LRRC59	Q96AG4	U1 - MOCK	0.139624	2.30966	0.0432204	1
MLLT1	Q03111	U1 - MOCK	-0.139301	-2.30699	0.0434178	1
ST3GAL6	A0A087WXB8|Q9Y274	U1 - MOCK	-0.321731	-2.30612	0.0434827	1
CRLF1	M0QZL6|O75462	U1 - MOCK	-0.179629	-2.30514	0.0435554	1
CNOT3	O75175	U1 - MOCK	0.111012	2.30128	0.0438444	1
NFS1	Q9Y697|Q9Y697-2	U1 - MOCK	-0.107749	-2.30031	0.0439166	1
NSDHL	Q15738	U1 - MOCK	-0.124612	-2.29557	0.0442744	1
TEX30	Q5JUR7	U1 - MOCK	0.127378	2.29545	0.0442835	1
NUCB1	Q02818	U1 - MOCK	-0.121742	-2.29539	0.0442875	1
ICAM1	P05362	U1 - MOCK	-0.312019	-2.29537	0.0442894	1
SRBD1	Q8N5C6	U1 - MOCK	0.13726	2.29523	0.0442998	1
CTU1	Q7Z7A3	U1 - MOCK	-0.126992	-2.29431	0.0443696	1
GORAB	Q5T7V8	U1 - MOCK	-0.149991	-2.29414	0.0443828	1
DKFZp434B2017|SAR1B	Q9H029|Q9Y6B6	U1 - MOCK	-0.133313	-2.29312	0.0444598	1
PELO	Q9BRX2	U1 - MOCK	0.0918741	2.29091	0.0446281	1
ETFA	P13804|P13804-2	U1 - MOCK	-0.112273	-2.2896	0.0447278	1
CNOT2	F8VV52|Q9NZN8	U1 - MOCK	0.123123	2.28684	0.0449397	1
MYCBP2	O75592|O75592-2	U1 - MOCK	0.102302	2.28661	0.044957	1
EIF3J	O75822	U1 - MOCK	0.233581	2.27844	0.0455888	1
FURIN	P09958	U1 - MOCK	-0.139268	-2.27507	0.0458519	1
GOLGA8A|GOLGA8B	A7E2F4|A7E2F4-3|A8MQT2|A8MQT2-2|C9J1B5	U1 - MOCK	-0.132479	-2.27228	0.0460711	1
SLC18B1	Q6NT16	U1 - MOCK	-0.168955	-2.26854	0.0463661	1
RPL18	G3V203|Q07020	U1 - MOCK	0.286436	2.26769	0.0464332	1
ACSL4	O60488|O60488-2	U1 - MOCK	-0.0944176	-2.26556	0.0466025	1
ATP6V0A1	Q93050|Q93050-1|Q93050-3	U1 - MOCK	-0.133134	-2.26504	0.0466442	1
RHOT2	H3BST5|I3L2C6|Q8IXI1	U1 - MOCK	-0.152895	-2.26408	0.0467205	1
TRA2B	P62995	U1 - MOCK	-0.611388	-2.26173	0.0469081	1
MCM7	P33993	U1 - MOCK	-0.104214	-2.26163	0.0469165	1
CCDC124	Q96CT7	U1 - MOCK	0.188786	2.2609	0.0469749	1
PHB2	F5GY37|J3KPX7|Q99623	U1 - MOCK	-0.123523	-2.26067	0.0469929	1
GLTSCR2	Q9NZM5	U1 - MOCK	0.123863	2.25988	0.0470568	1
RPL3	P39023	U1 - MOCK	0.363491	2.25437	0.0475007	1
CALCOCO2	Q13137|Q13137-2|Q13137-3|Q13137-4|Q13137-5	U1 - MOCK	-0.122965	-2.24962	0.0478874	1
PIGA	P37287|P37287-3	U1 - MOCK	-0.148748	-2.24918	0.0479231	1
MCU	Q8NE86|Q8NE86-3	U1 - MOCK	-0.1229	-2.24886	0.0479494	1
PLOD1	Q02809|Q02809-2	U1 - MOCK	-0.0982084	-2.24774	0.0480408	1
ALKBH5	Q6P6C2|Q6P6C2-1|Q6P6C2-3	U1 - MOCK	0.146396	2.24605	0.0481798	1
HN1L	A6NGP5|Q9H910|Q9H910-2|Q9H910-3	U1 - MOCK	0.10793	2.24558	0.048218	1
ANPEP	P15144	U1 - MOCK	-0.396234	-2.24511	0.0482569	1
GNPAT	O15228|O15228-2|Q5TBH8	U1 - MOCK	-0.125925	-2.24337	0.0484003	1
IKBIP	Q70UQ0|Q70UQ0-4	U1 - MOCK	-0.105808	-2.24179	0.0485307	1
DHFR	B4DM58|P00374|P00374-2	U1 - MOCK	-0.141589	-2.23927	0.0487395	1
FTSJ3	Q8IY81	U1 - MOCK	0.135106	2.23384	0.0491924	1
RAB3D	O95716	U1 - MOCK	-0.10491	-2.23294	0.049268	1
GALM	B8ZZ75|Q96C23	U1 - MOCK	-0.158273	-2.23003	0.0495126	1
XAB2	Q9HCS7	U1 - MOCK	0.243318	2.22884	0.0496136	1
ERLIN1	O75477	U1 - MOCK	-0.17968	-2.22852	0.0496405	1
IARS	P41252	U1 - MOCK	-0.100497	-2.22346	0.05007	1
USP40	Q9NVE5|Q9NVE5-3	U1 - MOCK	0.178479	2.22266	0.0501378	1
TMEM63A	O94886	U1 - MOCK	-0.236797	-2.21994	0.0503707	1
SERPINH1	P50454	U1 - MOCK	-0.143388	-2.21259	0.051005	1
SUPT16H	Q9Y5B9	U1 - MOCK	-0.145705	-2.21218	0.05104	1
HPS6	Q86YV9	U1 - MOCK	-0.110898	-2.21156	0.0510941	1
TRPC4AP	Q8TEL6|Q8TEL6-3	U1 - MOCK	0.163826	2.21133	0.0511139	1
GOLM1	Q8NBJ4|Q8NBJ4-2	U1 - MOCK	-0.413156	-2.21059	0.0511783	1
GDAP2	Q9NXN4|Q9NXN4-2	U1 - MOCK	-0.180978	-2.20885	0.0513306	1
GNA13	Q14344	U1 - MOCK	-0.158018	-2.20705	0.0514877	1
PNO1	Q9NRX1	U1 - MOCK	0.131168	2.20552	0.0516219	1
CFI	E7ETH0|G3XAM2|P05156	U1 - MOCK	-0.200578	-2.20461	0.0517015	1
TBC1D5	Q92609|Q92609-2	U1 - MOCK	-0.100469	-2.20402	0.0517536	1
TTC1	Q99614	U1 - MOCK	-0.169097	-2.20173	0.0519559	1
NT5DC1	Q5QPD0|Q5TFE4	U1 - MOCK	0.148579	2.19712	0.052364	1
SLC1A4	P43007	U1 - MOCK	-0.265455	-2.19637	0.0524314	1
CTSD	P07339	U1 - MOCK	-0.15649	-2.19593	0.0524703	1
L2HGDH	C9JVN9|Q9H9P8|Q9H9P8-2	U1 - MOCK	-0.102748	-2.19561	0.0524992	1
CDKN2AIP	Q9NXV6	U1 - MOCK	-0.177801	-2.1937	0.0526696	1
DNAJC21	Q5F1R6|Q5F1R6-3	U1 - MOCK	0.116661	2.19329	0.052706	1
MTUS1	Q9ULD2-2	U1 - MOCK	0.174214	2.19272	0.0527571	1
GUF1	Q8N442	U1 - MOCK	-0.10737	-2.19271	0.0527581	1
LLGL2	J3QRV5|Q6P1M3|Q6P1M3-2	U1 - MOCK	-0.131763	-2.19258	0.05277	1
RPS17	A0A075B716|H0YN88|P08708	U1 - MOCK	0.161828	2.19058	0.0529497	1
CYP51A1	A0A0C4DFL7|Q16850	U1 - MOCK	-0.0904286	-2.18967	0.0530318	1
NBAS	A2RRP1	U1 - MOCK	0.0851276	2.18923	0.053071	1
NOSIP	Q9Y314	U1 - MOCK	0.102386	2.18737	0.0532392	1
RNF20	Q5VTR2	U1 - MOCK	0.0890196	2.18566	0.0533942	1
EIF3G	K7ER90|O75821	U1 - MOCK	0.191693	2.18545	0.0534125	1
TM9SF4	A0A0C4DFM1|Q92544	U1 - MOCK	-0.122387	-2.18476	0.0534758	1
DIDO1	Q9BTC0	U1 - MOCK	0.121329	2.18397	0.0535471	1
B4GALT1	P15291	U1 - MOCK	-0.21642	-2.18321	0.053616	1
TCOF1	Q13428|Q13428-3|Q13428-4|Q13428-7	U1 - MOCK	-0.323161	-2.18231	0.0536987	1
CBX4	O00257|O00257-3	U1 - MOCK	0.138912	2.18058	0.0538564	1
CCZ1B|CCZ1	P86790|P86791	U1 - MOCK	-0.110934	-2.18037	0.0538755	1
DDX20	Q9UHI6	U1 - MOCK	0.10578	2.1789	0.0540107	1
IGF1R	C9J5X1|P08069	U1 - MOCK	-0.166598	-2.17618	0.0542602	1
STAU1	O95793-2|O95793-3	U1 - MOCK	0.134704	2.17601	0.0542763	1
DHRS13	Q6UX07	U1 - MOCK	-0.157683	-2.17522	0.0543491	1
CALR	P27797	U1 - MOCK	-0.221417	-2.1752	0.0543505	1
AAMP	C9JEH3|C9JG97|Q13685	U1 - MOCK	-0.125329	-2.17495	0.0543738	1
CFDP1	Q9UEE9	U1 - MOCK	0.16698	2.17226	0.0546222	1
MRM3	Q9HC36	U1 - MOCK	0.244119	2.17142	0.0547008	1
TMEM87A	Q8NBN3|Q8NBN3-3	U1 - MOCK	-0.336889	-2.17141	0.0547014	1
MAPRE1	Q15691	U1 - MOCK	0.113812	2.17062	0.0547743	1
REPIN1	C9JYJ8|C9JZE3|Q9BWE0|Q9BWE0-4	U1 - MOCK	0.153811	2.16921	0.054906	1
CYCS	C9JFR7|P99999	U1 - MOCK	-0.0930308	-2.16792	0.0550258	1
GNS	F6S8M0|H7C3P4|P15586|P15586-2	U1 - MOCK	-0.282597	-2.16576	0.0552282	1
PRKAR1A	P10644|P10644-2	U1 - MOCK	-0.0820173	-2.16319	0.0554693	1
POLE3	Q9NRF9	U1 - MOCK	-0.507563	-2.16305	0.0554823	1
MRPL27	D6RAN8|Q9P0M9	U1 - MOCK	0.299338	2.16219	0.0555637	1
RHOA	P61586	U1 - MOCK	-0.133302	-2.16143	0.055635	1
FRRS1	Q6ZNA5|Q6ZNA5-2	U1 - MOCK	-0.256295	-2.16076	0.0556982	1
PECR	Q9BY49	U1 - MOCK	-0.107358	-2.16027	0.0557447	1
NADK2	Q4G0N4	U1 - MOCK	-0.110982	-2.1568	0.0560731	1
SLC6A14	Q9UN76	U1 - MOCK	-0.187633	-2.15549	0.0561985	1
OSBPL9	Q96SU4|Q96SU4-4|Q96SU4-7	U1 - MOCK	-0.0881006	-2.14976	0.0567462	1
ALDOA	J3KPS3|P04075	U1 - MOCK	-0.208981	-2.1496	0.056762	1
GANAB	Q14697|Q14697-2	U1 - MOCK	-0.0913327	-2.14951	0.0567703	1
GNL3L	Q9NVN8	U1 - MOCK	0.148433	2.14884	0.0568345	1
EIF4E2	B4E1E4|B8ZZ50|B8ZZL3|B9A023|B9A044|O60573|O60573-2	U1 - MOCK	0.197275	2.14841	0.0568767	1
PNPLA6	Q8IY17|Q8IY17-2|Q8IY17-3|Q8IY17-4	U1 - MOCK	0.104156	2.14811	0.0569058	1
USP8	P40818|P40818-2	U1 - MOCK	-0.132411	-2.14784	0.0569318	1
CHD2	O14647|O14647-2	U1 - MOCK	-0.16671	-2.14611	0.0570987	1
COPS6	E7EM64|Q7L5N1	U1 - MOCK	0.131386	2.13888	0.0578021	1
PSMD6	Q15008|Q15008-4	U1 - MOCK	-0.124614	-2.13816	0.0578717	1
SNX5	Q9Y5X3	U1 - MOCK	-0.106564	-2.1371	0.0579762	1
ASCC3	Q8N3C0	U1 - MOCK	0.133768	2.13558	0.058125	1
CAMK2G	A0A0A0MS52|A0A0A0MT11|Q13555|Q13555-10|Q13555-2|Q13555-3|Q13555-4|Q13555-5|Q13555-6|Q13555-7|Q13555-8|Q13555-9|Q5SWX3	U1 - MOCK	0.0999999	2.13484	0.058198	1
ATF7IP	Q6VMQ6|Q6VMQ6-2|Q6VMQ6-4|Q6VMQ6-5	U1 - MOCK	-0.162629	-2.13329	0.058351	1
DHRS7	Q9Y394|Q9Y394-2	U1 - MOCK	-0.13411	-2.13122	0.0585557	1
PPP6R2	O75170|O75170-2|O75170-3|O75170-4|O75170-5|O75170-6	U1 - MOCK	0.106114	2.13116	0.0585616	1
PMM2	H3BPH4|H3BV55|O15305	U1 - MOCK	-0.15615	-2.13086	0.058591	1
BPNT1	A6NF51|O95861|O95861-2|O95861-4	U1 - MOCK	0.16569	2.12915	0.0587609	1
SLC17A5	Q9NRA2	U1 - MOCK	-0.26058	-2.12875	0.0588008	1
DOCK4	Q8N1I0|Q8N1I0-2|Q8N1I0-3	U1 - MOCK	0.133654	2.12756	0.0589194	1
GOLGA2	A0A0C4DGS5|Q08379	U1 - MOCK	0.0979051	2.1273	0.0589453	1
MAP2K7	O14733|O14733-2|O14733-3|O14733-4	U1 - MOCK	0.125642	2.12612	0.0590635	1
USE1	G8JLK1|Q9NZ43	U1 - MOCK	-0.157892	-2.12359	0.0593161	1
DIAPH3	Q9NSV4|Q9NSV4-4|Q9NSV4-5|Q9NSV4-6	U1 - MOCK	0.157351	2.12354	0.0593209	1
DLGAP4	Q9Y2H0|Q9Y2H0-1|Q9Y2H0-3	U1 - MOCK	-0.11453	-2.12339	0.0593366	1
COX4I1	P13073	U1 - MOCK	-0.122773	-2.12244	0.0594319	1
REEP4	E5RGS2|Q9H6H4|Q9H6H4-2	U1 - MOCK	0.131174	2.12206	0.0594696	1
CASC4	Q6P4E1-4|Q6P4E1-5	U1 - MOCK	-0.274067	-2.12106	0.0595705	1
FIP1L1	Q6UN15|Q6UN15-5	U1 - MOCK	0.0955266	2.11701	0.0599798	1
PCYT2	Q99447|Q99447-3	U1 - MOCK	-0.100991	-2.11662	0.0600194	1
USO1	O60763|O60763-2	U1 - MOCK	-0.0990764	-2.11658	0.0600235	1
TPST1	O60507	U1 - MOCK	-0.126167	-2.11389	0.0602966	1
NECTIN2	Q92692|Q92692-2	U1 - MOCK	-0.135611	-2.11325	0.060362	1
NOLC1	A0A0A0MRM9|Q14978-2	U1 - MOCK	-0.39195	-2.11108	0.0605843	1
ROCK1	Q13464	U1 - MOCK	-0.0843061	-2.11033	0.0606611	1
EEA1	Q15075	U1 - MOCK	-0.0969097	-2.10988	0.0607065	1
ERCC2	A8MX75|K7EIT8|P18074|P18074-2	U1 - MOCK	-0.183778	-2.1074	0.0609614	1
CALU	O43852|O43852-3|O43852-4	U1 - MOCK	-0.136815	-2.10305	0.0614114	1
MUC13	Q9H3R2	U1 - MOCK	-0.242081	-2.10256	0.0614617	1
CEP170B	J3KQR7|Q9Y4F5|Q9Y4F5-2	U1 - MOCK	0.207983	2.10207	0.0615129	1
CTNNAL1	Q9UBT7|Q9UBT7-2|Q9UBT7-3	U1 - MOCK	0.18283	2.10187	0.0615339	1
CDC42EP4	Q9H3Q1	U1 - MOCK	-0.0986036	-2.09872	0.0618615	1
YWHAQ	P27348	U1 - MOCK	0.131378	2.09799	0.0619379	1
AJUBA	Q96IF1	U1 - MOCK	0.145122	2.09757	0.0619817	1
PIR	O00625	U1 - MOCK	0.106937	2.09473	0.0622797	1
SERPINA5	P05154	U1 - MOCK	-0.17451	-2.09282	0.0624807	1
FLOT2	E7EMK3|J3QLD9|Q14254	U1 - MOCK	-0.0917743	-2.09203	0.0625637	1
SLC44A1	Q8WWI5	U1 - MOCK	-0.166371	-2.09188	0.0625793	1
RPL4	P36578	U1 - MOCK	0.412461	2.09139	0.0626307	1
TPT1	A0A0B4J2C3|P13693|Q5W0H4	U1 - MOCK	0.257019	2.09034	0.0627421	1
PAFAH1B1	P43034	U1 - MOCK	-0.0935658	-2.08522	0.0632859	1
MAN2B2	E9PCD7|H0YA68|Q9Y2E5|Q9Y2E5-2	U1 - MOCK	-0.344024	-2.08316	0.0635061	1
NAALAD2	J3KNJ3|Q9Y3Q0	U1 - MOCK	-0.293446	-2.08183	0.063649	1
FRAS1	Q86XX4-2	U1 - MOCK	-0.102693	-2.08171	0.0636619	1
SLC7A6	E7EPZ8|Q92536	U1 - MOCK	-0.153274	-2.07975	0.0638719	1
METTL7B	A0A087WZT2|Q6UX53	U1 - MOCK	-0.121759	-2.07744	0.0641218	1
BYSL	Q13895	U1 - MOCK	0.118235	2.0751	0.0643741	1
TMEM57	Q8N5G2	U1 - MOCK	0.100576	2.07444	0.0644466	1
TMTC3	Q6ZXV5|Q6ZXV5-2	U1 - MOCK	-0.0845932	-2.0726	0.0646464	1
TMEM214	Q6NUQ4	U1 - MOCK	0.107307	2.06978	0.0649543	1
MALSU1	Q96EH3	U1 - MOCK	0.298631	2.06792	0.065158	1
RBPJ	D6R927|Q06330|Q06330-2|Q06330-3|Q06330-4|Q06330-5|Q06330-6|Q06330-7	U1 - MOCK	0.115829	2.06606	0.065362	1
CTSZ	Q9UBR2	U1 - MOCK	-0.135831	-2.06317	0.0656802	1
RPL23	P62829	U1 - MOCK	0.0977629	2.06169	0.0658446	1
HSPA2	P54652	U1 - MOCK	-0.128886	-2.05965	0.0660701	1
VPS26A	O75436	U1 - MOCK	-0.1181	-2.05777	0.0662795	1
DYM	Q7RTS9	U1 - MOCK	0.180574	2.05615	0.0664606	1
BOLA2|A0A0B4J295|H3BTW0|BOLA2B|H3BVE0	A0A087WZT3|A0A0B4J295|H3BTW0|H3BV85|H3BVE0|Q9H3K6|Q9H3K6-2	U1 - MOCK	0.12495	2.05562	0.0665203	1
ATXN10	Q9UBB4	U1 - MOCK	0.0881097	2.05484	0.0666075	1
CFAP20	Q9Y6A4	U1 - MOCK	0.15703	2.05481	0.0666106	1
MCM2	P49736	U1 - MOCK	-0.102895	-2.05353	0.0667542	1
TGOLN2	F8W8W7|J3KQ45|O43493|O43493-2|O43493-3|O43493-4|O43493-5	U1 - MOCK	-0.261772	-2.05251	0.0668682	1
INCENP	Q9NQS7|Q9NQS7-2	U1 - MOCK	0.0921466	2.05232	0.0668898	1
TOR4A	Q9NXH8	U1 - MOCK	0.106999	2.0458	0.0676274	1
CD63	F8VV56|F8VWK8|F8W022|P08962|P08962-2|P08962-3	U1 - MOCK	-0.292922	-2.04572	0.0676357	1
KNSTRN	Q9Y448|V9GY01	U1 - MOCK	0.0972835	2.04477	0.0677435	1
NKAP	Q8N5F7	U1 - MOCK	-0.157705	-2.04463	0.0677598	1
H6PD	O95479|R4GMU1	U1 - MOCK	-0.139716	-2.04239	0.0680151	1
MFN1	A0A0C4DFN1|Q8IWA4|Q8IWA4-3	U1 - MOCK	0.114046	2.04213	0.0680447	1
SUMO1	B8ZZN6|P63165	U1 - MOCK	0.0967259	2.04164	0.0681016	1
TAPT1	Q6NXT6|Q6NXT6-2	U1 - MOCK	-0.103467	-2.03786	0.068535	1
HM13	Q8TCT9|Q8TCT9-5	U1 - MOCK	-0.21589	-2.03718	0.0686126	1
HLA-A	A0A140T941|A0A140T9Z6|B0UXQ0|P01891|P04439|P13746|P13746-2|P30512|Q5SRN5|Q5SRN7	U1 - MOCK	-0.159347	-2.03642	0.0687007	1
ATRX	P46100	U1 - MOCK	-0.178811	-2.03566	0.068788	1
TMEM165	Q9HC07	U1 - MOCK	-0.111127	-2.03517	0.0688446	1
CA12	B3KUB4|O43570|O43570-2	U1 - MOCK	-0.216403	-2.03371	0.0690142	1
GNL3	Q9BVP2|Q9BVP2-2	U1 - MOCK	0.133729	2.033	0.0690957	1
SLC25A20	O43772	U1 - MOCK	-0.131469	-2.0325	0.069154	1
TRNT1	Q96Q11|Q96Q11-2	U1 - MOCK	0.120781	2.03247	0.0691571	1
SMAP1	Q8IYB5|Q8IYB5-2|Q8IYB5-3	U1 - MOCK	0.135069	2.03205	0.0692064	1
ERAP1	Q9NZ08|Q9NZ08-2	U1 - MOCK	-0.0982872	-2.03133	0.0692894	1
DNAJC7	Q99615	U1 - MOCK	-0.123142	-2.03131	0.0692924	1
FOCAD	Q5VW36|S4R400	U1 - MOCK	0.147611	2.02995	0.0694509	1
MRPS35	P82673	U1 - MOCK	0.154031	2.0281	0.0696665	1
ACACA	Q13085|Q13085-4	U1 - MOCK	0.0768061	2.02452	0.070086	1
ORC2	Q13416	U1 - MOCK	-0.10718	-2.02334	0.0702244	1
INF2	Q27J81|Q27J81-2	U1 - MOCK	0.0801031	2.02201	0.0703809	1
NEGR1	F6X2W2|Q7Z3B1	U1 - MOCK	-0.368206	-2.01777	0.0708836	1
PI4K2A	Q9BTU6	U1 - MOCK	-0.098059	-2.01731	0.070938	1
DHX15	O43143	U1 - MOCK	0.0950942	2.0173	0.0709389	1
MRPS27	D6RH20|G5EA06|Q92552|Q92552-2	U1 - MOCK	0.242464	2.01685	0.0709926	1
SLC12A9	Q9BXP2	U1 - MOCK	-0.244096	-2.01676	0.0710036	1
CCDC88A	Q3V6T2|Q3V6T2-2|Q3V6T2-3|Q3V6T2-4|Q3V6T2-5	U1 - MOCK	0.0896101	2.01642	0.0710435	1
ATAD1	Q8NBU5	U1 - MOCK	0.159311	2.01547	0.0711572	1
HAUS8	Q9BT25	U1 - MOCK	0.118383	2.01431	0.0712957	1
SLC25A22	A0A0D9SEI9|A0A0D9SFE1|E9PJH7|E9PS95|K4DIA8|Q9H936	U1 - MOCK	-0.132304	-2.01413	0.0713164	1
AASS	Q9UDR5	U1 - MOCK	-0.162818	-2.0129	0.0714638	1
LMNB1	P20700	U1 - MOCK	-0.271656	-2.01245	0.0715176	1
SLC46A1	Q96NT5|Q96NT5-2	U1 - MOCK	-0.206185	-2.01208	0.0715626	1
WTAP	Q15007	U1 - MOCK	0.12153	2.01135	0.07165	1
GTF2F1	P35269	U1 - MOCK	-0.359223	-2.01058	0.0717425	1
CDH1	A0A087WXI5|P12830	U1 - MOCK	-0.12666	-2.00991	0.0718229	1
SLC25A1	P53007	U1 - MOCK	-0.114678	-2.00903	0.0719287	1
SLC25A11	I3L1P8|Q02978	U1 - MOCK	-0.116485	-2.00779	0.0720783	1
NEU1	Q99519	U1 - MOCK	-0.493689	-2.00481	0.0724391	1
LMNA	P02545	U1 - MOCK	-0.181963	-2.0046	0.0724643	1
TCF12	B4DGI9|Q99081|Q99081-3	U1 - MOCK	-0.143268	-2.00438	0.0724913	1
TTC17	Q96AE7|Q96AE7-2	U1 - MOCK	-0.107998	-2.00437	0.0724925	1
SUCLG1	P53597	U1 - MOCK	-0.0853728	-2.00379	0.0725619	1
MGAT4A	Q9UM21	U1 - MOCK	-0.113592	-2.00338	0.0726116	1
UBAC2	Q8NBM4|X6R5E5	U1 - MOCK	-0.12123	-1.99937	0.0731009	1
RAB1B	Q9H0U4	U1 - MOCK	0.164401	1.9985	0.0732069	1
ELMO2	Q5JVZ5|Q96JJ3|Q96JJ3-3	U1 - MOCK	-0.134825	-1.9983	0.0732315	1
NDUFB5	H0Y886|O43674	U1 - MOCK	-0.244318	-1.99732	0.0733521	1
PSMD14	O00487	U1 - MOCK	-0.142996	-1.99635	0.0734707	1
ARHGEF7	B1ALK7|Q14155-1|Q14155-5	U1 - MOCK	-0.104916	-1.9945	0.0736991	1
IGF2R	P11717	U1 - MOCK	-0.133398	-1.99333	0.0738435	1
LRPAP1	P30533	U1 - MOCK	-0.119933	-1.99327	0.0738508	1
FAM151A	Q8WW52|Q8WW52-2	U1 - MOCK	-0.236784	-1.98931	0.0743406	1
CDH2	P19022|P19022-2	U1 - MOCK	-0.224204	-1.98928	0.0743447	1
CREB3L2	Q70SY1|Q70SY1-2	U1 - MOCK	-0.124194	-1.98731	0.0745902	1
CEP41	Q9BYV8	U1 - MOCK	0.155453	1.98617	0.0747314	1
SHANK2	Q9UPX8-3	U1 - MOCK	-0.125469	-1.98614	0.0747358	1
RNH1	P13489	U1 - MOCK	0.104471	1.98486	0.074895	1
TMED7-TICAM2|TICAM2|TMED7	A0A0A6YYA0|Q86XR7-2|Q9Y3B3|Q9Y3B3-2	U1 - MOCK	-0.206451	-1.98294	0.0751366	1
KIN	O60870|O60870-2	U1 - MOCK	0.132622	1.98287	0.0751449	1
BSG	P35613|P35613-2|P35613-3	U1 - MOCK	-0.906963	-1.98226	0.0752213	1
HIST1H1C	P16403	U1 - MOCK	0.219954	1.9816	0.0753051	1
ACO2	A2A274|Q99798	U1 - MOCK	-0.0848785	-1.98107	0.0753708	1
ATAD3B	Q5T9A4	U1 - MOCK	-0.148874	-1.97998	0.0755083	1
RARS2	Q5T160	U1 - MOCK	-0.0999643	-1.9785	0.0756957	1
CBX5	P45973	U1 - MOCK	-0.229232	-1.97845	0.0757013	1
RRP1	P56182	U1 - MOCK	0.157165	1.97712	0.0758694	1
HMGB2	P26583	U1 - MOCK	-0.253278	-1.9765	0.0759486	1
PSMD7	P51665	U1 - MOCK	-0.190257	-1.97417	0.0762444	1
MGAT2	Q10469	U1 - MOCK	-0.200312	-1.97357	0.07632	1
CAPN7	Q9Y6W3	U1 - MOCK	0.0859359	1.97346	0.0763347	1
BHMT2	Q9H2M3|Q9H2M3-2	U1 - MOCK	0.121282	1.97121	0.0766211	1
RRM2	P31350|P31350-2	U1 - MOCK	-0.0991942	-1.96892	0.0769153	1
GORASP2	Q9H8Y8|Q9H8Y8-2|Q9H8Y8-3	U1 - MOCK	-0.165534	-1.96579	0.0773174	1
LPCAT1	Q8NF37	U1 - MOCK	0.138192	1.96542	0.0773654	1
SSR1	C9IZQ1|C9J3L8|C9J5W0|E9PAL7|P43307	U1 - MOCK	0.154321	1.96518	0.0773954	1
ETF1	B7Z7P8|P62495|P62495-2	U1 - MOCK	0.0730091	1.96517	0.0773976	1
AARS	P49588	U1 - MOCK	-0.0791931	-1.96498	0.0774218	1
LACTB	P83111	U1 - MOCK	-0.131092	-1.96479	0.0774461	1
SESTD1	Q86VW0	U1 - MOCK	-0.0816093	-1.96458	0.077474	1
UTP20	O75691	U1 - MOCK	0.0881874	1.96427	0.0775139	1
SMG7	E9PD50|Q92540|Q92540-2|Q92540-4	U1 - MOCK	0.0935424	1.96374	0.0775815	1
ANLN	Q9NQW6	U1 - MOCK	0.0838668	1.96253	0.0777382	1
POLR2B	C9J2Y9|P30876	U1 - MOCK	0.0903088	1.96164	0.0778535	1
UFD1L	Q92890|Q92890-1	U1 - MOCK	-0.0775294	-1.96147	0.0778762	1
MET	P08581	U1 - MOCK	-0.152614	-1.96049	0.0780027	1
AFG3L2	Q9Y4W6	U1 - MOCK	-0.0775636	-1.96015	0.0780472	1
NF1	P21359|P21359-2|P21359-6	U1 - MOCK	0.144499	1.95977	0.0780968	1
HSPD1	P10809	U1 - MOCK	-0.119769	-1.95905	0.0781903	1
RAB7A	P51149	U1 - MOCK	-0.103457	-1.95715	0.0784389	1
VDAC2	P45880|P45880-1|P45880-2	U1 - MOCK	-0.150268	-1.95417	0.0788292	1
EIF3C	Q99613|Q99613-2	U1 - MOCK	0.108525	1.95387	0.0788676	1
AGPS	O00116	U1 - MOCK	-0.0986318	-1.95309	0.0789707	1
FBXL18	H0Y6I6|Q96ME1|Q96ME1-2|Q96ME1-3|Q96ME1-4	U1 - MOCK	0.197009	1.95297	0.0789869	1
MPHOSPH8	Q99549|Q99549-2	U1 - MOCK	0.171083	1.95207	0.0791051	1
DNAJC16	Q5TDG9|Q5TDH4|Q9Y2G8	U1 - MOCK	0.11193	1.95166	0.0791593	1
H1FX	Q92522	U1 - MOCK	0.130052	1.94887	0.0795269	1
RPA1	P27694	U1 - MOCK	0.0881569	1.94791	0.0796543	1
AP2M1	A0A087WY71|E9PFW3|Q96CW1|Q96CW1-2	U1 - MOCK	-0.0851079	-1.94626	0.0798731	1
PTPN6	P29350|P29350-3|P29350-4	U1 - MOCK	0.155138	1.94406	0.0801669	1
PDIA6	Q15084|Q15084-2|Q15084-3|Q15084-4|Q15084-5	U1 - MOCK	-0.205288	-1.94366	0.0802195	1
TRIM44	Q96DX7	U1 - MOCK	-0.34079	-1.94246	0.0803796	1
LMO7	J3KP06|Q8WWI1|Q8WWI1-2|Q8WWI1-3|Q8WWI1-4	U1 - MOCK	-0.0989169	-1.94131	0.0805331	1
CCDC86	Q9H6F5	U1 - MOCK	0.0976665	1.93889	0.0808579	1
GEMIN5	Q8TEQ6	U1 - MOCK	0.114196	1.93795	0.0809849	1
TCERG1	O14776|O14776-2	U1 - MOCK	0.100691	1.93739	0.0810601	1
ATP5C1	P36542|P36542-2	U1 - MOCK	-0.0971707	-1.93718	0.0810889	1
EIF3E	P60228	U1 - MOCK	0.0784287	1.93619	0.0812222	1
CBSL|CBS	P0DN79|P35520|P35520-2	U1 - MOCK	-0.097167	-1.93357	0.0815758	1
PROS1	P07225	U1 - MOCK	-0.0851991	-1.93302	0.0816511	1
CAB39	Q9Y376	U1 - MOCK	-0.0910825	-1.93029	0.0820222	1
GLYR1	Q49A26|Q49A26-2|Q49A26-3	U1 - MOCK	-0.119226	-1.93029	0.0820225	1
SQRDL	Q9Y6N5	U1 - MOCK	-0.0956969	-1.92982	0.0820863	1
TROVE2	P10155|P10155-3|P10155-4|P10155-5	U1 - MOCK	0.141032	1.92863	0.0822482	1
MFF	A0A0A0MS29|Q9GZY8|Q9GZY8-2|Q9GZY8-3|Q9GZY8-4|Q9GZY8-5	U1 - MOCK	-0.148121	-1.92551	0.0826749	1
COX5B	P10606	U1 - MOCK	-0.171747	-1.9255	0.0826773	1
SEPT11	D6RER5|D6RGI3|Q9NVA2|Q9NVA2-2	U1 - MOCK	-0.0684448	-1.92349	0.0829526	1
ILVBL	A1L0T0	U1 - MOCK	-0.117657	-1.92132	0.083252	1
GNL2	Q13823	U1 - MOCK	0.0974477	1.91567	0.084036	1
ZNHIT6	Q9NWK9|Q9NWK9-2	U1 - MOCK	0.136147	1.91504	0.0841247	1
CCNL2	Q96S94	U1 - MOCK	-0.246418	-1.91399	0.0842712	1
ME1	P48163	U1 - MOCK	-0.11233	-1.91094	0.0846978	1
RPL13A	P40429	U1 - MOCK	0.325194	1.91037	0.0847781	1
INTS1	Q8N201	U1 - MOCK	-0.113096	-1.90981	0.0848566	1
ATP6AP1	Q15904	U1 - MOCK	-0.340515	-1.90924	0.0849372	1
NDUFV1	G3V0I5|P49821|P49821-2	U1 - MOCK	-0.0847731	-1.90746	0.0851871	1
PHRF1	A0A0J9YWD5|A0A0J9YYB5|B7ZM65|E9PJ24|F8WEF5|Q9P1Y6|Q9P1Y6-3	U1 - MOCK	0.0952698	1.90631	0.0853495	1
IMMT	Q16891-2	U1 - MOCK	-0.105668	-1.9063	0.0853517	1
C19orf47	Q8N9M1|Q8N9M1-2|Q8N9M1-3	U1 - MOCK	0.11686	1.90586	0.0854136	1
TMX2	Q9Y320	U1 - MOCK	-0.0859254	-1.90567	0.0854408	1
GTPBP10	A4D1E9	U1 - MOCK	0.351338	1.90482	0.0855609	1
C3	P01024	U1 - MOCK	-0.105583	-1.90428	0.0856368	1
RNASEH2B	A0A087WXR7|Q5TBB1	U1 - MOCK	-0.220813	-1.9028	0.085847	1
PPM1G	O15355	U1 - MOCK	-0.119721	-1.89924	0.0863547	1
GPKOW	Q92917	U1 - MOCK	0.0945446	1.8983	0.0864889	1
CAP2	E9PDI2|P40123	U1 - MOCK	-0.130223	-1.89764	0.0865841	1
TFB1M	Q8WVM0	U1 - MOCK	0.228673	1.89631	0.0867742	1
FN1	P02751|P02751-17|P02751-3|P02751-5	U1 - MOCK	-0.0868673	-1.89521	0.0869327	1
ACTL6A	O96019|O96019-2	U1 - MOCK	-0.117596	-1.89516	0.0869401	1
MACF1	H0YD69|H3BPE1|H3BQK9	U1 - MOCK	0.104953	1.89317	0.0872257	1
FAM21A|FAM21C	A0A087WYF6|A0A096LPC5|A0A0A0MR88|E7ESD2|F8W7U3|J3KP36|Q641Q2|Q641Q2-2|Q9Y4E1|Q9Y4E1-2|Q9Y4E1-3|Q9Y4E1-4|Q9Y4E1-5|Q9Y4E1-6	U1 - MOCK	-0.0861544	-1.88959	0.0877448	1
PHACTR4	Q8IZ21|Q8IZ21-2|Q8IZ21-3	U1 - MOCK	-0.0927536	-1.88893	0.0878397	1
TRIP10	Q15642|Q15642-2	U1 - MOCK	-0.0868261	-1.88782	0.088002	1
NECTIN1	Q15223	U1 - MOCK	-0.143907	-1.88734	0.0880712	1
ACSL1	E7EPM6|P33121|P33121-3	U1 - MOCK	-0.13849	-1.88716	0.0880977	1
PDE8A	O60658|O60658-6	U1 - MOCK	0.111595	1.88512	0.0883946	1
TMCO1	J3QQY2|J9JIE6|Q9UM00|Q9UM00-2	U1 - MOCK	-0.0985905	-1.8832	0.0886754	1
PITPNM1	O00562|O00562-2	U1 - MOCK	0.173147	1.88084	0.0890227	1
ALCAM	Q13740-2	U1 - MOCK	-0.290775	-1.87871	0.0893353	1
NDUFB10	H3BPJ9|O96000	U1 - MOCK	-0.164956	-1.87628	0.0896945	1
DRG1	Q9Y295	U1 - MOCK	0.153014	1.87625	0.0896998	1
NEMF	O60524|O60524-3|O60524-4	U1 - MOCK	0.127986	1.87538	0.0898286	1
DCTN1	E7EX90|Q14203|Q14203-2|Q14203-3|Q14203-4|Q14203-5|Q14203-6	U1 - MOCK	-0.0876581	-1.87498	0.0898866	1
ANXA4	P09525|P09525-2|Q6P452	U1 - MOCK	-0.0979151	-1.87464	0.0899376	1
WDR1	O75083	U1 - MOCK	-0.115121	-1.87438	0.0899759	1
MRPS5	P82675	U1 - MOCK	0.368855	1.87352	0.0901046	1
RAB14	P61106	U1 - MOCK	-0.0973326	-1.87086	0.0905007	1
CDKAL1	Q5VV42|Q5VV42-2	U1 - MOCK	0.12181	1.87085	0.0905018	1
DCP2	Q8IU60|Q8IU60-2	U1 - MOCK	-0.0825147	-1.86688	0.0910969	1
HERC4	Q5GLZ8|Q5GLZ8-2|Q5GLZ8-3|Q5GLZ8-6	U1 - MOCK	-0.127827	-1.86533	0.0913299	1
MRPS22	G5E9V5|G5E9W7|P82650	U1 - MOCK	0.088326	1.86057	0.0920488	1
BAIAP2	I3L4C2|Q9UQB8|Q9UQB8-2|Q9UQB8-3|Q9UQB8-4|Q9UQB8-5|Q9UQB8-6	U1 - MOCK	-0.0986889	-1.86019	0.0921057	1
TP53BP2	Q13625|Q13625-2|Q13625-3	U1 - MOCK	-0.150014	-1.8601	0.0921196	1
YY1	P25490	U1 - MOCK	-0.0803431	-1.85971	0.0921783	1
A0A087WZ62|ALG9	A0A087WZ62|Q9H6U8|Q9H6U8-3	U1 - MOCK	-0.0966817	-1.85938	0.092229	1
PACSIN3	A0A0C4DGG1|Q9UKS6	U1 - MOCK	-0.0833837	-1.8572	0.0925609	1
PARD3	Q8TEW0|Q8TEW0-2	U1 - MOCK	-0.0753044	-1.85334	0.093151	1
USP5	P45974|P45974-2	U1 - MOCK	-0.128638	-1.85289	0.0932203	1
PSMD2	Q13200	U1 - MOCK	-0.0799816	-1.85141	0.0934465	1
RAB3GAP2	Q9H2M9	U1 - MOCK	0.0905175	1.85138	0.0934515	1
ERC1	G8JLD3|Q8IUD2|Q8IUD2-2|Q8IUD2-3|X6RLX0	U1 - MOCK	0.114434	1.85073	0.0935524	1
RPUSD4	Q96CM3	U1 - MOCK	0.331743	1.84979	0.0936963	1
SSR4	P51571	U1 - MOCK	0.170373	1.84937	0.0937612	1
HMGCR	P04035|P04035-3	U1 - MOCK	-0.154924	-1.84814	0.0939504	1
DDX31	F8WAJ0|Q9H8H2|Q9H8H2-2	U1 - MOCK	0.106422	1.84626	0.0942427	1
ACAD9	Q9H845	U1 - MOCK	-0.0949696	-1.84476	0.0944754	1
B4GALT3	O60512	U1 - MOCK	-0.239585	-1.84195	0.0949125	1
PSMC1	P62191	U1 - MOCK	-0.078627	-1.84054	0.0951325	1
RPL9	H0Y9V9|P32969	U1 - MOCK	0.089619	1.83879	0.0954062	1
RQCD1	Q92600|Q92600-2	U1 - MOCK	0.161261	1.8378	0.095562	1
C8orf33	Q9H7E9|Q9H7E9-2	U1 - MOCK	0.104366	1.83744	0.0956188	1
BAZ1B	Q9UIG0|Q9UIG0-2	U1 - MOCK	0.102558	1.83661	0.0957485	1
SLK	Q9H2G2|Q9H2G2-2	U1 - MOCK	-0.0818942	-1.83496	0.0960084	1
P4HA2	O15460|O15460-2	U1 - MOCK	-0.112076	-1.83396	0.0961662	1
COG1	Q8WTW3	U1 - MOCK	-0.116706	-1.83368	0.0962108	1
GGT1	P19440	U1 - MOCK	-0.30382	-1.83139	0.0965719	1
IREB2	A0A0A6YY96|P48200	U1 - MOCK	0.0845535	1.82964	0.0968504	1
GOT2	P00505	U1 - MOCK	-0.0939121	-1.82952	0.0968689	1
NPR2	P20594|P20594-2	U1 - MOCK	-0.250835	-1.82915	0.096929	1
SRPRA	P08240	U1 - MOCK	0.102393	1.82848	0.0970346	1
HIST1H1B	P16401	U1 - MOCK	0.135439	1.8275	0.0971917	1
WDR75	Q8IWA0	U1 - MOCK	0.113924	1.82475	0.0976309	1
XRN1	Q8IZH2|Q8IZH2-2	U1 - MOCK	0.154978	1.82354	0.097824	1
CSRP1	P21291	U1 - MOCK	0.105285	1.82272	0.097955	1
DHX34	Q14147	U1 - MOCK	0.187384	1.82246	0.0979969	1
KCT2	Q8NC54	U1 - MOCK	-0.307788	-1.82236	0.0980138	1
VPS35	Q96QK1	U1 - MOCK	-0.0821801	-1.82164	0.0981287	1
HMOX1	B1AHA8|P09601	U1 - MOCK	0.119345	1.82083	0.0982591	1
USP9X	Q93008|Q93008-1	U1 - MOCK	0.0981559	1.82016	0.0983674	1
TBK1	Q9UHD2	U1 - MOCK	0.137049	1.81984	0.0984195	1
DIS3	Q9Y2L1	U1 - MOCK	0.0627052	1.81803	0.0987115	1
BOD1L1	Q8NFC6	U1 - MOCK	-0.118091	-1.81654	0.098952	1
NOP2	A0A087WV73|P46087|P46087-4	U1 - MOCK	0.0832649	1.81536	0.0991446	1
NEDD1	Q8NHV4	U1 - MOCK	-0.0650891	-1.81204	0.0996854	1
ZRANB2	A0A0C4DGV5|O95218|O95218-2	U1 - MOCK	-0.29711	-1.81121	0.0998196	1
ATL2	Q8NHH9|Q8NHH9-3|Q8NHH9-5	U1 - MOCK	-0.135123	-1.81071	0.0999019	1
ATF6	P18850	U1 - MOCK	0.109879	1.81034	0.0999626	1
CAPZA1	P52907	U1 - MOCK	-0.122611	-1.81017	0.0999901	1
CHCHD4	Q8N4Q1|Q8N4Q1-2	U1 - MOCK	-0.181867	-1.8093	0.100133	1
CSNK1E	P49674	U1 - MOCK	0.127441	1.80661	0.100574	1
ADGRA3	Q8IWK6|Q8IWK6-3	U1 - MOCK	-0.163721	-1.80661	0.100575	1
TRIM5	Q9C035|Q9C035-2|Q9C035-3|Q9C035-4|Q9C035-5|Q9C035-6	U1 - MOCK	-0.171376	-1.80393	0.101017	1
RBM34	P42696	U1 - MOCK	0.093669	1.80249	0.101255	1
MFAP1	P55081	U1 - MOCK	0.148677	1.80145	0.101427	1
PAN3	A0A0C4DFZ9|Q58A45|Q58A45-2|Q58A45-3	U1 - MOCK	0.27449	1.79986	0.10169	1
VBP1	B4DWR3|P61758	U1 - MOCK	0.0863595	1.79714	0.102143	1
MRPL2	C9IY40|Q5T653	U1 - MOCK	0.504419	1.79664	0.102226	1
ACTN1	P12814|P12814-3	U1 - MOCK	-0.0788116	-1.79484	0.102528	1
BMS1	Q14692	U1 - MOCK	0.165424	1.79475	0.102544	1
STOM	P27105	U1 - MOCK	-0.172817	-1.79386	0.102693	1
CLN5	A0A024R644|O75503	U1 - MOCK	-0.271727	-1.79167	0.103061	1
RFC5	P40937	U1 - MOCK	-0.0768801	-1.79003	0.103337	1
PPP4C	H3BTA2|P60510	U1 - MOCK	-0.104166	-1.7898	0.103376	1
VTI1A	Q96AJ9|Q96AJ9-1	U1 - MOCK	-0.19528	-1.78864	0.103571	1
COPE	M0QXB4|O14579|O14579-3	U1 - MOCK	0.0940783	1.78623	0.10398	1
SYNGR2	O43760|O43760-2	U1 - MOCK	-0.118907	-1.78568	0.104072	1
JMJD6	B2WTI3|B2WTI4|K7EJU9|Q6NYC1|Q6NYC1-2|Q6NYC1-3	U1 - MOCK	-0.227756	-1.78527	0.104143	1
TRA2A	Q13595|Q13595-3|Q13595-4	U1 - MOCK	-0.336189	-1.78468	0.104242	1
USP24	Q9UPU5	U1 - MOCK	0.10766	1.78368	0.104412	1
BICD2	Q8TD16|Q8TD16-2	U1 - MOCK	0.0965711	1.78225	0.104656	1
CCT4	P50991	U1 - MOCK	-0.0780726	-1.7795	0.105127	1
GLUD1	P00367	U1 - MOCK	-0.131072	-1.77914	0.105189	1
PCSK6	A0A087WY68|A0A087WZR0|H0Y3Q0|H7BXT3|P29122|P29122-2|P29122-4|P29122-5|P29122-6|P29122-7|P29122-8	U1 - MOCK	0.182214	1.7784	0.105314	1
SLC27A4	Q6P1M0	U1 - MOCK	-0.0950133	-1.7767	0.105607	1
GBP2	P32456	U1 - MOCK	-0.114589	-1.77627	0.105681	1
ALDH5A1	P51649|P51649-2	U1 - MOCK	-0.116584	-1.77611	0.105708	1
PECAM1	A0A075B738|P16284|P16284-2|P16284-3	U1 - MOCK	-0.17021	-1.77092	0.106607	1
TRAP1	Q12931|Q12931-2	U1 - MOCK	-0.0727298	-1.77048	0.106683	1
LANCL1	E9PHS0|O43813	U1 - MOCK	0.0883039	1.76966	0.106824	1
TUBB2A	Q13885	U1 - MOCK	0.124715	1.76846	0.107033	1
MFSD4B	Q5TF39	U1 - MOCK	-0.187005	-1.76731	0.107234	1
AHSA1	O95433	U1 - MOCK	-0.065171	-1.76684	0.107315	1
LMAN2	D6RBV2|Q12907	U1 - MOCK	-0.0746392	-1.76622	0.107425	1
IL13RA1	P78552	U1 - MOCK	-0.194748	-1.7662	0.107427	1
MYDGF	Q969H8	U1 - MOCK	-0.111198	-1.76573	0.10751	1
NKRF	O15226|O15226-2	U1 - MOCK	0.0837657	1.76235	0.108102	1
UBA2	Q9UBT2	U1 - MOCK	-0.0825039	-1.76205	0.108155	1
PEX11B	O96011|O96011-2	U1 - MOCK	-0.108063	-1.76154	0.108246	1
MRPS2	Q5T8A0|Q9Y399	U1 - MOCK	0.170645	1.7607	0.108393	1
DNAJB6	A0A0J9YX62|O75190|O75190-3	U1 - MOCK	0.0747511	1.76003	0.10851	1
CSNK1A1	P48729|P48729-2|P48729-3	U1 - MOCK	0.09693	1.75986	0.108541	1
PRNP	A2A2V1|P04156|P04156-2	U1 - MOCK	-0.187184	-1.75875	0.108737	1
CSNK1G2|CSNK1G1|CSNK1G3	A0A087WWF5|A0A0U1RQT7|A0A0U1RQY7|K7ESB6|P78368|Q8IXA3|Q9HCP0|Q9HCP0-2|Q9Y6M4|Q9Y6M4-2|Q9Y6M4-3|Q9Y6M4-4|Q9Y6M4-5|U3KQA5|U3KQB3	U1 - MOCK	-0.135482	-1.75623	0.109183	1
TSG101	F5H442|Q99816	U1 - MOCK	0.156009	1.75309	0.109741	1
METTL7A	F8VQX6|H0YI09|Q9H8H3	U1 - MOCK	-0.122973	-1.74839	0.110582	1
GYG1	P46976|P46976-2	U1 - MOCK	-0.312687	-1.74384	0.111401	1
MRPS26	Q9BYN8	U1 - MOCK	0.265479	1.74328	0.111503	1
SEMA4G	Q9NTN9|Q9NTN9-2|Q9NTN9-3	U1 - MOCK	-0.245013	-1.73978	0.112137	1
POLDIP2	B4DEM9|Q9Y2S7	U1 - MOCK	-0.0807145	-1.73788	0.112482	1
TRMT61A	Q96FX7	U1 - MOCK	0.115609	1.73757	0.112538	1
ZC3HAV1L	Q96H79	U1 - MOCK	-0.0914865	-1.7364	0.112751	1
MOSPD2	Q8NHP6|R4GMN1	U1 - MOCK	-0.086542	-1.73515	0.11298	1
PRKCB|PRKCA	P05771|P05771-2|P17252	U1 - MOCK	-0.113424	-1.73304	0.113367	1
ZC3HC1	C9J0I9|Q86WB0|Q86WB0-3	U1 - MOCK	-0.130337	-1.73299	0.113376	1
MAOB	P27338	U1 - MOCK	-0.0869251	-1.73229	0.113505	1
ARHGAP1	Q07960	U1 - MOCK	-0.0996959	-1.73215	0.113531	1
SBF1	G5E933|O95248|O95248-4	U1 - MOCK	0.0821424	1.72995	0.113936	1
MLEC	Q14165	U1 - MOCK	-0.0898919	-1.72744	0.114398	1
TELO2	Q9Y4R8	U1 - MOCK	-0.0866869	-1.72657	0.11456	1
GNAI3	P08754	U1 - MOCK	-0.0970167	-1.72524	0.114807	1
UBE3A	A0A0D9SG77|Q05086|Q05086-2|Q05086-3	U1 - MOCK	-0.0821967	-1.72499	0.114853	1
CARS	P49589-3	U1 - MOCK	-0.0762674	-1.72419	0.115002	1
ABHD10	Q9NUJ1	U1 - MOCK	0.100512	1.72408	0.115023	1
INTS4	Q96HW7	U1 - MOCK	0.105645	1.72407	0.115025	1
EIF2S3	P41091	U1 - MOCK	-0.0823942	-1.72396	0.115045	1
ECI2	A0A0C4DGA2|C9JB63|F1LLU7|F8WAW4|O75521|O75521-2	U1 - MOCK	-0.12542	-1.7206	0.11567	1
CHID1	Q9BWS9|Q9BWS9-2|Q9BWS9-3	U1 - MOCK	-0.0857802	-1.72004	0.115776	1
HADH	A0A0A0MSE2|E9PF18|Q16836|Q16836-2|Q16836-3	U1 - MOCK	-0.140382	-1.71973	0.115834	1
ATP5B	P06576	U1 - MOCK	-0.0930193	-1.71886	0.115997	1
CTNNA1	P35221|P35221-2	U1 - MOCK	-0.0776696	-1.71877	0.116013	1
STMN1	P16949	U1 - MOCK	-0.128019	-1.71808	0.116142	1
ARFGAP3	H0Y6A0|Q9NP61	U1 - MOCK	0.0762378	1.71617	0.116502	1
C1orf174	Q8IYL3	U1 - MOCK	0.135395	1.71565	0.116599	1
TXNDC5	Q8NBS9	U1 - MOCK	-0.0782207	-1.71429	0.116855	1
PPIL4	Q8WUA2	U1 - MOCK	-0.152602	-1.7136	0.116985	1
CCM2	A0A0A0MT72|C9JUH3|E9PEC4|Q9BSQ5|Q9BSQ5-2|Q9BSQ5-3|Q9BSQ5-4	U1 - MOCK	0.212966	1.71321	0.11706	1
STXBP2	A0A087WWS7|Q15833|Q15833-2|Q15833-3	U1 - MOCK	-0.132384	-1.71262	0.117171	1
PRIM1	P49642	U1 - MOCK	-0.105963	-1.71074	0.117527	1
PBXIP1	Q96AQ6|Q96AQ6-2	U1 - MOCK	0.0731313	1.70979	0.117708	1
MTIF2	P46199	U1 - MOCK	0.145218	1.70969	0.117727	1
PRKCSH	K7ELL7|P14314-2	U1 - MOCK	-0.104431	-1.70838	0.117974	1
OTUD7B	Q6GQQ9|Q6GQQ9-2	U1 - MOCK	-0.0688967	-1.70651	0.118332	1
POLE	F5H1D6|Q07864	U1 - MOCK	0.106575	1.70641	0.118351	1
KIF5B	P33176	U1 - MOCK	-0.067348	-1.70603	0.118423	1
CIR1	Q86X95	U1 - MOCK	-0.130064	-1.70391	0.118829	1
PACSIN2	Q9UNF0|Q9UNF0-2	U1 - MOCK	-0.0719695	-1.70381	0.118848	1
BRD4	O60885	U1 - MOCK	-0.173046	-1.70284	0.119033	1
PRPS1	B1ALA9|P60891|P60891-2	U1 - MOCK	-0.0960409	-1.70225	0.119146	1
ARGLU1	Q9NWB6	U1 - MOCK	-0.259428	-1.7012	0.119349	1
[truncated: 2,119 more rows]

## Sheet: U1_A549_RNH_release
gene_name	protein_id	comparison	logFC	t	pvalue	fdr
[truncated: 2,252 more rows]

[truncated: 10 more sheets: U1_A549_antisense_capture, U1_A549_deep_MS, 7SK_Huh7_AGPC+pre-clear, 7SK_Huh7_AGPConly, 7SK_Huh7_enzyme_2, 7SK_Huh7_enzyme_1, 7SK_A549_RNH_release, 7SK_A549_antisense_capture, CTRL_Huh7_enzyme_2, Ctrl_Huh7_enzyme_1]
