# Supplementary material for: SHIFTR enables the unbiased identification of proteins bound to specific RNA regions in live cells
Source: Nucleic Acids Res. 2024 Jan 28;52(5):e26. doi: 10.1093/nar/gkae038 (PMC10954451; doi:10.1093/nar/gkae038)
Supplement: gkae038_Supplemental_Files [file gkae038_supplemental_files.zip › SupplementalTable_S2.xlsx]

## Sheet: U1_enzyme_1_nofrac
gene_name	protein_id	comparison	logFC	t	pvalue	fdr
PURA	Q00577	U1 - MOCK	0.908618	22.0789	3.92716e-10	1.69297e-13
SNRNP70	P08621|P08621-2	U1 - MOCK	2.79121	21.0023	6.56327e-10	1.69297e-13
RBMX	P38159|P38159-2	U1 - MOCK	1.18033	19.1309	1.70691e-09	3.24204e-10
SF3A1	Q15459	U1 - MOCK	0.720184	17.349	4.62326e-09	3.24204e-10
FUS	H3BPE7|P35637|P35637-2	U1 - MOCK	0.934827	17.1848	5.09225e-09	2.58009e-09
HNRNPDL	O14979|O14979-2|O14979-3	U1 - MOCK	1.34037	16.6617	6.96825e-09	8.06548e-09
KHDRBS1	Q07666	U1 - MOCK	0.886374	16.0838	9.96111e-09	8.06548e-09
PABPN1|BCL2L2	B4DEH8|G3V4T2|Q86U42|Q86U42-2|Q92843-2	U1 - MOCK	1.34177	16.0583	1.01222e-08	1.05633e-07
HNRNPA3	P51991|P51991-2	U1 - MOCK	1.06073	15.4059	1.5385e-08	4.02704e-07
RPL5	P46777	U1 - MOCK	1.42744	14.7666	2.35671e-08	4.02704e-07
EWSR1	A0A0D9SFL3|B0QYK0|C9JGE3|H7BY36|Q01844|Q01844-2|Q01844-3|Q01844-5|Q01844-6	U1 - MOCK	1.06478	14.6729	2.51237e-08	4.23513e-07
SNRPD2	P62316	U1 - MOCK	0.967433	14.4541	2.92092e-08	4.23513e-07
ZC3H14	Q6PJT7|Q6PJT7-2|Q6PJT7-5	U1 - MOCK	0.807704	14.4289	2.97256e-08	1.04649e-06
PABPC4	B1ANR0|Q13310|Q13310-2|Q13310-3	U1 - MOCK	0.754077	14.2236	3.4314e-08	1.04649e-06
HNRNPM	M0QZM1|P52272|P52272-2	U1 - MOCK	1.13936	14.0813	3.79479e-08	1.04649e-06
HNRNPK	P61978|P61978-2|P61978-3	U1 - MOCK	0.905201	14.0373	3.91544e-08	2.27141e-06
TARDBP	Q13148	U1 - MOCK	1.19041	13.7607	4.77667e-08	2.27141e-06
AKAP8	O43823	U1 - MOCK	0.748669	13.6826	5.0558e-08	2.27141e-06
HNRNPA2B1	P22626	U1 - MOCK	1.48501	13.6496	5.17892e-08	2.27141e-06
HNRNPA0	Q13151	U1 - MOCK	0.85601	13.6233	5.27942e-08	3.96693e-06
SSB	P05455	U1 - MOCK	1.02984	13.4463	6.01429e-08	3.96693e-06
SNRPD1	J3QLI9|P62314	U1 - MOCK	0.862597	13.2965	6.72378e-08	3.96693e-06
HNRNPD	Q14103-3|Q14103-4	U1 - MOCK	1.17848	13.2947	6.73253e-08	3.96693e-06
PABPC1	P11940	U1 - MOCK	0.77189	13.2929	6.74176e-08	3.96693e-06
YBX1	P67809	U1 - MOCK	1.92632	13.2648	6.885e-08	1.38373e-05
HNRNPH1	E9PCY7|G8JLB6|P31943	U1 - MOCK	1.46436	13.123	7.66104e-08	2.11513e-05
PUF60	A0A0J9YVP6|A0A0J9YYL3|Q9UHX1-2|Q9UHX1-4|Q9UHX1-6	U1 - MOCK	0.48668	12.9554	8.70391e-08	2.11513e-05
KHSRP	A0A087WTP3|Q92945	U1 - MOCK	1.62904	12.8503	9.43568e-08	2.11513e-05
HNRNPA1	F8W6I7|P09651|P09651-2	U1 - MOCK	1.65503	12.7339	1.03258e-07	2.11513e-05
SFPQ	P23246	U1 - MOCK	0.841313	12.6922	1.06671e-07	2.40131e-05
PURB	Q96QR8	U1 - MOCK	0.991766	12.5471	1.19515e-07	2.40131e-05
HNRNPUL1	A0A0A0MRA5|B7Z4B8|Q9BUJ2|Q9BUJ2-2|Q9BUJ2-4	U1 - MOCK	0.503454	12.486	1.25421e-07	2.40131e-05
SAFB	Q15424|Q15424-3|Q15424-4	U1 - MOCK	0.620959	12.4565	1.28391e-07	2.40131e-05
RBM3	P98179	U1 - MOCK	0.936995	12.4523	1.28814e-07	2.40131e-05
FUBP1	Q96AE4-2	U1 - MOCK	0.990336	12.4122	1.32981e-07	8.96517e-05
DAZAP1	K7EK33|K7EQ02|K7EQ55|Q96EP5|Q96EP5-2	U1 - MOCK	1.13139	12.2545	1.50858e-07	8.96517e-05
TAF15	Q92804|Q92804-2	U1 - MOCK	0.753293	12.175	1.60857e-07	0.00034186
HNRNPL	P14866	U1 - MOCK	0.995992	11.8887	2.0326e-07	0.00034186
HNRNPH3	P31942|P31942-2	U1 - MOCK	1.58349	11.6892	2.39976e-07	0.00034186
SRSF3	P84103|P84103-2	U1 - MOCK	0.790782	11.5888	2.61139e-07	0.00034186
HNRNPF	P52597	U1 - MOCK	1.24584	11.4519	2.93311e-07	0.00034186
CIRBP	D6W5Y5|K7EMY9|K7EPM4|K7EQR7|Q14011|Q14011-2	U1 - MOCK	0.899465	11.44	2.96307e-07	0.000380942
SNRPA	P09012	U1 - MOCK	0.713188	11.3623	3.16685e-07	0.000489231
SAFB2	Q14151	U1 - MOCK	0.580774	11.2777	3.40648e-07	0.000559231
SNRPD3	P62318|P62318-2	U1 - MOCK	0.663966	11.1594	3.77507e-07	0.000559231
SRSF7	A0A0B4J1Z1|C9JAB2|Q16629|Q16629-2|Q16629-3|Q16629-4	U1 - MOCK	0.719856	11.1255	3.88875e-07	0.000663315
U2AF2	P26368|P26368-2	U1 - MOCK	0.763461	11.053	4.144e-07	0.00123896
SRSF1	J3KTL2|Q07955	U1 - MOCK	0.449983	10.8306	5.04821e-07	0.00123896
HNRNPC	B2R5W2|B4DY08|P07910-2	U1 - MOCK	1.41586	10.751	5.42208e-07	0.00123896
CNBP	P62633|P62633-2|P62633-3|P62633-4|P62633-5|P62633-6|P62633-7|P62633-8	U1 - MOCK	1.37265	10.6623	5.87461e-07	0.00123896
RBM12B	Q8IXT5	U1 - MOCK	0.523049	10.6324	6.03673e-07	0.00123896
HNRNPAB	Q99729-3	U1 - MOCK	1.16946	10.6045	6.19182e-07	0.00123896
TIAL1	Q01085|Q01085-2	U1 - MOCK	1.35388	10.5733	6.37066e-07	0.00123896
NONO	Q15233	U1 - MOCK	0.593519	10.5379	6.58054e-07	0.00145011
RPL22	K7ERI7|P35268	U1 - MOCK	0.640828	10.4856	6.904e-07	0.00242192
PSPC1	Q8WXF1	U1 - MOCK	0.668507	10.3062	8.1529e-07	0.00242192
MATR3	A0A0R4J2E8|A8MXP9|D6REM6|P43243	U1 - MOCK	0.589322	10.2962	8.22929e-07	0.00242192
FASTKD2	Q9NYY8|Q9NYY8-2	U1 - MOCK	0.459989	10.2529	8.56908e-07	0.00242192
ELAVL1	Q15717|Q15717-2	U1 - MOCK	1.46183	10.2263	8.78589e-07	0.00602389
FUBP3	Q96I24	U1 - MOCK	1.25822	10.0329	1.0552e-06	0.00602389
PTBP1	P26599|P26599-2|P26599-3	U1 - MOCK	1.11778	9.93196	1.16234e-06	0.00602389
RBM14	Q96PK6	U1 - MOCK	0.557463	9.83954	1.27091e-06	0.00602389
SF1	Q15637|Q15637-2|Q15637-3|Q15637-4|Q15637-5|Q15637-6	U1 - MOCK	0.48336	9.80322	1.31654e-06	0.00602389
RPL35	F2Z388|P42766	U1 - MOCK	0.573614	9.68978	1.47093e-06	0.00602389
SYNCRIP	O60506|O60506-2|O60506-4	U1 - MOCK	1.40159	9.66724	1.50388e-06	0.00602389
RBM27|U3KPZ7	Q9P2N5|U3KPZ7	U1 - MOCK	0.58638	9.60772	1.59483e-06	0.00602389
ALYREF	Q86V81	U1 - MOCK	0.821452	9.59963	1.60765e-06	0.00602389
EIF4H	Q15056|Q15056-2	U1 - MOCK	0.827834	9.59853	1.6094e-06	0.0069462
SF3B2	A0A087WZZ5|Q13435	U1 - MOCK	0.43114	9.53291	1.7177e-06	0.0069462
YLPM1	P49750|P49750-3|P49750-4	U1 - MOCK	0.448835	9.50802	1.76083e-06	0.00794374
RALY	Q9UKM9|Q9UKM9-2	U1 - MOCK	1.51024	9.44638	1.87279e-06	0.00794374
RPL23A	P62750	U1 - MOCK	0.489989	9.38848	1.98502e-06	0.00794374
HNRNPUL2-BSCL2|HNRNPUL2	H3BQZ7|Q1KMD3	U1 - MOCK	0.440162	9.37914	2.0038e-06	0.0142034
A1CF	Q9NQ94	U1 - MOCK	1.46119	9.31374	2.14079e-06	0.0375427
RBM5	P52756	U1 - MOCK	0.463205	9.08257	2.71278e-06	0.0375427
LARP4	Q71RC2|Q71RC2-3|Q71RC2-4	U1 - MOCK	0.435763	8.9793	3.02017e-06	0.0375427
PCBP1	Q15365	U1 - MOCK	0.53986	8.87439	3.37148e-06	0.0375427
PTPRA	P18433|P18433-2|P18433-3|P18433-4	U1 - MOCK	0.617589	8.73449	3.91065e-06	0.0375427
SUGP2	M0R2Z9|Q8IX01|Q8IX01-4	U1 - MOCK	0.361559	8.72305	3.95871e-06	0.0375427
G3BP2	Q9UN86|Q9UN86-2	U1 - MOCK	0.40285	8.6488	4.28657e-06	0.0375427
CSTF2	E7EWR4|P33240|P33240-2	U1 - MOCK	0.589492	8.62849	4.38126e-06	0.0375427
RPS2	P15880	U1 - MOCK	1.91511	8.59342	4.55023e-06	0.0375427
SERBP1	Q8NC51-2|Q8NC51-3|Q8NC51-4	U1 - MOCK	0.564468	8.50476	5.00965e-06	0.0375427
YBX3	P16989|P16989-2|P16989-3	U1 - MOCK	1.29736	8.4764	5.167e-06	0.0375427
AKAP1	Q92667	U1 - MOCK	0.360242	8.41497	5.52655e-06	0.0375427
SF3B4	Q15427	U1 - MOCK	0.937143	8.41187	5.54538e-06	0.0375427
NCOA5	Q9HCD5	U1 - MOCK	0.402936	8.38545	5.70889e-06	0.0383378
PUM1	Q14671	U1 - MOCK	0.539053	8.31211	6.19067e-06	0.0383378
LIN28B	Q6ZN17	U1 - MOCK	0.721587	8.31047	6.20195e-06	0.0383378
FMR1	Q06787|Q06787-3|Q06787-5|Q06787-8|Q06787-9	U1 - MOCK	0.405423	8.26428	6.5285e-06	0.0383378
EIF4B	E7EX17|P23588|P23588-2	U1 - MOCK	0.669459	8.24325	6.68336e-06	0.0383378
ZCCHC3	Q9NUD5	U1 - MOCK	0.707418	8.19684	7.03922e-06	0.0383378
CSDE1	O75534|O75534-2|O75534-3|O75534-4	U1 - MOCK	0.848995	8.17806	7.18902e-06	0.0383378
RBM10	A0A0A0MR66|P98175|P98175-2	U1 - MOCK	0.397405	8.15705	7.36066e-06	0.0727686
GRSF1	F5H5I6|Q12849	U1 - MOCK	0.688747	8.07009	8.11993e-06	0.0727686
PRRC2A	P48634	U1 - MOCK	0.393084	8.0415	8.38774e-06	0.0727686
CAPRIN1	Q14444|Q14444-2	U1 - MOCK	0.415793	7.92638	9.56676e-06	0.0727686
MRPL46	Q9H2W6	U1 - MOCK	1.19679	7.87165	1.01892e-05	0.0727686
SNRPB	A8MT02|J3QLE5|P14678|P14678-2|P14678-3|P63162|P63162-2	U1 - MOCK	0.782983	7.85146	1.04297e-05	0.0727686
MKRN2	C9J494|Q9H000|Q9H000-2	U1 - MOCK	0.40055	7.82781	1.07193e-05	0.0727686
IGF2BP2	F8W930|Q9Y6M1|Q9Y6M1-1	U1 - MOCK	0.562163	7.77922	1.13419e-05	0.0727686
YTHDF3	A0A087X0Q1|Q7Z739	U1 - MOCK	0.389385	7.75934	1.16078e-05	0.0727686
XRN2	Q9H0D6|Q9H0D6-2	U1 - MOCK	0.425492	7.75913	1.16107e-05	0.0727686
LARP1	Q6PKG0	U1 - MOCK	0.60547	7.75907	1.16114e-05	0.0727686
MRPL41	Q8IXM3	U1 - MOCK	0.729979	7.7348	1.19454e-05	0.110311
RPS25	P62851	U1 - MOCK	0.374488	7.67277	1.28468e-05	0.110311
MEPCE	Q7L2J0	U1 - MOCK	0.458926	7.65182	1.31677e-05	0.123753
UBAP2L	Q14157-5	U1 - MOCK	0.464878	7.60908	1.38494e-05	0.200899
LARP7	Q4G0J3|Q4G0J3-3	U1 - MOCK	0.839985	7.51838	1.54258e-05	0.200899
DKC1	O60832	U1 - MOCK	0.357741	7.39154	1.79639e-05	0.200899
ILF3	Q12906-4|Q12906-6|Q12906-7	U1 - MOCK	0.391868	7.26337	2.09929e-05	0.200899
API5	G3V1C3|Q9BZZ5|Q9BZZ5-2|Q9BZZ5-6	U1 - MOCK	0.304946	7.26118	2.10492e-05	0.200899
RPL15	P61313	U1 - MOCK	0.44012	7.24769	2.13995e-05	0.200899
HNRNPR	O43390|O43390-2	U1 - MOCK	0.888095	7.19585	2.28061e-05	0.200899
RPL7A	P62424	U1 - MOCK	0.354107	7.10298	2.55817e-05	0.200899
FAM120A	Q9NZB2|Q9NZB2-6	U1 - MOCK	0.620362	7.09623	2.57973e-05	0.200899
RPL27A	E9PJD9|P46776	U1 - MOCK	0.379691	7.08988	2.60019e-05	0.200899
FBL	M0QXL5|M0R299|P22087	U1 - MOCK	0.277297	7.08817	2.60571e-05	0.200899
IGF2BP1	Q9NZI8	U1 - MOCK	0.48905	7.06027	2.69785e-05	0.200899
HNRNPU	Q00839	U1 - MOCK	0.432027	7.05268	2.72353e-05	0.200899
RPL8	P62917	U1 - MOCK	0.695675	7.01809	2.84392e-05	0.200899
SNRPG	A8MWD9|P62308	U1 - MOCK	1.68893	6.99723	2.91929e-05	1
ATXN2	H0YH87|Q99700|Q99700-2|Q99700-4|V9GY86	U1 - MOCK	0.384434	6.94247	3.1275e-05	1
RBM47	A0AV96|A0AV96-2	U1 - MOCK	1.07999	6.91993	3.21785e-05	1
MRPL28	A2IDC6|A2IDC7|Q13084|Q4TT37	U1 - MOCK	0.693753	6.82803	3.61623e-05	1
LARP4B	Q92615	U1 - MOCK	0.309103	6.79498	3.77224e-05	1
MTERF4	B4DKD5|B5MBW3|C9JX74|E7EW93|H7C316|Q7Z6M4	U1 - MOCK	-0.316053	-6.78914	3.80058e-05	1
RPL24	P83731	U1 - MOCK	0.471314	6.78268	3.83214e-05	1
RPS24	A0A087WUS0|E7ETK0|P62847|P62847-2|P62847-3|P62847-4	U1 - MOCK	0.509101	6.76171	3.93661e-05	1
MRPS7	J3QLS3|Q9Y2R9	U1 - MOCK	0.597922	6.73975	4.04936e-05	1
ZFR	Q96KR1	U1 - MOCK	0.409686	6.71892	4.15947e-05	1
RPL34	P49207	U1 - MOCK	0.648216	6.7051	4.2343e-05	1
MRPL45	A0A087WU62|A0A087X2D5|A0A0G2JMS5|Q9BRJ2	U1 - MOCK	0.617961	6.5593	5.11836e-05	1
SUGP1	Q8IWZ8	U1 - MOCK	0.436743	6.54456	5.21824e-05	1
NUFIP2	Q7Z417	U1 - MOCK	0.467674	6.51906	5.39596e-05	1
ATXN2L	H3BUF6|Q8WWM7	U1 - MOCK	0.298138	6.50053	5.52916e-05	1
THUMPD3	Q9BV44	U1 - MOCK	0.441113	6.4927	5.58655e-05	1
SORT1	Q99523	U1 - MOCK	-0.288132	-6.46011	5.8322e-05	1
RPL13	P26373	U1 - MOCK	0.50493	6.42387	6.1191e-05	1
SF3A3	Q12874	U1 - MOCK	0.589988	6.36457	6.62179e-05	1
WDR33	Q9C0J8	U1 - MOCK	0.376617	6.34057	6.83763e-05	1
RAVER1	A0A087WZ13|E9PAU2	U1 - MOCK	0.368946	6.33115	6.9244e-05	1
IGF2BP3	O00425	U1 - MOCK	0.50441	6.31903	7.03787e-05	1
CELF1	Q92879|Q92879-2|Q92879-3|Q92879-6	U1 - MOCK	1.06941	6.29599	7.25893e-05	1
CPSF7	F5H669|Q8N684|Q8N684-2|Q8N684-3	U1 - MOCK	0.446762	6.27929	7.4239e-05	1
SLC4A7	Q9Y6M7-13|Q9Y6M7-6	U1 - MOCK	-0.379641	-6.26473	7.57096e-05	1
ERAL1	O75616	U1 - MOCK	0.390869	6.25473	7.67378e-05	1
RNF149	Q8NC42	U1 - MOCK	-0.435014	-6.22649	7.97239e-05	1
DDX5	P17844|P17844-2	U1 - MOCK	0.526036	6.21474	8.10022e-05	1
UBAP2	Q5T6F2	U1 - MOCK	0.343733	6.19033	8.37305e-05	1
G3BP1	Q13283	U1 - MOCK	0.502203	6.17377	8.5637e-05	1
LSM14A	A0A140TA76|Q8ND56|Q8ND56-2|Q8ND56-3	U1 - MOCK	0.441239	6.1684	8.62641e-05	1
ST6GAL1	P15907	U1 - MOCK	-0.312313	-6.15691	8.76247e-05	1
HNRNPH2	P55795	U1 - MOCK	1.14847	6.14818	8.86744e-05	1
R3HDM1	H7C207|Q15032|Q15032-2|Q15032-3|Q15032-4	U1 - MOCK	0.381642	6.07685	9.77695e-05	1
MRPL42	J3KPP0|Q9Y6G3|S4R2Z7|S4R360	U1 - MOCK	0.737159	6.05972	0.000100098	1
RPS9	A0A024R4M0|P46781	U1 - MOCK	0.527616	6.0137	0.000106658	1
FKBP10	Q96AY3	U1 - MOCK	-0.309847	-5.99845	0.000108931	1
HDLBP	A0A024R4E5	U1 - MOCK	0.612542	5.99181	0.000109937	1
RPL3	P39023	U1 - MOCK	0.269644	5.92538	0.000120569	1
KIF1C	O43896	U1 - MOCK	0.449885	5.91327	0.000122624	1
FXR1	P51114|P51114-2	U1 - MOCK	0.286714	5.89568	0.000125675	1
PLXNB2	O15031	U1 - MOCK	-0.299241	-5.8918	0.000126359	1
YTHDF2	Q9Y5A9	U1 - MOCK	0.315629	5.88467	0.000127625	1
CSRP1	E9PP21|P21291	U1 - MOCK	0.400108	5.87783	0.000128854	1
RPL17	J3KRX5|P18621	U1 - MOCK	0.273076	5.7839	0.000147064	1
USP10	Q14694|Q14694-2|Q14694-3	U1 - MOCK	0.27618	5.76609	0.000150818	1
SLC9A3R1	O14745	U1 - MOCK	-0.264351	-5.70664	0.000164105	1
SF3A2	Q15428	U1 - MOCK	0.268608	5.60481	0.000189864	1
HP	P00738	U1 - MOCK	-0.369128	-5.59881	0.000191511	1
SND1	Q7KZF4	U1 - MOCK	0.397134	5.56964	0.000199736	1
MRPL40	Q9NQ50	U1 - MOCK	0.522848	5.5488	0.000205844	1
FAM98A	Q8NCA5|Q8NCA5-2	U1 - MOCK	0.463984	5.52617	0.000212703	1
DDX17	H3BLZ8	U1 - MOCK	0.356875	5.52212	0.000213955	1
TFAM	Q00059	U1 - MOCK	0.372968	5.49903	0.00022125	1
DHX9	Q08211	U1 - MOCK	0.269363	5.43642	0.000242399	1
PATL1	Q86TB9|Q86TB9-4	U1 - MOCK	0.302726	5.42702	0.000245758	1
RAB35	F5H157|Q15286	U1 - MOCK	-0.261795	-5.42331	0.000247096	1
CPSF6	F8WJN3|Q16630|Q16630-2|Q16630-3	U1 - MOCK	0.23521	5.40478	0.000253899	1
RPL31	B7Z4C8|B7Z4E3|C9JU56|H7C2W9|P62899|P62899-2|P62899-3	U1 - MOCK	0.53505	5.40177	0.000255024	1
MRPL4	K7ES61|Q9BYD3	U1 - MOCK	0.364691	5.39113	0.000259039	1
YTHDF1	Q9BYJ9	U1 - MOCK	0.466174	5.38239	0.000262388	1
EIF4G3	A0A0A0MSA7|A0A0U1RQK7|O43432|O43432-3	U1 - MOCK	0.304516	5.35718	0.000272306	1
ZCCHC8	Q6NZY4|Q6NZY4-2	U1 - MOCK	0.27904	5.34482	0.000277317	1
FXR2	P51116	U1 - MOCK	0.241959	5.31344	0.00029048	1
RPS6	P62753	U1 - MOCK	0.229805	5.30554	0.000293898	1
PAIP1	D6REB4|Q9H074|Q9H074-2|Q9H074-3	U1 - MOCK	0.315282	5.2983	0.00029707	1
TMEM237	Q96Q45|Q96Q45-2|Q96Q45-3|Q96Q45-5	U1 - MOCK	-0.239203	-5.29433	0.000298822	1
PRRC2C	E7EPN9|Q9Y520-4|Q9Y520-6	U1 - MOCK	0.357115	5.27808	0.000306116	1
EIF3A	Q14152	U1 - MOCK	0.291464	5.23455	0.000326602	1
SLC16A3	O15427	U1 - MOCK	-0.296599	-5.21663	0.000335459	1
ILF2	B4DY09|Q12905	U1 - MOCK	0.41416	5.15439	0.000368248	1
AKAP8L	Q9ULX6|Q9ULX6-2	U1 - MOCK	0.442503	5.14497	0.000373498	1
RPS18	P62269	U1 - MOCK	0.623297	5.12813	0.000383087	1
PRPF40A	O75400|O75400-2|O75400-3	U1 - MOCK	-0.334325	-5.12087	0.000387303	1
ZC3H7A	Q8IWR0	U1 - MOCK	0.549827	5.07789	0.000413285	1
PRPF38B	Q5VTL8	U1 - MOCK	-0.241435	-5.04539	0.00043416	1
CPM	P14384	U1 - MOCK	-0.254161	-5.03142	0.000443471	1
RPL37A	P61513	U1 - MOCK	0.27869	5.0177	0.000452822	1
DDX3X	A0A0D9SF53|A0A0D9SFB3|A0A0D9SG12|O00571	U1 - MOCK	0.242859	5.00033	0.000464968	1
PEG10	A0A087WUL4|A0A087WX23|A0A087WXK2|Q86TG7	U1 - MOCK	0.248718	4.98879	0.000473225	1
TMEM106B	C9JZ87|Q9NUM4	U1 - MOCK	-0.360643	-4.94065	0.000509398	1
RPS11	P62280	U1 - MOCK	0.230906	4.93841	0.000511146	1
PDZK1	Q5T2W1	U1 - MOCK	-0.24674	-4.93469	0.000514075	1
MRPL3	E7ETU7|H0Y9G6|P09001	U1 - MOCK	0.561865	4.90157	0.000540911	1
RBPMS	B4E3T4|Q93062|Q93062-2|Q93062-3|Q93062-4|Q93062-5	U1 - MOCK	0.273816	4.8883	0.000552082	1
SLC16A7	O60669	U1 - MOCK	-0.22823	-4.88302	0.000556593	1
STRAP	Q9Y3F4|Q9Y3F4-2	U1 - MOCK	0.282672	4.86659	0.000570875	1
MRPL22	A0A0C4DGX2|E7ESL0|J3KQY1|Q9NWU5	U1 - MOCK	0.253476	4.86609	0.00057132	1
RPL36	Q9Y3U8	U1 - MOCK	0.624154	4.86549	0.000571851	1
RBM6	E9PGM9|F8WCA5|P78332	U1 - MOCK	0.391841	4.85085	0.000584936	1
CD38	P28907	U1 - MOCK	-0.281332	-4.80769	0.000625379	1
SLC2A1	P11166	U1 - MOCK	-0.465915	-4.80467	0.000628319	1
CXADR	P78310|P78310-2|P78310-6|P78310-7	U1 - MOCK	-0.301538	-4.77848	0.00065443	1
RPS3	P23396	U1 - MOCK	0.373862	4.77732	0.000655605	1
SLBP	E7EUV9|F8W8D3|H0YAE8|Q14493|Q14493-2	U1 - MOCK	0.305849	4.74739	0.000686917	1
UPF1	Q92900|Q92900-2	U1 - MOCK	0.368211	4.72955	0.000706334	1
CD46	P15529-16|P15529-2|P15529-3|P15529-4|P15529-5|P15529-6|P15529-7	U1 - MOCK	-0.342252	-4.70121	0.000738374	1
RPL14	P50914	U1 - MOCK	0.219222	4.69175	0.000749404	1
SNW1	Q13573	U1 - MOCK	0.206848	4.67996	0.000763401	1
PCBP2	Q15366|Q15366-2|Q15366-3|Q15366-6	U1 - MOCK	0.569662	4.66265	0.000784449	1
PNISR	Q8TF01	U1 - MOCK	-0.210335	-4.65574	0.000793019	1
RBM26	Q5T8P6|Q5T8P6-2	U1 - MOCK	0.243658	4.60886	0.000853871	1
SF3B1	O75533	U1 - MOCK	0.193732	4.60713	0.000856206	1
CCAR2	Q8N163	U1 - MOCK	0.161558	4.55854	0.00092471	1
CDH2	P19022|P19022-2	U1 - MOCK	-0.2673	-4.553	0.000932881	1
EPB41L2	E9PHY5|O43491	U1 - MOCK	-0.186477	-4.53483	0.000960205	1
MPZL1	O95297|O95297-2	U1 - MOCK	-0.401677	-4.53202	0.000964512	1
TMEM30A	Q9NV96	U1 - MOCK	-0.369873	-4.51512	0.000990813	1
SLC39A14	Q15043|Q15043-2|Q15043-3	U1 - MOCK	-0.304685	-4.46263	0.00107744	1
SPATS2L	Q9NUQ6	U1 - MOCK	0.237517	4.45439	0.00109174	1
MRPL15	E5RHF4|Q9P015	U1 - MOCK	0.299191	4.44614	0.00110627	1
MYL6	B7Z6Z4|F8VPF3|F8W1R7|G3V1V0|G8JLA2|J3KND3|P60660|P60660-2	U1 - MOCK	0.201256	4.44601	0.00110651	1
AMBP	P02760	U1 - MOCK	-0.360063	-4.43477	0.00112663	1
SDF4	Q9BRK5	U1 - MOCK	-0.320777	-4.42571	0.00114313	1
SIRPA	P78324|P78324-4	U1 - MOCK	-0.313952	-4.41371	0.00116539	1
WDR43	Q15061	U1 - MOCK	-0.471883	-4.39327	0.00120433	1
ZC3H11A	E9PQ61|O75152	U1 - MOCK	0.483585	4.39077	0.00120919	1
EDF1	O60869	U1 - MOCK	0.278125	4.36062	0.00126943	1
MARCKS	A0A087WZH7|P29966	U1 - MOCK	-0.26099	-4.34474	0.00130241	1
PUS7	Q96PZ0	U1 - MOCK	0.263499	4.33201	0.0013295	1
POLDIP3	Q9BY77	U1 - MOCK	0.198513	4.32327	0.00134845	1
U2AF1L5|U2AF1	P0DN76|Q01081	U1 - MOCK	0.261056	4.31965	0.00135638	1
CCNK	O75909|O75909-4	U1 - MOCK	0.405174	4.2876	0.00142875	1
CDC73	Q6P1J9	U1 - MOCK	-0.229627	-4.2638	0.00148511	1
DHX57	Q6P158	U1 - MOCK	0.175162	4.24677	0.00152688	1
MOV10	Q9HCE1	U1 - MOCK	0.337296	4.21568	0.00160633	1
SLC19A1	P41440	U1 - MOCK	-0.301018	-4.18372	0.00169254	1
CTSC	P53634	U1 - MOCK	-0.341347	-4.18326	0.00169383	1
EPHA2	P29317	U1 - MOCK	-0.17084	-4.17348	0.00172119	1
SLTM	Q9NWH9	U1 - MOCK	0.180624	4.16613	0.00174205	1
PNN	Q9H307	U1 - MOCK	-0.431377	-4.16191	0.00175414	1
MRPL37	Q9BZE1	U1 - MOCK	0.827975	4.15947	0.00176118	1
PRPF8	Q6P2Q9	U1 - MOCK	0.172726	4.15522	0.0017735	1
SLC16A1	P53985	U1 - MOCK	-0.215376	-4.14967	0.00178974	1
MRPL38	Q96DV4	U1 - MOCK	0.214713	4.149	0.00179171	1
DYNC1I2	E7EQL5|E7EV09|Q13409|Q13409-2|Q13409-3|Q13409-5|Q13409-6|Q13409-7	U1 - MOCK	-0.237206	-4.14894	0.00179189	1
SCAMP2	O15127	U1 - MOCK	-0.149699	-4.14501	0.0018035	1
RPS14	P62263	U1 - MOCK	0.360146	4.13334	0.00183843	1
ZC3HAV1	Q7Z2W4	U1 - MOCK	0.267692	4.12767	0.00185566	1
TTYH3	Q9C0H2|Q9C0H2-2|Q9C0H2-4	U1 - MOCK	-0.329162	-4.12115	0.00187566	1
RPS8	P62241	U1 - MOCK	0.218864	4.11754	0.00188683	1
STAU2	A0A0A0MTC5|E9PH62|Q9NUL3|Q9NUL3-2	U1 - MOCK	0.182114	4.10115	0.00193847	1
L1RE1	Q9UN81	U1 - MOCK	0.353539	4.07929	0.00200965	1
HNRNPLL|HNRPLL	B7WPG3|C9IYN3|D6W592|Q8WVV9|Q8WVV9-4|Q8WVV9-5	U1 - MOCK	0.266242	4.07019	0.00204009	1
CTR9	Q6PD62	U1 - MOCK	-0.246299	-4.06282	0.00206511	1
RPS5	M0QZN2|M0R0F0|M0R0R2|P46782	U1 - MOCK	0.23443	4.04887	0.0021133	1
DDX1	Q92499	U1 - MOCK	0.208823	4.0239	0.00220255	1
DSG2	Q14126	U1 - MOCK	-0.214394	-4.02145	0.00221151	1
STXBP3	O00186	U1 - MOCK	-0.191877	-4.01324	0.00224185	1
SERINC1	Q9NRX5	U1 - MOCK	-0.345187	-3.98662	0.00234317	1
ABCB1	P08183|P08183-2	U1 - MOCK	-0.226402	-3.97374	0.00239394	1
ANO6	Q4KMQ2|Q4KMQ2-2|Q4KMQ2-3	U1 - MOCK	-0.195296	-3.94723	0.00250201	1
NAA35	Q5VZE5|Q5VZE5-2	U1 - MOCK	0.193375	3.94272	0.00252089	1
PRPF3	O43395	U1 - MOCK	0.158912	3.93778	0.00254174	1
DDX42	A0A0A0MSJ0|Q86XP3|Q86XP3-2	U1 - MOCK	0.21138	3.90633	0.00267886	1
RPS10	P46783	U1 - MOCK	0.240377	3.88433	0.00277935	1
RPS12	P25398	U1 - MOCK	0.244316	3.88384	0.00278163	1
MRPS15	P82914	U1 - MOCK	0.642972	3.88268	0.00278701	1
LSM14B	Q9BX40	U1 - MOCK	0.205307	3.87109	0.00284169	1
SNAP23	O00161|O00161-2	U1 - MOCK	-0.170576	-3.85881	0.00290081	1
ATRX	P46100|P46100-4	U1 - MOCK	-0.202868	-3.84989	0.00294454	1
MCAM	P43121	U1 - MOCK	-0.35583	-3.84692	0.00295928	1
RAB11A|RAB11B	H3BMH2|H3BSC1|P62491|P62491-2|Q15907|Q15907-2	U1 - MOCK	-0.153434	-3.82561	0.00306718	1
ITIH2	P19823|Q5T985	U1 - MOCK	-0.160916	-3.81836	0.00310481	1
LRPAP1	P30533	U1 - MOCK	-0.187051	-3.80696	0.00316495	1
RTF1	Q92541	U1 - MOCK	-0.304653	-3.77902	0.00331755	1
LEO1	Q8WVC0	U1 - MOCK	-0.271272	-3.75772	0.003439	1
ATP1B3	P54709	U1 - MOCK	-0.32389	-3.75074	0.00347981	1
SDHA	P31040|P31040-2	U1 - MOCK	-0.164263	-3.74782	0.00349702	1
GALNT2	Q10471	U1 - MOCK	-0.178052	-3.72115	0.0036584	1
STX7	O15400|O15400-2	U1 - MOCK	-0.297232	-3.71231	0.0037136	1
ARPC1B	O15143	U1 - MOCK	-0.173741	-3.70468	0.0037619	1
NECTIN3	Q9NQS3	U1 - MOCK	-0.268629	-3.70249	0.00377592	1
ACSF2	E9PF16|Q96CM8|Q96CM8-2|Q96CM8-3|Q96CM8-4	U1 - MOCK	-0.182216	-3.70245	0.00377618	1
ASGR2	P07307	U1 - MOCK	-0.192658	-3.69899	0.00379837	1
ATP1A1	P05023|P05023-4	U1 - MOCK	-0.15951	-3.69697	0.0038114	1
SART3	Q15020|Q15020-4	U1 - MOCK	0.198382	3.6941	0.00383004	1
RPSA	A0A0C4DG17|C9J9K3|P08865	U1 - MOCK	0.196218	3.69188	0.00384447	1
TBRG4	Q969Z0	U1 - MOCK	0.217194	3.66683	0.00401144	1
CLINT1	Q14677|Q14677-2|Q14677-3	U1 - MOCK	-0.211321	-3.65847	0.00406883	1
RDH11	Q8TC12|Q8TC12-3	U1 - MOCK	-0.216973	-3.65111	0.00412011	1
CTNND1	C9JZR2|O60716|O60716-2|O60716-3|O60716-5	U1 - MOCK	-0.172343	-3.63599	0.00422743	1
HMGB1	P09429	U1 - MOCK	-0.555152	-3.63481	0.00423599	1
SLC29A1	Q99808	U1 - MOCK	-0.396161	-3.6285	0.00428171	1
MAP4	E7EVA0|P27816	U1 - MOCK	0.207329	3.61519	0.00437992	1
TRIM25	Q14258	U1 - MOCK	0.194933	3.61068	0.0044137	1
SLC12A4	Q9UP95|Q9UP95-2|Q9UP95-3|Q9UP95-5|Q9UP95-6	U1 - MOCK	-0.205662	-3.60564	0.00445174	1
DAP3	P51398|V9GYL9	U1 - MOCK	0.24346	3.59593	0.00452611	1
ZNF638	Q14966|Q14966-3	U1 - MOCK	0.223333	3.58915	0.00457878	1
MRPL11	Q9Y3B7	U1 - MOCK	0.173901	3.58912	0.00457905	1
ITGAV	P06756|P06756-2|P06756-3	U1 - MOCK	-0.203997	-3.58779	0.0045894	1
EIF4G2	D3DQV9|H0Y3P2|P78344|P78344-2	U1 - MOCK	0.176998	3.57373	0.00470098	1
IGF1R	C9J5X1|P08069	U1 - MOCK	-0.202416	-3.56041	0.00480922	1
RPL32	D3YTB1|F8W727|P62910	U1 - MOCK	0.218723	3.55892	0.00482142	1
SNRPB2	P08579	U1 - MOCK	0.230498	3.55595	0.00484599	1
P2RX4	F6SFZ6|Q99571|Q99571-2|Q99571-3	U1 - MOCK	-0.282428	-3.53088	0.00505837	1
ITGA2	E7ESP4|P17301	U1 - MOCK	-0.194802	-3.52287	0.00512828	1
BCAM	P50895	U1 - MOCK	-0.464118	-3.49723	0.00535873	1
DPP4	P27487	U1 - MOCK	-0.333686	-3.4857	0.00546577	1
CDH17	Q12864	U1 - MOCK	-0.266414	-3.48514	0.00547102	1
SLC12A2	P55011	U1 - MOCK	-0.27522	-3.46894	0.00562543	1
EIF4A1	P60842	U1 - MOCK	0.14558	3.44249	0.00588713	1
CNOT1	A5YKK6	U1 - MOCK	0.162858	3.43957	0.00591674	1
RPL18A	M0R117|Q02543	U1 - MOCK	0.252198	3.43583	0.00595492	1
PFN1	P07737	U1 - MOCK	0.165181	3.42247	0.0060935	1
TRMT10C	Q7L0Y3	U1 - MOCK	0.221515	3.41741	0.00614676	1
MAPKAPK2	P49137	U1 - MOCK	0.167548	3.4051	0.00627861	1
LAMB1	G3XAI2|P07942	U1 - MOCK	-0.176622	-3.38046	0.00655106	1
ITGB1	P05556	U1 - MOCK	-0.218016	-3.37544	0.00660805	1
HADHA	P40939	U1 - MOCK	-0.151311	-3.36954	0.00667577	1
ITGA6	P23229|P23229-3|P23229-5	U1 - MOCK	-0.197984	-3.35671	0.00682534	1
FAM3C	Q92520	U1 - MOCK	-0.220589	-3.35289	0.00687049	1
CFL1	P23528	U1 - MOCK	0.151323	3.34302	0.00698864	1
CLU	P10909|P10909-2|P10909-4|P10909-5	U1 - MOCK	-0.299122	-3.32903	0.00715982	1
PAF1	Q8N7H5	U1 - MOCK	-0.191227	-3.32524	0.00720682	1
SLC7A2	P52569|P52569-2|P52569-3	U1 - MOCK	-0.270156	-3.30405	0.007476	1
UFL1	O94874	U1 - MOCK	0.134406	3.30166	0.00750705	1
PSMD1	A0A087WW66|Q99460|Q99460-2	U1 - MOCK	-0.117899	-3.28209	0.00776585	1
CADM4	Q8NFZ8	U1 - MOCK	-0.293319	-3.27503	0.00786148	1
SLC1A5	Q15758	U1 - MOCK	-0.322851	-3.26484	0.00800156	1
SSR3	C9JA28|Q9UNL2|Q9UNL2-2	U1 - MOCK	-0.182651	-3.24923	0.00822116	1
AP3B1	O00203|O00203-3	U1 - MOCK	-0.23882	-3.23923	0.00836509	1
LRPPRC	P42704	U1 - MOCK	0.502441	3.23757	0.00838927	1
EEA1	Q15075	U1 - MOCK	-0.114845	-3.23472	0.00843089	1
IK	Q13123	U1 - MOCK	0.152798	3.23058	0.00849167	1
CNOT10	H7C1X9|Q9H9A5|Q9H9A5-2|Q9H9A5-3|Q9H9A5-4|Q9H9A5-6	U1 - MOCK	-0.190538	-3.22864	0.00852033	1
HSD17B4	P51659	U1 - MOCK	-0.137679	-3.19539	0.00902712	1
ASGR1	P07306	U1 - MOCK	-0.225112	-3.19144	0.00908934	1
PPIB	P23284	U1 - MOCK	-0.126552	-3.16745	0.0094766	1
FGB	P02675	U1 - MOCK	-0.134889	-3.16528	0.00951241	1
SLC12A7	A0A0G2JNW7|A0A0U1RR18|Q9Y666	U1 - MOCK	-0.201339	-3.16168	0.00957222	1
MRPS18A	Q5QPA5|Q9NVS2|Q9NVS2-2	U1 - MOCK	0.821914	3.15413	0.00969896	1
VAC14	Q08AM6	U1 - MOCK	-0.153395	-3.15319	0.0097147	1
DISC1|TSNAX	C4P0D6|C4P0D8|Q5VVQ1|Q99598	U1 - MOCK	0.180745	3.15264	0.00972401	1
PRMT5	O14744|O14744-2|O14744-3|O14744-4|O14744-5	U1 - MOCK	0.172586	3.15144	0.00974448	1
RPL13A	M0QYS1|P40429	U1 - MOCK	0.273495	3.14705	0.00981917	1
NLE1	Q9NVX2	U1 - MOCK	-0.197961	-3.1446	0.00986122	1
RUVBL1	Q9Y265	U1 - MOCK	-0.129231	-3.14352	0.00987979	1
MRPS10	P82664	U1 - MOCK	0.217208	3.14256	0.00989621	1
FLRT3	Q9NZU0	U1 - MOCK	-0.22036	-3.12971	0.0101203	1
MRPL48	F5H702|Q96GC5|Q96GC5-3	U1 - MOCK	0.235543	3.12866	0.0101388	1
EIF1AY|EIF1AX	A6NJH9|O14602|P47813	U1 - MOCK	0.211486	3.11587	0.0103674	1
AHCYL1	O43865	U1 - MOCK	-0.115758	-3.10752	0.0105192	1
BAG4	O95429|O95429-2	U1 - MOCK	0.213357	3.08895	0.0108655	1
IL1RAP	Q9NPH3	U1 - MOCK	-0.246535	-3.08803	0.0108831	1
APLP2	Q06481|Q06481-2|Q06481-3|Q06481-4|Q06481-5|Q06481-6	U1 - MOCK	-0.248383	-3.08397	0.0109603	1
BRD3	Q15059	U1 - MOCK	-0.275233	-3.07677	0.0110989	1
GSPT1	P15170-2|P15170-3	U1 - MOCK	0.118294	3.06942	0.0112422	1
TMEM2	Q9UHN6	U1 - MOCK	-0.183699	-3.06695	0.0112908	1
SLC3A2	F5GZS6|F5H867|P08195	U1 - MOCK	-0.368157	-3.06505	0.0113283	1
DHX29	Q7Z478	U1 - MOCK	0.120951	3.05771	0.0114744	1
TMEM165	Q9HC07|Q9HC07-2|V9GY93	U1 - MOCK	-0.24459	-3.05575	0.0115138	1
SCARB1	B7ZKQ9|Q8WTV0-2|Q8WTV0-4	U1 - MOCK	-0.273179	-3.04041	0.0118262	1
FDPS	P14324|P14324-2	U1 - MOCK	-0.142352	-3.03944	0.0118464	1
SKIV2L	Q15477	U1 - MOCK	0.143923	3.03257	0.0119893	1
RPL19	J3KTE4|J3QR09|P84098	U1 - MOCK	0.305395	3.02964	0.0120508	1
SRP9	P49458	U1 - MOCK	0.155319	3.02824	0.0120803	1
EIF4G1	Q04637|Q04637-3|Q04637-8|Q04637-9	U1 - MOCK	0.151536	3.02772	0.0120913	1
RBBP4	Q09028|Q09028-3	U1 - MOCK	0.148427	3.02195	0.0122138	1
JAG1	P78504|P78504-2	U1 - MOCK	-0.197906	-3.02025	0.0122502	1
MRPS23	Q9Y3D9	U1 - MOCK	0.304987	3.01972	0.0122614	1
CENPV	Q7Z7K6-3	U1 - MOCK	-0.169187	-3.0196	0.0122641	1
RALA	P11233	U1 - MOCK	-0.169191	-3.01884	0.0122803	1
FNDC3B	Q53EP0	U1 - MOCK	0.211016	3.01768	0.0123054	1
KDELR1|KDELR2	P24390|P33947	U1 - MOCK	0.407337	3.01471	0.0123693	1
FKBP9	O95302|O95302-3	U1 - MOCK	-0.157334	-2.99765	0.0127437	1
PPP1R12A	O14974|O14974-4|O14974-5	U1 - MOCK	-0.163092	-2.98309	0.0130722	1
DDX47	Q9H0S4|Q9H0S4-2	U1 - MOCK	0.20988	2.97487	0.0132616	1
SLC4A2	P04920|P04920-2|P04920-3	U1 - MOCK	-0.192692	-2.96928	0.0133918	1
MINA	Q8IUF8|Q8IUF8-3|Q8IUF8-4	U1 - MOCK	-0.116067	-2.96747	0.0134342	1
LMAN2	D6RBV2|Q12907	U1 - MOCK	-0.131197	-2.96649	0.0134573	1
CCT6A	P40227|P40227-2	U1 - MOCK	-0.13779	-2.96298	0.0135402	1
NT5DC2	H7C519|Q9H857|Q9H857-2|Q9H857-3|Q9H857-4	U1 - MOCK	0.164881	2.95552	0.013718	1
THUMPD1	Q9NXG2	U1 - MOCK	0.123336	2.95131	0.0138194	1
MEP1A	B7ZL91|Q16819	U1 - MOCK	-0.183889	-2.9511	0.0138247	1
KIAA0319L	E7EN73|Q8IZA0|Q8IZA0-2	U1 - MOCK	-0.190639	-2.93068	0.0143274	1
RRP12	Q5JTH9|Q5JTH9-2|Q5JTH9-3	U1 - MOCK	0.181188	2.92767	0.0144032	1
CASC4	Q6P4E1|Q6P4E1-2|Q6P4E1-4|Q6P4E1-5	U1 - MOCK	-0.225194	-2.92539	0.0144607	1
LAMC1	P11047	U1 - MOCK	-0.254165	-2.91413	0.0147485	1
NDUFS1	B4DJ81|P28331|P28331-2|P28331-3|P28331-4|P28331-5	U1 - MOCK	-0.14096	-2.91332	0.0147695	1
SMPDL3B	F8VWW8|Q92485	U1 - MOCK	-0.165768	-2.91009	0.0148532	1
PDAP1	Q13442	U1 - MOCK	0.120761	2.90343	0.0150276	1
LMF2	Q9BU23|Q9BU23-2|Q9BU23-3	U1 - MOCK	-0.148476	-2.90221	0.0150597	1
TRMT6	Q9UJA5|Q9UJA5-2|Q9UJA5-3	U1 - MOCK	0.111625	2.90143	0.0150803	1
SLC30A1	Q9Y6M5	U1 - MOCK	-0.198958	-2.90102	0.0150909	1
RPL10	F8W7C6|P27635|X1WI28	U1 - MOCK	0.259279	2.89897	0.0151451	1
AGT	P01019	U1 - MOCK	-0.185836	-2.89746	0.0151853	1
ANPEP	P15144	U1 - MOCK	-0.326861	-2.89735	0.0151884	1
PROM1	O43490|O43490-2|O43490-4|O43490-7	U1 - MOCK	-0.231409	-2.89058	0.0153694	1
AGPS	O00116	U1 - MOCK	-0.118583	-2.88844	0.0154272	1
ALDH3A2	J3QRD1|P51648|P51648-2	U1 - MOCK	-0.127596	-2.88719	0.0154609	1
NXF1	Q9UBU9	U1 - MOCK	0.13655	2.86716	0.016013	1
EIF5A	I3L397|I3L504|P63241|P63241-2	U1 - MOCK	0.131518	2.85737	0.0162898	1
EIF4A3	P38919	U1 - MOCK	0.134168	2.85319	0.0164096	1
RAB2A	P61019	U1 - MOCK	-0.12411	-2.84757	0.016572	1
ERO1A	Q96HE7	U1 - MOCK	-0.216665	-2.84654	0.0166019	1
AIP	E9PMH2|O00170	U1 - MOCK	0.135466	2.84202	0.0167338	1
LMNA	P02545	U1 - MOCK	-0.192309	-2.83965	0.0168035	1
NSUN2	Q08J23	U1 - MOCK	0.119753	2.82711	0.0171766	1
SLC25A3	Q00325|Q00325-2	U1 - MOCK	-0.143639	-2.82436	0.0172595	1
RPL30	P62888	U1 - MOCK	0.170816	2.82069	0.017371	1
SYPL1	C9JYN0|Q16563-2	U1 - MOCK	-0.329403	-2.81991	0.0173947	1
RPL6	Q02878	U1 - MOCK	0.255555	2.80962	0.017711	1
AHSG	C9JV77|P02765	U1 - MOCK	-0.176201	-2.80809	0.0177588	1
ATP1B1	P05026|P05026-2	U1 - MOCK	-0.232531	-2.80624	0.0178162	1
CDK11B|CDC2L1	A0A0D9SEI3|A0A0D9SEN2|A0A0D9SER5|B7ZVY7|J3QR44|P21127|P21127-2|P21127-3|P21127-8	U1 - MOCK	-0.308468	-2.79451	0.0181863	1
GOLM1	Q8NBJ4|Q8NBJ4-2	U1 - MOCK	-0.36256	-2.79215	0.0182617	1
PHAX	Q9H814	U1 - MOCK	0.209197	2.78708	0.0184248	1
DNAJC1	Q96KC8	U1 - MOCK	0.163108	2.78142	0.0186084	1
TNPO3	C9J7E5|E9PFH4|Q9Y5L0|Q9Y5L0-1|Q9Y5L0-3|Q9Y5L0-5	U1 - MOCK	0.130263	2.77761	0.0187329	1
ADAM10	O14672	U1 - MOCK	-0.148723	-2.75759	0.0194018	1
IWS1	Q96ST2|Q96ST2-3	U1 - MOCK	-0.258593	-2.75372	0.0195336	1
KIFC1	Q9BW19	U1 - MOCK	0.135937	2.75086	0.019632	1
PPIA	P62937	U1 - MOCK	0.260651	2.75073	0.0196363	1
MTHFD1L	A0A087WVM4|B7ZM99|Q6UB35	U1 - MOCK	-0.143777	-2.74967	0.0196729	1
MPP6	Q9NZW5	U1 - MOCK	-0.124027	-2.74431	0.0198584	1
SMARCC1	Q92922	U1 - MOCK	0.187302	2.74321	0.0198967	1
GNPTG	Q9UJJ9	U1 - MOCK	-0.170062	-2.74241	0.0199247	1
VAT1	Q99536|Q99536-3	U1 - MOCK	-0.187914	-2.73485	0.0201903	1
CD44	H0Y2P0|H0YD13|H0YE40|P16070|P16070-10|P16070-11|P16070-12|P16070-13|P16070-14|P16070-16|P16070-17|P16070-18|P16070-3|P16070-4|P16070-5|P16070-6|P16070-7|P16070-8	U1 - MOCK	-0.352938	-2.73094	0.0203291	1
DNAJB11	Q9UBS4	U1 - MOCK	-0.124506	-2.7308	0.0203342	1
RAB1B	Q9H0U4	U1 - MOCK	0.242361	2.72209	0.0206468	1
ADAR	P55265|P55265-4|P55265-5	U1 - MOCK	0.125095	2.72072	0.0206965	1
PGK1	P00558|P00558-2	U1 - MOCK	0.165551	2.71927	0.020749	1
TKT	A0A0B4J1R6|P29401|P29401-2	U1 - MOCK	-0.122433	-2.71653	0.0208488	1
NUP210	Q8TEM1	U1 - MOCK	-0.157583	-2.71431	0.0209302	1
GNS	F6S8M0|H7C3P4|P15586|P15586-2	U1 - MOCK	-0.300872	-2.70683	0.0212062	1
TNPO1	Q92973|Q92973-2	U1 - MOCK	0.154251	2.70077	0.0214325	1
RCN1	Q15293	U1 - MOCK	-0.217592	-2.69741	0.0215592	1
DLG1	A0A0C4DFT3|Q12959|Q12959-2|Q12959-3|Q12959-4|Q12959-5|Q12959-6|Q12959-7|Q12959-8|Q12959-9	U1 - MOCK	-0.143027	-2.69586	0.0216176	1
CLPX	O76031	U1 - MOCK	-0.101598	-2.69341	0.0217108	1
NSF	I3L0N3|P46459|P46459-2	U1 - MOCK	-0.100644	-2.69091	0.0218059	1
NOB1	Q9ULX3	U1 - MOCK	0.188039	2.66862	0.0226741	1
PRPF31	E7EVX8|Q8WWY3	U1 - MOCK	0.148879	2.6569	0.0231442	1
PEBP1	P30086	U1 - MOCK	0.147473	2.65549	0.0232016	1
PHF3	B3KP41|D6R9X2|E9PE34|Q92576|Q92576-2	U1 - MOCK	0.171352	2.65335	0.0232888	1
MCCC2	Q9HCC0|Q9HCC0-2	U1 - MOCK	-0.111566	-2.64448	0.0236533	1
FDFT1	P37268	U1 - MOCK	-0.125921	-2.63577	0.0240166	1
AP1M1	K7EJL1|Q9BXS5|Q9BXS5-2	U1 - MOCK	-0.134946	-2.63097	0.0242193	1
SERPINA1	P01009	U1 - MOCK	-0.257129	-2.62916	0.0242963	1
DHX36	Q9H2U1|Q9H2U1-2|Q9H2U1-3	U1 - MOCK	0.144963	2.62808	0.0243422	1
EIF3G	O75821	U1 - MOCK	0.129818	2.6237	0.0245297	1
VDAC2	A0A0A0MR02|P45880|P45880-1|P45880-2	U1 - MOCK	-0.134081	-2.6187	0.0247453	1
RPS3A	P61247	U1 - MOCK	0.23508	2.61561	0.0248792	1
SET	Q01105	U1 - MOCK	-0.531174	-2.61182	0.025045	1
SERPING1	E9PGN7|H9KV48|P05155|P05155-3	U1 - MOCK	-0.191217	-2.61137	0.0250644	1
KPNA2	P52292	U1 - MOCK	0.141985	2.60736	0.0252411	1
SNTB2	Q13425|Q13425-2	U1 - MOCK	-0.109223	-2.60503	0.025344	1
FGFR4	P22455|P22455-3	U1 - MOCK	-0.192373	-2.6025	0.0254567	1
UQCRC2	H3BRG4|P22695	U1 - MOCK	-0.130034	-2.59694	0.0257055	1
RAB10	P61026	U1 - MOCK	-0.202732	-2.59293	0.0258866	1
DHX15	O43143	U1 - MOCK	0.100247	2.59103	0.0259727	1
POLR1E	Q9GZS1|Q9GZS1-2	U1 - MOCK	-0.155273	-2.58254	0.0263612	1
GNA13	Q14344	U1 - MOCK	-0.119201	-2.58253	0.0263619	1
CHERP	J3QK89|Q8IWX8	U1 - MOCK	0.163666	2.58016	0.0264712	1
CCT3	P49368	U1 - MOCK	-0.106421	-2.57926	0.0265128	1
SRI	C9J0K6|P30626|P30626-2|P30626-3	U1 - MOCK	0.0983014	2.57872	0.0265381	1
TFRC	P02786	U1 - MOCK	-0.140497	-2.57426	0.0267456	1
ANKHD1	Q8IWZ3|Q8IWZ3-4|Q8IWZ3-6	U1 - MOCK	0.207205	2.57279	0.0268144	1
DMD	A0A075B6G3|A0A087WTU7|A0A087WV90|E7EQR9|E7EQS5|E7ESB2|E9PDN5|F8VX32|H0Y304|P11532|P11532-2|P11532-3|P11532-4|P11532-5|P11532-6|P11532-7|P11532-8	U1 - MOCK	-0.109641	-2.57104	0.026897	1
RBM17	Q96I25	U1 - MOCK	0.16539	2.56208	0.0273216	1
RPL29	P47914	U1 - MOCK	0.45062	2.56194	0.0273283	1
MCM6	Q14566	U1 - MOCK	-0.140271	-2.55148	0.0278325	1
ERLIN1	O75477	U1 - MOCK	-0.198923	-2.55123	0.0278448	1
TPX2	Q9ULW0	U1 - MOCK	0.108169	2.55029	0.0278904	1
ROCK1	A0A0U1RQV4|Q13464	U1 - MOCK	-0.145329	-2.54547	0.0281264	1
TMX1	Q9H3N1	U1 - MOCK	-0.19332	-2.54418	0.0281898	1
SUPT16H	Q9Y5B9	U1 - MOCK	-0.132381	-2.53982	0.0284054	1
SMARCA4	A0A0A0MT49|P51532|P51532-2|P51532-3|P51532-4|P51532-5|Q9HBD4	U1 - MOCK	-0.149252	-2.53001	0.0288967	1
TGOLN2	F8W8W7|J3KQ45|O43493|O43493-2|O43493-3|O43493-5	U1 - MOCK	-0.33021	-2.52973	0.0289107	1
ATP6V0A1	B7Z2A9|B7Z641|Q93050|Q93050-1|Q93050-3	U1 - MOCK	-0.185259	-2.52736	0.0290307	1
NHP2	Q9NX24	U1 - MOCK	0.156421	2.52122	0.0293434	1
OSBP	P22059	U1 - MOCK	-0.103349	-2.51405	0.0297133	1
CTNNB1	P35222	U1 - MOCK	-0.114558	-2.50726	0.0300679	1
ENPP1	P22413	U1 - MOCK	-0.25683	-2.49845	0.0305336	1
IDH2	P48735|P48735-2	U1 - MOCK	-0.127925	-2.49821	0.0305467	1
TMED2	Q15363	U1 - MOCK	-0.218978	-2.4866	0.0311718	1
YES1	J3QRU1|P07947	U1 - MOCK	-0.138745	-2.48371	0.0313294	1
HELZ	J3QS41|P42694|P42694-2	U1 - MOCK	0.11478	2.47692	0.0317025	1
TFB2M	Q9H5Q4	U1 - MOCK	0.155398	2.47293	0.0319238	1
RAB7A	P51149	U1 - MOCK	-0.0993918	-2.47123	0.0320184	1
ZNF207	J3QRS9|O43670|O43670-2|O43670-4|X6R4W8	U1 - MOCK	0.213189	2.46869	0.0321609	1
BAZ1B	Q9UIG0|Q9UIG0-2	U1 - MOCK	0.183609	2.4662	0.0323006	1
RPS13	P62277	U1 - MOCK	0.183564	2.46454	0.0323945	1
HYOU1	Q9Y4L1	U1 - MOCK	-0.309527	-2.45237	0.0330887	1
A2M	P01023	U1 - MOCK	-0.105793	-2.45222	0.0330978	1
RPL28	H0YKD8|H0YMF4|P46779|P46779-2|P46779-3|P46779-4|P46779-5	U1 - MOCK	0.130627	2.45059	0.0331919	1
GATB	D6REA0|O75879	U1 - MOCK	-0.123977	-2.45008	0.033221	1
CLN5	A0A024R644|O75503	U1 - MOCK	-0.230746	-2.44986	0.0332342	1
BAIAP2L1	Q9UHR4	U1 - MOCK	-0.0877508	-2.44625	0.0334438	1
TGFBR2	P37173|P37173-2	U1 - MOCK	-0.140681	-2.44432	0.0335563	1
ABCB6	H7BXK9|Q9NP58|Q9NP58-4	U1 - MOCK	-0.143427	-2.44178	0.0337053	1
FGA	P02671|P02671-2	U1 - MOCK	-0.10243	-2.43974	0.0338253	1
PSMD7	P51665	U1 - MOCK	-0.201541	-2.4392	0.0338568	1
IGSF1	Q8N6C5|Q8N6C5-2|Q8N6C5-4	U1 - MOCK	-0.223263	-2.43872	0.0338851	1
CTNNBL1	A0A087WUB9|Q8WYA6	U1 - MOCK	0.520199	2.43283	0.0342344	1
B4GAT1	O43505	U1 - MOCK	-0.128063	-2.42884	0.0344733	1
CNOT2	F8VP97|F8VV52|F8W145|Q9NZN8|Q9NZN8-4	U1 - MOCK	0.11233	2.42735	0.0345629	1
FAF2	Q96CS3	U1 - MOCK	-0.172204	-2.42274	0.0348414	1
SUCLA2	Q9P2R7|Q9P2R7-2	U1 - MOCK	-0.105434	-2.41914	0.0350604	1
PSMD12	O00232|O00232-2	U1 - MOCK	0.153877	2.41504	0.0353115	1
DNAJC21	Q5F1R6|Q5F1R6-3	U1 - MOCK	0.11401	2.41366	0.0353966	1
EIF3L	B0QY89|Q9Y262	U1 - MOCK	0.10694	2.40946	0.0356562	1
FITM2	Q8N6M3	U1 - MOCK	-0.180362	-2.40458	0.0359599	1
LMNB1	P20700	U1 - MOCK	-0.178578	-2.39145	0.0367909	1
PSAP	C9JIZ6|P07602|P07602-2|P07602-3	U1 - MOCK	-0.212419	-2.3895	0.0369159	1
ATP6V1A	P38606|P38606-2	U1 - MOCK	-0.091347	-2.38917	0.0369367	1
GOLIM4	O00461	U1 - MOCK	-0.141607	-2.38852	0.0369787	1
PSMC2	P35998	U1 - MOCK	-0.0845968	-2.38239	0.0373746	1
FNBP4	Q8N3X1|Q8N3X1-2	U1 - MOCK	-0.143337	-2.38182	0.0374117	1
FN1	P02751|P02751-11|P02751-15|P02751-17|P02751-3|P02751-5|P02751-7	U1 - MOCK	-0.133415	-2.3794	0.0375696	1
FURIN	P09958	U1 - MOCK	-0.117789	-2.37743	0.0376979	1
UGDH	O60701	U1 - MOCK	-0.111961	-2.37537	0.0378336	1
RCN2	H0YL43|Q14257|Q14257-2	U1 - MOCK	0.275746	2.3684	0.0382942	1
ANP32A	H0YN26|P39687	U1 - MOCK	-0.340383	-2.36437	0.038563	1
LRP1	Q07954	U1 - MOCK	-0.171244	-2.36263	0.0386797	1
MAOB	P27338|P27338-2	U1 - MOCK	-0.126946	-2.3614	0.0387622	1
CPD	O75976	U1 - MOCK	-0.262649	-2.34599	0.0398132	1
UPF2	Q9HAU5	U1 - MOCK	0.0997507	2.34145	0.0401279	1
UBTF	P17480|P17480-2	U1 - MOCK	-0.318615	-2.33781	0.040382	1
GPR107	Q5VW38-2	U1 - MOCK	-0.179399	-2.33756	0.0403994	1
MRPS9	P82933	U1 - MOCK	0.130918	2.33554	0.0405413	1
ASH2L	F5H8F7|Q9UBL3|Q9UBL3-2|Q9UBL3-3	U1 - MOCK	0.115589	2.33289	0.0407284	1
EGFR	P00533	U1 - MOCK	-0.175095	-2.33207	0.0407861	1
EIF2A	Q9BY44|Q9BY44-3	U1 - MOCK	0.138613	2.32647	0.041184	1
CDK5RAP3	Q96JB5|Q96JB5-4	U1 - MOCK	0.182302	2.32489	0.0412971	1
TRIM71	Q2Q1W2	U1 - MOCK	0.162176	2.31434	0.0420585	1
MRPL47	Q9HD33|Q9HD33-2	U1 - MOCK	0.280336	2.31349	0.0421207	1
MRPL1	Q9BYD6	U1 - MOCK	0.256709	2.31066	0.0423278	1
VIL1	P09327	U1 - MOCK	-0.0897559	-2.29968	0.0431401	1
DDX6	P26196	U1 - MOCK	0.178299	2.29871	0.0432125	1
NDUFV1	G3V0I5|P49821|P49821-2	U1 - MOCK	-0.0952501	-2.2972	0.0433251	1
ZRANB2	A0A0C4DGV5|O95218|O95218-2	U1 - MOCK	-0.265777	-2.29537	0.0434628	1
CLCC1	Q96S66|Q96S66-2|Q96S66-3|Q96S66-4	U1 - MOCK	-0.109886	-2.29484	0.0435027	1
SEC62	Q99442	U1 - MOCK	-0.332233	-2.29358	0.0435973	1
CD7	J3QLM0|P09564	U1 - MOCK	-0.202274	-2.28882	0.0439577	1
RPS23	P62266	U1 - MOCK	0.125734	2.28723	0.0440794	1
GANAB	Q14697|Q14697-2	U1 - MOCK	-0.0803616	-2.2862	0.0441576	1
MRE11A	F8W7U8|P49959|P49959-2|P49959-3	U1 - MOCK	0.165857	2.28414	0.0443149	1
DHX30	Q7L2E3-2	U1 - MOCK	0.145729	2.28327	0.044382	1
METTL7B	A0A087WZT2|Q6UX53	U1 - MOCK	-0.136584	-2.2831	0.0443954	1
CKAP2	Q8WWK9|Q8WWK9-5|Q8WWK9-6	U1 - MOCK	0.173349	2.28237	0.044451	1
TCOF1	Q13428|Q13428-3|Q13428-4|Q13428-7	U1 - MOCK	-0.258748	-2.27875	0.0447299	1
TRNT1	Q96Q11|Q96Q11-2	U1 - MOCK	0.127304	2.27769	0.044812	1
FLVCR1	Q9Y5Y0	U1 - MOCK	-0.168061	-2.27755	0.044823	1
CALR	P27797	U1 - MOCK	-0.202458	-2.27241	0.0452229	1
TALDO1	F2Z393|P37837	U1 - MOCK	-0.199799	-2.26754	0.0456054	1
SMC1A	Q14683	U1 - MOCK	-0.128028	-2.26196	0.0460466	1
CASK	O14936|O14936-2|O14936-3|O14936-4|O14936-6	U1 - MOCK	-0.0808406	-2.2607	0.0461469	1
UGP2	A0A087WYS1|E7EUC7|Q16851|Q16851-2	U1 - MOCK	-0.132498	-2.26018	0.0461883	1
SRP72	O76094	U1 - MOCK	0.0914146	2.2575	0.046403	1
TRA2B	P62995|P62995-3	U1 - MOCK	-0.2353	-2.2508	0.0469427	1
RIOK2	Q9BVS4	U1 - MOCK	0.187117	2.23988	0.0478349	1
BTF3	P20290|P20290-2	U1 - MOCK	0.125291	2.23943	0.0478721	1
HP1BP3	Q5SSJ5	U1 - MOCK	0.102948	2.23809	0.0479829	1
PROS1	G5E9F8|P07225	U1 - MOCK	-0.112744	-2.23457	0.0482748	1
GART	P22102	U1 - MOCK	-0.0909904	-2.23096	0.048576	1
RPL4	P36578	U1 - MOCK	0.18573	2.23091	0.0485808	1
ABCF3	Q9NUQ8	U1 - MOCK	0.184562	2.22757	0.0488608	1
LMAN1	P49257	U1 - MOCK	-0.106851	-2.22655	0.0489464	1
PSMD2	Q13200	U1 - MOCK	-0.132584	-2.2265	0.0489512	1
CBX3	Q13185	U1 - MOCK	-0.13046	-2.22614	0.0489812	1
CLIP2	Q9UDT6|Q9UDT6-2	U1 - MOCK	-0.264623	-2.22476	0.0490978	1
CDK12	Q9NYV4|Q9NYV4-2	U1 - MOCK	0.145416	2.22209	0.049324	1
TRIP12	Q14669|Q14669-2|Q14669-3|Q14669-4	U1 - MOCK	0.155459	2.22112	0.0494072	1
ATAD3A	Q9NVI7|Q9NVI7-2	U1 - MOCK	-0.087756	-2.21125	0.0502534	1
SLC26A6	G3XAC1|Q9BXS9|Q9BXS9-3|Q9BXS9-7	U1 - MOCK	0.151283	2.20898	0.0504498	1
AFP	J3KMX3|P02771	U1 - MOCK	-0.102054	-2.20295	0.0509766	1
VDAC3	Q9Y277|Q9Y277-2	U1 - MOCK	0.252358	2.20077	0.0511679	1
TMEM214	Q6NUQ4|Q6NUQ4-2	U1 - MOCK	0.134967	2.19763	0.0514448	1
PMPCB	O75439	U1 - MOCK	-0.129451	-2.1953	0.0516514	1
EIF3D	O15371|O15371-2	U1 - MOCK	0.211047	2.18999	0.0521249	1
SLIRP	A0A087WUN7|G3V2S9|G3V4X6|H0YJ40|Q9GZT3|Q9GZT3-2	U1 - MOCK	0.37622	2.18674	0.0524169	1
FKBP3	Q00688	U1 - MOCK	0.112868	2.18664	0.0524263	1
CCT4	P50991	U1 - MOCK	-0.103568	-2.18305	0.0527498	1
HADHB	P55084	U1 - MOCK	-0.09242	-2.18225	0.0528228	1
RCC2	Q9P258	U1 - MOCK	0.132662	2.18148	0.052893	1
GTPBP4	Q9BZE4	U1 - MOCK	0.117252	2.17888	0.053129	1
GEMIN5	Q8TEQ6	U1 - MOCK	0.0771104	2.17553	0.0534357	1
LUC7L2	Q9Y383	U1 - MOCK	-0.254699	-2.16722	0.0542029	1
HN1L	A6NGP5|H3BU16|Q9H910|Q9H910-2|Q9H910-3	U1 - MOCK	0.138053	2.16509	0.0544018	1
NOLC1	A0A0A0MRM9|Q14978|Q14978-2|Q14978-3	U1 - MOCK	-0.278638	-2.16192	0.0546985	1
LETM1	O95202	U1 - MOCK	-0.097859	-2.15878	0.0549933	1
ADGRL2	B1ALU1|B1ALU3|H0Y5C0|O95490|O95490-2|O95490-5|O95490-6|O95490-7	U1 - MOCK	-0.211657	-2.15022	0.0558065	1
MAPRE1	Q15691	U1 - MOCK	0.0884306	2.1471	0.0561052	1
PACSIN3	A0A0C4DGG1|Q9UKS6	U1 - MOCK	-0.180243	-2.14432	0.0563737	1
CANX	P27824|P27824-2	U1 - MOCK	-0.0956719	-2.14216	0.0565819	1
ARL8B	Q9NVJ2	U1 - MOCK	-0.111816	-2.13803	0.056984	1
PMPCA	Q10713	U1 - MOCK	-0.0890773	-2.13695	0.0570892	1
GBF1	Q92538|Q92538-2|Q92538-3	U1 - MOCK	0.103095	2.13631	0.0571514	1
GIGYF2	Q6Y7W6|Q6Y7W6-4|Q6Y7W6-5	U1 - MOCK	0.113994	2.13422	0.0573563	1
CDC37	Q16543	U1 - MOCK	-0.129873	-2.13408	0.0573699	1
PTPRF	P10586|P10586-2	U1 - MOCK	-0.129615	-2.13216	0.0575594	1
CKAP4	Q07065	U1 - MOCK	0.0912425	2.13169	0.0576056	1
AQR	O60306	U1 - MOCK	0.145192	2.13129	0.0576442	1
PPM1G	O15355	U1 - MOCK	-0.171319	-2.13111	0.0576628	1
AFG3L2	Q9Y4W6	U1 - MOCK	-0.0944178	-2.13034	0.057738	1
GNAI3	P08754	U1 - MOCK	-0.177023	-2.13025	0.057747	1
ORM2	P19652	U1 - MOCK	-0.110268	-2.13007	0.057765	1
MRPL21	Q7Z2W9	U1 - MOCK	0.134304	2.12794	0.0579762	1
DEK	P35659	U1 - MOCK	-0.361377	-2.12743	0.0580267	1
PITPNB	A0A0A0MSW4|P48739|P48739-2|P48739-3	U1 - MOCK	-0.0900486	-2.1243	0.0583381	1
DLAT	E9PEJ4|P10515	U1 - MOCK	-0.112818	-2.12149	0.0586189	1
KNSTRN	Q9Y448|Q9Y448-2|V9GY01	U1 - MOCK	-0.122394	-2.11806	0.0589636	1
GGCX	P38435|P38435-2	U1 - MOCK	-0.141816	-2.11223	0.059554	1
USP7	H3BND8|Q93009|Q93009-3	U1 - MOCK	-0.102914	-2.10966	0.0598155	1
ATIC	P31939|P31939-2	U1 - MOCK	-0.0938644	-2.10833	0.0599515	1
ALDH18A1	P54886|P54886-2	U1 - MOCK	-0.0931	-2.09929	0.0608842	1
POLRMT	O00411	U1 - MOCK	0.0968385	2.09921	0.0608922	1
TXNRD1	A0A087WSW9|A0A087WSY9|E2QRB9|E9PIR7|F8W809|Q16881|Q16881-2|Q16881-3|Q16881-4|Q16881-5|Q16881-6|Q16881-7	U1 - MOCK	-0.0782587	-2.09732	0.0610894	1
ATP2B2	Q01814|Q01814-8	U1 - MOCK	-0.113042	-2.09447	0.0613869	1
ATL3	Q6DD88	U1 - MOCK	-0.0869321	-2.09169	0.0616785	1
PHB2	F5GY37|J3KPX7|Q99623	U1 - MOCK	-0.170653	-2.09126	0.0617235	1
MCM7	P33993|P33993-3	U1 - MOCK	-0.107962	-2.08612	0.0622668	1
TMED10	P49755	U1 - MOCK	-0.0773979	-2.0843	0.0624595	1
PLAA	Q9Y263	U1 - MOCK	-0.141882	-2.08326	0.0625709	1
GLTSCR2	Q9NZM5	U1 - MOCK	0.138325	2.08159	0.0627487	1
CPOX	P36551	U1 - MOCK	-0.116329	-2.08099	0.062813	1
SERPINH1	P50454	U1 - MOCK	-0.0967213	-2.08065	0.0628492	1
GNAS	P63092|P63092-2|P63092-3|P63092-4|Q5JWF2|Q5JWF2-2	U1 - MOCK	-0.118438	-2.0782	0.063112	1
PTCD3	Q96EY7	U1 - MOCK	0.285614	2.07785	0.0631502	1
DDX21	Q9NR30	U1 - MOCK	0.0969604	2.07728	0.0632119	1
CCT2	P78371|P78371-2	U1 - MOCK	-0.1014	-2.06824	0.0641912	1
MACF1	H3BPE1|H3BQK9|Q9UPN3	U1 - MOCK	0.0836954	2.05397	0.0657683	1
SON	P18583|P18583-2|P18583-5|P18583-7|P18583-9	U1 - MOCK	-0.0929851	-2.05181	0.0660103	1
CD63	F8VV56|F8VWK8|F8W022|P08962|P08962-2|P08962-3	U1 - MOCK	-0.266053	-2.04244	0.0670687	1
ATP5J2-PTCD1	G3V325	U1 - MOCK	0.238623	2.03914	0.0674452	1
DIMT1	Q9UNQ2	U1 - MOCK	0.112397	2.03793	0.0675836	1
C2orf72	A6NCS6	U1 - MOCK	-0.10515	-2.03543	0.0678713	1
ALDOA	J3KPS3|P04075	U1 - MOCK	-0.088425	-2.03447	0.0679818	1
LTV1	Q96GA3	U1 - MOCK	0.103701	2.03233	0.0682285	1
HEATR3	Q7Z4Q2|Q7Z4Q2-2	U1 - MOCK	0.11862	2.0292	0.0685916	1
MAP1S	Q66K74|Q66K74-2	U1 - MOCK	0.13018	2.02664	0.0688897	1
AIFM1	O95831|O95831-3	U1 - MOCK	-0.073382	-2.0266	0.0688949	1
CCT7	Q99832|Q99832-3	U1 - MOCK	-0.0821863	-2.02618	0.0689441	1
SPCS2	A0A087WUC6|E9PI68|Q15005	U1 - MOCK	-0.0803991	-2.02593	0.0689732	1
CDV3	Q9UKY7|Q9UKY7-2	U1 - MOCK	0.107985	2.02401	0.0691974	1
RPL11	P62913|P62913-2	U1 - MOCK	0.136389	2.02367	0.0692381	1
KIAA1524	A0A087X211|Q8TCG1|Q8TCG1-2	U1 - MOCK	0.150012	2.02312	0.0693022	1
LRRFIP1	Q32MZ4|Q32MZ4-2|Q32MZ4-3|Q32MZ4-4	U1 - MOCK	-0.0832444	-2.01629	0.0701078	1
TBL2	E9PF19|Q9Y4P3	U1 - MOCK	0.172734	2.01576	0.0701708	1
MRPS11	P82912|P82912-2	U1 - MOCK	0.112631	2.01508	0.0702517	1
DNAJC3	Q13217	U1 - MOCK	-0.135323	-2.00597	0.0713431	1
IDH1	O75874	U1 - MOCK	-0.106709	-2.00242	0.0717724	1
CBSL|CBS	P0DN79|P35520|P35520-2	U1 - MOCK	-0.15123	-1.99352	0.0728604	1
NOP56	O00567	U1 - MOCK	0.0828083	1.99127	0.0731371	1
ACAA2	A0A0B4J2A4|P42765	U1 - MOCK	-0.143247	-1.98866	0.0734611	1
SUPV3L1	Q8IYB8	U1 - MOCK	0.132877	1.98052	0.0744769	1
SSRP1	Q08945	U1 - MOCK	-0.266338	-1.97905	0.0746617	1
TCP1	P17987	U1 - MOCK	-0.0938024	-1.97881	0.0746921	1
MRPL2	Q5T653	U1 - MOCK	0.235548	1.97584	0.0750665	1
PDS5A	Q29RF7	U1 - MOCK	-0.0852938	-1.9633	0.0766691	1
MCM4	P33991	U1 - MOCK	-0.0744995	-1.96127	0.076932	1
ACBD3	Q9H3P7	U1 - MOCK	-0.0965913	-1.9522	0.0781141	1
RAB13	P51153	U1 - MOCK	-0.0720185	-1.94158	0.0795213	1
GNA11	P29992	U1 - MOCK	-0.148399	-1.92815	0.0813334	1
GOT2	P00505	U1 - MOCK	-0.104014	-1.92745	0.0814292	1
RPS19	P39019	U1 - MOCK	0.141009	1.92612	0.0816106	1
HMGCS1	Q01581	U1 - MOCK	-0.0754472	-1.91371	0.083324	1
MAN2A1	Q16706	U1 - MOCK	-0.0974955	-1.90505	0.0845402	1
ABCC4	O15439	U1 - MOCK	-0.103359	-1.89656	0.085748	1
P4HA1	P13674|P13674-2|P13674-3	U1 - MOCK	-0.0791677	-1.89376	0.0861501	1
CCNL1	Q9UK58|Q9UK58-6	U1 - MOCK	-0.282462	-1.89271	0.0863014	1
DNAJC8	O75937	U1 - MOCK	0.0807471	1.89164	0.0864559	1
SLC7A5	Q01650	U1 - MOCK	-0.210584	-1.89163	0.0864574	1
TACC1	O75410|O75410-2|O75410-7	U1 - MOCK	-0.0906711	-1.891	0.0865487	1
LIN7C	G3V1D4|Q9NUP9	U1 - MOCK	-0.135537	-1.89076	0.0865836	1
TBC1D15	Q8TC07|Q8TC07-2|Q8TC07-3	U1 - MOCK	-0.102452	-1.88965	0.086744	1
APMAP	Q9HDC9|Q9HDC9-2	U1 - MOCK	-0.0822308	-1.88909	0.0868241	1
GOPC	F5H1Y4|Q9HD26|Q9HD26-2|Q9HD26-3	U1 - MOCK	-0.0931225	-1.88858	0.0868985	1
GLUD1	P00367	U1 - MOCK	-0.0818792	-1.88838	0.086927	1
HM13	Q8TCT9|Q8TCT9-5	U1 - MOCK	-0.192649	-1.88792	0.0869938	1
DHRS7	Q9Y394|Q9Y394-2	U1 - MOCK	-0.110869	-1.8741	0.0890221	1
DDRGK1	A0A0A0MRX2|Q96HY6|Q96HY6-2	U1 - MOCK	0.121251	1.87363	0.0890909	1
CTNNA1	P35221|P35221-2	U1 - MOCK	-0.066544	-1.87339	0.0891272	1
ACO2	A2A274|Q99798	U1 - MOCK	-0.0825041	-1.87011	0.0896144	1
ATP2B1	P20020|P20020-3|P20020-4|P20020-6	U1 - MOCK	-0.0932058	-1.86716	0.0900564	1
EIF3H	B3KS98|O15372	U1 - MOCK	0.0777366	1.86395	0.090538	1
TMX2	Q9Y320|Q9Y320-2	U1 - MOCK	-0.077359	-1.8539	0.0920637	1
GNPAT	O15228|O15228-2|Q5TBH8	U1 - MOCK	-0.124923	-1.8532	0.092171	1
FLOT2	E7EMK3|J3QLD9|Q14254	U1 - MOCK	-0.0917361	-1.85265	0.0922551	1
ADRBK1	P25098	U1 - MOCK	0.103019	1.8517	0.0924003	1
DPP3	G3V180|G3V1D3|Q9NY33	U1 - MOCK	0.0753624	1.84969	0.0927101	1
HELLS	A0A0B4J1V9|Q9NRZ9|Q9NRZ9-2|Q9NRZ9-3|Q9NRZ9-5|Q9NRZ9-6	U1 - MOCK	0.111075	1.84508	0.0934214	1
HIST1H1A	Q02539	U1 - MOCK	0.126225	1.84498	0.0934371	1
NCLN	Q969V3|Q969V3-2	U1 - MOCK	-0.094236	-1.84353	0.0936622	1
EIF3C	Q99613|Q99613-2	U1 - MOCK	0.0763099	1.8412	0.0940244	1
GOLGA4	H0Y6I0|Q13439|Q13439-3|Q13439-4|Q13439-5	U1 - MOCK	-0.0631924	-1.83885	0.094392	1
MLEC	Q14165	U1 - MOCK	-0.0999346	-1.8371	0.0946656	1
SSR4	P51571	U1 - MOCK	0.106743	1.83398	0.0951562	1
SRPK2	P78362|P78362-2	U1 - MOCK	0.109419	1.83315	0.0952879	1
BOD1L1	Q8NFC6	U1 - MOCK	-0.106958	-1.83306	0.0953016	1
RAB8A	P61006	U1 - MOCK	-0.0729777	-1.83139	0.095566	1
PI4K2A	Q9BTU6	U1 - MOCK	-0.0990242	-1.82348	0.0968263	1
EPHB4	P54760|Q96L35	U1 - MOCK	-0.12759	-1.82171	0.0971101	1
MTUS1	Q9ULD2-2	U1 - MOCK	0.100158	1.82132	0.0971725	1
PFKM	P08237|P08237-2	U1 - MOCK	-0.0892643	-1.82057	0.0972931	1
ACAA1	C9JDE9|H7C131|P09110	U1 - MOCK	-0.0966455	-1.81953	0.0974602	1
EHD1	A0A024R571|C9J2Z4|Q9H4M9	U1 - MOCK	-0.126758	-1.81898	0.0975496	1
PFKL	P17858	U1 - MOCK	-0.0901126	-1.81613	0.0980101	1
ITGA5	P08648	U1 - MOCK	-0.119815	-1.81478	0.0982281	1
IMMT	Q16891-2	U1 - MOCK	-0.0962837	-1.80917	0.0991436	1
PSMD11	O00231|O00231-2	U1 - MOCK	-0.11752	-1.80889	0.0991889	1
MGAT2	Q10469	U1 - MOCK	-0.16118	-1.80583	0.0996911	1
ATP5A1	P25705	U1 - MOCK	-0.101267	-1.80454	0.0999028	1
ANKZF1	Q9H8Y5	U1 - MOCK	0.0838773	1.80443	0.0999222	1
DARS	P14868	U1 - MOCK	-0.0930971	-1.80077	0.100526	1
PRMT1	E9PIX6|E9PKG1|E9PNR9|E9PQ98|H0YDE4|H7C2I1|Q99873|Q99873-2|Q99873-3|Q99873-4	U1 - MOCK	-0.0805428	-1.79708	0.101141	1
RPS4X	P62701	U1 - MOCK	0.0940584	1.79652	0.101233	1
RPL10A	P62906	U1 - MOCK	0.0721432	1.79405	0.101646	1
SRP68	Q9UHB9|Q9UHB9-2	U1 - MOCK	-0.0840947	-1.79347	0.101744	1
ZYX	H0Y2Y8|Q15942	U1 - MOCK	0.119454	1.78713	0.102811	1
ACSS3	A0A0B4J1R2|Q9H6R3	U1 - MOCK	-0.098421	-1.78572	0.10305	1
RRP1B	Q14684|Q14684-2	U1 - MOCK	-0.0963266	-1.78497	0.103177	1
MAVS	Q7Z434|Q7Z434-4	U1 - MOCK	-0.0898587	-1.78349	0.103428	1
QSOX2	A0A087X176|Q6ZRP7	U1 - MOCK	-0.173354	-1.77299	0.105229	1
FARSB	Q9NSD9	U1 - MOCK	-0.0742964	-1.76885	0.105947	1
IGF2R	P11717	U1 - MOCK	-0.090329	-1.76848	0.106013	1
DECR1	E5RFV2|E5RJD2|E5RJG7|Q16698|Q16698-2	U1 - MOCK	-0.128532	-1.76244	0.107067	1
MYH14	Q7Z406|Q7Z406-2|Q7Z406-6	U1 - MOCK	0.106484	1.76232	0.107089	1
MRPS31	Q92665	U1 - MOCK	0.14447	1.75957	0.107572	1
TM9SF4	A0A0C4DFM1|Q92544	U1 - MOCK	-0.109859	-1.75781	0.107883	1
RAD23B	P54727	U1 - MOCK	-0.0645726	-1.75537	0.108316	1
PC	P11498	U1 - MOCK	-0.0672416	-1.75362	0.108626	1
RPS6KA3	P51812	U1 - MOCK	-0.0810592	-1.75254	0.108819	1
MTTP	E9PBP6|P55157	U1 - MOCK	-0.0888432	-1.75137	0.109028	1
DENR	O43583	U1 - MOCK	0.0732035	1.74824	0.109587	1
POLD1	M0QZR8|M0R2B7|P28340	U1 - MOCK	0.106404	1.74704	0.109802	1
AAAS	F8VZ44|H3BU82|Q9NRG9	U1 - MOCK	0.0731179	1.74474	0.110216	1
DDOST	A0A0C4DGS1|P39656	U1 - MOCK	-0.112291	-1.74286	0.110556	1
PCYOX1	Q9UHG3|Q9UHG3-2	U1 - MOCK	-0.130494	-1.73913	0.111232	1
TPM3	A0A087WWU8|P06753-2|P06753-5	U1 - MOCK	-0.0704212	-1.73819	0.111404	1
M6PR	P20645	U1 - MOCK	-0.198367	-1.73443	0.112089	1
SLC38A1	F8VX04|Q9H2H9	U1 - MOCK	-0.128768	-1.73415	0.11214	1
RALB	P11234|P11234-2|P11234-3	U1 - MOCK	-0.156538	-1.73391	0.112185	1
CLGN	O14967	U1 - MOCK	-0.126683	-1.73352	0.112256	1
PRKCSH	K7ELL7|P14314|P14314-2	U1 - MOCK	-0.0849504	-1.73196	0.112543	1
NADK2	Q4G0N4|Q4G0N4-2	U1 - MOCK	-0.0800954	-1.7314	0.112645	1
PARP2	G3V167|Q9UGN5|Q9UGN5-2	U1 - MOCK	0.512085	1.72335	0.114135	1
ADAM9	Q13443	U1 - MOCK	-0.201739	-1.71926	0.114897	1
ABCD3	P28288	U1 - MOCK	-0.0705388	-1.7183	0.115077	1
ARID3A	Q99856	U1 - MOCK	-0.0815808	-1.71575	0.115556	1
NCCRP1	Q6ZVX7	U1 - MOCK	0.244964	1.7147	0.115754	1
NAA10	P41227|P41227-2	U1 - MOCK	-0.113923	-1.71334	0.11601	1
RACK1	P63244	U1 - MOCK	0.0761284	1.71182	0.116298	1
SRRM2	Q9UQ35	U1 - MOCK	-0.110304	-1.70838	0.116949	1
RPL18	G3V203|Q07020	U1 - MOCK	0.195319	1.70174	0.118218	1
RP2	O75695	U1 - MOCK	-0.0658264	-1.69798	0.118943	1
DHCR7	Q9UBM7	U1 - MOCK	-0.100398	-1.6953	0.119461	1
TOMM40	O96008|O96008-2	U1 - MOCK	0.115113	1.69188	0.120126	1
ARHGEF2	Q92974|Q92974-2|Q92974-3|V9GYM8	U1 - MOCK	0.0954527	1.689	0.120688	1
PNMA3	Q9UL41|Q9UL41-2	U1 - MOCK	0.101363	1.68687	0.121106	1
FBXO22	H3BTH6|Q8NEZ5	U1 - MOCK	-0.0874053	-1.68328	0.121811	1
TSR1	Q2NL82	U1 - MOCK	0.0891231	1.67657	0.123141	1
DIS3	G3V1J5|Q9Y2L1|Q9Y2L1-2	U1 - MOCK	0.100671	1.67533	0.12339	1
XRCC5	P13010	U1 - MOCK	0.0697551	1.67209	0.124037	1
VASN	Q6EMK4	U1 - MOCK	-0.0999112	-1.6707	0.124317	1
EBNA1BP2	H7C2Q8|Q99848	U1 - MOCK	0.0705771	1.66871	0.124716	1
MRPS5	P82675	U1 - MOCK	0.203734	1.66345	0.125779	1
PSMC1	P62191|P62191-2	U1 - MOCK	-0.0668789	-1.66154	0.126169	1
NPM1	P06748	U1 - MOCK	-0.0871712	-1.65764	0.126964	1
AP1G1	O43747|O43747-2	U1 - MOCK	-0.121202	-1.65574	0.127355	1
MTDH	Q86UE4	U1 - MOCK	0.0729247	1.65486	0.127535	1
MRPS26	Q9BYN8	U1 - MOCK	0.17213	1.65157	0.128212	1
STAU1	O95793|O95793-2	U1 - MOCK	0.0822422	1.64866	0.128815	1
DBN1	Q16643|Q16643-3	U1 - MOCK	-0.151717	-1.64815	0.128921	1
MGME1	Q9BQP7	U1 - MOCK	-0.106514	-1.64648	0.129268	1
SSBP1	A0A0G2JLD8|E7EUY5|Q04837	U1 - MOCK	0.132705	1.64427	0.129727	1
MPST	B1AH49|P25325|P25325-2	U1 - MOCK	0.150131	1.64267	0.130062	1
RANGAP1	P46060	U1 - MOCK	-0.0624667	-1.64243	0.130112	1
HSPD1	P10809	U1 - MOCK	-0.0966089	-1.63503	0.131669	1
SPATS2	Q86XZ4	U1 - MOCK	0.116866	1.63434	0.131816	1
RAB5C	P51148|P51148-2	U1 - MOCK	-0.106553	-1.62444	0.133925	1
GTF2F1	M0QXD6|P35269	U1 - MOCK	-0.20384	-1.62361	0.134103	1
SEC22B	O75396	U1 - MOCK	-0.0766847	-1.62337	0.134154	1
HARS	P12081|P12081-4	U1 - MOCK	-0.0682983	-1.62285	0.134267	1
EIF2S1	P05198	U1 - MOCK	-0.0644377	-1.61646	0.135649	1
STX18	D6RF48|Q9P2W9	U1 - MOCK	-0.100643	-1.6129	0.136423	1
NGLY1	A0A0C4DFP4|Q96IV0|Q96IV0-2|Q96IV0-3|Q96IV0-5	U1 - MOCK	-0.117846	-1.61112	0.136811	1
HGD	Q93099	U1 - MOCK	0.0834948	1.60733	0.137643	1
IQGAP1	P46940	U1 - MOCK	-0.0630897	-1.60693	0.137731	1
RPN2	P04844|P04844-2	U1 - MOCK	-0.0638024	-1.60679	0.137762	1
SMU1	Q2TAY7	U1 - MOCK	-0.119788	-1.60471	0.138221	1
RMDN3	H0YLG5|Q96TC7	U1 - MOCK	-0.071488	-1.60461	0.138243	1
POP1	Q99575	U1 - MOCK	0.0681568	1.60165	0.138898	1
LMNB2	J9JID7|Q03252	U1 - MOCK	-0.0877239	-1.5972	0.139887	1
CCT8	P50990	U1 - MOCK	-0.0600183	-1.59657	0.140027	1
PGM3	A0A087WT27|J3KN95|O95394|O95394-3|O95394-4	U1 - MOCK	-0.0797474	-1.59541	0.140288	1
EIF2B4	A0A087WTA5|E7ERK9|Q9UI10|Q9UI10-2|Q9UI10-3	U1 - MOCK	-0.102329	-1.59447	0.140497	1
PAPOLA	G3XAH6|P51003	U1 - MOCK	0.0894901	1.59087	0.141306	1
SCYL1	E9PK59|E9PPN3|E9PS17|Q96KG9|Q96KG9-2|Q96KG9-3|Q96KG9-4|Q96KG9-5|Q96KG9-6	U1 - MOCK	0.105005	1.58909	0.141707	1
CTSD	P07339	U1 - MOCK	-0.116247	-1.58648	0.142297	1
EIF2S3	P41091	U1 - MOCK	0.0754614	1.58467	0.142708	1
DDX19A	I3L0H8|Q9NUU7	U1 - MOCK	0.0717469	1.58447	0.142752	1
CCDC124	Q96CT7	U1 - MOCK	0.110804	1.58409	0.142838	1
IMPDH2	H0Y4R1|P12268	U1 - MOCK	0.15716	1.58268	0.14316	1
CORO1C	B4E3S0|Q9ULV4|Q9ULV4-2|Q9ULV4-3	U1 - MOCK	-0.0604115	-1.58163	0.143398	1
TFG	Q05BK6|Q92734|Q92734-2|Q92734-3|Q92734-4	U1 - MOCK	0.0662614	1.58014	0.143739	1
RPLP2	P05387	U1 - MOCK	0.112282	1.57788	0.144255	1
SMN1	E7EQZ4|Q16637|Q16637-2|Q16637-3|Q16637-4	U1 - MOCK	-0.071053	-1.57503	0.144911	1
AHNAK	Q09666	U1 - MOCK	-0.0620354	-1.57182	0.145651	1
CYP51A1	A0A0C4DFL7|Q16850|Q16850-2	U1 - MOCK	-0.069473	-1.57174	0.14567	1
HSPA8	P11142	U1 - MOCK	-0.0890817	-1.56799	0.146538	1
SCFD1	Q8WVM8	U1 - MOCK	-0.080994	-1.56737	0.146684	1
APP	P05067|P05067-11|P05067-7|P05067-8|P05067-9	U1 - MOCK	-0.10964	-1.56579	0.14705	1
UBE2M	P61081	U1 - MOCK	-0.0895341	-1.56549	0.147121	1
MDC1	Q14676	U1 - MOCK	-0.118405	-1.56472	0.1473	1
MGAT1	P26572	U1 - MOCK	-0.0612411	-1.55954	0.148514	1
MRTO4	Q9UKD2	U1 - MOCK	-0.0977198	-1.5558	0.149397	1
SUB1	P53999	U1 - MOCK	-0.277318	-1.55505	0.149573	1
HSP90AB1	P08238	U1 - MOCK	-0.0690463	-1.55298	0.150064	1
OSBPL3	Q9H4L5|Q9H4L5-2	U1 - MOCK	-0.0889895	-1.55212	0.150267	1
AP2M1	A0A087WY71|E9PFW3|Q96CW1|Q96CW1-2	U1 - MOCK	-0.0701743	-1.55157	0.150399	1
TMED9	Q9BVK6	U1 - MOCK	-0.109504	-1.5462	0.151681	1
MRPL19	P49406	U1 - MOCK	0.118199	1.54415	0.152173	1
MTHFD1	F5H2F4	U1 - MOCK	-0.0672686	-1.54387	0.15224	1
HSPB1	P04792	U1 - MOCK	0.0967559	1.54289	0.152474	1
CDC2|CDK1	A0A024QZP7|P06493	U1 - MOCK	0.0697167	1.54072	0.152997	1
PBXIP1	Q96AQ6|Q96AQ6-2|Q96AQ6-3	U1 - MOCK	0.0745642	1.54038	0.153081	1
TIMM50	Q3ZCQ8|Q3ZCQ8-2	U1 - MOCK	-0.0975032	-1.53925	0.153353	1
HSD17B10	Q5H928|Q99714|Q99714-2	U1 - MOCK	-0.133277	-1.53915	0.153378	1
FADS1	A0A0A0MR51|H0YB97|H7C2V0|O60427	U1 - MOCK	-0.0771653	-1.5326	0.154967	1
PRDX4	H7C3T4|Q13162	U1 - MOCK	-0.076915	-1.52955	0.155713	1
ARGLU1	Q9NWB6	U1 - MOCK	-0.173619	-1.52953	0.15572	1
DAG1	Q14118	U1 - MOCK	-0.167261	-1.52879	0.155901	1
HSP90B1	P14625	U1 - MOCK	-0.0950233	-1.52553	0.156702	1
PSMC3	E9PM69|P17980|R4GNH3	U1 - MOCK	-0.111753	-1.52283	0.157369	1
MAP4K4	A0A0D9SEY1|E7ENQ1|G3XAA2|G5E948|H7C360|O95819|O95819-2|O95819-3|O95819-4|O95819-5	U1 - MOCK	-0.0590023	-1.52254	0.157439	1
ACACA	Q13085|Q13085-2|Q13085-3|Q13085-4	U1 - MOCK	0.071357	1.52216	0.157534	1
H0YHG0|SARNP	H0YHG0|P82979	U1 - MOCK	0.0748552	1.51592	0.159086	1
C7orf50	C9JQV0|Q9BRJ6	U1 - MOCK	-0.144769	-1.51556	0.159175	1
HDGFRP2	Q7Z4V5|Q7Z4V5-2	U1 - MOCK	-0.228309	-1.51494	0.159331	1
NCL	P19338	U1 - MOCK	0.194065	1.51379	0.159618	1
CKAP5	Q14008|Q14008-2|Q14008-3	U1 - MOCK	0.0586677	1.51344	0.159706	1
BRD2	A0A0G2JK44|A0A140T9E9|H0Y6K2|P25440|P25440-2	U1 - MOCK	-0.0942483	-1.51063	0.160411	1
SQSTM1	Q13501	U1 - MOCK	-0.108437	-1.51057	0.160427	1
ARF4	P18085	U1 - MOCK	0.14113	1.50671	0.161399	1
MDH1	P40925|P40925-2|P40925-3	U1 - MOCK	-0.081802	-1.50575	0.161644	1
SUPT6H	Q7KZ85	U1 - MOCK	0.0646943	1.50364	0.162176	1
LSG1	Q9H089	U1 - MOCK	0.10481	1.49974	0.163169	1
VDAC1	P21796	U1 - MOCK	-0.0846153	-1.49745	0.163757	1
APEX1	A0A0C4DGK8|G3V3C7|G3V3M6|G3V5Q1|P27695	U1 - MOCK	-0.1004	-1.49507	0.164366	1
PSME3	B3KQ25|K7ESG5|K9J957|P61289|P61289-2|P61289-3	U1 - MOCK	0.0758906	1.49426	0.164574	1
ACAD9	H0Y8Z9|Q9H845	U1 - MOCK	-0.104671	-1.49322	0.164842	1
PSMC4	P43686|P43686-2	U1 - MOCK	-0.106029	-1.48286	0.167527	1
HIST1H1B	P16401	U1 - MOCK	0.112343	1.47819	0.16875	1
ARCN1	B0YIW6|P48444	U1 - MOCK	0.0763914	1.47699	0.169067	1
TSG101	F5H442|Q99816	U1 - MOCK	0.0772718	1.47184	0.170427	1
VARS	P26640	U1 - MOCK	-0.0527503	-1.47181	0.170434	1
TRMT1	K7EQQ8|Q9NXH9|Q9NXH9-2	U1 - MOCK	0.0830181	1.47039	0.17081	1
ADSL	A0A0A6YY92|P30566	U1 - MOCK	-0.0734113	-1.46747	0.171587	1
PTGFRN	Q9P2B2	U1 - MOCK	-0.150696	-1.46354	0.172639	1
IQGAP2	E7EWC2|F5H7S7|Q13576	U1 - MOCK	-0.0568093	-1.45854	0.173983	1
PPIL4	Q8WUA2	U1 - MOCK	-0.0731339	-1.45062	0.176129	1
PPFIA1	Q13136|Q13136-2	U1 - MOCK	-0.0922312	-1.44977	0.176362	1
ACLY	P53396	U1 - MOCK	-0.0650477	-1.44827	0.17677	1
NARS	O43776	U1 - MOCK	-0.0552865	-1.44443	0.177824	1
COPG1	Q9Y678	U1 - MOCK	-0.0616513	-1.44071	0.178849	1
TMEM43	Q9BTV4	U1 - MOCK	-0.115985	-1.43947	0.17919	1
TCERG1	O14776|O14776-2	U1 - MOCK	0.0700262	1.43731	0.179789	1
NOP58	Q9Y2X3	U1 - MOCK	0.0885728	1.43637	0.18005	1
ANP32B	Q92688|Q92688-2	U1 - MOCK	-0.169233	-1.43525	0.180362	1
EIF3E	P60228	U1 - MOCK	0.0577864	1.4334	0.180878	1
TOP2A	P11388|P11388-2|P11388-3|P11388-4	U1 - MOCK	-0.0622278	-1.42962	0.181932	1
IKBIP	Q70UQ0-4	U1 - MOCK	-0.066135	-1.42614	0.182911	1
DARS2	Q6PI48	U1 - MOCK	0.0797444	1.42188	0.184113	1
EML4	B5MBZ0|Q9HC35|Q9HC35-2	U1 - MOCK	-0.0654216	-1.41557	0.185907	1
PAFAH1B1	P43034	U1 - MOCK	-0.0735248	-1.41331	0.186553	1
UBA2	Q9UBT2|Q9UBT2-2	U1 - MOCK	-0.0963565	-1.4104	0.187386	1
ALCAM	Q13740-2	U1 - MOCK	-0.203595	-1.40988	0.187536	1
HSPA4	P34932	U1 - MOCK	-0.0728072	-1.40932	0.187698	1
FANCI	F8W7R3|H3BP78|Q9NVI1|Q9NVI1-1|Q9NVI1-2	U1 - MOCK	-0.0700833	-1.40884	0.187836	1
RAB21	Q9UL25	U1 - MOCK	-0.0759887	-1.40777	0.188144	1
MANF	A8K878|P55145	U1 - MOCK	-0.0607607	-1.40626	0.18858	1
VAPA	Q9P0L0	U1 - MOCK	-0.0728806	-1.40328	0.189443	1
AP2B1	A0A087X253|P63010|P63010-2|P63010-3	U1 - MOCK	-0.065726	-1.39659	0.191392	1
DHCR24	Q15392	U1 - MOCK	0.20391	1.39576	0.191634	1
CALU	O43852-2|O43852-4	U1 - MOCK	-0.0863345	-1.3941	0.192121	1
PA2G4	Q9UQ80|Q9UQ80-2	U1 - MOCK	-0.0628908	-1.39259	0.192563	1
RAC1	P63000|P63000-2	U1 - MOCK	-0.0872625	-1.39243	0.19261	1
EIF3J	O75822	U1 - MOCK	0.0953883	1.39087	0.19307	1
STRBP	Q96SI9|Q96SI9-2	U1 - MOCK	0.112905	1.38571	0.194594	1
DHX8	F5H658|Q14562	U1 - MOCK	0.158383	1.38559	0.194632	1
PYM1	Q9BRP8|Q9BRP8-2	U1 - MOCK	0.0693998	1.38333	0.195303	1
RBM25	P49756	U1 - MOCK	-0.134075	-1.38069	0.196088	1
RPS16	P62249	U1 - MOCK	0.0727865	1.37883	0.196644	1
SEC23IP	Q9Y6Y8	U1 - MOCK	-0.0798253	-1.37874	0.196672	1
MYO1B	E9PDF6|O43795|O43795-2	U1 - MOCK	-0.0619328	-1.37711	0.197161	1
ESYT2	A0A087WXU3|A0FGR8|A0FGR8-2|A0FGR8-5|A0FGR8-6|H7BXI1	U1 - MOCK	-0.0862494	-1.37663	0.197304	1
SLC6A6	A0A087WY96|A0A087WYN0|P31641	U1 - MOCK	-0.141275	-1.37405	0.19808	1
CWC22	Q9HCG8	U1 - MOCK	-0.111641	-1.3711	0.198971	1
TRA2A	Q13595|Q13595-3|Q13595-4	U1 - MOCK	-0.169186	-1.36943	0.199473	1
EIF2D	P41214	U1 - MOCK	0.0790852	1.36739	0.200093	1
RPS20	P60866|P60866-2	U1 - MOCK	0.102693	1.36601	0.200512	1
TWF1	Q12792|Q12792-3|Q12792-4	U1 - MOCK	-0.0774533	-1.36251	0.201579	1
ACP2	P11117	U1 - MOCK	-0.194632	-1.36002	0.202342	1
ORM1	P02763	U1 - MOCK	-0.175466	-1.35973	0.202431	1
FH	P07954|P07954-2	U1 - MOCK	-0.11323	-1.35789	0.202996	1
RPL27	K7ELC7|P61353	U1 - MOCK	-0.13389	-1.35479	0.203951	1
RPAP3	Q9H6T3|Q9H6T3-2	U1 - MOCK	0.072105	1.34893	0.205764	1
SUPT5H	O00267-2	U1 - MOCK	-0.11445	-1.34764	0.206165	1
BAT3|BAG6	A0A024RCR6|A0A0G2JK23|P46379|P46379-2|P46379-3	U1 - MOCK	0.0670913	1.3471	0.206334	1
CKB	P12277	U1 - MOCK	0.0902522	1.34455	0.20713	1
SPTAN1	Q13813|Q13813-3	U1 - MOCK	-0.0461417	-1.34102	0.208236	1
FERMT2	A0A0U1RRM8|H0YJ34|Q96AC1|Q96AC1-3	U1 - MOCK	-0.128517	-1.33738	0.209381	1
NMD3	C9JA08|Q96D46	U1 - MOCK	0.109903	1.33538	0.210012	1
ACTN1	P12814|P12814-2|P12814-3|P12814-4	U1 - MOCK	-0.0698626	-1.33459	0.210263	1
DDB1	Q16531	U1 - MOCK	-0.0524466	-1.33334	0.210657	1
ERP44	Q9BS26	U1 - MOCK	-0.0514204	-1.33237	0.210966	1
P4HA2	O15460|O15460-2	U1 - MOCK	-0.118183	-1.3314	0.211273	1
SLC35B2	Q8TB61|Q8TB61-2|Q8TB61-3	U1 - MOCK	-0.117237	-1.32886	0.212081	1
SNTB1	Q13884	U1 - MOCK	-0.0873278	-1.32735	0.212564	1
HK2	E9PB90|P52789	U1 - MOCK	0.0623762	1.3255	0.213153	1
SRPRB	Q9Y5M8	U1 - MOCK	-0.0748312	-1.32475	0.213396	1
RPL7	P18124	U1 - MOCK	0.0917536	1.31925	0.215162	1
TM9SF2	Q99805	U1 - MOCK	-0.0881837	-1.3177	0.215663	1
PHGDH	O43175	U1 - MOCK	-0.0598807	-1.31253	0.217339	1
HMGN1	A6NEL0|A6NL93|P05114	U1 - MOCK	-0.138551	-1.3123	0.217415	1
PVR	A0A0A0MSA9|A0A0C4DG49|P15151|P15151-2|P15151-3|P15151-4	U1 - MOCK	-0.173591	-1.30951	0.218325	1
TMTC3	Q6ZXV5|Q6ZXV5-2	U1 - MOCK	-0.0790424	-1.30629	0.219377	1
H2AFV|H2AFZ	C9J0D1|P0C0S5|Q71UI9|Q71UI9-2	U1 - MOCK	-0.139313	-1.30623	0.219396	1
PEPD	P12955|P12955-2|P12955-3	U1 - MOCK	-0.0706119	-1.30544	0.219657	1
EEF1A1|EEF1A1P5	P68104|Q5VTE0	U1 - MOCK	-0.0708089	-1.30432	0.220024	1
MARCKSL1	P49006	U1 - MOCK	-0.156078	-1.30239	0.220659	1
PLXND1	Q9Y4D7|Q9Y4D7-2	U1 - MOCK	-0.119481	-1.30169	0.220889	1
EPHX1	P07099	U1 - MOCK	-0.0586702	-1.30063	0.22124	1
TGM2	P21980	U1 - MOCK	-0.0456736	-1.2972	0.222373	1
CYFIP1	Q7L576	U1 - MOCK	-0.0641706	-1.29356	0.223583	1
OAT	P04181	U1 - MOCK	-0.0528741	-1.29158	0.224243	1
CDKAL1	Q5VV42|Q5VV42-2	U1 - MOCK	0.0621412	1.29022	0.224696	1
RANBP1	C9JXG8|F6WQW2|P43487|P43487-2	U1 - MOCK	-0.0585726	-1.28557	0.226255	1
THRAP3	Q9Y2W1	U1 - MOCK	-0.159097	-1.28509	0.226418	1
TMEM57	Q8N5G2	U1 - MOCK	0.0511555	1.28187	0.227502	1
ALDH9A1	P49189	U1 - MOCK	-0.0723547	-1.28134	0.22768	1
SACM1L	E9PGZ4|Q9NTJ5|Q9NTJ5-2	U1 - MOCK	-0.0577997	-1.27716	0.229099	1
TPP2	P29144|Q5VZU9	U1 - MOCK	0.0603752	1.27416	0.230117	1
ASCC3	Q8N3C0	U1 - MOCK	0.0446724	1.27163	0.230983	1
MOGS	C9J8D4|Q13724|Q13724-2	U1 - MOCK	-0.0575705	-1.27002	0.231533	1
HOOK3	Q86VS8	U1 - MOCK	0.0542477	1.26842	0.232082	1
NDUFS2	O75306|O75306-2	U1 - MOCK	0.0527189	1.26356	0.233755	1
SQLE	Q14534	U1 - MOCK	-0.0980945	-1.25525	0.236639	1
TLN2	Q9Y4G6	U1 - MOCK	0.0787304	1.25263	0.237551	1
ELAC2	G5E9D5|Q9BQ52|Q9BQ52-4	U1 - MOCK	-0.0518609	-1.25065	0.238245	1
MRPS22	G5E9V5|G5E9W7|H7C5F2|H7C5H3|P82650|P82650-2	U1 - MOCK	-0.0504015	-1.24623	0.239799	1
TOP1	P11387	U1 - MOCK	-0.174992	-1.24598	0.239888	1
DDX23	Q9BUQ8	U1 - MOCK	-0.14436	-1.24572	0.239978	1
HTATSF1	O43719	U1 - MOCK	-0.155618	-1.2444	0.240445	1
SLC46A1	Q96NT5|Q96NT5-2	U1 - MOCK	-0.116949	-1.23839	0.242577	1
DIP2B	Q9P265	U1 - MOCK	-0.0743776	-1.23803	0.242705	1
VPS36	Q86VN1|Q86VN1-2	U1 - MOCK	-0.0645983	-1.23344	0.244344	1
SRM	P19623	U1 - MOCK	-0.0560013	-1.23226	0.244766	1
DLD	E9PEX6|P09622|P09622-3	U1 - MOCK	-0.0800752	-1.22997	0.245585	1
RECQL	P46063	U1 - MOCK	-0.0517736	-1.2289	0.24597	1
PLIN2	Q99541	U1 - MOCK	-0.116101	-1.22887	0.245983	1
ACTR2	P61160	U1 - MOCK	-0.0929321	-1.22796	0.24631	1
GLG1	Q92896|Q92896-2|Q92896-3	U1 - MOCK	-0.0757653	-1.22746	0.246489	1
DYNC1H1	Q14204	U1 - MOCK	0.0581128	1.22196	0.248479	1
NASP	P49321|P49321-3	U1 - MOCK	0.0539326	1.21843	0.249762	1
ZC3H15	Q8WU90	U1 - MOCK	0.0815873	1.21626	0.250553	1
METAP2	P50579|P50579-3	U1 - MOCK	0.0590024	1.21251	0.251923	1
ACIN1	E7EQT4	U1 - MOCK	-0.0762858	-1.20949	0.253034	1
RPS7	P62081	U1 - MOCK	0.081532	1.20897	0.253227	1
OPA1	E5KLJ5|E5KLJ6|E5KLJ9|E5KLK1|O60313|O60313-2	U1 - MOCK	-0.0771695	-1.20482	0.254758	1
PYGB	P11216	U1 - MOCK	-0.0437051	-1.20279	0.255508	1
DDX56	G3V0G3|Q9NY93|Q9NY93-2	U1 - MOCK	0.0617117	1.20156	0.255965	1
HACD2	Q6Y1H2	U1 - MOCK	-0.0763812	-1.19844	0.257127	1
TUBA1B|TUBA1A	P68363|Q71U36|Q71U36-2	U1 - MOCK	-0.0903475	-1.19842	0.257134	1
SQRDL	Q9Y6N5	U1 - MOCK	-0.0576019	-1.1922	0.259461	1
PRPF19	Q9UMS4	U1 - MOCK	-0.0532559	-1.19203	0.259526	1
GPT2	Q8TD30	U1 - MOCK	-0.0596592	-1.18671	0.261531	1
NCSTN	Q92542|Q92542-2	U1 - MOCK	-0.155469	-1.18292	0.262964	1
CAPZB	B1AK87|B1AK88|P47756-2	U1 - MOCK	-0.0446519	-1.18258	0.263093	1
PLIN3	O60664|O60664-3|O60664-4	U1 - MOCK	-0.125377	-1.18185	0.263372	1
DNAJB6	A0A0J9YX62|O75190|O75190-3	U1 - MOCK	-0.0935932	-1.18172	0.26342	1
RFC3	P40938|P40938-2	U1 - MOCK	-0.0686254	-1.1815	0.263503	1
AMPD2	H0Y360|Q01433|Q01433-2	U1 - MOCK	-0.1057	-1.18023	0.263985	1
OSBPL8	F8VQX7|F8VUA7|Q9BZF1|Q9BZF1-2|Q9BZF1-3	U1 - MOCK	-0.0655464	-1.17885	0.264511	1
NME1|NME1-NME2|NME2	E7ERL0|J3KPD9|P15531|P15531-2|P22392-2|Q32Q12	U1 - MOCK	-0.0489168	-1.17479	0.266064	1
PTDSS1	P48651	U1 - MOCK	-0.0697193	-1.17476	0.266074	1
HDGF	P51858	U1 - MOCK	-0.0843879	-1.17411	0.266324	1
ITGA1	P56199	U1 - MOCK	-0.184454	-1.17401	0.266363	1
PDIA4	P13667	U1 - MOCK	-0.0693272	-1.1713	0.267402	1
MTIF2	P46199	U1 - MOCK	-0.0530145	-1.16913	0.26824	1
ALG1	Q9BT22	U1 - MOCK	-0.0756893	-1.16906	0.268265	1
GBA	A0A0G2JLB3|A0A0G2JNZ0|A0A0G2JNZ5|P04062|P04062-2|P04062-3|P04062-4|P04062-5	U1 - MOCK	-0.0705545	-1.16873	0.268393	1
SHTN1	A0MZ66|A0MZ66-3|A0MZ66-4|A0MZ66-5|A0MZ66-6|A0MZ66-8	U1 - MOCK	0.0924013	1.1649	0.269873	1
ACAT1	H0YEL7|P24752	U1 - MOCK	-0.095082	-1.16355	0.270396	1
ADD3	A0A087WX08|Q9UEY8|Q9UEY8-2	U1 - MOCK	0.0750031	1.16329	0.270499	1
XPO1	O14980	U1 - MOCK	0.0736915	1.16085	0.271446	1
SMARCA5	O60264	U1 - MOCK	-0.0539187	-1.15834	0.272424	1
ANP32E	Q9BTT0	U1 - MOCK	-0.231285	-1.15722	0.27286	1
HSPA5	P11021	U1 - MOCK	-0.0580554	-1.15514	0.273675	1
PDHA1	P08559|P08559-2|P08559-3|P08559-4	U1 - MOCK	-0.0686139	-1.15365	0.274258	1
CNOT11	Q9UKZ1	U1 - MOCK	-0.0714363	-1.15296	0.274529	1
ZNF93	P35789|P35789-2|P35789-3	U1 - MOCK	0.0832966	1.14259	0.278625	1
RPA1	P27694	U1 - MOCK	-0.0664371	-1.14139	0.279102	1
RDX	P35241|P35241-5	U1 - MOCK	-0.0523429	-1.14002	0.279648	1
TOR1AIP1	Q5JTV8	U1 - MOCK	-0.0621418	-1.13935	0.279911	1
CD276	A0A0C4DGH0|Q5ZPR3|Q5ZPR3-4	U1 - MOCK	-0.137663	-1.13841	0.280289	1
CARS	B4DKY1|P49589|P49589-2|P49589-3	U1 - MOCK	-0.0439267	-1.13817	0.280382	1
RNH1	P13489	U1 - MOCK	0.071993	1.1374	0.280692	1
ATP6V1B2	P21281	U1 - MOCK	-0.0956332	-1.13678	0.280938	1
GGT1	P19440	U1 - MOCK	-0.115236	-1.13668	0.280977	1
FAM151A	Q8WW52|Q8WW52-2	U1 - MOCK	-0.151559	-1.13535	0.281509	1
UBA6	A0AVT1	U1 - MOCK	0.0861817	1.1327	0.282574	1
AARS2	Q5JTZ9	U1 - MOCK	-0.073205	-1.13162	0.283009	1
NPC1	O15118	U1 - MOCK	-0.162685	-1.13151	0.283051	1
PRDX1	A0A0A0MSI0|Q06830	U1 - MOCK	0.0487649	1.12966	0.283797	1
HEXIM1	O94992	U1 - MOCK	0.0494573	1.12558	0.285442	1
AARS	P49588	U1 - MOCK	-0.0456861	-1.12512	0.285628	1
MRPL57	Q9BQC6	U1 - MOCK	0.096503	1.12512	0.285631	1
COL2A1	P02458|P02458-1	U1 - MOCK	-0.0527727	-1.12415	0.286023	1
KTN1	Q86UP2	U1 - MOCK	0.0555284	1.12144	0.287121	1
TRIP4	H0YL91|Q15650	U1 - MOCK	0.0726165	1.11911	0.28807	1
NIPSNAP1	H7C2U6|Q9BPW8	U1 - MOCK	-0.0510044	-1.11724	0.288832	1
SCARB2	Q14108	U1 - MOCK	-0.211644	-1.11356	0.29034	1
NDC1	Q9BTX1|Q9BTX1-2|Q9BTX1-5|Q9BTX1-6	U1 - MOCK	0.058686	1.11243	0.290805	1
CCDC47	Q96A33	U1 - MOCK	-0.0447654	-1.1054	0.293699	1
SEC23A	F5H365|Q15436	U1 - MOCK	-0.0406924	-1.10462	0.294023	1
RPS27A	P62979	U1 - MOCK	0.100992	1.10288	0.294745	1
PGM2	Q96G03	U1 - MOCK	-0.081439	-1.10192	0.295144	1
QARS	P47897|P47897-2	U1 - MOCK	-0.050072	-1.10043	0.295762	1
ABCF1	Q5STZ8|Q8NE71|Q8NE71-2	U1 - MOCK	0.0483404	1.09805	0.296752	1
CALD1	E7EX44|E9PGZ1|Q05682|Q05682-2|Q05682-3|Q05682-4|Q05682-5|Q05682-6	U1 - MOCK	-0.0620619	-1.09721	0.297105	1
PSMA6	G3V295|G3V5Z7|P60900	U1 - MOCK	-0.112434	-1.09272	0.298983	1
RTN4	F8W914|Q9NQC3|Q9NQC3-2|Q9NQC3-5	U1 - MOCK	-0.0883413	-1.09232	0.299151	1
NLN	E9PCB6|H0YAK4|Q9BYT8	U1 - MOCK	0.136923	1.09094	0.299728	1
GYG1	P46976|P46976-2	U1 - MOCK	-0.189753	-1.08381	0.302738	1
PKM	P14618|P14618-2	U1 - MOCK	-0.0421793	-1.08293	0.30311	1
CS	A0A0C4DGI3|B4DJV2|O75390	U1 - MOCK	-0.0996187	-1.08121	0.303838	1
PRPF4B	Q13523	U1 - MOCK	-0.121514	-1.08038	0.304192	1
FKBP11	F8VU90|Q9NYL4|Q9NYL4-2	U1 - MOCK	-0.0525743	-1.07675	0.305738	1
FNDC3A	Q9Y2H6|Q9Y2H6-2	U1 - MOCK	0.0536577	1.07629	0.305932	1
PPP6C	O00743|O00743-2|O00743-3	U1 - MOCK	0.0784615	1.07448	0.306709	1
RSL1D1	J3QSV6|O76021	U1 - MOCK	0.0777221	1.07445	0.306722	1
CTTN	Q14247	U1 - MOCK	-0.0622947	-1.06867	0.3092	1
VPS35	Q96QK1	U1 - MOCK	0.0568348	1.06462	0.310945	1
HSDL2	Q6YN16|Q6YN16-2	U1 - MOCK	-0.0895542	-1.06441	0.311038	1
STT3A	P46977	U1 - MOCK	-0.0719956	-1.05962	0.313111	1
THOC2	A0A0C4DG98|Q8NI27	U1 - MOCK	-0.100724	-1.05835	0.313665	1
ME1	P48163|P48163-2	U1 - MOCK	-0.0555081	-1.05768	0.313954	1
PRKAR2A	P13861	U1 - MOCK	0.044849	1.0542	0.315473	1
CNN3	Q15417|Q15417-3	U1 - MOCK	0.0645745	1.05366	0.315709	1
ABCE1	H0Y990|P61221	U1 - MOCK	-0.0375554	-1.05079	0.316966	1
PRDX6	P30041	U1 - MOCK	-0.0536155	-1.05025	0.317205	1
HSD17B12	Q53GQ0	U1 - MOCK	-0.0755079	-1.04872	0.317875	1
HMOX2	A0A087WT44|I3L159|I3L1F5|P30519|P30519-2	U1 - MOCK	-0.0580726	-1.04721	0.31854	1
C14orf166	Q9Y224	U1 - MOCK	0.0702551	1.0443	0.319821	1
GFM1	Q96RP9|Q96RP9-2	U1 - MOCK	-0.0495252	-1.04203	0.320823	1
HECTD1	A0A087X2H1|Q9ULT8	U1 - MOCK	0.0539119	1.04167	0.320983	1
EDC4	Q6P2E9	U1 - MOCK	-0.154394	-1.03745	0.322855	1
KIF2C	Q99661|Q99661-2	U1 - MOCK	0.0483594	1.03303	0.324824	1
SLC38A2	Q96QD8|Q96QD8-2	U1 - MOCK	-0.137676	-1.0324	0.325106	1
EZR	E7EQR4|P15311	U1 - MOCK	-0.041016	-1.03035	0.326023	1
PPP2R1B	P30154|P30154-2|P30154-3|P30154-4	U1 - MOCK	0.0986912	1.02946	0.32642	1
SPTBN1	Q01082	U1 - MOCK	-0.0356911	-1.019	0.331134	1
BLMH	J3KSD8|K7ES02|K7ESE8|Q13867	U1 - MOCK	0.0564496	1.01844	0.331389	1
ICAM1	P05362	U1 - MOCK	-0.142925	-1.01771	0.331718	1
GYS1	P13807|P13807-2	U1 - MOCK	-0.0468146	-1.01659	0.33223	1
NUCKS1	Q9H1E3	U1 - MOCK	-0.26272	-1.01547	0.332735	1
EPB41	P11171|P11171-2|P11171-3|P11171-4|P11171-5|P11171-6|Q4VB86	U1 - MOCK	-0.0914068	-1.01514	0.332887	1
SEC63	Q9UGP8	U1 - MOCK	-0.0476073	-1.01423	0.333299	1
AP1S1	H7C1E4|P61966	U1 - MOCK	-0.0436207	-1.01235	0.334159	1
ECHS1	P30084	U1 - MOCK	-0.0558606	-1.01119	0.334687	1
FASN	A0A0U1RQF0|P49327	U1 - MOCK	0.0374894	1.0101	0.335185	1
PROSC	O94903	U1 - MOCK	-0.068681	-1.00983	0.335307	1
FAM129B	Q96TA1|Q96TA1-2	U1 - MOCK	0.137974	1.00953	0.335444	1
HSPH1	Q92598|Q92598-2	U1 - MOCK	-0.0425841	-1.00815	0.336076	1
TRIM28	Q13263|Q13263-2	U1 - MOCK	-0.03956	-1.00663	0.336772	1
TSFM	P43897	U1 - MOCK	-0.0422415	-1.00565	0.337222	1
QDPR	P09417	U1 - MOCK	0.0487083	1.00538	0.337347	1
AGL	P35573|P35573-2|P35573-3	U1 - MOCK	-0.0676551	-1.00472	0.337651	1
DSP	P15924|P15924-2|P15924-3	U1 - MOCK	0.17707	1.0018	0.338994	1
SART1	O43290	U1 - MOCK	0.0423091	0.999505	0.340054	1
SLC22A9	Q8IVM8	U1 - MOCK	-0.127826	-0.998872	0.340346	1
AIMP2	Q13155	U1 - MOCK	-0.0486131	-0.995453	0.34193	1
HNMT	P50135	U1 - MOCK	0.0592136	0.993224	0.342965	1
ECH1	Q13011	U1 - MOCK	-0.102689	-0.993138	0.343005	1
NTPCR	Q5TDF0|Q9BSD7	U1 - MOCK	0.0700771	0.991954	0.343556	1
GPS1	C9JFE4|Q13098|Q13098-5|Q13098-7	U1 - MOCK	-0.0847866	-0.988805	0.345024	1
RFC2	P35250|P35250-2	U1 - MOCK	-0.108784	-0.98845	0.345189	1
HSPA9	P38646	U1 - MOCK	-0.0603061	-0.985908	0.346378	1
ZC3H18	E7ERS3|Q86VM9	U1 - MOCK	-0.0656369	-0.983881	0.347328	1
ADD1	E7ENY0|E7EV99|P35611|P35611-2|P35611-3|P35611-6	U1 - MOCK	-0.040413	-0.981942	0.348239	1
TMEM87A	Q8NBN3|Q8NBN3-3	U1 - MOCK	-0.111295	-0.980718	0.348815	1
WDR1	O75083	U1 - MOCK	-0.0464668	-0.979857	0.34922	1
GALK1	P51570|P51570-2	U1 - MOCK	-0.0547032	-0.979291	0.349487	1
CNOT3	O75175	U1 - MOCK	0.0704722	0.979285	0.34949	1
GPI	A0A0A0MTS2|P06744|P06744-2	U1 - MOCK	-0.0521064	-0.976993	0.350571	1
MSH6	P52701	U1 - MOCK	-0.0632005	-0.975009	0.351509	1
DHX16	A0A140T947|O60231	U1 - MOCK	0.0812455	0.974284	0.351853	1
CDKN2AIP	Q9NXV6	U1 - MOCK	-0.128986	-0.973558	0.352197	1
ETF1	P62495	U1 - MOCK	0.0405113	0.973177	0.352378	1
MTCH2	Q9Y6C9	U1 - MOCK	-0.059195	-0.971645	0.353104	1
NFKB1	P19838|P19838-2|P19838-3	U1 - MOCK	0.061422	0.971625	0.353114	1
RBM12	Q9NTZ6	U1 - MOCK	0.0670118	0.970746	0.353531	1
TXNDC5	Q8NBS9	U1 - MOCK	-0.0514421	-0.970067	0.353854	1
STXBP2	A0A087WWS7|Q15833|Q15833-2|Q15833-3	U1 - MOCK	-0.041069	-0.969702	0.354028	1
TRAM1	G3XAN4|Q15629|Q15629-2	U1 - MOCK	0.124364	0.967224	0.355208	1
TMCO1	J3QQY2|J9JIE6|Q9UM00|Q9UM00-2	U1 - MOCK	-0.0547925	-0.966849	0.355387	1
ACTN4	O43707	U1 - MOCK	-0.0399425	-0.965392	0.356083	1
MTA2	O94776	U1 - MOCK	-0.0544873	-0.96327	0.357098	1
MSMO1	Q15800	U1 - MOCK	-0.0609929	-0.961317	0.358034	1
DDX46	A0A0C4DG89|Q7L014	U1 - MOCK	-0.140694	-0.957465	0.359885	1
BSG	P35613|P35613-2	U1 - MOCK	-0.180101	-0.957137	0.360043	1
CUL2	A0A0A0MTN0|Q13617|Q13617-2	U1 - MOCK	-0.040298	-0.956838	0.360187	1
FASTKD5	Q7L8L6	U1 - MOCK	0.0480176	0.955378	0.360891	1
FKBP8	Q14318|Q14318-2	U1 - MOCK	0.0352061	0.953785	0.36166	1
EEF1D	E9PK01|P29692	U1 - MOCK	-0.0374964	-0.953503	0.361796	1
RAB1A	P62820	U1 - MOCK	-0.0846216	-0.953359	0.361865	1
SLC25A1	P53007	U1 - MOCK	-0.120838	-0.953184	0.36195	1
SRSF5	Q13243	U1 - MOCK	-0.124891	-0.950309	0.363342	1
NPTN	Q9Y639|Q9Y639-1	U1 - MOCK	-0.131889	-0.949	0.363977	1
RFC1	P35251|P35251-2	U1 - MOCK	-0.077553	-0.948468	0.364235	1
SMTN	A0A087WVP4|P53814|P53814-5|P53814-6	U1 - MOCK	-0.0413118	-0.94584	0.365513	1
AP3M1	Q9Y2T2	U1 - MOCK	0.0445561	0.945772	0.365546	1
CALM2|CALM1	E7EMB3|E7ETZ0|G3V361|H0Y7A7|P62158|Q96HY3	U1 - MOCK	-0.175802	-0.945564	0.365648	1
SNRNP40	Q96DI7|Q96DI7-2	U1 - MOCK	-0.0813211	-0.944863	0.365989	1
EMC1	Q8N766|Q8N766-2|Q8N766-3|Q8N766-4	U1 - MOCK	0.0919111	0.94168	0.367543	1
DHX38	Q92620	U1 - MOCK	-0.0761028	-0.939459	0.368629	1
YME1L1	Q96I63|Q96TA2|Q96TA2-2|Q96TA2-3	U1 - MOCK	-0.0422142	-0.939037	0.368836	1
TOMM70	O94826	U1 - MOCK	-0.0417565	-0.937797	0.369444	1
ATP5C1	P36542|P36542-2	U1 - MOCK	-0.0387864	-0.935739	0.370455	1
SEPT2	B5MCX3|C9J2Q4|Q15019|Q15019-2	U1 - MOCK	-0.0469602	-0.935647	0.3705	1
NES	P48681	U1 - MOCK	-0.0484369	-0.9342	0.371212	1
ST13	P50502	U1 - MOCK	-0.0492902	-0.933708	0.371454	1
GPKOW	Q92917	U1 - MOCK	0.0434579	0.93326	0.371674	1
TRAP1	Q12931|Q12931-2	U1 - MOCK	-0.0496862	-0.932492	0.372053	1
AURKA	A3KFJ0|O14965|Q5QPD4	U1 - MOCK	-0.0673139	-0.92894	0.373807	1
EIF5B	A0A087WUT6|O60841	U1 - MOCK	-0.14161	-0.928274	0.374137	1
PSAT1	Q9Y617|Q9Y617-2	U1 - MOCK	0.0516903	0.924564	0.375977	1
PPP6R3	E9PKF6|E9PQP7|H7BXH2|Q5H9R7|Q5H9R7-2|Q5H9R7-3|Q5H9R7-4|Q5H9R7-5|Q5H9R7-6	U1 - MOCK	-0.0514938	-0.924466	0.376025	1
AKR1C1	A0A0A0MT30|Q04828	U1 - MOCK	0.0484017	0.920454	0.378023	1
CNP	P09543|P09543-2	U1 - MOCK	0.12599	0.918874	0.378811	1
PAWR	Q96IZ0	U1 - MOCK	0.0384334	0.918248	0.379124	1
COPB2	P35606|P35606-2	U1 - MOCK	-0.0345008	-0.914935	0.380782	1
GAPDH	P04406	U1 - MOCK	-0.0671244	-0.91415	0.381175	1
UBQLN1	Q9UMX0|Q9UMX0-2	U1 - MOCK	0.0506671	0.910109	0.383206	1
RPL21	P46778	U1 - MOCK	0.27308	0.909136	0.383696	1
DNAJA2	O60884	U1 - MOCK	0.0434328	0.901973	0.387318	1
TUBB4B	P68371	U1 - MOCK	-0.05218	-0.901757	0.387428	1
TARS	P26639|P26639-2	U1 - MOCK	-0.0422751	-0.892899	0.39194	1
PRRC2B	Q5JSZ5|Q5JSZ5-5	U1 - MOCK	0.0622187	0.891514	0.392649	1
ASCC2	Q9H1I8|Q9H1I8-3	U1 - MOCK	0.0493958	0.889307	0.39378	1
PTPN11	Q06124|Q06124-2|Q06124-3	U1 - MOCK	-0.0435722	-0.887088	0.39492	1
YARS2	H0YHS6|Q9Y2Z4	U1 - MOCK	-0.046525	-0.884779	0.396109	1
YTHDC1	J3QR07	U1 - MOCK	-0.0471229	-0.882841	0.397108	1
PLEC	Q15149	U1 - MOCK	-0.0638549	-0.881478	0.397812	1
YWHAZ	P63104	U1 - MOCK	0.0398837	0.88143	0.397837	1
FKBP4	Q02790	U1 - MOCK	-0.0348921	-0.880994	0.398062	1
ANXA6	E5RK69|P08133|P08133-2	U1 - MOCK	-0.0319616	-0.875761	0.400774	1
SMCHD1	A6NHR9|A6NHR9-2|A6NHR9-3|J3KTL8	U1 - MOCK	-0.0441646	-0.871605	0.402937	1
DNAJC5	Q9H3Z4|Q9H3Z4-2	U1 - MOCK	-0.120715	-0.869701	0.40393	1
HCFC1	A6NEM2|P51610|P51610-2|P51610-4	U1 - MOCK	0.0792096	0.867121	0.405279	1
SRP54	P61011|P61011-2	U1 - MOCK	0.0372469	0.865085	0.406346	1
BUB3	O43684|O43684-2	U1 - MOCK	0.0333951	0.861876	0.408031	1
PFAS	O15067	U1 - MOCK	-0.0517165	-0.861338	0.408314	1
NUDC	Q9Y266	U1 - MOCK	-0.0504563	-0.857107	0.410545	1
MCM3	P25205|P25205-2	U1 - MOCK	-0.0317737	-0.856129	0.411061	1
ARF5	C9J1Z8|P84085	U1 - MOCK	-0.0862991	-0.8548	0.411764	1
FTSJ3	Q8IY81	U1 - MOCK	-0.0396235	-0.852016	0.413239	1
EEF1G	P26641|P26641-2	U1 - MOCK	-0.041548	-0.844802	0.417078	1
SKIV2L2	P42285	U1 - MOCK	0.0412746	0.844179	0.417411	1
ERP29	P30040	U1 - MOCK	-0.0439083	-0.842885	0.418102	1
USO1	O60763|O60763-2	U1 - MOCK	-0.0366749	-0.84071	0.419266	1
CACYBP	Q9HB71	U1 - MOCK	-0.0473626	-0.840355	0.419456	1
HIST1H4A	P62805	U1 - MOCK	-0.123096	-0.839169	0.420092	1
PSMA7	O14818	U1 - MOCK	-0.0464624	-0.838269	0.420575	1
RSRC1	H7C5Q0|Q96IZ7|Q96IZ7-2	U1 - MOCK	0.0895125	0.838033	0.420702	1
PRPS1	B1ALA9|B7ZB02|P60891|P60891-2	U1 - MOCK	0.0378802	0.834978	0.422344	1
H1FX	Q92522	U1 - MOCK	0.0789847	0.832482	0.423689	1
ANXA11	P50995|P50995-2	U1 - MOCK	0.0741184	0.832084	0.423904	1
DYNC1LI1	E9PHI6|Q9Y6G9	U1 - MOCK	-0.0336396	-0.828111	0.426052	1
ANXA5	P08758	U1 - MOCK	0.0424519	0.826502	0.426924	1
U2SURP	O15042|O15042-2	U1 - MOCK	-0.120364	-0.82573	0.427343	1
CBX5	P45973	U1 - MOCK	-0.109718	-0.823503	0.428552	1
NSDHL	C9JDR0|Q15738	U1 - MOCK	-0.0384462	-0.82055	0.430159	1
YARS	P54577	U1 - MOCK	-0.0319241	-0.819989	0.430465	1
DNM2	P50570|P50570-2|P50570-3|P50570-4|P50570-5	U1 - MOCK	-0.0428668	-0.819884	0.430522	1
RANBP2	P49792	U1 - MOCK	0.0383536	0.819262	0.430862	1
RAB14	P61106|X6RFL8	U1 - MOCK	-0.052464	-0.818752	0.43114	1
DIAPH1	A0A0G2JH68|A0A140T8Z0|O60610|O60610-2|O60610-3	U1 - MOCK	-0.0451001	-0.816236	0.432515	1
GEMIN4	I3L2C7|P57678	U1 - MOCK	0.0582483	0.813404	0.434065	1
MAN1A1	P33908	U1 - MOCK	-0.0372195	-0.812362	0.434637	1
P4HB	P07237	U1 - MOCK	-0.041126	-0.810569	0.435622	1
MON2	Q7Z3U7|Q7Z3U7-2|Q7Z3U7-3|Q7Z3U7-5|Q7Z3U7-6	U1 - MOCK	-0.0456753	-0.810087	0.435886	1
TACC3	Q9Y6A5	U1 - MOCK	-0.0330244	-0.806833	0.437678	1
BAG2	O95816|O95816-2	U1 - MOCK	-0.036819	-0.805342	0.438501	1
IDE	P14735	U1 - MOCK	-0.0537245	-0.801439	0.440658	1
CCDC86	Q9H6F5	U1 - MOCK	-0.0352392	-0.799583	0.441687	1
RCC1	C9JW69|P18754|P18754-2	U1 - MOCK	-0.0380797	-0.795359	0.444034	1
RARS	P54136	U1 - MOCK	0.0328509	0.79418	0.44469	1
EIF5	P55010	U1 - MOCK	0.0383522	0.790708	0.446627	1
CNDP2	Q96KP4	U1 - MOCK	-0.0523825	-0.790364	0.446819	1
RBM39	G3XAC6|Q14498|Q14498-2	U1 - MOCK	-0.0674662	-0.789938	0.447058	1
CCAR1	Q8IX12|Q8IX12-2	U1 - MOCK	0.0552395	0.788935	0.447619	1
TRAM2	Q15035	U1 - MOCK	0.0652254	0.787287	0.448541	1
EIF2S2	P20042	U1 - MOCK	-0.0332923	-0.783612	0.450603	1
SHMT2	P34897|P34897-2|P34897-3	U1 - MOCK	-0.0288184	-0.783431	0.450704	1
OXSR1	O95747	U1 - MOCK	0.0574354	0.782775	0.451073	1
PPT2|A0A0G2JLA3|A0A0G2JLL3	A0A024RCQ8|A0A0G2JH76|A0A0G2JHB6|A0A0G2JIU6|A0A0G2JK02|A0A0G2JKR3|A0A0G2JLA3|A0A0G2JLK6|A0A0G2JLL3|A0A140T8X7|A0A140T9Y1|G8JLL2|Q9UMR5|Q9UMR5-2|Q9UMR5-3	U1 - MOCK	0.0521416	0.778425	0.453524	1
CLTA	P09496-2	U1 - MOCK	-0.0437549	-0.777886	0.453828	1
TUBB6	Q9BUF5	U1 - MOCK	-0.0392295	-0.7746	0.455685	1
ATP5O	P48047	U1 - MOCK	-0.0566455	-0.774562	0.455707	1
ACSL4	O60488|O60488-2	U1 - MOCK	-0.0293996	-0.769486	0.458586	1
MTOR	P42345	U1 - MOCK	-0.0559576	-0.767707	0.459598	1
PAK2	Q13177	U1 - MOCK	0.0333842	0.767245	0.459861	1
VCP	P55072	U1 - MOCK	-0.0302133	-0.765489	0.460861	1
AHCY	P23526	U1 - MOCK	-0.0420492	-0.761846	0.462941	1
PHB	C9JW96|C9JZ20|E7ESE2|E9PCW0|P35232	U1 - MOCK	-0.0560595	-0.760329	0.463809	1
RPL23	P62829	U1 - MOCK	0.041613	0.758939	0.464605	1
EIF3B	P55884|P55884-2	U1 - MOCK	0.0362927	0.758348	0.464944	1
JUP	P14923	U1 - MOCK	0.10051	0.7578	0.465258	1
MIA3	Q5JRA6|Q5JRA6-2	U1 - MOCK	0.0255127	0.75297	0.468034	1
SF3B3	Q15393	U1 - MOCK	-0.029789	-0.748959	0.470348	1
SRSF2	Q01130	U1 - MOCK	-0.0930653	-0.745939	0.472094	1
HMGB3	E7EQU1|E7ES08|E9PES6|O15347	U1 - MOCK	-0.0576693	-0.74486	0.472718	1
LRRC47	Q8N1G4	U1 - MOCK	0.0400406	0.744803	0.472752	1
MYH9	P35579	U1 - MOCK	-0.0293141	-0.744369	0.473003	1
LASP1	Q14847	U1 - MOCK	0.0351855	0.740125	0.475468	1
PPA1	Q15181	U1 - MOCK	-0.0470181	-0.73751	0.476989	1
TSN	E9PGT1|H7C1D4|Q15631	U1 - MOCK	0.0388723	0.73424	0.478898	1
GSR	P00390|P00390-2|P00390-3	U1 - MOCK	-0.0586927	-0.731132	0.480716	1
EEFSEC	C9J8T0|P57772	U1 - MOCK	0.0476891	0.729912	0.48143	1
GSTO1	P78417|P78417-2|P78417-3|Q5TA01|Q5TA02	U1 - MOCK	0.0504394	0.72836	0.48234	1
LYAR	Q9NX58	U1 - MOCK	-0.0390357	-0.727724	0.482714	1
MDH2	G3XAL0|P40926	U1 - MOCK	-0.0380598	-0.727371	0.482921	1
LSM12	K7ELG9|Q3MHD2|Q3MHD2-2	U1 - MOCK	0.0359379	0.727317	0.482953	1
PSMD3	O43242	U1 - MOCK	0.0523594	0.724199	0.484786	1
OLA1	J3KQ32|Q9NTK5|Q9NTK5-2	U1 - MOCK	0.0391238	0.721925	0.486126	1
APOB	P04114	U1 - MOCK	-0.0253527	-0.720529	0.48695	1
CSTB	P04080	U1 - MOCK	0.175004	0.719417	0.487606	1
PCK2	Q16822	U1 - MOCK	0.0349131	0.709228	0.493649	1
USP14	A6NJA2|P54578|P54578-2|P54578-3	U1 - MOCK	-0.0297818	-0.707287	0.494805	1
TXLNG	Q9NUQ3|Q9NUQ3-2	U1 - MOCK	0.113071	0.705996	0.495575	1
NNT	Q13423	U1 - MOCK	-0.032263	-0.705772	0.495709	1
NCBP1	Q09161	U1 - MOCK	-0.0418242	-0.702528	0.497647	1
KIF5B	P33176	U1 - MOCK	-0.0285143	-0.699857	0.499247	1
FGG	C9JC84|C9JEU5|C9JU00|P02679|P02679-2	U1 - MOCK	-0.0398799	-0.699416	0.499511	1
IPO7	O95373	U1 - MOCK	0.0378313	0.696833	0.501061	1
DNM1L	O00429-2|O00429-4	U1 - MOCK	-0.0380591	-0.696509	0.501256	1
NEMF	G3V5V3|O60524|O60524-3|O60524-4|O60524-5	U1 - MOCK	0.0296863	0.696448	0.501293	1
LARS	Q9P2J5	U1 - MOCK	0.0291971	0.694243	0.502619	1
PLS3	A0A0A0MSQ0|P13797|P13797-2|P13797-3	U1 - MOCK	0.0319926	0.693995	0.502768	1
TECR	Q9NZ01	U1 - MOCK	0.037662	0.691578	0.504224	1
HSP90AA1	P07900|P07900-2	U1 - MOCK	-0.0371764	-0.691516	0.504262	1
ADH5	P11766	U1 - MOCK	-0.0384492	-0.690322	0.504982	1
MET	P08581|P08581-2	U1 - MOCK	0.0522647	0.689477	0.505493	1
ANXA2	P07355|P07355-2	U1 - MOCK	-0.035074	-0.687886	0.506454	1
CAT	P04040	U1 - MOCK	-0.0356718	-0.686832	0.507091	1
DSG1	Q02413	U1 - MOCK	0.127507	0.680968	0.510648	1
PRKDC	P78527	U1 - MOCK	0.0394333	0.679298	0.511663	1
GGCT	O75223	U1 - MOCK	0.0968856	0.676721	0.513233	1
VCL	P18206|P18206-2	U1 - MOCK	-0.0465791	-0.675729	0.513837	1
LONP1	K7EKE6|P36776|P36776-2|P36776-3	U1 - MOCK	-0.0289486	-0.657584	0.524976	1
P3H1	Q32P28|Q32P28-3|Q32P28-4	U1 - MOCK	-0.0353903	-0.657166	0.525234	1
MLLT4	A8MQ02|J3KN01|P55196|P55196-1|P55196-5	U1 - MOCK	-0.0456036	-0.654805	0.526694	1
MCM2	H0Y8E6|P49736	U1 - MOCK	-0.0277	-0.652166	0.528329	1
SRPRA	P08240|P08240-2	U1 - MOCK	-0.023485	-0.651368	0.528824	1
TPM4	P67936	U1 - MOCK	-0.0507726	-0.647917	0.530967	1
ALDH6A1	Q02252|Q02252-2	U1 - MOCK	0.0389187	0.644872	0.532863	1
PTPN1	B4DSN5|P18031	U1 - MOCK	0.0234161	0.640347	0.535687	1
VIM	B0YJC4|P08670	U1 - MOCK	0.0516197	0.639159	0.53643	1
ASAH1	E7EMM4|Q13510|Q13510-2|Q13510-3	U1 - MOCK	-0.0364952	-0.630946	0.541582	1
HSPA14	Q0VDF9	U1 - MOCK	-0.0445225	-0.622993	0.546598	1
EEF2	P13639	U1 - MOCK	0.0270765	0.622802	0.546719	1
PKN2	Q16513|Q16513-2|Q16513-3|Q16513-4|Q16513-5	U1 - MOCK	-0.0323663	-0.622279	0.547049	1
NPEPPS	E9PLK3|P55786|P55786-2	U1 - MOCK	-0.0321141	-0.622124	0.547147	1
ATL2	B5MCN0|Q8NHH9|Q8NHH9-2|Q8NHH9-3|Q8NHH9-4|Q8NHH9-5	U1 - MOCK	0.055467	0.61997	0.548511	1
ATP2A2	P16615	U1 - MOCK	-0.0254582	-0.617726	0.549934	1
FIP1L1	Q6UN15|Q6UN15-4|Q6UN15-5	U1 - MOCK	0.044755	0.617663	0.549974	1
PHF6	A0A0D9SGE8|Q8IWS0|Q8IWS0-3|Q8IWS0-5	U1 - MOCK	0.0267437	0.615026	0.551649	1
EPS8	Q12929	U1 - MOCK	0.0301339	0.613788	0.552436	1
NELFE	A0A0A0MSN9|A0A0A0MT02|A0A0G2JI50|E9PD43|P18615|P18615-3	U1 - MOCK	-0.0427605	-0.613561	0.552581	1
SEPT7	E7EPK1|E7ES33|Q16181|Q16181-2	U1 - MOCK	-0.060776	-0.610603	0.554464	1
UTRN	P46939|P46939-2	U1 - MOCK	0.0292675	0.609107	0.555419	1
SEC61B	P60468	U1 - MOCK	0.0454216	0.603993	0.558687	1
TJP2	Q9UDY2|Q9UDY2-3|Q9UDY2-6|Q9UDY2-7	U1 - MOCK	-0.0231	-0.601124	0.560525	1
ARF3|ARF1	P61204|P84077	U1 - MOCK	0.0431224	0.598314	0.562329	1
GFPT1	Q06210|Q06210-2	U1 - MOCK	-0.0341658	-0.596837	0.563279	1
SLK	Q9H2G2|Q9H2G2-2	U1 - MOCK	0.0365503	0.595729	0.563991	1
ZDHHC20	B4DRN8|Q5W0Z9|Q5W0Z9-2|Q5W0Z9-3|Q5W0Z9-4	U1 - MOCK	-0.0285488	-0.591826	0.566506	1
MTPAP	Q9NVV4	U1 - MOCK	-0.0247945	-0.589097	0.568269	1
CNN2	A0A087X271|B4DDF4|B4DUT8|Q99439	U1 - MOCK	0.029045	0.587354	0.569396	1
GALNT1	Q10472	U1 - MOCK	-0.0377003	-0.586262	0.570102	1
TMEM33	D6RAA6|P57088	U1 - MOCK	0.0399697	0.585472	0.570614	1
CPNE3	O75131	U1 - MOCK	-0.0276079	-0.585416	0.57065	1
NOP2	A0A087WV73|P46087|P46087-2|P46087-4	U1 - MOCK	0.0294273	0.583345	0.571993	1
CYB5R3	P00387|P00387-2|P00387-3	U1 - MOCK	-0.0214039	-0.582983	0.572227	1
SORL1	Q92673	U1 - MOCK	-0.0276565	-0.577815	0.575585	1
THOC1	A0A087WWS1|Q96FV9	U1 - MOCK	0.0412814	0.574089	0.578013	1
GARS	P41250	U1 - MOCK	-0.0331458	-0.570627	0.580273	1
MARS	P56192	U1 - MOCK	0.0212386	0.563532	0.584921	1
RSRC2	Q7L4I2|Q7L4I2-2	U1 - MOCK	-0.0512759	-0.561882	0.586004	1
CPS1	P31327|P31327-3	U1 - MOCK	-0.0456494	-0.561539	0.586229	1
GPC6	Q9Y625	U1 - MOCK	-0.0352657	-0.559778	0.587388	1
SCD	O00767	U1 - MOCK	-0.0275231	-0.558001	0.588557	1
SMARCA1	A0A0A0MRP6|B7ZLQ5|P28370|P28370-2	U1 - MOCK	-0.0358243	-0.557596	0.588824	1
PRC1	O43663|O43663-2|O43663-3|O43663-4	U1 - MOCK	-0.0393794	-0.55693	0.589263	1
SEPT9	Q9UHD8|Q9UHD8-2|Q9UHD8-5|Q9UHD8-7	U1 - MOCK	0.0234873	0.555852	0.589973	1
KIF11	P52732	U1 - MOCK	-0.0254797	-0.553639	0.591434	1
CTPS2	Q9NRF8	U1 - MOCK	-0.0321401	-0.553556	0.591489	1
IPO5	O00410|O00410-3	U1 - MOCK	-0.0301309	-0.550098	0.593775	1
VRK1	Q99986	U1 - MOCK	-0.0228453	-0.549676	0.594053	1
RAN	B5MDF5|P62826	U1 - MOCK	-0.0314009	-0.547284	0.595638	1
TPR	P12270	U1 - MOCK	-0.0281415	-0.545006	0.597149	1
WASF2	Q9Y6W5	U1 - MOCK	-0.0453397	-0.544514	0.597475	1
TMEM109	Q9BVC6	U1 - MOCK	-0.058994	-0.543852	0.597915	1
NCKAP1	Q9Y2A7|Q9Y2A7-2	U1 - MOCK	-0.0209948	-0.540992	0.599816	1
PPA2	Q9H2U2|Q9H2U2-2|Q9H2U2-3	U1 - MOCK	0.0256508	0.540138	0.600383	1
DNAJC2	Q99543	U1 - MOCK	0.0244003	0.540112	0.600401	1
CCT5	P48643	U1 - MOCK	-0.026254	-0.538603	0.601405	1
HACD3	H3BPZ1|H3BS72|Q9P035	U1 - MOCK	-0.0347324	-0.537954	0.601838	1
RNPS1	H3BMM9|H3BTC0|H3BV80|Q15287	U1 - MOCK	-0.0872495	-0.534957	0.603837	1
SLC25A5	P05141	U1 - MOCK	-0.0301917	-0.532716	0.605334	1
PARD3	Q8TEW0|Q8TEW0-2|Q8TEW0-4|Q8TEW0-8	U1 - MOCK	-0.0256822	-0.529252	0.607651	1
KIAA0368|ECM29	J3KN16|Q5VYK3	U1 - MOCK	0.0214753	0.525398	0.610235	1
SARDH	A0A0A0MT55|Q9UL12|Q9UL12-2	U1 - MOCK	-0.0406453	-0.52181	0.612645	1
DNAJA1	P31689	U1 - MOCK	0.0366818	0.518482	0.614885	1
SRRM1	A9Z1X7|Q8IYB3|Q8IYB3-2	U1 - MOCK	0.0381997	0.518207	0.61507	1
DNAJC7	Q99615	U1 - MOCK	-0.0224701	-0.514462	0.617596	1
CAMK2D	D6R938|E9PBG7|E9PF82|Q13557|Q13557-10|Q13557-11|Q13557-6|Q13557-8	U1 - MOCK	-0.0226838	-0.512653	0.618818	1
KIF21A	Q7Z4S6|Q7Z4S6-2|Q7Z4S6-4|Q7Z4S6-5|Q7Z4S6-6	U1 - MOCK	0.0262005	0.508736	0.621469	1
SMC3	Q9UQE7	U1 - MOCK	0.0195111	0.506884	0.622724	1
IARS	A0A0A0MSX9|P41252	U1 - MOCK	-0.0256975	-0.50669	0.622855	1
ARPC4-TTLL3|ARPC4	F8WCF6|P59998|P59998-3	U1 - MOCK	-0.0231941	-0.500438	0.627102	1
LAP3	P28838|P28838-2	U1 - MOCK	-0.0202218	-0.497408	0.629165	1
SDC1	P18827	U1 - MOCK	-0.158941	-0.496582	0.629728	1
ARMCX3	Q9UH62	U1 - MOCK	0.0382119	0.494935	0.630851	1
PPAT	Q06203	U1 - MOCK	0.0360223	0.492811	0.632301	1
PCNA	P12004	U1 - MOCK	0.0321863	0.492483	0.632526	1
PRDX2	P32119	U1 - MOCK	0.0206352	0.491433	0.633243	1
SEC31A	D6REX3|O94979|O94979-2|O94979-3|O94979-8|O94979-9	U1 - MOCK	0.0220108	0.49055	0.633847	1
SRP14	P37108	U1 - MOCK	-0.0284976	-0.490021	0.634209	1
RUVBL2	Q9Y230|Q9Y230-2	U1 - MOCK	-0.0322501	-0.48958	0.634511	1
HBS1L	J3QT46|Q9Y450	U1 - MOCK	-0.0206254	-0.489528	0.634546	1
TXLNA	P40222	U1 - MOCK	0.0198566	0.489086	0.634848	1
PDIA5	Q14554|Q14554-2	U1 - MOCK	-0.0452732	-0.48446	0.638018	1
SERPINB3	P29508	U1 - MOCK	-0.110369	-0.482991	0.639027	1
FLII	Q13045|Q13045-3	U1 - MOCK	-0.0205475	-0.4825	0.639364	1
SEC61A1	B4DR61|P61619	U1 - MOCK	0.0279345	0.481872	0.639795	1
GSTK1	E9PFN5|Q9Y2Q3|Q9Y2Q3-4	U1 - MOCK	-0.0416597	-0.48027	0.640896	1
HIST1H1E	P10412	U1 - MOCK	0.042018	0.47566	0.64407	1
GGH	Q92820	U1 - MOCK	-0.0448146	-0.475473	0.644199	1
MYBBP1A	Q9BQG0|Q9BQG0-2	U1 - MOCK	-0.0200263	-0.473664	0.645447	1
STT3B	Q8TCJ2	U1 - MOCK	-0.0244666	-0.47262	0.646167	1
LRRC59	Q96AG4	U1 - MOCK	0.0291864	0.472421	0.646304	1
RPS17	A0A075B716|H0YN88|P08708	U1 - MOCK	-0.0338688	-0.468809	0.6488	1
RPL12	P30050	U1 - MOCK	-0.0230519	-0.46806	0.649318	1
TCF25	Q9BQ70	U1 - MOCK	-0.0240999	-0.467667	0.64959	1
CORO1B	Q9BR76	U1 - MOCK	0.0245924	0.465855	0.650845	1
TUFM	P49411	U1 - MOCK	-0.0189156	-0.46105	0.654177	1
TTLL12	Q14166	U1 - MOCK	-0.0282774	-0.459421	0.655308	1
ADRM1	Q16186	U1 - MOCK	-0.0255162	-0.457982	0.656308	1
DPYSL2	Q16555|Q16555-2	U1 - MOCK	-0.0182081	-0.45795	0.656331	1
FLNA	P21333|P21333-2|Q5HY54	U1 - MOCK	-0.0168283	-0.457346	0.656751	1
LBR	Q14739	U1 - MOCK	-0.0210486	-0.454342	0.658842	1
DNAJC13	O75165	U1 - MOCK	0.0208421	0.453462	0.659455	1
WFS1	O76024	U1 - MOCK	-0.0193548	-0.450093	0.661805	1
ARL1	F8VYN9|P40616|P40616-2	U1 - MOCK	-0.0371397	-0.449924	0.661923	1
EIF3I	Q13347	U1 - MOCK	0.018578	0.447475	0.663633	1
USP39	A0A087X1B2|B9A018|Q53GS9	U1 - MOCK	0.0235839	0.445171	0.665244	1
MAP1A	E9PGC8|P78559|P78559-2	U1 - MOCK	0.0203504	0.443238	0.666598	1
LIPC	E7EUJ1|E7EUK6|P11150	U1 - MOCK	-0.0267175	-0.442387	0.667194	1
G3V599	G3V599	U1 - MOCK	-0.0208061	-0.442016	0.667454	1
CSNK2A1|CSNK2A3	E7EU96|P68400|Q5U5J2|Q8NEV1	U1 - MOCK	-0.0236192	-0.441452	0.667849	1
BCLAF1	E9PK91|Q9NYF8|Q9NYF8-2|Q9NYF8-3	U1 - MOCK	-0.0483433	-0.43991	0.66893	1
CYB5A	P00167|P00167-2	U1 - MOCK	-0.0262533	-0.438436	0.669964	1
RPL38	P63173	U1 - MOCK	0.0285713	0.434749	0.672555	1
XPO5	Q9HAV4	U1 - MOCK	0.0211176	0.43423	0.67292	1
PSMA4	H0YL69|H0YMA1|H0YMI6|H0YMZ1|P25789	U1 - MOCK	0.044428	0.433402	0.673502	1
ZDHHC5	Q9C0B5|Q9C0B5-2	U1 - MOCK	-0.0271331	-0.430862	0.67529	1
TMPO	P42167	U1 - MOCK	0.0213456	0.425745	0.6789	1
ABHD12	Q8N2K0|Q8N2K0-2	U1 - MOCK	0.0216337	0.425694	0.678935	1
DDX18	Q9NVP1	U1 - MOCK	0.0242251	0.422645	0.681089	1
PACSIN2	A0A0U1RR22|Q9UNF0|Q9UNF0-2	U1 - MOCK	-0.0270991	-0.420562	0.682563	1
LRRC8D	Q7L1W4	U1 - MOCK	-0.026727	-0.420407	0.682673	1
MMTAG2	Q9BU76|Q9BU76-4	U1 - MOCK	-0.035115	-0.419682	0.683186	1
ETFA	P13804|P13804-2	U1 - MOCK	-0.0174676	-0.419162	0.683555	1
UBXN4	Q92575	U1 - MOCK	-0.0200777	-0.418482	0.684036	1
PPP2CA	P67775|P67775-2	U1 - MOCK	0.0164803	0.418102	0.684305	1
BZW2	E7ETZ4|Q9Y6E2	U1 - MOCK	-0.0177642	-0.417567	0.684685	1
NRDC	A0A087WYK8|B1AKJ5|O43847|O43847-2	U1 - MOCK	0.0355757	0.415743	0.685977	1
GNB1	P62873|P62873-2	U1 - MOCK	-0.0225908	-0.415646	0.686046	1
SGPL1	O95470	U1 - MOCK	0.0246011	0.415243	0.686332	1
VAPB	O95292	U1 - MOCK	-0.016452	-0.412798	0.688068	1
GPATCH4	Q5T3I0|Q5T3I0-3	U1 - MOCK	-0.0272516	-0.409562	0.690368	1
PDIA3	H7BZJ3|P30101	U1 - MOCK	-0.0180039	-0.407654	0.691725	1
RPLP0	F8VU65|F8VW21|F8VWS0|P05388	U1 - MOCK	0.0173396	0.406355	0.692651	1
CHD4	A0A0C4DGG9|F5GWX5|Q14839|Q14839-2	U1 - MOCK	0.0171788	0.402152	0.695646	1
STOM	P27105	U1 - MOCK	-0.0235274	-0.402101	0.695683	1
GMPS	P49915	U1 - MOCK	-0.0192394	-0.401913	0.695817	1
CAND1	Q86VP6|Q86VP6-2	U1 - MOCK	-0.0160175	-0.399829	0.697305	1
TLN1	Q9Y490	U1 - MOCK	0.0145825	0.399492	0.697546	1
SAE1	B3KNJ4|M0QX65|Q9UBE0|Q9UBE0-2|Q9UBE0-3	U1 - MOCK	-0.0229273	-0.397656	0.698858	1
DRG1	Q9Y295	U1 - MOCK	0.0332593	0.397294	0.699117	1
EIF2AK2	P19525|P19525-2	U1 - MOCK	0.0284737	0.395719	0.700243	1
SRSF10	O75494|O75494-2	U1 - MOCK	-0.0460075	-0.394778	0.700917	1
MAPK1	P28482	U1 - MOCK	-0.0252387	-0.392075	0.702853	1
STIP1	P31948|P31948-2	U1 - MOCK	-0.0167538	-0.389302	0.704841	1
EXOSC10	Q01780	U1 - MOCK	-0.024857	-0.387583	0.706075	1
LUZP1	Q86V48|Q86V48-2|Q86V48-3	U1 - MOCK	-0.0293994	-0.383028	0.709348	1
PDLIM5	Q96HC4	U1 - MOCK	0.0164963	0.379066	0.712201	1
PELO	Q9BRX2	U1 - MOCK	-0.0161709	-0.37803	0.712948	1
SNRNP200	O75643	U1 - MOCK	0.0143476	0.378006	0.712965	1
PARP1	P09874|Q5VX85	U1 - MOCK	0.0152864	0.372098	0.717229	1
XPOT	O43592	U1 - MOCK	-0.0241091	-0.363169	0.723693	1
ACADVL	P49748|P49748-2|P49748-3	U1 - MOCK	0.0244554	0.358741	0.726906	1
RRBP1	A0A0A0MRV0|F8W7S5|Q9P2E9	U1 - MOCK	-0.0383796	-0.357693	0.727667	1
EXOC5	A0A0A0MSI8|O00471	U1 - MOCK	-0.036312	-0.356739	0.728361	1
NFS1	Q9Y697|Q9Y697-2	U1 - MOCK	-0.0155255	-0.349827	0.733392	1
STAT1	J3KPM9|P42224|P42224-2	U1 - MOCK	-0.0220662	-0.349255	0.73381	1
YWHAB	P31946|P31946-2	U1 - MOCK	-0.0221883	-0.346676	0.73569	1
ALDH2	P05091	U1 - MOCK	-0.0191001	-0.346294	0.735969	1
RPL9	P32969	U1 - MOCK	0.0330947	0.345155	0.736801	1
UGGT1	Q9NYU2|Q9NYU2-2	U1 - MOCK	-0.0132738	-0.344149	0.737536	1
HTATIP2	E9PI87|Q9BUP3|Q9BUP3-2|Q9BUP3-3	U1 - MOCK	0.0219174	0.341125	0.739746	1
MCM5	P33992	U1 - MOCK	-0.0158373	-0.338696	0.741523	1
PPP1CA	E9PMD7|P62136	U1 - MOCK	0.0242604	0.337155	0.742651	1
KIF2A	O00139|O00139-1|O00139-4|O00139-5	U1 - MOCK	-0.0271401	-0.336393	0.743209	1
SRSF6	Q13247|Q13247-3	U1 - MOCK	-0.0429821	-0.333749	0.745147	1
HAT1	O14929	U1 - MOCK	-0.0203587	-0.332602	0.745988	1
FADS2	O95864	U1 - MOCK	-0.0227064	-0.331572	0.746743	1
SUGT1	Q9Y2Z0|Q9Y2Z0-2	U1 - MOCK	-0.0200786	-0.329024	0.748615	1
GPD2	P43304	U1 - MOCK	-0.014402	-0.328668	0.748876	1
AIMP1	Q12904|Q12904-2	U1 - MOCK	-0.0149211	-0.328169	0.749242	1
IST1	P53990|P53990-2|P53990-4|P53990-5	U1 - MOCK	-0.01609	-0.324588	0.751875	1
MRPL9	Q9BYD2	U1 - MOCK	0.0330351	0.324517	0.751927	1
PSME4	Q14997	U1 - MOCK	0.0221285	0.324501	0.751939	1
SNRPA1	P09661	U1 - MOCK	-0.0167766	-0.323964	0.752334	1
SLC25A13	Q9UJS0|Q9UJS0-2	U1 - MOCK	-0.0240144	-0.323297	0.752825	1
DNAJB1	P25685|P25685-2	U1 - MOCK	0.0154306	0.320584	0.754823	1
SEC24C	G5EA31|P53992	U1 - MOCK	0.0281871	0.319202	0.755841	1
ENO1|P2115-1_Eno1	P06733|P2115-1_Eno1	U1 - MOCK	-0.017364	-0.317654	0.756982	1
F2	P00734	U1 - MOCK	-0.012663	-0.317202	0.757316	1
PPIG	Q13427	U1 - MOCK	-0.0384429	-0.313228	0.760248	1
RRM1	E9PL69|P23921	U1 - MOCK	-0.015372	-0.307857	0.764219	1
GPC3	P51654|P51654-2|P51654-3	U1 - MOCK	-0.0188527	-0.306954	0.764887	1
EIF6	P56537	U1 - MOCK	-0.0277771	-0.303425	0.7675	1
DDX50	Q9BQ39	U1 - MOCK	0.0175108	0.303164	0.767694	1
RPN1	P04843	U1 - MOCK	-0.0112936	-0.303144	0.767709	1
UBA1	P22314|P22314-2	U1 - MOCK	-0.0131877	-0.302143	0.768451	1
HS2ST1	Q7LGA3	U1 - MOCK	0.0162749	0.3015	0.768927	1
FAM50A	B0S8I6|Q14320	U1 - MOCK	0.0127503	0.300627	0.769575	1
E7EVH7|KLC1	E7EVH7|F8W6L3|G3V2E7|G3V3H3|G3V5R9|G5E9S8|Q07866|Q07866-10|Q07866-2|Q07866-3|Q07866-4|Q07866-5|Q07866-6|Q07866-7|Q07866-8|Q07866-9	U1 - MOCK	-0.0124014	-0.296816	0.772403	1
KPNB1	Q14974	U1 - MOCK	-0.0145038	-0.293476	0.774884	1
RHOC|RHOA	P08134|P61586|Q5JR08	U1 - MOCK	-0.01864	-0.291324	0.776484	1
KLB	Q86Z14	U1 - MOCK	0.0233452	0.290584	0.777035	1
FARSA	K7ER00|K7ER16|Q9Y285	U1 - MOCK	0.0155901	0.287178	0.779571	1
ETFB	P38117	U1 - MOCK	0.0139633	0.286495	0.78008	1
CLIC1	O00299	U1 - MOCK	-0.0240071	-0.283117	0.782597	1
POLR2B	C9J2Y9|C9J4M6|P30876	U1 - MOCK	-0.0167848	-0.279765	0.785099	1
HUWE1	Q7Z6Z7|Q7Z6Z7-2|Q7Z6Z7-3	U1 - MOCK	0.0123743	0.276672	0.787408	1
RETSAT	Q6NUM9	U1 - MOCK	0.0150566	0.275425	0.788341	1
NAA25	Q14CX7|Q14CX7-2	U1 - MOCK	0.0209625	0.27418	0.789271	1
ALDH7A1	P49419|P49419-2	U1 - MOCK	-0.013632	-0.273847	0.78952	1
LAMP2	P13473|P13473-2|P13473-3	U1 - MOCK	-0.0758974	-0.271415	0.79134	1
HIST1H3A|HIST3H3|HIST2H3A	P68431|Q16695|Q71DI3	U1 - MOCK	-0.0481319	-0.268406	0.793593	1
YWHAE	P62258	U1 - MOCK	-0.0113355	-0.266297	0.795173	1
PITRM1	Q5JRX3|Q5JRX3-2|Q5JRX3-3	U1 - MOCK	0.0207897	0.265259	0.795951	1
TEX10	Q9NXF1|Q9NXF1-2	U1 - MOCK	0.0124985	0.254673	0.803901	1
ASNS	P08243|P08243-2|P08243-3	U1 - MOCK	0.0122108	0.251821	0.806046	1
CTCF	P49711|P49711-2	U1 - MOCK	-0.0209286	-0.250948	0.806703	1
CLUH	I3L2B0|K7EIG1|O75153	U1 - MOCK	-0.0121419	-0.250064	0.807368	1
ARMC6	Q6NXE6|Q6NXE6-2	U1 - MOCK	-0.0132996	-0.246676	0.809921	1
IKBKAP	O95163	U1 - MOCK	-0.00958224	-0.246354	0.810164	1
ABCF2	Q9UG63|Q9UG63-2	U1 - MOCK	0.0146197	0.246237	0.810251	1
ZMPSTE24	O75844	U1 - MOCK	-0.0157363	-0.245899	0.810507	1
SNX1	H0YK42|Q13596|Q13596-2|Q13596-3	U1 - MOCK	0.014414	0.24414	0.811833	1
ASPH	Q12797	U1 - MOCK	-0.00985957	-0.244038	0.81191	1
PYGL	P06737|P06737-2	U1 - MOCK	0.0124092	0.243567	0.812265	1
HSD17B11	D6RCD0|Q8NBQ5	U1 - MOCK	0.0227439	0.240095	0.814885	1
EPRS	P07814	U1 - MOCK	-0.00901679	-0.238562	0.816043	1
SNX4	O95219|O95219-2	U1 - MOCK	0.0147926	0.237207	0.817066	1
NAT10	Q9H0A0	U1 - MOCK	-0.0103751	-0.232532	0.8206	1
RAB32	Q13637	U1 - MOCK	-0.0101704	-0.231677	0.821247	1
WDR11	Q9BZH6	U1 - MOCK	-0.0243741	-0.22903	0.82325	1
SMC4	Q9NTJ3	U1 - MOCK	-0.00885331	-0.226744	0.824982	1
TES	Q9UGI8|Q9UGI8-2	U1 - MOCK	0.00901922	0.221412	0.829023	1
LSS	P48449|P48449-3	U1 - MOCK	-0.00959069	-0.220933	0.829387	1
GTPBP1	O00178	U1 - MOCK	-0.0157753	-0.220246	0.829908	1
I3L4J1|VPS4A	I3L4J1|Q9UN37	U1 - MOCK	0.0130781	0.219027	0.830833	1
POLR2A	A0A087WWE2|A0A0C4DGZ0|P24928	U1 - MOCK	-0.0176959	-0.218203	0.831458	1
SRSF11	Q05519|Q05519-2	U1 - MOCK	0.02858	0.216855	0.832482	1
SLC27A4	Q6P1M0	U1 - MOCK	-0.010045	-0.213289	0.835191	1
CDC5L	Q99459	U1 - MOCK	-0.00985154	-0.212621	0.835699	1
FRRS1	Q6ZNA5|Q6ZNA5-2	U1 - MOCK	-0.0139642	-0.212119	0.83608	1
FABP5	Q01469	U1 - MOCK	0.011245	0.211301	0.836702	1
MYO1E	Q12965	U1 - MOCK	0.0136163	0.207898	0.839291	1
ACOT7	O00154|O00154-4|O00154-5|O00154-6|O00154-7	U1 - MOCK	-0.013397	-0.207504	0.83959	1
GTF2I	P78347|P78347-2|P78347-3|P78347-4	U1 - MOCK	0.00900008	0.200746	0.844737	1
CLTC	A0A087WVQ6|Q00610|Q00610-2	U1 - MOCK	0.00722017	0.197676	0.847077	1
GCLM	P48507	U1 - MOCK	0.0107541	0.196254	0.848162	1
PSMD13	A0A087WUL9|E9PL38|H0YD73|J3KNQ3|Q9UNM6|Q9UNM6-2	U1 - MOCK	-0.00701099	-0.193245	0.850459	1
PGM1	P36871	U1 - MOCK	-0.010056	-0.192857	0.850755	1
KDM2A	I3VM54|Q9Y2K7|Q9Y2K7-2|Q9Y2K7-4|Q9Y2K7-5	U1 - MOCK	0.00841992	0.191645	0.85168	1
TXNL1	K7ER96|O43396	U1 - MOCK	-0.00771233	-0.190559	0.852509	1
CAP1	Q01518|Q01518-2	U1 - MOCK	-0.0122434	-0.18451	0.857133	1
PON2	A0A0J9YXF2|A0A0J9YYG4|J3QT77|Q15165|Q15165-1|Q15165-3	U1 - MOCK	0.00835756	0.18439	0.857224	1
PSMC5	P62195|P62195-2	U1 - MOCK	0.00788016	0.18394	0.857569	1
AP3D1	O14617|O14617-2|O14617-3|O14617-4|O14617-5	U1 - MOCK	-0.0101125	-0.183557	0.857862	1
PQBP1	O60828|O60828-2	U1 - MOCK	0.0112196	0.18319	0.858143	1
ROCK2	O75116	U1 - MOCK	0.00996664	0.181195	0.859669	1
DDX27	B7Z6D5|Q96GQ7	U1 - MOCK	-0.00739476	-0.180745	0.860013	1
PNPT1	Q8TCS8	U1 - MOCK	0.00816581	0.180719	0.860033	1
UCHL1	D6R956|D6R974|D6RE83|P09936	U1 - MOCK	-0.0103182	-0.179869	0.860684	1
NMT1	P30419	U1 - MOCK	0.00982875	0.178818	0.861488	1
RBM28	Q9NW13|Q9NW13-2	U1 - MOCK	-0.00838892	-0.173109	0.865862	1
IPO9	Q96P70	U1 - MOCK	0.0108054	0.170883	0.867568	1
GRHPR	Q9UBQ7	U1 - MOCK	-0.00921916	-0.167563	0.870115	1
DHX37	Q8IY37	U1 - MOCK	0.0105241	0.167106	0.870465	1
MRPL43	B1AL05|H0Y6Y8|Q8N983|Q8N983-2|Q8N983-3|Q8N983-4|Q8N983-6|Q8N983-7	U1 - MOCK	0.0117037	0.166391	0.871014	1
SRRT	Q9BXP5|Q9BXP5-2|Q9BXP5-3|Q9BXP5-4|Q9BXP5-5	U1 - MOCK	0.0106106	0.164708	0.872305	1
VAMP3	Q15836	U1 - MOCK	0.0112004	0.164341	0.872587	1
PRPF6	O94906|O94906-2	U1 - MOCK	0.00609195	0.163263	0.873415	1
CLPTM1	O96005	U1 - MOCK	-0.0201685	-0.162687	0.873857	1
RBM8A	Q9Y5S9	U1 - MOCK	-0.00799786	-0.161486	0.87478	1
PDIA6	Q15084|Q15084-2|Q15084-3|Q15084-4|Q15084-5	U1 - MOCK	0.00718073	0.159947	0.875962	1
GSTP1	A8MX94|P09211	U1 - MOCK	-0.00755443	-0.159359	0.876413	1
SCAMP3	O14828	U1 - MOCK	0.0139764	0.158902	0.876764	1
KIN	O60870|O60870-2	U1 - MOCK	0.00972132	0.158724	0.876902	1
UBE2N|UBE2NL	P61088|Q5JXB2	U1 - MOCK	0.0108414	0.158582	0.877011	1
TCAF1	Q9Y4C2|Q9Y4C2-2	U1 - MOCK	-0.0107588	-0.157706	0.877684	1
ALDH1A1	P00352	U1 - MOCK	0.00646098	0.157615	0.877754	1
NAP1L1	F5H4R6|F8VUX1|F8VXI6|F8VY35|F8W020|F8W0J6|H0YIV4|P55209|P55209-2	U1 - MOCK	0.0103763	0.156022	0.878978	1
LARS2	E9PHM2|Q15031	U1 - MOCK	-0.00732908	-0.155345	0.879498	1
PAICS	E9PBS1|P22234|P22234-2	U1 - MOCK	-0.00721789	-0.153676	0.880782	1
GDI2	P50395	U1 - MOCK	0.00678906	0.147278	0.885706	1
COG4	A0A0A0MS45|J3KNI1|Q9H9E3|Q9H9E3-2	U1 - MOCK	0.00722998	0.146681	0.886165	1
BZW1	Q7L1Q6|Q7L1Q6-3|Q7L1Q6-4	U1 - MOCK	0.00748993	0.146219	0.886521	1
CTPS1	P17812	U1 - MOCK	0.00626989	0.144211	0.888068	1
SRPK1	H3BLV9|Q5R363|Q96SB4|Q96SB4-3|Q96SB4-4	U1 - MOCK	0.00651642	0.143716	0.888449	1
KARS	Q15046	U1 - MOCK	0.00639879	0.142608	0.889303	1
XRCC6	P12956	U1 - MOCK	0.00574392	0.141169	0.890412	1
LDHA	P00338|P00338-3	U1 - MOCK	0.0075449	0.14083	0.890673	1
LUC7L	A8MYV2|Q9NQ29|Q9NQ29-2|Q9NQ29-3	U1 - MOCK	0.00766834	0.140367	0.89103	1
ATP5B	H0YH81|P06576	U1 - MOCK	-0.00617801	-0.136294	0.89417	1
PRDX3	P30048|P30048-2	U1 - MOCK	0.00632659	0.132	0.897482	1
POR	P16435	U1 - MOCK	-0.00715663	-0.13019	0.89888	1
EFTUD2	Q15029|Q15029-2|Q15029-3	U1 - MOCK	0.00634357	0.129737	0.89923	1
ALDH4A1	P30038|P30038-3	U1 - MOCK	-0.0135017	-0.129636	0.899307	1
DNMT1	P26358|P26358-2	U1 - MOCK	0.00723454	0.128482	0.900198	1
MKI67	A0A087WV66|P46013|P46013-2	U1 - MOCK	-0.00490851	-0.128467	0.900209	1
DCTN1	E7EX90|Q14203|Q14203-2|Q14203-3|Q14203-4|Q14203-5|Q14203-6	U1 - MOCK	-0.00528144	-0.124795	0.903046	1
ESF1	Q9H501	U1 - MOCK	-0.00902252	-0.123492	0.904052	1
FLOT1	A0A140T9R1|A0A140T9W4|O75955|O75955-2	U1 - MOCK	-0.00602655	-0.121182	0.905838	1
KPNA1	P52294	U1 - MOCK	-0.00671037	-0.119783	0.906919	1
ADAM17	P78536	U1 - MOCK	-0.00871236	-0.108891	0.915344	1
HSPA1B|HSPA1A	A0A0G2JIW1|P0DMV8|P0DMV9	U1 - MOCK	0.00449971	0.104485	0.918756	1
EIF3K	K7ERF1|K7ES31|Q9UBQ5|Q9UBQ5-2	U1 - MOCK	0.00633529	0.103026	0.919886	1
STMN1	P16949|P16949-2	U1 - MOCK	0.00586035	0.103001	0.919905	1
CPNE1	B0QZ18|F2Z2V0|Q99829	U1 - MOCK	-0.00407616	-0.100176	0.922094	1
SBDS	A0A087X020|Q9Y3A5	U1 - MOCK	-0.00453376	-0.0995528	0.922577	1
G6PD	E7EM57|E7EUI8|E9PD92|P11413|P11413-2|P11413-3	U1 - MOCK	0.0044142	0.099312	0.922763	1
NAA15	A0A0B4J1W3|Q9BXJ9	U1 - MOCK	-0.0040052	-0.0978606	0.923888	1
ARHGAP5	A0A0A0MSK6|Q13017|Q13017-2	U1 - MOCK	-0.00466525	-0.0956313	0.925616	1
SEPT11	D6RER5|D6RGI3|H0Y961|Q9NVA2|Q9NVA2-2	U1 - MOCK	-0.00692669	-0.0943651	0.926598	1
MFAP1	P55081	U1 - MOCK	-0.00650418	-0.0938454	0.927001	1
ESYT1	Q9BSJ8|Q9BSJ8-2	U1 - MOCK	-0.00588511	-0.0928378	0.927782	1
CLASP2	A0A0U1RQI6|E3W994|E7ERI8|E7EW49|J3KR49|O75122|O75122-3	U1 - MOCK	0.0066107	0.0918046	0.928583	1
COPA	P53621|P53621-2	U1 - MOCK	-0.00368877	-0.0907072	0.929435	1
H3BN98|RPS15A	H3BN98|I3L246|I3L3P7|P62244	U1 - MOCK	0.00532787	0.0904426	0.92964	1
ATP6AP1	A0A0C4DGX8|Q15904	U1 - MOCK	0.0112031	0.0903256	0.92973	1
PGD	P52209|P52209-2	U1 - MOCK	0.00338655	0.0874248	0.931981	1
CNNM3	Q8NE01|Q8NE01-2|Q8NE01-3	U1 - MOCK	0.00838499	0.0871537	0.932191	1
AHSA1	O95433	U1 - MOCK	0.0041667	0.0871197	0.932217	1
LUC7L3	O95232	U1 - MOCK	-0.0117789	-0.0852584	0.933662	1
ATXN10	Q9UBB4	U1 - MOCK	0.00350757	0.0836021	0.934947	1
NUP93	H3BVG0|Q8N1F7	U1 - MOCK	0.00365034	0.0832468	0.935223	1
CSE1L	P55060|P55060-3|P55060-4	U1 - MOCK	-0.00318715	-0.082406	0.935876	1
ACSL3	O95573	U1 - MOCK	-0.00386141	-0.0822419	0.936003	1
ATP13A1	Q9HD20|Q9HD20-2	U1 - MOCK	0.00286777	0.0798999	0.937821	1
LAS1L	Q9Y4W2|Q9Y4W2-2	U1 - MOCK	0.00472839	0.0783062	0.939059	1
MORF4L1	B3KTM8|H0YMJ0|Q9UBU8|Q9UBU8-2	U1 - MOCK	-0.0037857	-0.0780737	0.939239	1
PPP2R2A	P63151|P63151-2	U1 - MOCK	0.00704315	0.0773136	0.939829	1
SDAD1	Q9NVU7|Q9NVU7-2	U1 - MOCK	-0.00327399	-0.0771106	0.939987	1
OGDH	A0A0D9SFS3|Q02218	U1 - MOCK	-0.00451659	-0.0757185	0.941068	1
ANXA7	P20073|P20073-2	U1 - MOCK	-0.0031461	-0.0746416	0.941905	1
NACA	E9PAV3-2	U1 - MOCK	0.00480615	0.072632	0.943466	1
OGFR	A0A0A0MRN5|Q9NZT2|Q9NZT2-2	U1 - MOCK	0.0071999	0.0722063	0.943796	1
FSCN1	Q16658	U1 - MOCK	0.00423518	0.0705702	0.945068	1
PPP2R1A	P30153	U1 - MOCK	-0.00376872	-0.0636246	0.950466	1
USP5	P45974|P45974-2	U1 - MOCK	-0.00490797	-0.0635338	0.950536	1
PDCD6IP	Q8WUM4	U1 - MOCK	0.00219482	0.0615886	0.952048	1
SRSF4	A0A0D9SEM4|Q08170	U1 - MOCK	-0.0100812	-0.0592756	0.953847	1
SH3GL1	M0QYE0|M0R0I3|Q99961	U1 - MOCK	0.00307911	0.0576011	0.955149	1
GCN1	Q92616	U1 - MOCK	0.00211179	0.0565878	0.955937	1
NIFK	C9J808|Q9BYG3	U1 - MOCK	-0.00253262	-0.0554448	0.956826	1
FEN1	P39748	U1 - MOCK	0.00295754	0.0536275	0.95824	1
COPB1	P53618	U1 - MOCK	0.0031326	0.0522876	0.959282	1
LAMP1	P11279	U1 - MOCK	0.0109443	0.0492231	0.961666	1
FLNB	E7EN95|O75369|O75369-2|O75369-7|O75369-8|O75369-9	U1 - MOCK	-0.00190041	-0.0485902	0.962159	1
SPAG5	Q96R06	U1 - MOCK	0.00228353	0.0481937	0.962467	1
MDN1	Q9NU22	U1 - MOCK	-0.00278727	-0.0460232	0.964156	1
DTNA	Q9Y4J8|Q9Y4J8-12|Q9Y4J8-13|Q9Y4J8-14|Q9Y4J8-15|Q9Y4J8-16|Q9Y4J8-2|Q9Y4J8-3|Q9Y4J8-4|Q9Y4J8-5	U1 - MOCK	-0.00234288	-0.0436556	0.965999	1
SMC2	O95347|O95347-2	U1 - MOCK	0.0017823	0.043028	0.966487	1
EEF1B2	P24534	U1 - MOCK	-0.00201926	-0.0425773	0.966838	1
PES1	B5MCF9|O00541|O00541-2	U1 - MOCK	-0.00199269	-0.0425188	0.966884	1
IARS2	Q9NSE4	U1 - MOCK	0.00138533	0.0379299	0.970456	1
ANXA4	P09525|Q6P452	U1 - MOCK	0.00185881	0.0369112	0.971249	1
MAT2A	P31153|P31153-2	U1 - MOCK	-0.00165578	-0.0359775	0.971976	1
PSMD14	O00487	U1 - MOCK	0.00364367	0.0340415	0.973483	1
NUMA1	Q14980|Q14980-2	U1 - MOCK	0.00136643	0.0322929	0.974845	1
NQO1	B4DLR8|P15559|P15559-2|P15559-3	U1 - MOCK	0.00114324	0.0260694	0.979691	1
RPL35A	C9K025|F8WB72|F8WBS5|P18077	U1 - MOCK	0.0015266	0.0246612	0.980788	1
ZC3H13	Q5T200|Q5T200-2	U1 - MOCK	-0.0016833	-0.0225377	0.982442	1
RTCB	Q9Y3I0	U1 - MOCK	-0.000958036	-0.0224809	0.982486	1
PDS5B	Q9NTI5|Q9NTI5-2	U1 - MOCK	0.00114567	0.0207491	0.983835	1
DDX24	G3V529|Q9GZR7	U1 - MOCK	0.00101215	0.0204438	0.984073	1
CUL3	Q13618|Q13618-2|Q13618-3	U1 - MOCK	0.00133027	0.0196759	0.984671	1
GLDC	P23378	U1 - MOCK	-0.000930958	-0.0187398	0.9854	1
DGAT1	A0A0A0MR74|O75907	U1 - MOCK	-0.00118587	-0.0183819	0.985679	1
SREK1	Q8WXA9-2	U1 - MOCK	-0.00189639	-0.0175297	0.986343	1
YWHAQ	P27348	U1 - MOCK	0.000821302	0.0142795	0.988875	1
CUL1	A0A0C4DGX4|Q13616	U1 - MOCK	-0.000337374	-0.00683474	0.994675	1
PSIP1	O75475	U1 - MOCK	-0.000622849	-0.00666039	0.994811	1
TBC1D5	C9J3F6|Q92609|Q92609-2	U1 - MOCK	0.000423242	0.00643245	0.994988	1
LRRC40	Q9H9A6	U1 - MOCK	-0.000236057	-0.00510338	0.996024	1
GLS	O94925-3	U1 - MOCK	-0.00014602	-0.00161195	0.998744	1
UQCRC1	P31930	U1 - MOCK	-6.25481e-05	-0.00145955	0.998863	1
PCID2	Q5JVF3|Q5JVF3-2|Q5JVF3-3|Q5JVF3-4	U1 - MOCK	-6.47252e-05	-0.0012996	0.998987	1

## Sheet: U1_enzyme_2_nofrac
gene_name	protein_id	comparison	logFC	t	pvalue	fdr
SNRNP70	P08621|P08621-2	U1 - MOCK	2.76932	20.8375	7.11575e-10	9.03239e-14
SF3A1	Q15459	U1 - MOCK	0.568867	13.7038	4.97812e-08	9.03239e-14
SNRPA	P09012	U1 - MOCK	0.709149	11.298	3.3473e-07	9.03239e-14
SNRPD3	P62318|P62318-2	U1 - MOCK	0.6605	11.1012	3.97238e-07	9.03239e-14
SNRPD1	J3QLI9|P62314	U1 - MOCK	0.666195	10.269	8.44069e-07	2.69743e-09
SNRPG	A8MWD9|P62308	U1 - MOCK	2.2813	9.45141	1.86338e-06	0.000506637
SNRPD2	P62316	U1 - MOCK	0.4585	6.85032	3.51495e-05	0.0116105
KDELR1|KDELR2	P24390|P33947	U1 - MOCK	0.806094	5.96591	0.000113958	0.0116105
TAF15	Q92804|Q92804-2	U1 - MOCK	0.359103	5.80394	0.000142959	0.0493373
BAG2	O95816|O95816-2	U1 - MOCK	-0.249786	-5.46357	0.000232976	0.164726
FUS	H3BPE7|P35637|P35637-2	U1 - MOCK	0.276378	5.08061	0.000411588	0.164726
BUB3	O43684|O43684-2	U1 - MOCK	0.185613	4.79038	0.000642422	0.164726
SPTAN1	Q13813|Q13813-3	U1 - MOCK	0.16475	4.78814	0.000644668	0.332226
RBM27|U3KPZ7	Q9P2N5|U3KPZ7	U1 - MOCK	0.275623	4.51603	0.000989378	0.332226
DNAJA2	O60884	U1 - MOCK	0.212453	4.41203	0.00116854	0.332226
PURA	Q00577	U1 - MOCK	0.181255	4.40438	0.00118299	0.332226
FITM2	Q8N6M3	U1 - MOCK	-0.327924	-4.37188	0.00124658	1
PNISR	Q8TF01	U1 - MOCK	-0.196394	-4.34716	0.00129732	1
CSRP1	E9PP21|P21291	U1 - MOCK	0.287378	4.22176	0.00159047	1
AP2B1	A0A087X253|P63010|P63010-2|P63010-3	U1 - MOCK	0.183195	3.89264	0.00274092	1
NCOA5	Q9HCD5	U1 - MOCK	-0.185064	-3.85135	0.00293735	1
PPA2	Q9H2U2|Q9H2U2-2|Q9H2U2-3	U1 - MOCK	-0.182805	-3.84939	0.00294704	1
PABPC4	B1ANR0|Q13310|Q13310-2|Q13310-3	U1 - MOCK	0.201418	3.79921	0.00320653	1
CORO1C	B4E3S0|Q9ULV4|Q9ULV4-2|Q9ULV4-3	U1 - MOCK	0.144773	3.7903	0.00325503	1
CLU	P10909|P10909-2|P10909-4|P10909-5	U1 - MOCK	-0.338463	-3.76687	0.00338629	1
PKM	P14618|P14618-2	U1 - MOCK	0.146033	3.74933	0.0034881	1
SNRPB	A8MT02|J3QLE5|P14678|P14678-2|P14678-3|P63162|P63162-2	U1 - MOCK	0.372657	3.73686	0.00356242	1
ARF3|ARF1	P61204|P84077	U1 - MOCK	0.264773	3.67366	0.00396517	1
KARS	Q15046	U1 - MOCK	0.163735	3.64911	0.00413412	1
SRSF2	Q01130	U1 - MOCK	-0.454291	-3.64124	0.00418986	1
SLC9A3R1	O14745	U1 - MOCK	-0.167052	-3.6062	0.00444751	1
PSAP	C9JIZ6|P07602|P07602-2|P07602-3	U1 - MOCK	-0.320176	-3.60166	0.00448212	1
MTERF4	B4DKD5|B5MBW3|C9JX74|E7EW93|H7C316|Q7Z6M4	U1 - MOCK	-0.166811	-3.58326	0.00462505	1
SORT1	Q99523	U1 - MOCK	-0.158675	-3.55759	0.0048324	1
MET	P08581|P08581-2	U1 - MOCK	0.264275	3.48632	0.00545994	1
RPL19	J3KTE4|J3QR09|P84098	U1 - MOCK	0.34663	3.43871	0.00592552	1
SHMT2	P34897|P34897-2|P34897-3	U1 - MOCK	0.126206	3.43093	0.00600537	1
FKBP4	Q02790	U1 - MOCK	0.134188	3.38813	0.00646497	1
GPC6	Q9Y625	U1 - MOCK	-0.207354	-3.29136	0.00764216	1
GNS	F6S8M0|H7C3P4|P15586|P15586-2	U1 - MOCK	-0.365559	-3.2888	0.00767611	1
RBMX	P38159|P38159-2	U1 - MOCK	0.201527	3.26636	0.0079805	1
SUGP1	Q8IWZ8	U1 - MOCK	0.217897	3.26518	0.00799691	1
C14orf166	Q9Y224	U1 - MOCK	-0.218886	-3.25361	0.00815895	1
ANP32A	H0YN26|P39687	U1 - MOCK	-0.460719	-3.20025	0.00895107	1
ANP32B	Q92688|Q92688-2	U1 - MOCK	-0.376125	-3.18988	0.00911404	1
SSR4	P51571	U1 - MOCK	0.185584	3.1886	0.00913434	1
STXBP2	A0A087WWS7|Q15833|Q15833-2|Q15833-3	U1 - MOCK	0.133681	3.15642	0.00966025	1
PABPN1|BCL2L2	B4DEH8|G3V4T2|Q86U42|Q86U42-2|Q92843-2	U1 - MOCK	0.258081	3.0887	0.0108703	1
THUMPD1	Q9NXG2	U1 - MOCK	-0.12889	-3.08422	0.0109556	1
ATRX	P46100|P46100-4	U1 - MOCK	-0.162363	-3.08123	0.0110129	1
ARF4	P18085	U1 - MOCK	0.288259	3.07746	0.0110855	1
ZNF207	J3QRS9|O43670|O43670-2|O43670-4|X6R4W8	U1 - MOCK	0.265055	3.06929	0.0112448	1
VCP	P55072	U1 - MOCK	0.120671	3.05735	0.0114816	1
GALNT1	Q10472	U1 - MOCK	0.195272	3.03659	0.0119054	1
RPL13	P26373	U1 - MOCK	0.235661	2.99815	0.0127326	1
BLMH	J3KSD8|K7ES02|K7ESE8|Q13867	U1 - MOCK	0.166139	2.99741	0.012749	1
HNRNPUL1	A0A0A0MRA5|B7Z4B8|Q9BUJ2|Q9BUJ2-2|Q9BUJ2-4	U1 - MOCK	0.120706	2.9936	0.0128343	1
GPC3	P51654|P51654-2|P51654-3	U1 - MOCK	-0.183615	-2.98957	0.012925	1
YLPM1	P49750|P49750-3|P49750-4	U1 - MOCK	0.140475	2.97579	0.0132402	1
RAB1B	Q9H0U4	U1 - MOCK	0.263817	2.96307	0.0135381	1
PRDX3	P30048|P30048-2	U1 - MOCK	-0.140193	-2.92503	0.0144698	1
SIRPA	P78324|P78324-4	U1 - MOCK	-0.20649	-2.90295	0.0150402	1
XRCC5	P13010	U1 - MOCK	0.120414	2.88642	0.0154818	1
FNBP4	Q8N3X1|Q8N3X1-2	U1 - MOCK	-0.173451	-2.88222	0.0155959	1
RPL6	Q02878	U1 - MOCK	0.260444	2.86338	0.0161194	1
PPIG	Q13427	U1 - MOCK	-0.346379	-2.82225	0.0173234	1
PDIA3	H7BZJ3|P30101	U1 - MOCK	0.124147	2.811	0.0176684	1
NOP56	O00567	U1 - MOCK	0.116728	2.80694	0.0177947	1
DHX8	F5H658|Q14562	U1 - MOCK	0.320623	2.80492	0.0178576	1
EWSR1	A0A0D9SFL3|B0QYK0|C9JGE3|H7BY36|Q01844|Q01844-2|Q01844-3|Q01844-5|Q01844-6	U1 - MOCK	0.203103	2.79878	0.0180507	1
CALM2|CALM1	E7EMB3|E7ETZ0|G3V361|H0Y7A7|P62158|Q96HY3	U1 - MOCK	-0.519021	-2.79159	0.0182796	1
RPL11	P62913|P62913-2	U1 - MOCK	0.187531	2.78248	0.0185736	1
SNW1	Q13573	U1 - MOCK	0.122844	2.77937	0.0186753	1
AIMP2	Q13155	U1 - MOCK	0.135682	2.77836	0.0187083	1
RPL14	P50914	U1 - MOCK	-0.129582	-2.77328	0.0188755	1
FASN	A0A0U1RQF0|P49327	U1 - MOCK	0.102392	2.75881	0.0193602	1
JAG1	P78504|P78504-2	U1 - MOCK	-0.180733	-2.75818	0.0193818	1
SQSTM1	Q13501	U1 - MOCK	0.196035	2.73083	0.020333	1
ARMC6	Q6NXE6|Q6NXE6-2	U1 - MOCK	-0.146947	-2.72552	0.0205232	1
MORF4L1	B3KTM8|H0YMJ0|Q9UBU8|Q9UBU8-2	U1 - MOCK	0.131652	2.71511	0.020901	1
SERPINA1	P01009	U1 - MOCK	-0.264789	-2.70749	0.021182	1
RBM10	A0A0A0MR66|P98175|P98175-2	U1 - MOCK	0.131716	2.70358	0.0213275	1
CSNK2A1|CSNK2A3	E7EU96|P68400|Q5U5J2|Q8NEV1	U1 - MOCK	0.141813	2.65053	0.0234038	1
NECTIN3	Q9NQS3	U1 - MOCK	-0.191426	-2.63841	0.0239059	1
IGSF1	Q8N6C5|Q8N6C5-2|Q8N6C5-4	U1 - MOCK	-0.241217	-2.63484	0.024056	1
PRKAR2A	P13861	U1 - MOCK	0.112033	2.63339	0.024117	1
MRPL38	Q96DV4	U1 - MOCK	-0.13607	-2.62934	0.0242887	1
FAM3C	Q92520	U1 - MOCK	-0.172707	-2.62509	0.0244698	1
OSBP	P22059	U1 - MOCK	0.107404	2.61268	0.0250071	1
ITGAV	P06756|P06756-2|P06756-3	U1 - MOCK	-0.148354	-2.60918	0.0251609	1
TMEM214	Q6NUQ4|Q6NUQ4-2	U1 - MOCK	0.159921	2.60395	0.0253921	1
SEC62	Q99442	U1 - MOCK	-0.376681	-2.60043	0.0255489	1
EIF5	P55010	U1 - MOCK	0.124457	2.56592	0.0271385	1
ALG1	Q9BT22	U1 - MOCK	0.166117	2.56577	0.0271458	1
PSMC1	P62191|P62191-2	U1 - MOCK	0.103225	2.56452	0.027205	1
LAMP2	P13473|P13473-2|P13473-3	U1 - MOCK	-0.710473	-2.5407	0.0283616	1
COPB2	P35606|P35606-2	U1 - MOCK	0.0949428	2.51781	0.0295189	1
TMEM237	Q96Q45|Q96Q45-2|Q96Q45-3|Q96Q45-5	U1 - MOCK	-0.113365	-2.50913	0.0299699	1
DNAJC8	O75937	U1 - MOCK	0.106464	2.49411	0.0307659	1
DECR1	E5RFV2|E5RJD2|E5RJG7|Q16698|Q16698-2	U1 - MOCK	-0.180927	-2.48089	0.0314835	1
LSM14B	Q9BX40	U1 - MOCK	-0.13102	-2.4704	0.0320651	1
LUC7L	A8MYV2|Q9NQ29|Q9NQ29-2|Q9NQ29-3	U1 - MOCK	0.134781	2.46712	0.032249	1
DDX42	A0A0A0MSJ0|Q86XP3|Q86XP3-2	U1 - MOCK	0.13346	2.46635	0.0322921	1
NUP93	H3BVG0|Q8N1F7	U1 - MOCK	0.108118	2.46566	0.0323314	1
CCT8	P50990	U1 - MOCK	0.0923241	2.45595	0.0328832	1
CSTB	P04080	U1 - MOCK	-0.592772	-2.43681	0.0339985	1
SERPING1	E9PGN7|H9KV48|P05155|P05155-3	U1 - MOCK	-0.17836	-2.43579	0.0340587	1
FKBP10	Q96AY3	U1 - MOCK	-0.125819	-2.43578	0.0340592	1
SDF4	Q9BRK5	U1 - MOCK	-0.176462	-2.43462	0.0341282	1
FKBP11	F8VU90|Q9NYL4|Q9NYL4-2	U1 - MOCK	0.118724	2.43152	0.0343128	1
FLNA	P21333|P21333-2|Q5HY54	U1 - MOCK	0.0893295	2.42773	0.0345403	1
PC	P11498	U1 - MOCK	0.0929766	2.42477	0.0347183	1
ACSL4	O60488|O60488-2	U1 - MOCK	0.0925845	2.42325	0.0348109	1
RPS8	P62241	U1 - MOCK	0.12879	2.42296	0.0348281	1
SRSF5	Q13243	U1 - MOCK	-0.317747	-2.41778	0.0351439	1
SNTB2	Q13425|Q13425-2	U1 - MOCK	-0.101252	-2.41491	0.0353193	1
ATP2A2	P16615	U1 - MOCK	0.0993812	2.41142	0.0355349	1
RCN1	Q15293	U1 - MOCK	-0.194048	-2.40555	0.0358996	1
PTPN11	Q06124|Q06124-2|Q06124-3	U1 - MOCK	0.118039	2.40315	0.0360496	1
COPA	P53621|P53621-2	U1 - MOCK	0.0972838	2.39222	0.0367416	1
UBE2M	P61081	U1 - MOCK	-0.136493	-2.38655	0.0371052	1
NDUFS2	O75306|O75306-2	U1 - MOCK	0.0993752	2.38181	0.0374127	1
RPS6	P62753	U1 - MOCK	0.103029	2.37865	0.0376185	1
ATAD3A	Q9NVI7|Q9NVI7-2	U1 - MOCK	0.094373	2.37798	0.0376619	1
ACAA2	A0A0B4J2A4|P42765	U1 - MOCK	-0.171283	-2.37787	0.0376694	1
MRTO4	Q9UKD2	U1 - MOCK	-0.149315	-2.37724	0.0377106	1
CPSF6	F8WJN3|Q16630|Q16630-2|Q16630-3	U1 - MOCK	0.103192	2.37121	0.0381078	1
PPAT	Q06203	U1 - MOCK	0.172915	2.36559	0.0384813	1
DHX16	A0A140T947|O60231	U1 - MOCK	-0.196769	-2.35962	0.0388824	1
PARP1	P09874|Q5VX85	U1 - MOCK	0.0965864	2.35108	0.0394632	1
NT5DC2	H7C519|Q9H857|Q9H857-2|Q9H857-3|Q9H857-4	U1 - MOCK	0.131096	2.34992	0.0395428	1
SORL1	Q92673	U1 - MOCK	-0.112175	-2.34362	0.0399771	1
MCM4	P33991	U1 - MOCK	0.0890193	2.34351	0.0399846	1
CTNND1	C9JZR2|O60716|O60716-2|O60716-3|O60716-5	U1 - MOCK	-0.111037	-2.3426	0.0400482	1
CAMK2D	D6R938|E9PBG7|E9PF82|Q13557|Q13557-10|Q13557-11|Q13557-6|Q13557-8	U1 - MOCK	0.103567	2.34062	0.0401858	1
VAMP3	Q15836	U1 - MOCK	0.158543	2.32627	0.0411983	1
AMBP	P02760	U1 - MOCK	-0.188764	-2.32494	0.0412932	1
CTCF	P49711|P49711-2	U1 - MOCK	0.193879	2.32474	0.0413073	1
HSPA1B|HSPA1A	A0A0G2JIW1|P0DMV8|P0DMV9	U1 - MOCK	0.100038	2.32292	0.0414384	1
PDLIM5	Q96HC4	U1 - MOCK	0.101043	2.32185	0.0415147	1
EEF1G	P26641|P26641-2	U1 - MOCK	0.113816	2.31423	0.0420664	1
ETFB	P38117	U1 - MOCK	-0.112634	-2.31099	0.0423032	1
TBC1D15	Q8TC07|Q8TC07-2|Q8TC07-3	U1 - MOCK	-0.125284	-2.31076	0.04232	1
CDH2	P19022|P19022-2	U1 - MOCK	-0.135588	-2.30951	0.042412	1
TGOLN2	F8W8W7|J3KQ45|O43493|O43493-2|O43493-3|O43493-5	U1 - MOCK	-0.301133	-2.30697	0.0425988	1
TRA2B	P62995|P62995-3	U1 - MOCK	-0.241052	-2.30582	0.042684	1
KTN1	Q86UP2	U1 - MOCK	0.114146	2.30527	0.0427246	1
KPNA2	P52292	U1 - MOCK	0.124885	2.29333	0.0436167	1
MAT2A	P31153|P31153-2	U1 - MOCK	0.105534	2.29307	0.0436357	1
AGT	P01019	U1 - MOCK	-0.146525	-2.28454	0.0442847	1
DYNC1H1	Q14204	U1 - MOCK	0.108572	2.28298	0.0444039	1
RPS23	P62266	U1 - MOCK	0.12494	2.27277	0.0451949	1
DDX5	P17844|P17844-2	U1 - MOCK	0.192091	2.26941	0.0454577	1
PROSC	O94903	U1 - MOCK	-0.154275	-2.26834	0.045542	1
LMAN2	D6RBV2|Q12907	U1 - MOCK	0.100249	2.26673	0.045669	1
GSTP1	A8MX94|P09211	U1 - MOCK	-0.107404	-2.26567	0.0457523	1
HSP90AB1	P08238	U1 - MOCK	0.100669	2.26423	0.0458661	1
LMNB2	J9JID7|Q03252	U1 - MOCK	0.124162	2.26063	0.0461525	1
POP1	Q99575	U1 - MOCK	-0.0960968	-2.25822	0.0463448	1
MARS	P56192	U1 - MOCK	0.0849973	2.25526	0.0465822	1
EEA1	Q15075	U1 - MOCK	0.0799511	2.25189	0.046854	1
GBA	A0A0G2JLB3|A0A0G2JNZ0|A0A0G2JNZ5|P04062|P04062-2|P04062-3|P04062-4|P04062-5	U1 - MOCK	-0.135586	-2.24596	0.0473356	1
YARS	P54577	U1 - MOCK	-0.0874347	-2.24581	0.0473482	1
SPTBN1	Q01082	U1 - MOCK	0.0783414	2.23669	0.0480987	1
SEC61A1	B4DR61|P61619	U1 - MOCK	0.129537	2.23453	0.0482786	1
CS	A0A0C4DGI3|B4DJV2|O75390	U1 - MOCK	-0.205632	-2.23182	0.0485039	1
AAAS	F8VZ44|H3BU82|Q9NRG9	U1 - MOCK	0.0935019	2.23115	0.0485607	1
HP	P00738	U1 - MOCK	-0.147022	-2.22998	0.0486586	1
SCARB1	B7ZKQ9|Q8WTV0-2|Q8WTV0-4	U1 - MOCK	-0.199841	-2.22418	0.0491474	1
SREK1	Q8WXA9-2	U1 - MOCK	-0.240128	-2.21967	0.0495299	1
RPLP2	P05387	U1 - MOCK	0.157774	2.21717	0.0497444	1
HELLS	A0A0B4J1V9|Q9NRZ9|Q9NRZ9-2|Q9NRZ9-3|Q9NRZ9-5|Q9NRZ9-6	U1 - MOCK	0.133417	2.21619	0.0498276	1
NADK2	Q4G0N4|Q4G0N4-2	U1 - MOCK	0.101915	2.20307	0.0509657	1
SRSF10	O75494|O75494-2	U1 - MOCK	-0.256562	-2.2015	0.051104	1
PRPF40A	O75400|O75400-2|O75400-3	U1 - MOCK	-0.142935	-2.18934	0.0521835	1
EFTUD2	Q15029|Q15029-2|Q15029-3	U1 - MOCK	0.106739	2.18299	0.0527557	1
PAIP1	D6REB4|Q9H074|Q9H074-2|Q9H074-3	U1 - MOCK	0.129618	2.17822	0.0531899	1
RPS6KA3	P51812	U1 - MOCK	0.100666	2.17645	0.0533514	1
SLC27A4	Q6P1M0	U1 - MOCK	0.102403	2.17436	0.0535437	1
ABHD12	Q8N2K0|Q8N2K0-2	U1 - MOCK	0.10964	2.15742	0.0551217	1
SRSF1	J3KTL2|Q07955	U1 - MOCK	0.0895694	2.15584	0.0552718	1
TMED10	P49755	U1 - MOCK	-0.0799554	-2.15318	0.0555244	1
AIMP1	Q12904|Q12904-2	U1 - MOCK	0.0976895	2.14854	0.0559675	1
IPO9	Q96P70	U1 - MOCK	0.13583	2.14808	0.0560111	1
DPYSL2	Q16555|Q16555-2	U1 - MOCK	0.0853615	2.14692	0.0561232	1
APLP2	Q06481|Q06481-2|Q06481-3|Q06481-4|Q06481-5|Q06481-6	U1 - MOCK	-0.172901	-2.14677	0.0561368	1
DPP3	G3V180|G3V1D3|Q9NY33	U1 - MOCK	0.087431	2.1459	0.0562211	1
KIF1C	O43896	U1 - MOCK	0.163181	2.14485	0.0563225	1
YES1	J3QRU1|P07947	U1 - MOCK	-0.119815	-2.14484	0.0563227	1
ASGR2	P07307	U1 - MOCK	-0.111699	-2.1446	0.0563458	1
SLC30A1	Q9Y6M5	U1 - MOCK	-0.146981	-2.14314	0.0564873	1
RPL18	G3V203|Q07020	U1 - MOCK	0.245519	2.13911	0.0568785	1
GPR107	Q5VW38-2	U1 - MOCK	-0.164066	-2.13777	0.0570085	1
GNPAT	O15228|O15228-2|Q5TBH8	U1 - MOCK	-0.14406	-2.1371	0.0570745	1
CACYBP	Q9HB71	U1 - MOCK	0.120128	2.13143	0.0576309	1
CANX	P27824|P27824-2	U1 - MOCK	0.0951823	2.1312	0.0576537	1
ALDH18A1	P54886|P54886-2	U1 - MOCK	0.0939705	2.11892	0.0588774	1
AHCY	P23526	U1 - MOCK	0.116947	2.11883	0.0588856	1
EIF5A	I3L397|I3L504|P63241|P63241-2	U1 - MOCK	-0.0974952	-2.11819	0.0589502	1
SLC25A1	P53007	U1 - MOCK	0.26778	2.11228	0.0595491	1
SLC38A2	Q96QD8|Q96QD8-2	U1 - MOCK	0.28165	2.11203	0.0595741	1
FADS2	O95864	U1 - MOCK	0.144453	2.1094	0.0598427	1
ZC3H14	Q6PJT7|Q6PJT7-2|Q6PJT7-5	U1 - MOCK	0.117978	2.10756	0.0600306	1
GEMIN5	Q8TEQ6	U1 - MOCK	0.0744401	2.10019	0.06079	1
RNF149	Q8NC42	U1 - MOCK	-0.14633	-2.09447	0.061387	1
SNRPA1	P09661	U1 - MOCK	-0.108285	-2.09104	0.061747	1
PSMC5	P62195|P62195-2	U1 - MOCK	0.0895654	2.09065	0.0617878	1
AP3B1	O00203|O00203-3	U1 - MOCK	-0.153825	-2.0864	0.0622375	1
FGG	C9JC84|C9JEU5|C9JU00|P02679|P02679-2	U1 - MOCK	0.118555	2.07922	0.0630024	1
MDH1	P40925|P40925-2|P40925-3	U1 - MOCK	-0.112558	-2.07188	0.0637949	1
CD46	P15529-16|P15529-2|P15529-3|P15529-4|P15529-5|P15529-6|P15529-7	U1 - MOCK	-0.150609	-2.06878	0.0641331	1
RDX	P35241|P35241-5	U1 - MOCK	0.0949436	2.06785	0.0642342	1
PRPF8	Q6P2Q9	U1 - MOCK	0.0858063	2.06422	0.0646323	1
PAF1	Q8N7H5	U1 - MOCK	-0.118559	-2.06163	0.0649177	1
LEO1	Q8WVC0	U1 - MOCK	-0.148567	-2.05798	0.0653214	1
CLTC	A0A087WVQ6|Q00610|Q00610-2	U1 - MOCK	0.0748313	2.04876	0.0663531	1
DNAJC5	Q9H3Z4|Q9H3Z4-2	U1 - MOCK	-0.283236	-2.0406	0.067278	1
VAPB	O95292	U1 - MOCK	0.0812151	2.03777	0.0676017	1
YBX3	P16989|P16989-2|P16989-3	U1 - MOCK	0.310978	2.03179	0.0682908	1
TMEM57	Q8N5G2	U1 - MOCK	0.0809764	2.02913	0.0685996	1
SDHA	P31040|P31040-2	U1 - MOCK	0.0886942	2.02364	0.0692409	1
HEATR3	Q7Z4Q2|Q7Z4Q2-2	U1 - MOCK	0.117802	2.01521	0.0702362	1
PTPN1	B4DSN5|P18031	U1 - MOCK	0.0736255	2.0134	0.0704527	1
TRA2A	Q13595|Q13595-3|Q13595-4	U1 - MOCK	-0.248392	-2.01055	0.070793	1
RBM5	P52756	U1 - MOCK	0.102438	2.00862	0.0710244	1
GATB	D6REA0|O75879	U1 - MOCK	-0.101556	-2.007	0.0712194	1
FBXO22	H3BTH6|Q8NEZ5	U1 - MOCK	-0.103591	-1.995	0.0726784	1
PFKM	P08237|P08237-2	U1 - MOCK	0.0977954	1.99456	0.0727318	1
ATP1B1	P05026|P05026-2	U1 - MOCK	-0.165206	-1.99374	0.0728329	1
CAND1	Q86VP6|Q86VP6-2	U1 - MOCK	-0.0798108	-1.99224	0.0730179	1
SYPL1	C9JYN0|Q16563-2	U1 - MOCK	-0.232692	-1.992	0.0730471	1
TRMT6	Q9UJA5|Q9UJA5-2|Q9UJA5-3	U1 - MOCK	0.0764372	1.98679	0.0736922	1
MYH9	P35579	U1 - MOCK	0.0781821	1.98527	0.0738823	1
ITGB1	P05556	U1 - MOCK	-0.128223	-1.98522	0.073888	1
PVR	A0A0A0MSA9|A0A0C4DG49|P15151|P15151-2|P15151-3|P15151-4	U1 - MOCK	-0.263046	-1.98432	0.074	1
IWS1	Q96ST2|Q96ST2-3	U1 - MOCK	-0.18623	-1.98314	0.0741483	1
SLK	Q9H2G2|Q9H2G2-2	U1 - MOCK	-0.121018	-1.97246	0.0754951	1
HTATSF1	O43719	U1 - MOCK	-0.246292	-1.96948	0.0758755	1
PRPF38B	Q5VTL8	U1 - MOCK	-0.0941291	-1.96706	0.0761849	1
RPL32	D3YTB1|F8W727|P62910	U1 - MOCK	-0.120742	-1.96463	0.0764971	1
ALDH7A1	P49419|P49419-2	U1 - MOCK	0.0973825	1.95628	0.0775805	1
GLDC	P23378	U1 - MOCK	0.0969456	1.95148	0.0782093	1
AKAP1	Q92667	U1 - MOCK	0.0832075	1.94366	0.079243	1
BAZ1B	Q9UIG0|Q9UIG0-2	U1 - MOCK	0.144648	1.94289	0.0793465	1
PROM1	O43490|O43490-2|O43490-4|O43490-7	U1 - MOCK	-0.154916	-1.9351	0.0803907	1
RACK1	P63244	U1 - MOCK	0.0859813	1.93337	0.0806243	1
KIF2C	Q99661|Q99661-2	U1 - MOCK	0.0904185	1.93148	0.0808805	1
CKAP4	Q07065	U1 - MOCK	0.0826663	1.93132	0.0809014	1
EPB41	P11171|P11171-2|P11171-3|P11171-4|P11171-5|P11171-6|Q4VB86	U1 - MOCK	-0.173455	-1.92635	0.0815794	1
ORM2	P19652	U1 - MOCK	-0.0996469	-1.9249	0.0817772	1
COPG1	Q9Y678	U1 - MOCK	0.0823252	1.92383	0.0819241	1
HSD17B11	D6RCD0|Q8NBQ5	U1 - MOCK	0.182222	1.92362	0.081953	1
HGD	Q93099	U1 - MOCK	-0.0995753	-1.91689	0.0828824	1
TTLL12	Q14166	U1 - MOCK	-0.117825	-1.9143	0.0832424	1
AHSG	C9JV77|P02765	U1 - MOCK	-0.120002	-1.91245	0.0835003	1
CYP51A1	A0A0C4DFL7|Q16850|Q16850-2	U1 - MOCK	0.0844431	1.91042	0.083785	1
USP10	Q14694|Q14694-2|Q14694-3	U1 - MOCK	0.0914962	1.91026	0.0838069	1
RPL4	P36578	U1 - MOCK	0.158561	1.90456	0.0846094	1
SMTN	A0A087WVP4|P53814|P53814-5|P53814-6	U1 - MOCK	0.0830447	1.90132	0.0850689	1
DDX46	A0A0C4DG89|Q7L014	U1 - MOCK	-0.279226	-1.90022	0.0852261	1
CDH17	Q12864	U1 - MOCK	-0.145239	-1.89997	0.0852607	1
HSP90AA1	P07900|P07900-2	U1 - MOCK	0.102101	1.89918	0.0853734	1
NPC1	O15118	U1 - MOCK	-0.272992	-1.89871	0.0854408	1
TWF1	Q12792|Q12792-3|Q12792-4	U1 - MOCK	-0.107428	-1.8898	0.0867211	1
GMPS	P49915	U1 - MOCK	0.0904574	1.88966	0.0867418	1
LAMC1	P11047	U1 - MOCK	-0.164658	-1.88789	0.0869982	1
PFN1	P07737	U1 - MOCK	0.0911036	1.88762	0.0870376	1
GPKOW	Q92917	U1 - MOCK	-0.0878637	-1.88688	0.0871456	1
PCBP2	Q15366|Q15366-2|Q15366-3|Q15366-6	U1 - MOCK	-0.229828	-1.88113	0.0879856	1
ATP6AP1	A0A0C4DGX8|Q15904	U1 - MOCK	-0.233138	-1.87969	0.0881971	1
PPFIA1	Q13136|Q13136-2	U1 - MOCK	0.119568	1.87946	0.0882296	1
FXR2	P51116	U1 - MOCK	0.0855575	1.87885	0.0883195	1
DNAJC7	Q99615	U1 - MOCK	0.0818909	1.87493	0.0888986	1
DDX17	H3BLZ8	U1 - MOCK	0.121025	1.87269	0.0892307	1
FLII	Q13045|Q13045-3	U1 - MOCK	0.0796826	1.87112	0.089465	1
TXLNG	Q9NUQ3|Q9NUQ3-2	U1 - MOCK	0.299261	1.86854	0.0898491	1
EIF3H	B3KS98|O15372	U1 - MOCK	0.077853	1.86674	0.0901185	1
CCNK	O75909|O75909-4	U1 - MOCK	0.176334	1.86599	0.0902321	1
NPTN	Q9Y639|Q9Y639-1	U1 - MOCK	-0.259325	-1.86596	0.0902368	1
CADM4	Q8NFZ8	U1 - MOCK	-0.16691	-1.86362	0.0905875	1
NMT1	P30419	U1 - MOCK	0.10236	1.86228	0.0907905	1
EZR	E7EQR4|P15311	U1 - MOCK	0.0740373	1.85987	0.091155	1
SF1	Q15637|Q15637-2|Q15637-3|Q15637-4|Q15637-5|Q15637-6	U1 - MOCK	0.091651	1.85881	0.0913153	1
IK	Q13123	U1 - MOCK	0.0878786	1.858	0.0914386	1
ALCAM	Q13740-2	U1 - MOCK	-0.268011	-1.85595	0.0917505	1
RPL7A	P62424	U1 - MOCK	-0.0925205	-1.85585	0.0917652	1
EPRS	P07814	U1 - MOCK	0.0701142	1.85505	0.0918885	1
BRD3	Q15059	U1 - MOCK	-0.165113	-1.84576	0.0933164	1
ATP5B	H0YH81|P06576	U1 - MOCK	0.0836527	1.84548	0.0933605	1
RTF1	Q92541	U1 - MOCK	-0.148756	-1.84521	0.093401	1
EIF2D	P41214	U1 - MOCK	0.106491	1.84123	0.09402	1
ELAC2	G5E9D5|Q9BQ52|Q9BQ52-4	U1 - MOCK	0.0760462	1.8339	0.0951702	1
LARP1	Q6PKG0	U1 - MOCK	0.143078	1.83353	0.0952274	1
RAB21	Q9UL25	U1 - MOCK	0.098504	1.82489	0.0966001	1
EEF2	P13639	U1 - MOCK	0.0793143	1.82435	0.0966857	1
MTCH2	Q9Y6C9	U1 - MOCK	0.110935	1.82092	0.0972371	1
ZC3H11A	E9PQ61|O75152	U1 - MOCK	0.200365	1.81924	0.0975066	1
GOLM1	Q8NBJ4|Q8NBJ4-2	U1 - MOCK	-0.2362	-1.81902	0.0975419	1
CPSF7	F5H669|Q8N684|Q8N684-2|Q8N684-3	U1 - MOCK	0.129246	1.81657	0.097939	1
ANPEP	P15144	U1 - MOCK	-0.204803	-1.81541	0.0981265	1
AARS2	Q5JTZ9	U1 - MOCK	-0.117239	-1.8123	0.0986312	1
UFL1	O94874	U1 - MOCK	0.0736093	1.8082	0.0993025	1
PATL1	Q86TB9|Q86TB9-4	U1 - MOCK	0.100844	1.80785	0.0993597	1
TRAM1	G3XAN4|Q15629|Q15629-2	U1 - MOCK	0.232297	1.80667	0.0995537	1
CTR9	Q6PD62	U1 - MOCK	-0.109512	-1.80645	0.0995884	1
ARGLU1	Q9NWB6	U1 - MOCK	-0.204954	-1.80558	0.0997316	1
FLRT3	Q9NZU0	U1 - MOCK	-0.127122	-1.80546	0.0997513	1
HADHA	P40939	U1 - MOCK	0.0809501	1.80267	0.100211	1
RTN4	F8W914|Q9NQC3|Q9NQC3-2|Q9NQC3-5	U1 - MOCK	0.14568	1.8013	0.100439	1
RPS14	P62263	U1 - MOCK	0.156939	1.80116	0.100461	1
NELFE	A0A0A0MSN9|A0A0A0MT02|A0A0G2JI50|E9PD43|P18615|P18615-3	U1 - MOCK	-0.125443	-1.79996	0.100661	1
DAG1	Q14118	U1 - MOCK	-0.195936	-1.79088	0.102178	1
KLB	Q86Z14	U1 - MOCK	0.143642	1.78796	0.102672	1
UBAP2L	Q14157-5	U1 - MOCK	0.109018	1.78439	0.103275	1
POLR2B	C9J2Y9|C9J4M6|P30876	U1 - MOCK	-0.106846	-1.78088	0.103874	1
RPS11	P62280	U1 - MOCK	0.0831411	1.77815	0.104341	1
DLD	E9PEX6|P09622|P09622-3	U1 - MOCK	0.115751	1.77797	0.104373	1
SDC1	P18827	U1 - MOCK	-0.568977	-1.77766	0.104425	1
CCNL1	Q9UK58|Q9UK58-6	U1 - MOCK	-0.264989	-1.77562	0.104776	1
TBL2	E9PF19|Q9Y4P3	U1 - MOCK	0.152103	1.775	0.104882	1
MAP1A	E9PGC8|P78559|P78559-2	U1 - MOCK	-0.081424	-1.77344	0.105153	1
STT3B	Q8TCJ2	U1 - MOCK	0.0915582	1.76863	0.105986	1
ARF5	C9J1Z8|P84085	U1 - MOCK	0.178455	1.76761	0.106164	1
PTGFRN	Q9P2B2	U1 - MOCK	-0.181795	-1.76557	0.106519	1
SMARCA4	A0A0A0MT49|P51532|P51532-2|P51532-3|P51532-4|P51532-5|Q9HBD4	U1 - MOCK	-0.104111	-1.76481	0.106653	1
NTPCR	Q5TDF0|Q9BSD7	U1 - MOCK	0.124634	1.76421	0.106757	1
RPS20	P60866|P60866-2	U1 - MOCK	-0.13245	-1.76183	0.107174	1
U2SURP	O15042|O15042-2	U1 - MOCK	-0.25634	-1.75856	0.107752	1
TGFBR2	P37173|P37173-2	U1 - MOCK	0.100972	1.75439	0.108489	1
MRPL19	P49406	U1 - MOCK	0.134167	1.75274	0.108783	1
CUL1	A0A0C4DGX4|Q13616	U1 - MOCK	0.0864584	1.75153	0.108999	1
XPOT	O43592	U1 - MOCK	-0.116222	-1.75071	0.109145	1
WDR11	Q9BZH6	U1 - MOCK	-0.186217	-1.74978	0.109311	1
SFPQ	P23246	U1 - MOCK	0.115728	1.74589	0.11001	1
ACAA1	C9JDE9|H7C131|P09110	U1 - MOCK	-0.0926579	-1.74446	0.110267	1
PRKDC	P78527	U1 - MOCK	0.101231	1.74386	0.110375	1
CLIC1	O00299	U1 - MOCK	-0.14758	-1.74042	0.110997	1
USO1	O60763|O60763-2	U1 - MOCK	0.0758348	1.73838	0.111368	1
LARP7	Q4G0J3|Q4G0J3-3	U1 - MOCK	0.193485	1.73181	0.112569	1
NONO	Q15233	U1 - MOCK	0.0975207	1.73147	0.112633	1
CDC73	Q6P1J9	U1 - MOCK	-0.0932444	-1.7314	0.112645	1
DDX47	Q9H0S4|Q9H0S4-2	U1 - MOCK	0.122089	1.7305	0.112811	1
PSMD1	A0A087WW66|Q99460|Q99460-2	U1 - MOCK	0.0621339	1.7297	0.112959	1
TCOF1	Q13428|Q13428-3|Q13428-4|Q13428-7	U1 - MOCK	-0.19626	-1.72843	0.113192	1
ESYT1	Q9BSJ8|Q9BSJ8-2	U1 - MOCK	0.109291	1.72407	0.114	1
PGM2	Q96G03	U1 - MOCK	-0.127293	-1.72235	0.11432	1
MTTP	E9PBP6|P55157	U1 - MOCK	0.0873343	1.72162	0.114456	1
RPAP3	Q9H6T3|Q9H6T3-2	U1 - MOCK	0.0920196	1.72149	0.11448	1
GLTSCR2	Q9NZM5	U1 - MOCK	-0.114116	-1.71729	0.115267	1
RPL35A	C9K025|F8WB72|F8WBS5|P18077	U1 - MOCK	-0.106283	-1.71694	0.115333	1
VRK1	Q99986	U1 - MOCK	0.0713094	1.71577	0.115553	1
TRAP1	Q12931|Q12931-2	U1 - MOCK	0.0913406	1.71425	0.115839	1
DDX6	P26196	U1 - MOCK	0.132832	1.71254	0.116162	1
PNN	Q9H307	U1 - MOCK	-0.176986	-1.70756	0.117107	1
MEPCE	Q7L2J0	U1 - MOCK	0.102365	1.70676	0.117258	1
CDV3	Q9UKY7|Q9UKY7-2	U1 - MOCK	0.0907431	1.70085	0.118391	1
ADGRL2	B1ALU1|B1ALU3|H0Y5C0|O95490|O95490-2|O95490-5|O95490-6|O95490-7	U1 - MOCK	-0.167351	-1.70012	0.11853	1
RPL10A	P62906	U1 - MOCK	0.0682872	1.69816	0.118908	1
MLLT4	A8MQ02|J3KN01|P55196|P55196-1|P55196-5	U1 - MOCK	-0.118239	-1.69775	0.118987	1
RAB7A	P51149	U1 - MOCK	0.0682335	1.69653	0.119223	1
GTF2I	P78347|P78347-2|P78347-3|P78347-4	U1 - MOCK	0.0758746	1.69237	0.12003	1
NOLC1	A0A0A0MRM9|Q14978|Q14978-2|Q14978-3	U1 - MOCK	-0.218081	-1.69207	0.120089	1
RPN2	P04844|P04844-2	U1 - MOCK	0.0668854	1.68443	0.121585	1
XRN2	Q9H0D6|Q9H0D6-2	U1 - MOCK	0.0923518	1.6841	0.121651	1
GSTO1	P78417|P78417-2|P78417-3|Q5TA01|Q5TA02	U1 - MOCK	-0.116598	-1.68371	0.121727	1
LARS	Q9P2J5	U1 - MOCK	0.0707515	1.68232	0.122002	1
ANP32E	Q9BTT0	U1 - MOCK	-0.335534	-1.67882	0.122694	1
TMX2	Q9Y320|Q9Y320-2	U1 - MOCK	0.0699079	1.67533	0.123388	1
YTHDC1	J3QR07	U1 - MOCK	-0.089326	-1.67351	0.123753	1
TOMM40	O96008|O96008-2	U1 - MOCK	-0.113839	-1.67316	0.123824	1
RPL37A	P61513	U1 - MOCK	0.0929137	1.67288	0.12388	1
EPS8	Q12929	U1 - MOCK	-0.0821168	-1.67261	0.123932	1
RPL21	P46778	U1 - MOCK	-0.501716	-1.67031	0.124394	1
PABPC1	P11940	U1 - MOCK	0.0969519	1.66963	0.124531	1
G3BP2	Q9UN86|Q9UN86-2	U1 - MOCK	0.0777228	1.66864	0.124732	1
RPN1	P04843	U1 - MOCK	0.0621636	1.66861	0.124737	1
RPS25	P62851	U1 - MOCK	0.0814226	1.66824	0.12481	1
METTL7B	A0A087WZT2|Q6UX53	U1 - MOCK	0.0997469	1.66734	0.124993	1
EIF5B	A0A087WUT6|O60841	U1 - MOCK	-0.254134	-1.66588	0.125287	1
TMEM165	Q9HC07|Q9HC07-2|V9GY93	U1 - MOCK	0.133221	1.66438	0.125591	1
ATP5O	P48047	U1 - MOCK	-0.121711	-1.66425	0.125618	1
WDR43	Q15061	U1 - MOCK	-0.178627	-1.66304	0.125864	1
CIRBP	D6W5Y5|K7EMY9|K7EPM4|K7EQR7|Q14011|Q14011-2	U1 - MOCK	0.130488	1.65964	0.126557	1
DDX50	Q9BQ39	U1 - MOCK	-0.0957713	-1.65809	0.126873	1
DHCR7	Q9UBM7	U1 - MOCK	0.0978515	1.6523	0.128062	1
SLC16A7	O60669	U1 - MOCK	-0.076914	-1.64559	0.129453	1
CORO1B	Q9BR76	U1 - MOCK	0.0868047	1.64435	0.129712	1
PLXNB2	O15031	U1 - MOCK	-0.0834747	-1.64355	0.129879	1
MCM2	H0Y8E6|P49736	U1 - MOCK	0.0697724	1.64271	0.130053	1
CUL2	A0A0A0MTN0|Q13617|Q13617-2	U1 - MOCK	0.0691706	1.64239	0.13012	1
HNRNPF	P52597	U1 - MOCK	0.178532	1.64108	0.130395	1
GNPTG	Q9UJJ9	U1 - MOCK	-0.101665	-1.63943	0.130741	1
MCAM	P43121	U1 - MOCK	-0.151561	-1.63854	0.130928	1
AURKA	A3KFJ0|O14965|Q5QPD4	U1 - MOCK	-0.118667	-1.63762	0.131122	1
RP2	O75695	U1 - MOCK	-0.0633756	-1.63476	0.131726	1
BAIAP2L1	Q9UHR4	U1 - MOCK	-0.0585337	-1.63176	0.132362	1
ASCC2	Q9H1I8|Q9H1I8-3	U1 - MOCK	0.0905889	1.63094	0.132537	1
TOMM70	O94826	U1 - MOCK	0.0726132	1.6308	0.132566	1
SMPDL3B	F8VWW8|Q92485	U1 - MOCK	-0.0928633	-1.63023	0.132687	1
ATP6V0A1	B7Z2A9|B7Z641|Q93050|Q93050-1|Q93050-3	U1 - MOCK	-0.119212	-1.62632	0.133522	1
MYH14	Q7Z406|Q7Z406-2|Q7Z406-6	U1 - MOCK	0.0982244	1.62562	0.133673	1
ORM1	P02763	U1 - MOCK	-0.209772	-1.62557	0.133682	1
LIPC	E7EUJ1|E7EUK6|P11150	U1 - MOCK	0.0979559	1.62195	0.134461	1
SCAMP2	O15127	U1 - MOCK	-0.0583435	-1.61548	0.135862	1
PRDX1	A0A0A0MSI0|Q06830	U1 - MOCK	0.0696751	1.61405	0.136172	1
NACA	E9PAV3-2	U1 - MOCK	0.106508	1.60959	0.137147	1
ANXA2	P07355|P07355-2	U1 - MOCK	0.0820332	1.60887	0.137304	1
ADD3	A0A087WX08|Q9UEY8|Q9UEY8-2	U1 - MOCK	0.103625	1.6072	0.137671	1
GRHPR	Q9UBQ7	U1 - MOCK	-0.0881388	-1.60196	0.138827	1
CKAP5	Q14008|Q14008-2|Q14008-3	U1 - MOCK	0.061919	1.59731	0.139861	1
ALDH6A1	Q02252|Q02252-2	U1 - MOCK	0.096368	1.59679	0.139978	1
AIP	E9PMH2|O00170	U1 - MOCK	-0.0758688	-1.5917	0.141119	1
DHX57	Q6P158	U1 - MOCK	0.0652938	1.58303	0.143079	1
FSCN1	Q16658	U1 - MOCK	0.0948197	1.57996	0.143779	1
DSG2	Q14126	U1 - MOCK	-0.0840384	-1.57633	0.144611	1
SLC25A5	P05141	U1 - MOCK	0.0892327	1.57446	0.145042	1
AHCYL1	O43865	U1 - MOCK	0.0586241	1.57376	0.145202	1
RPS7	P62081	U1 - MOCK	0.106038	1.57234	0.145531	1
SRI	C9J0K6|P30626|P30626-2|P30626-3	U1 - MOCK	-0.0598568	-1.57021	0.146024	1
LUZP1	Q86V48|Q86V48-2|Q86V48-3	U1 - MOCK	-0.120429	-1.56901	0.146302	1
RCN2	H0YL43|Q14257|Q14257-2	U1 - MOCK	0.182567	1.56808	0.146518	1
USP7	H3BND8|Q93009|Q93009-3	U1 - MOCK	0.0762935	1.56396	0.147477	1
MCM3	P25205|P25205-2	U1 - MOCK	0.0580218	1.56337	0.147615	1
HMGB1	P09429	U1 - MOCK	-0.238672	-1.56268	0.147776	1
SCARB2	Q14108	U1 - MOCK	-0.29675	-1.56134	0.148091	1
RPL24	P83731	U1 - MOCK	0.108413	1.56018	0.148364	1
HECTD1	A0A087X2H1|Q9ULT8	U1 - MOCK	0.0804128	1.55371	0.14989	1
PCNA	P12004	U1 - MOCK	-0.101465	-1.55251	0.150175	1
VASN	Q6EMK4	U1 - MOCK	-0.0926212	-1.54879	0.15106	1
ACACA	Q13085|Q13085-2|Q13085-3|Q13085-4	U1 - MOCK	-0.0725459	-1.54752	0.151363	1
HNMT	P50135	U1 - MOCK	-0.0921267	-1.54529	0.151897	1
CKB	P12277	U1 - MOCK	-0.103532	-1.54239	0.152594	1
ACTN4	O43707	U1 - MOCK	0.0637408	1.54058	0.15303	1
ARHGEF2	Q92974|Q92974-2|Q92974-3|V9GYM8	U1 - MOCK	0.0870541	1.54039	0.153077	1
PSMD12	O00232|O00232-2	U1 - MOCK	-0.0980529	-1.5389	0.153437	1
SAFB2	Q14151	U1 - MOCK	0.0790265	1.53457	0.154488	1
SERPINH1	P50454	U1 - MOCK	0.0713195	1.53422	0.154575	1
SLC39A14	Q15043|Q15043-2|Q15043-3	U1 - MOCK	-0.104694	-1.53342	0.154768	1
PPA1	Q15181	U1 - MOCK	0.0976738	1.53208	0.155096	1
CDK11B|CDC2L1	A0A0D9SEI3|A0A0D9SEN2|A0A0D9SER5|B7ZVY7|J3QR44|P21127|P21127-2|P21127-3|P21127-8	U1 - MOCK	-0.168723	-1.52851	0.155968	1
SSRP1	Q08945	U1 - MOCK	-0.205699	-1.52847	0.15598	1
THRAP3	Q9Y2W1	U1 - MOCK	-0.18917	-1.528	0.156096	1
TCERG1	O14776|O14776-2	U1 - MOCK	0.0743992	1.52707	0.156324	1
GFM1	Q96RP9|Q96RP9-2	U1 - MOCK	-0.0725042	-1.52552	0.156704	1
PPP1CA	E9PMD7|P62136	U1 - MOCK	0.109585	1.52293	0.157344	1
ABCD3	P28288	U1 - MOCK	-0.0622166	-1.51557	0.159173	1
SEC22B	O75396	U1 - MOCK	0.0715831	1.51538	0.159222	1
NPM1	P06748	U1 - MOCK	0.0796749	1.51509	0.159292	1
AKAP8	O43823	U1 - MOCK	0.0828914	1.51491	0.159338	1
PDHA1	P08559|P08559-2|P08559-3|P08559-4	U1 - MOCK	0.0899266	1.51199	0.160069	1
CUL3	Q13618|Q13618-2|Q13618-3	U1 - MOCK	0.10214	1.51075	0.160382	1
YWHAQ	P27348	U1 - MOCK	-0.0868097	-1.50931	0.160743	1
EIF3D	O15371|O15371-2	U1 - MOCK	0.145439	1.50919	0.160773	1
PRPF4B	Q13523	U1 - MOCK	-0.169426	-1.50637	0.161487	1
DHX15	O43143	U1 - MOCK	0.0582789	1.50631	0.161501	1
SART3	Q15020|Q15020-4	U1 - MOCK	0.0808897	1.50626	0.161514	1
MTPAP	Q9NVV4	U1 - MOCK	-0.0633308	-1.50469	0.161912	1
CYB5A	P00167|P00167-2	U1 - MOCK	0.0900273	1.50348	0.162219	1
HSPA5	P11021	U1 - MOCK	0.0755196	1.50263	0.162435	1
IKBKAP	O95163	U1 - MOCK	-0.0584187	-1.50191	0.162618	1
RPL30	P62888	U1 - MOCK	0.0907187	1.49804	0.163605	1
DNAJC2	Q99543	U1 - MOCK	0.0676602	1.49769	0.163693	1
STAU1	O95793|O95793-2	U1 - MOCK	0.0746054	1.49557	0.164238	1
EIF1AY|EIF1AX	A6NJH9|O14602|P47813	U1 - MOCK	-0.101486	-1.49522	0.164328	1
HNRNPK	P61978|P61978-2|P61978-3	U1 - MOCK	0.0963556	1.49422	0.164584	1
KIAA1524	A0A087X211|Q8TCG1|Q8TCG1-2	U1 - MOCK	0.110625	1.49193	0.165174	1
STT3A	P46977	U1 - MOCK	0.101304	1.49098	0.165419	1
CLASP2	A0A0U1RQI6|E3W994|E7ERI8|E7EW49|J3KR49|O75122|O75122-3	U1 - MOCK	-0.107292	-1.48999	0.165675	1
RPL17	J3KRX5|P18621	U1 - MOCK	0.0702309	1.48753	0.166313	1
CAPRIN1	Q14444|Q14444-2	U1 - MOCK	0.077978	1.48652	0.166575	1
PACSIN2	A0A0U1RR22|Q9UNF0|Q9UNF0-2	U1 - MOCK	0.0957058	1.48529	0.166893	1
SPATS2	Q86XZ4	U1 - MOCK	0.106041	1.48295	0.167504	1
TMEM33	D6RAA6|P57088	U1 - MOCK	0.101146	1.48158	0.167863	1
EIF3I	Q13347	U1 - MOCK	-0.0613861	-1.47857	0.168652	1
CNOT2	F8VP97|F8VV52|F8W145|Q9NZN8|Q9NZN8-4	U1 - MOCK	-0.0683594	-1.47718	0.169017	1
ADRM1	Q16186	U1 - MOCK	-0.0822635	-1.47653	0.169189	1
WASF2	Q9Y6W5	U1 - MOCK	-0.122596	-1.47233	0.170295	1
HSD17B10	Q5H928|Q99714|Q99714-2	U1 - MOCK	-0.127362	-1.47084	0.170693	1
TRIM28	Q13263|Q13263-2	U1 - MOCK	0.0578024	1.47082	0.170696	1
CLINT1	Q14677|Q14677-2|Q14677-3	U1 - MOCK	-0.0849405	-1.47052	0.170776	1
NXF1	Q9UBU9	U1 - MOCK	0.0699541	1.46884	0.171223	1
GPT2	Q8TD30	U1 - MOCK	-0.0736798	-1.4656	0.172088	1
LMNB1	P20700	U1 - MOCK	0.109282	1.46346	0.172659	1
SMN1	E7EQZ4|Q16637|Q16637-2|Q16637-3|Q16637-4	U1 - MOCK	0.0658569	1.45985	0.17363	1
TRMT1	K7EQQ8|Q9NXH9|Q9NXH9-2	U1 - MOCK	-0.0822215	-1.45629	0.174591	1
MRPS11	P82912|P82912-2	U1 - MOCK	0.0813115	1.45475	0.175007	1
KIF11	P52732	U1 - MOCK	-0.066776	-1.45095	0.176039	1
HP1BP3	Q5SSJ5	U1 - MOCK	0.0665739	1.44731	0.177033	1
XRCC6	P12956	U1 - MOCK	0.0587047	1.44279	0.178275	1
HNRNPA1	F8W6I7|P09651|P09651-2	U1 - MOCK	0.187344	1.44144	0.178646	1
NFKB1	P19838|P19838-2|P19838-3	U1 - MOCK	0.0908622	1.43733	0.179783	1
MRPL45	A0A087WU62|A0A087X2D5|A0A0G2JMS5|Q9BRJ2	U1 - MOCK	0.135291	1.43604	0.180142	1
BCLAF1	E9PK91|Q9NYF8|Q9NYF8-2|Q9NYF8-3	U1 - MOCK	-0.157748	-1.43546	0.180303	1
DHX9	Q08211	U1 - MOCK	0.0710966	1.43491	0.180456	1
MAP4	E7EVA0|P27816	U1 - MOCK	0.0822174	1.43362	0.180815	1
RBM12B	Q8IXT5	U1 - MOCK	0.0704719	1.43253	0.181119	1
EDC4	Q6P2E9	U1 - MOCK	0.213131	1.43213	0.181231	1
PLIN3	O60664|O60664-3|O60664-4	U1 - MOCK	-0.151646	-1.42947	0.181976	1
ACTN1	P12814|P12814-2|P12814-3|P12814-4	U1 - MOCK	0.0747809	1.42854	0.182236	1
LBR	Q14739	U1 - MOCK	0.0661362	1.42758	0.182507	1
RAB32	Q13637	U1 - MOCK	-0.0625966	-1.42592	0.182973	1
MYL6	B7Z6Z4|F8VPF3|F8W1R7|G3V1V0|G8JLA2|J3KND3|P60660|P60660-2	U1 - MOCK	0.0644816	1.42448	0.183377	1
PPIB	P23284	U1 - MOCK	0.0568485	1.42285	0.183839	1
HEXIM1	O94992	U1 - MOCK	0.0624026	1.4202	0.184588	1
RAB14	P61106|X6RFL8	U1 - MOCK	0.0908846	1.41834	0.185117	1
WDR33	Q9C0J8	U1 - MOCK	-0.0841741	-1.41712	0.185464	1
SLC16A3	O15427	U1 - MOCK	-0.0805155	-1.41612	0.18575	1
I3L4J1|VPS4A	I3L4J1|Q9UN37	U1 - MOCK	0.0845341	1.41575	0.185856	1
LTV1	Q96GA3	U1 - MOCK	0.0720457	1.41195	0.186941	1
DNAJC13	O75165	U1 - MOCK	0.0648712	1.4114	0.187099	1
EIF2S3	P41091	U1 - MOCK	0.0671426	1.40997	0.18751	1
DNAJC1	Q96KC8	U1 - MOCK	0.0826351	1.40914	0.187748	1
MSMO1	Q15800	U1 - MOCK	0.0893322	1.40798	0.188084	1
MYO1B	E9PDF6|O43795|O43795-2	U1 - MOCK	0.0632714	1.40687	0.188403	1
STRAP	Q9Y3F4|Q9Y3F4-2	U1 - MOCK	0.0816657	1.40599	0.188658	1
SUGP2	M0R2Z9|Q8IX01|Q8IX01-4	U1 - MOCK	-0.057914	-1.39725	0.191199	1
ILF3	Q12906-4|Q12906-6|Q12906-7	U1 - MOCK	0.0751159	1.39229	0.192652	1
RAB11A|RAB11B	H3BMH2|H3BSC1|P62491|P62491-2|Q15907|Q15907-2	U1 - MOCK	-0.0557736	-1.39062	0.193145	1
RPSA	A0A0C4DG17|C9J9K3|P08865	U1 - MOCK	-0.0738976	-1.3904	0.19321	1
CD38	P28907	U1 - MOCK	-0.0813514	-1.39021	0.193263	1
LUC7L2	Q9Y383	U1 - MOCK	-0.163293	-1.38946	0.193487	1
LAMB1	G3XAI2|P07942	U1 - MOCK	-0.0725218	-1.38803	0.193907	1
UGGT1	Q9NYU2|Q9NYU2-2	U1 - MOCK	0.0535207	1.38763	0.194027	1
FNDC3A	Q9Y2H6|Q9Y2H6-2	U1 - MOCK	0.069108	1.3862	0.194448	1
DHX30	Q7L2E3-2	U1 - MOCK	0.0882936	1.38338	0.195287	1
NCCRP1	Q6ZVX7	U1 - MOCK	0.197404	1.38179	0.195761	1
OLA1	J3KQ32|Q9NTK5|Q9NTK5-2	U1 - MOCK	-0.0748691	-1.38151	0.195844	1
MCCC2	Q9HCC0|Q9HCC0-2	U1 - MOCK	0.0582173	1.37994	0.196314	1
GNA13	Q14344	U1 - MOCK	-0.0636509	-1.37902	0.196588	1
RETSAT	Q6NUM9	U1 - MOCK	-0.0751523	-1.37474	0.197873	1
SF3B2	A0A087WZZ5|Q13435	U1 - MOCK	0.0621413	1.374	0.198094	1
ACP2	P11117	U1 - MOCK	-0.196626	-1.37395	0.198109	1
RSRC2	Q7L4I2|Q7L4I2-2	U1 - MOCK	-0.125217	-1.37213	0.198657	1
DPP4	P27487	U1 - MOCK	-0.131154	-1.37004	0.199291	1
TJP2	Q9UDY2|Q9UDY2-3|Q9UDY2-6|Q9UDY2-7	U1 - MOCK	0.0524825	1.36574	0.200596	1
SLC25A3	Q00325|Q00325-2	U1 - MOCK	0.0691593	1.35987	0.202387	1
IGF1R	C9J5X1|P08069	U1 - MOCK	-0.0772851	-1.35941	0.202528	1
ALDOA	J3KPS3|P04075	U1 - MOCK	-0.05897	-1.35677	0.203339	1
SCD	O00767	U1 - MOCK	0.0668365	1.35504	0.203873	1
RFC1	P35251|P35251-2	U1 - MOCK	-0.110651	-1.35326	0.204423	1
EIF2A	Q9BY44|Q9BY44-3	U1 - MOCK	0.0804111	1.34961	0.205553	1
MRPL11	Q9Y3B7	U1 - MOCK	0.0653679	1.34912	0.205707	1
HUWE1	Q7Z6Z7|Q7Z6Z7-2|Q7Z6Z7-3	U1 - MOCK	0.0603104	1.34846	0.20591	1
PMPCA	Q10713	U1 - MOCK	0.0561438	1.34688	0.206403	1
CD7	J3QLM0|P09564	U1 - MOCK	-0.118548	-1.34142	0.20811	1
EIF3B	P55884|P55884-2	U1 - MOCK	0.0640626	1.33861	0.208993	1
ERO1A	Q96HE7	U1 - MOCK	-0.10175	-1.33679	0.209567	1
TXLNA	P40222	U1 - MOCK	0.0542592	1.33646	0.209672	1
FEN1	P39748	U1 - MOCK	0.0736103	1.33474	0.210216	1
RBBP4	Q09028|Q09028-3	U1 - MOCK	-0.0654012	-1.33156	0.211222	1
PHB	C9JW96|C9JZ20|E7ESE2|E9PCW0|P35232	U1 - MOCK	-0.0981361	-1.33101	0.211398	1
L1RE1	Q9UN81	U1 - MOCK	0.115354	1.33101	0.211398	1
NCBP1	Q09161	U1 - MOCK	-0.0792068	-1.33045	0.211575	1
IARS2	Q9NSE4	U1 - MOCK	0.0484583	1.32677	0.212748	1
CCAR1	Q8IX12|Q8IX12-2	U1 - MOCK	0.0927567	1.32476	0.213393	1
CALU	O43852-2|O43852-4	U1 - MOCK	0.0820348	1.32467	0.213422	1
AKAP8L	Q9ULX6|Q9ULX6-2	U1 - MOCK	0.113918	1.32452	0.213468	1
FTSJ3	Q8IY81	U1 - MOCK	-0.0614747	-1.32188	0.214317	1
PKN2	Q16513|Q16513-2|Q16513-3|Q16513-4|Q16513-5	U1 - MOCK	-0.0687484	-1.32176	0.214353	1
RPL5	P46777	U1 - MOCK	-0.127758	-1.32164	0.214394	1
BCAM	P50895	U1 - MOCK	-0.174937	-1.31819	0.215506	1
SAFB	Q15424|Q15424-3|Q15424-4	U1 - MOCK	0.0655081	1.31409	0.216832	1
HIST1H4A	P62805	U1 - MOCK	-0.192612	-1.31307	0.217165	1
SARDH	A0A0A0MT55|Q9UL12|Q9UL12-2	U1 - MOCK	0.102205	1.31212	0.217473	1
CLCC1	Q96S66|Q96S66-2|Q96S66-3|Q96S66-4	U1 - MOCK	0.0628051	1.31162	0.217637	1
HNRNPAB	Q99729-3	U1 - MOCK	0.14451	1.31039	0.218036	1
DDX3X	A0A0D9SF53|A0A0D9SFB3|A0A0D9SG12|O00571	U1 - MOCK	0.0636234	1.30997	0.218173	1
SLC46A1	Q96NT5|Q96NT5-2	U1 - MOCK	-0.123586	-1.30867	0.218599	1
GALK1	P51570|P51570-2	U1 - MOCK	-0.0730934	-1.30851	0.218651	1
IMPDH2	H0Y4R1|P12268	U1 - MOCK	-0.129854	-1.30769	0.218918	1
NSF	I3L0N3|P46459|P46459-2	U1 - MOCK	0.0488499	1.30609	0.219442	1
PEBP1	P30086	U1 - MOCK	0.0723587	1.30294	0.220478	1
IGF2BP1	Q9NZI8	U1 - MOCK	0.0900422	1.29992	0.221475	1
NIPSNAP1	H7C2U6|Q9BPW8	U1 - MOCK	-0.0593098	-1.29917	0.221721	1
DYNC1LI1	E9PHI6|Q9Y6G9	U1 - MOCK	0.052714	1.29767	0.222218	1
ATXN2	H0YH87|Q99700|Q99700-2|Q99700-4|V9GY86	U1 - MOCK	0.0717829	1.29632	0.222664	1
ICAM1	P05362	U1 - MOCK	-0.181967	-1.29572	0.222864	1
SRP54	P61011|P61011-2	U1 - MOCK	0.0557662	1.29521	0.223034	1
APEX1	A0A0C4DGK8|G3V3C7|G3V3M6|G3V5Q1|P27695	U1 - MOCK	0.0868695	1.29358	0.223575	1
PDAP1	Q13442	U1 - MOCK	-0.053796	-1.2934	0.223637	1
HOOK3	Q86VS8	U1 - MOCK	-0.055224	-1.29125	0.224354	1
PROS1	G5E9F8|P07225	U1 - MOCK	-0.0651373	-1.29102	0.224431	1
TARDBP	Q13148	U1 - MOCK	0.111384	1.28756	0.225589	1
FN1	P02751|P02751-11|P02751-15|P02751-17|P02751-3|P02751-5|P02751-7	U1 - MOCK	0.0721844	1.28737	0.225649	1
PAK2	Q13177	U1 - MOCK	0.0557561	1.2814	0.227661	1
HNRNPA2B1	P22626	U1 - MOCK	0.139401	1.28132	0.227688	1
EIF3E	P60228	U1 - MOCK	0.0515576	1.27889	0.22851	1
RFC2	P35250|P35250-2	U1 - MOCK	-0.140522	-1.27683	0.229208	1
AGPS	O00116	U1 - MOCK	0.0523802	1.27587	0.229535	1
HNRNPU	Q00839	U1 - MOCK	0.0779686	1.27281	0.230579	1
EIF3K	K7ERF1|K7ES31|Q9UBQ5|Q9UBQ5-2	U1 - MOCK	-0.0782137	-1.27192	0.230881	1
AFP	J3KMX3|P02771	U1 - MOCK	0.0589111	1.27166	0.230971	1
ARPC4-TTLL3|ARPC4	F8WCF6|P59998|P59998-3	U1 - MOCK	-0.0588909	-1.27063	0.231323	1
VIL1	P09327	U1 - MOCK	0.0495674	1.26999	0.231543	1
IPO7	O95373	U1 - MOCK	-0.0689409	-1.26986	0.231589	1
LRRC8D	Q7L1W4	U1 - MOCK	0.0806729	1.26896	0.231897	1
TOP1	P11387	U1 - MOCK	-0.178166	-1.26858	0.232027	1
PGD	P52209|P52209-2	U1 - MOCK	0.0491309	1.26833	0.232113	1
OPA1	E5KLJ5|E5KLJ6|E5KLJ9|E5KLK1|O60313|O60313-2	U1 - MOCK	0.0809164	1.26332	0.233838	1
SRSF11	Q05519|Q05519-2	U1 - MOCK	-0.166453	-1.26299	0.233952	1
EIF4B	E7EX17|P23588|P23588-2	U1 - MOCK	0.102516	1.26231	0.234185	1
MATR3	A0A0R4J2E8|A8MXP9|D6REM6|P43243	U1 - MOCK	0.0721882	1.26121	0.234565	1
UGP2	A0A087WYS1|E7EUC7|Q16851|Q16851-2	U1 - MOCK	-0.0736807	-1.25687	0.236074	1
TMEM30A	Q9NV96	U1 - MOCK	-0.102059	-1.24586	0.239931	1
CAP1	Q01518|Q01518-2	U1 - MOCK	0.082613	1.24499	0.240238	1
SMC1A	Q14683	U1 - MOCK	-0.0704595	-1.24486	0.240282	1
NME1|NME1-NME2|NME2	E7ERL0|J3KPD9|P15531|P15531-2|P22392-2|Q32Q12	U1 - MOCK	-0.0518342	-1.24485	0.240285	1
VPS35	Q96QK1	U1 - MOCK	0.0662854	1.24165	0.241419	1
EIF4A3	P38919	U1 - MOCK	0.0583116	1.24004	0.24199	1
UBA2	Q9UBT2|Q9UBT2-2	U1 - MOCK	-0.0843824	-1.23513	0.243737	1
H2AFV|H2AFZ	C9J0D1|P0C0S5|Q71UI9|Q71UI9-2	U1 - MOCK	-0.131654	-1.23442	0.243992	1
RNH1	P13489	U1 - MOCK	-0.0781005	-1.23389	0.244182	1
CPOX	P36551	U1 - MOCK	0.0689437	1.23333	0.244382	1
TRIM71	Q2Q1W2	U1 - MOCK	0.0860672	1.22822	0.246215	1
ANXA7	P20073|P20073-2	U1 - MOCK	-0.0517555	-1.22791	0.246329	1
DBN1	Q16643|Q16643-3	U1 - MOCK	-0.112953	-1.22705	0.246637	1
KHDRBS1	Q07666	U1 - MOCK	0.0675993	1.22663	0.246788	1
TTYH3	Q9C0H2|Q9C0H2-2|Q9C0H2-4	U1 - MOCK	-0.0978144	-1.22465	0.247504	1
MRPL43	B1AL05|H0Y6Y8|Q8N983|Q8N983-2|Q8N983-3|Q8N983-4|Q8N983-6|Q8N983-7	U1 - MOCK	-0.0860497	-1.22336	0.247971	1
SLC3A2	F5GZS6|F5H867|P08195	U1 - MOCK	-0.146891	-1.22293	0.248128	1
CCAR2	Q8N163	U1 - MOCK	0.0432768	1.22111	0.248788	1
FAF2	Q96CS3	U1 - MOCK	-0.0867762	-1.22086	0.248879	1
JUP	P14923	U1 - MOCK	0.161664	1.21887	0.249599	1
SRSF3	P84103|P84103-2	U1 - MOCK	0.0830857	1.21761	0.250061	1
TCAF1	Q9Y4C2|Q9Y4C2-2	U1 - MOCK	0.0830164	1.21688	0.250326	1
HACD3	H3BPZ1|H3BS72|Q9P035	U1 - MOCK	0.0785485	1.2166	0.250428	1
ATXN2L	H3BUF6|Q8WWM7	U1 - MOCK	0.0557479	1.21551	0.250825	1
SAE1	B3KNJ4|M0QX65|Q9UBE0|Q9UBE0-2|Q9UBE0-3	U1 - MOCK	0.0700712	1.21533	0.250893	1
MRPL40	Q9NQ50	U1 - MOCK	0.114399	1.21408	0.25135	1
HSPA4	P34932	U1 - MOCK	0.0626565	1.21283	0.251807	1
KIF2A	O00139|O00139-1|O00139-4|O00139-5	U1 - MOCK	-0.0978219	-1.21247	0.251938	1
FDPS	P14324|P14324-2	U1 - MOCK	-0.0566675	-1.20994	0.252869	1
RARS	P54136	U1 - MOCK	0.0499317	1.20711	0.25391	1
SRRM2	Q9UQ35	U1 - MOCK	-0.0779143	-1.20674	0.254049	1
GDI2	P50395	U1 - MOCK	0.0555923	1.20598	0.254327	1
TCF25	Q9BQ70	U1 - MOCK	-0.062004	-1.20321	0.255353	1
RPL8	P62917	U1 - MOCK	-0.11911	-1.2016	0.25595	1
MRE11A	F8W7U8|P49959|P49959-2|P49959-3	U1 - MOCK	0.0870593	1.19896	0.256934	1
KIAA0368|ECM29	J3KN16|Q5VYK3	U1 - MOCK	0.048971	1.19809	0.257258	1
HSD17B4	P51659	U1 - MOCK	0.0516095	1.1978	0.257364	1
RPL22	K7ERI7|P35268	U1 - MOCK	-0.0731062	-1.19621	0.257961	1
TPX2	Q9ULW0	U1 - MOCK	-0.0507137	-1.19568	0.258159	1
RPS13	P62277	U1 - MOCK	-0.0889473	-1.19421	0.258708	1
XPO1	O14980	U1 - MOCK	0.0757524	1.19331	0.259043	1
EIF4G2	D3DQV9|H0Y3P2|P78344|P78344-2	U1 - MOCK	0.0590017	1.19129	0.259803	1
CLIP2	Q9UDT6|Q9UDT6-2	U1 - MOCK	-0.141625	-1.19069	0.260031	1
EIF3A	Q14152	U1 - MOCK	0.0662964	1.19065	0.260044	1
MTOR	P42345	U1 - MOCK	-0.086363	-1.18485	0.262232	1
PTPRA	P18433|P18433-2|P18433-3|P18433-4	U1 - MOCK	0.0837294	1.18418	0.262488	1
ASGR1	P07306	U1 - MOCK	-0.0835157	-1.18401	0.26255	1
TRIP4	H0YL91|Q15650	U1 - MOCK	0.0767955	1.18352	0.262738	1
ATP5J2-PTCD1	G3V325	U1 - MOCK	0.138187	1.18087	0.263743	1
YBX1	P67809	U1 - MOCK	0.171198	1.17889	0.264499	1
NASP	P49321|P49321-3	U1 - MOCK	0.0521527	1.17822	0.264754	1
GLG1	Q92896|Q92896-2|Q92896-3	U1 - MOCK	0.0725853	1.17594	0.265622	1
LMAN1	P49257	U1 - MOCK	0.0563237	1.17367	0.266492	1
DIS3	G3V1J5|Q9Y2L1|Q9Y2L1-2	U1 - MOCK	-0.0703384	-1.17055	0.267693	1
CASK	O14936|O14936-2|O14936-3|O14936-4|O14936-6	U1 - MOCK	-0.0417818	-1.16842	0.268511	1
CSE1L	P55060|P55060-3|P55060-4	U1 - MOCK	0.045161	1.16767	0.268803	1
UCHL1	D6R956|D6R974|D6RE83|P09936	U1 - MOCK	-0.0665821	-1.16067	0.271516	1
TCP1	P17987	U1 - MOCK	0.0549761	1.15975	0.271875	1
KHSRP	A0A087WTP3|Q92945	U1 - MOCK	0.1467	1.15721	0.272865	1
GGH	Q92820	U1 - MOCK	-0.109069	-1.15719	0.272871	1
KIN	O60870|O60870-2	U1 - MOCK	-0.0707916	-1.15584	0.2734	1
PHF6	A0A0D9SGE8|Q8IWS0|Q8IWS0-3|Q8IWS0-5	U1 - MOCK	0.0502499	1.1556	0.273494	1
RPS4X	P62701	U1 - MOCK	0.0604252	1.15413	0.274072	1
CPNE3	O75131	U1 - MOCK	-0.054378	-1.15307	0.274487	1
CYB5R3	P00387|P00387-2|P00387-3	U1 - MOCK	0.0422826	1.15166	0.275039	1
DNM1L	O00429-2|O00429-4	U1 - MOCK	-0.0629181	-1.15144	0.275124	1
EIF3C	Q99613|Q99613-2	U1 - MOCK	0.0477034	1.15099	0.275305	1
ST13	P50502	U1 - MOCK	0.0605292	1.14661	0.277032	1
GRSF1	F5H5I6|Q12849	U1 - MOCK	-0.0974933	-1.14233	0.278725	1
RPS12	P25398	U1 - MOCK	0.0718272	1.14182	0.27893	1
GCLM	P48507	U1 - MOCK	-0.0625639	-1.14175	0.278959	1
DNAJB6	A0A0J9YX62|O75190|O75190-3	U1 - MOCK	-0.0904003	-1.14141	0.279094	1
PDS5B	Q9NTI5|Q9NTI5-2	U1 - MOCK	0.0626943	1.13545	0.281469	1
RPL23A	P62750	U1 - MOCK	0.0591808	1.13394	0.282076	1
SNRNP40	Q96DI7|Q96DI7-2	U1 - MOCK	-0.0975525	-1.13345	0.28227	1
ERLIN1	O75477	U1 - MOCK	-0.0883636	-1.13328	0.282341	1
PPP2R1B	P30154|P30154-2|P30154-3|P30154-4	U1 - MOCK	0.108589	1.13271	0.28257	1
MRPL3	E7ETU7|H0Y9G6|P09001	U1 - MOCK	0.129807	1.13241	0.282691	1
MRPS26	Q9BYN8	U1 - MOCK	-0.117957	-1.13179	0.28294	1
NRDC	A0A087WYK8|B1AKJ5|O43847|O43847-2	U1 - MOCK	0.0967937	1.13115	0.283197	1
DDX24	G3V529|Q9GZR7	U1 - MOCK	0.0559107	1.1293	0.283939	1
MGME1	Q9BQP7	U1 - MOCK	-0.0730279	-1.12886	0.284119	1
CASC4	Q6P4E1|Q6P4E1-2|Q6P4E1-4|Q6P4E1-5	U1 - MOCK	-0.0868464	-1.12818	0.284392	1
TM9SF2	Q99805	U1 - MOCK	0.0754867	1.12797	0.284475	1
AIFM1	O95831|O95831-3	U1 - MOCK	0.040819	1.1273	0.284747	1
GLS	O94925-3	U1 - MOCK	-0.101393	-1.11931	0.287991	1
SNRPB2	P08579	U1 - MOCK	-0.0724479	-1.11767	0.288656	1
NAA25	Q14CX7|Q14CX7-2	U1 - MOCK	-0.0853855	-1.11681	0.289011	1
CCT6A	P40227|P40227-2	U1 - MOCK	-0.0518977	-1.11599	0.289346	1
H0YHG0|SARNP	H0YHG0|P82979	U1 - MOCK	-0.054938	-1.11257	0.290746	1
GGCT	O75223	U1 - MOCK	0.159268	1.11245	0.290796	1
TES	Q9UGI8|Q9UGI8-2	U1 - MOCK	0.0450557	1.10607	0.293423	1
GSTK1	E9PFN5|Q9Y2Q3|Q9Y2Q3-4	U1 - MOCK	-0.0957393	-1.10372	0.294396	1
GTPBP1	O00178	U1 - MOCK	0.0790477	1.10362	0.294438	1
TRIM25	Q14258	U1 - MOCK	-0.0595541	-1.1031	0.294652	1
ADAM9	Q13443	U1 - MOCK	0.128717	1.09695	0.297213	1
TMEM87A	Q8NBN3|Q8NBN3-3	U1 - MOCK	-0.124454	-1.09667	0.297329	1
SND1	Q7KZF4	U1 - MOCK	0.078041	1.09449	0.29824	1
NEMF	G3V5V3|O60524|O60524-3|O60524-4|O60524-5	U1 - MOCK	-0.0466366	-1.09411	0.298401	1
LIN7C	G3V1D4|Q9NUP9	U1 - MOCK	-0.0782799	-1.09201	0.29928	1
U2AF1L5|U2AF1	P0DN76|Q01081	U1 - MOCK	0.0659678	1.09156	0.29947	1
DDX19A	I3L0H8|Q9NUU7	U1 - MOCK	0.0493211	1.08922	0.300455	1
FAM98A	Q8NCA5|Q8NCA5-2	U1 - MOCK	0.0912636	1.08697	0.301401	1
MOV10	Q9HCE1	U1 - MOCK	0.0868291	1.08523	0.302137	1
ITGA1	P56199	U1 - MOCK	-0.170415	-1.08466	0.302379	1
SPCS2	A0A087WUC6|E9PI68|Q15005	U1 - MOCK	0.0430123	1.08384	0.302724	1
FAM129B	Q96TA1|Q96TA1-2	U1 - MOCK	-0.147201	-1.07705	0.305611	1
FURIN	P09958	U1 - MOCK	-0.0531463	-1.0727	0.30747	1
NLE1	Q9NVX2	U1 - MOCK	-0.0672556	-1.06835	0.309336	1
ACIN1	E7EQT4	U1 - MOCK	-0.0673826	-1.06833	0.309345	1
CBX3	Q13185	U1 - MOCK	0.0623738	1.06433	0.311071	1
MCM6	Q14566	U1 - MOCK	0.0584875	1.06386	0.311273	1
CD63	F8VV56|F8VWK8|F8W022|P08962|P08962-2|P08962-3	U1 - MOCK	-0.138325	-1.06189	0.312126	1
CLPTM1	O96005	U1 - MOCK	-0.13158	-1.06138	0.31235	1
ATP2B2	Q01814|Q01814-8	U1 - MOCK	-0.0571909	-1.05964	0.313102	1
UPF1	Q92900|Q92900-2	U1 - MOCK	0.0822538	1.05652	0.31446	1
SLC4A2	P04920|P04920-2|P04920-3	U1 - MOCK	0.0685365	1.05611	0.31464	1
PHB2	F5GY37|J3KPX7|Q99623	U1 - MOCK	0.0861135	1.05528	0.315003	1
DAP3	P51398|V9GYL9	U1 - MOCK	0.0714314	1.05505	0.315102	1
PRRC2C	E7EPN9|Q9Y520-4|Q9Y520-6	U1 - MOCK	0.0713411	1.05441	0.315384	1
CDKN2AIP	Q9NXV6	U1 - MOCK	0.139689	1.05434	0.315413	1
DTNA	Q9Y4J8|Q9Y4J8-12|Q9Y4J8-13|Q9Y4J8-14|Q9Y4J8-15|Q9Y4J8-16|Q9Y4J8-2|Q9Y4J8-3|Q9Y4J8-4|Q9Y4J8-5	U1 - MOCK	-0.05654	-1.05352	0.315769	1
TUBB4B	P68371	U1 - MOCK	0.0609162	1.05273	0.316115	1
POLD1	M0QZR8|M0R2B7|P28340	U1 - MOCK	-0.0640876	-1.05225	0.316324	1
H3BN98|RPS15A	H3BN98|I3L246|I3L3P7|P62244	U1 - MOCK	0.0619216	1.05114	0.316812	1
RBM26	Q5T8P6|Q5T8P6-2	U1 - MOCK	0.0554695	1.04922	0.317654	1
EMC1	Q8N766|Q8N766-2|Q8N766-3|Q8N766-4	U1 - MOCK	-0.102376	-1.0489	0.317797	1
DDX1	Q92499	U1 - MOCK	0.0543625	1.04754	0.318395	1
LRRC59	Q96AG4	U1 - MOCK	0.0647158	1.04751	0.318407	1
CCT7	Q99832|Q99832-3	U1 - MOCK	0.04246	1.04679	0.318725	1
ALDH2	P05091	U1 - MOCK	-0.0577012	-1.04615	0.319006	1
UBTF	P17480|P17480-2	U1 - MOCK	-0.142562	-1.04604	0.319055	1
PNPT1	Q8TCS8	U1 - MOCK	0.0471896	1.04436	0.319793	1
PTCD3	Q96EY7	U1 - MOCK	0.143189	1.04171	0.320968	1
DDB1	Q16531	U1 - MOCK	0.0409676	1.04151	0.321053	1
ATP1B3	P54709	U1 - MOCK	-0.0896923	-1.03866	0.322317	1
WDR1	O75083	U1 - MOCK	0.0492387	1.03831	0.322473	1
ASPH	Q12797	U1 - MOCK	0.0419299	1.03782	0.32269	1
LIN28B	Q6ZN17	U1 - MOCK	0.0900614	1.03723	0.322953	1
EXOC5	A0A0A0MSI8|O00471	U1 - MOCK	0.105538	1.03683	0.32313	1
TFAM	Q00059	U1 - MOCK	0.0701521	1.03432	0.324249	1
TMEM2	Q9UHN6	U1 - MOCK	-0.0618652	-1.03287	0.324896	1
CD276	A0A0C4DGH0|Q5ZPR3|Q5ZPR3-4	U1 - MOCK	-0.124581	-1.03022	0.326079	1
MRPS22	G5E9V5|G5E9W7|H7C5F2|H7C5H3|P82650|P82650-2	U1 - MOCK	-0.0415714	-1.0279	0.327122	1
RPS3A	P61247	U1 - MOCK	0.0920605	1.02431	0.328737	1
UBE2N|UBE2NL	P61088|Q5JXB2	U1 - MOCK	-0.0699886	-1.02375	0.328987	1
SLC29A1	Q99808	U1 - MOCK	-0.111756	-1.02359	0.32906	1
TPM4	P67936	U1 - MOCK	-0.0801614	-1.02295	0.329349	1
LAP3	P28838|P28838-2	U1 - MOCK	-0.0415532	-1.02211	0.329729	1
NCSTN	Q92542|Q92542-2	U1 - MOCK	-0.134058	-1.02001	0.330678	1
PRPF6	O94906|O94906-2	U1 - MOCK	0.0380256	1.01908	0.3311	1
DNAJC21	Q5F1R6|Q5F1R6-3	U1 - MOCK	0.0480592	1.01744	0.331842	1
CPD	O75976	U1 - MOCK	-0.113868	-1.01707	0.332011	1
BSG	P35613|P35613-2	U1 - MOCK	-0.190853	-1.01428	0.333279	1
IMMT	Q16891-2	U1 - MOCK	0.0537915	1.01074	0.334893	1
SQLE	Q14534	U1 - MOCK	-0.0789642	-1.01045	0.335026	1
RPL27A	E9PJD9|P46776	U1 - MOCK	-0.0539254	-1.00693	0.336634	1
CBSL|CBS	P0DN79|P35520|P35520-2	U1 - MOCK	-0.0763311	-1.0062	0.336972	1
ANXA6	E5RK69|P08133|P08133-2	U1 - MOCK	0.0366954	1.00547	0.337306	1
ATP6V1A	P38606|P38606-2	U1 - MOCK	0.0384337	1.00523	0.337416	1
IARS	A0A0A0MSX9|P41252	U1 - MOCK	0.0509255	1.00412	0.337925	1
QDPR	P09417	U1 - MOCK	-0.0486133	-1.00342	0.338249	1
RECQL	P46063	U1 - MOCK	0.0421656	1.00085	0.339434	1
HDGFRP2	Q7Z4V5|Q7Z4V5-2	U1 - MOCK	-0.150791	-1.00057	0.339562	1
CNBP	P62633|P62633-2|P62633-3|P62633-4|P62633-5|P62633-6|P62633-7|P62633-8	U1 - MOCK	0.128804	1.00052	0.339587	1
UBQLN1	Q9UMX0|Q9UMX0-2	U1 - MOCK	0.0556529	0.999666	0.339979	1
RANGAP1	P46060	U1 - MOCK	-0.0379527	-0.997889	0.340801	1
STAT1	J3KPM9|P42224|P42224-2	U1 - MOCK	0.0630436	0.997829	0.340829	1
EGFR	P00533	U1 - MOCK	-0.0747395	-0.995444	0.341934	1
ZC3HAV1	Q7Z2W4	U1 - MOCK	0.0644959	0.994492	0.342375	1
TRNT1	Q96Q11|Q96Q11-2	U1 - MOCK	-0.055535	-0.993622	0.34278	1
RPS16	P62249	U1 - MOCK	0.052415	0.992925	0.343104	1
ESF1	Q9H501	U1 - MOCK	-0.0724626	-0.991801	0.343627	1
USP39	A0A087X1B2|B9A018|Q53GS9	U1 - MOCK	0.052525	0.991466	0.343783	1
LONP1	K7EKE6|P36776|P36776-2|P36776-3	U1 - MOCK	0.0435803	0.989951	0.344489	1
WFS1	O76024	U1 - MOCK	0.0425445	0.989365	0.344762	1
HARS	P12081|P12081-4	U1 - MOCK	0.041523	0.986635	0.346038	1
RPS3	P23396	U1 - MOCK	0.0771101	0.985338	0.346645	1
HSD17B12	Q53GQ0	U1 - MOCK	-0.0708411	-0.983903	0.347318	1
LARP4B	Q92615	U1 - MOCK	-0.0447396	-0.983506	0.347504	1
PCK2	Q16822	U1 - MOCK	0.0483476	0.982135	0.348148	1
TSN	E9PGT1|H7C1D4|Q15631	U1 - MOCK	0.0519349	0.980973	0.348695	1
HNRNPR	O43390|O43390-2	U1 - MOCK	0.120992	0.980347	0.348989	1
DIAPH1	A0A0G2JH68|A0A140T8Z0|O60610|O60610-2|O60610-3	U1 - MOCK	0.0540206	0.977683	0.350245	1
SET	Q01105	U1 - MOCK	-0.198748	-0.977257	0.350447	1
SRPK2	P78362|P78362-2	U1 - MOCK	0.0580608	0.972723	0.352593	1
DDRGK1	A0A0A0MRX2|Q96HY6|Q96HY6-2	U1 - MOCK	0.0628368	0.970989	0.353416	1
P2RX4	F6SFZ6|Q99571|Q99571-2|Q99571-3	U1 - MOCK	-0.0775457	-0.969468	0.354139	1
MCM7	P33993|P33993-3	U1 - MOCK	0.0500764	0.967613	0.355023	1
SRSF6	Q13247|Q13247-3	U1 - MOCK	-0.124602	-0.967516	0.355069	1
PSMC4	P43686|P43686-2	U1 - MOCK	-0.0690896	-0.966254	0.355671	1
SUPV3L1	Q8IYB8	U1 - MOCK	0.064802	0.965869	0.355855	1
ECH1	Q13011	U1 - MOCK	-0.0997816	-0.965023	0.356259	1
CXADR	P78310|P78310-2|P78310-6|P78310-7	U1 - MOCK	-0.060724	-0.962295	0.357565	1
SNTB1	Q13884	U1 - MOCK	0.0631251	0.959476	0.358918	1
PARD3	Q8TEW0|Q8TEW0-2|Q8TEW0-4|Q8TEW0-8	U1 - MOCK	-0.0464542	-0.957317	0.359956	1
RPL36	Q9Y3U8	U1 - MOCK	0.122781	0.957114	0.360054	1
ANO6	Q4KMQ2|Q4KMQ2-2|Q4KMQ2-3	U1 - MOCK	0.0473408	0.956833	0.360189	1
VAT1	Q99536|Q99536-3	U1 - MOCK	-0.065625	-0.955091	0.361029	1
NAA15	A0A0B4J1W3|Q9BXJ9	U1 - MOCK	0.0390843	0.954959	0.361093	1
ERAL1	O75616	U1 - MOCK	0.059558	0.953055	0.362013	1
PON2	A0A0J9YXF2|A0A0J9YYG4|J3QT77|Q15165|Q15165-1|Q15165-3	U1 - MOCK	0.04307	0.95024	0.363375	1
TKT	A0A0B4J1R6|P29401|P29401-2	U1 - MOCK	0.0427543	0.948633	0.364155	1
IGF2BP3	O00425	U1 - MOCK	0.0756345	0.947517	0.364697	1
CNOT11	Q9UKZ1	U1 - MOCK	-0.058679	-0.947061	0.364919	1
NCLN	Q969V3|Q969V3-2	U1 - MOCK	-0.048379	-0.946435	0.365224	1
ST6GAL1	P15907	U1 - MOCK	0.0479187	0.944667	0.366084	1
HACD2	Q6Y1H2	U1 - MOCK	0.0602007	0.944563	0.366135	1
DYNC1I2	E7EQL5|E7EV09|Q13409|Q13409-2|Q13409-3|Q13409-5|Q13409-6|Q13409-7	U1 - MOCK	-0.0539788	-0.944138	0.366343	1
ATXN10	Q9UBB4	U1 - MOCK	-0.0396046	-0.943965	0.366427	1
RANBP2	P49792	U1 - MOCK	0.044184	0.943804	0.366506	1
ATP1A1	P05023|P05023-4	U1 - MOCK	0.0407097	0.94353	0.366639	1
ADAR	P55265|P55265-4|P55265-5	U1 - MOCK	0.0433342	0.942485	0.367149	1
NDUFV1	G3V0I5|P49821|P49821-2	U1 - MOCK	0.0390366	0.941469	0.367646	1
G6PD	E7EM57|E7EUI8|E9PD92|P11413|P11413-2|P11413-3	U1 - MOCK	-0.0418182	-0.940839	0.367954	1
BZW2	E7ETZ4|Q9Y6E2	U1 - MOCK	-0.040015	-0.940596	0.368073	1
HNRNPUL2-BSCL2|HNRNPUL2	H3BQZ7|Q1KMD3	U1 - MOCK	0.0440693	0.939047	0.368831	1
FGB	P02675	U1 - MOCK	0.0399057	0.936421	0.37012	1
NDUFS1	B4DJ81|P28331|P28331-2|P28331-3|P28331-4|P28331-5	U1 - MOCK	-0.0452849	-0.935936	0.370358	1
HNRNPH3	P31942|P31942-2	U1 - MOCK	0.126482	0.933679	0.371468	1
CHD4	A0A0C4DGG9|F5GWX5|Q14839|Q14839-2	U1 - MOCK	0.0398297	0.932402	0.372098	1
DIMT1	Q9UNQ2	U1 - MOCK	-0.0512314	-0.928906	0.373825	1
FUBP3	Q96I24	U1 - MOCK	0.11647	0.928721	0.373916	1
GAPDH	P04406	U1 - MOCK	0.0681718	0.928415	0.374067	1
RAB35	F5H157|Q15286	U1 - MOCK	-0.0447275	-0.926567	0.374983	1
ACLY	P53396	U1 - MOCK	0.0415371	0.924816	0.375852	1
HNRNPA0	Q13151	U1 - MOCK	-0.058027	-0.923493	0.376509	1
NQO1	B4DLR8|P15559|P15559-2|P15559-3	U1 - MOCK	0.0403927	0.921081	0.37771	1
DHCR24	Q15392	U1 - MOCK	0.134557	0.921035	0.377733	1
STMN1	P16949|P16949-2	U1 - MOCK	0.0521055	0.915806	0.380345	1
CWC22	Q9HCG8	U1 - MOCK	-0.0744236	-0.914015	0.381243	1
PSAT1	Q9Y617|Q9Y617-2	U1 - MOCK	-0.0510994	-0.913994	0.381254	1
HSP90B1	P14625	U1 - MOCK	0.0569131	0.913697	0.381402	1
CDK12	Q9NYV4|Q9NYV4-2	U1 - MOCK	-0.0595891	-0.910575	0.382972	1
RPL13A	M0QYS1|P40429	U1 - MOCK	0.0790613	0.909742	0.383391	1
FUBP1	Q96AE4-2	U1 - MOCK	0.0724656	0.908236	0.38415	1
KPNB1	Q14974	U1 - MOCK	0.0448703	0.907922	0.384308	1
TMCO1	J3QQY2|J9JIE6|Q9UM00|Q9UM00-2	U1 - MOCK	-0.0514374	-0.907647	0.384447	1
GSPT1	P15170-2|P15170-3	U1 - MOCK	0.0349695	0.907365	0.38459	1
VDAC1	P21796	U1 - MOCK	-0.051233	-0.906676	0.384937	1
RPS9	A0A024R4M0|P46781	U1 - MOCK	0.0795324	0.9065	0.385026	1
CBX5	P45973	U1 - MOCK	-0.120521	-0.904586	0.385994	1
DNMT1	P26358|P26358-2	U1 - MOCK	0.0509156	0.904236	0.386171	1
CTNNA1	P35221|P35221-2	U1 - MOCK	-0.0321126	-0.904054	0.386263	1
NCKAP1	Q9Y2A7|Q9Y2A7-2	U1 - MOCK	-0.0350611	-0.90345	0.386569	1
HN1L	A6NGP5|H3BU16|Q9H910|Q9H910-2|Q9H910-3	U1 - MOCK	0.0575931	0.903236	0.386678	1
CSDE1	O75534|O75534-2|O75534-3|O75534-4	U1 - MOCK	0.0937241	0.902809	0.386894	1
ETFA	P13804|P13804-2	U1 - MOCK	-0.0376126	-0.902573	0.387013	1
VDAC2	A0A0A0MR02|P45880|P45880-1|P45880-2	U1 - MOCK	-0.0461784	-0.901895	0.387357	1
SBDS	A0A087X020|Q9Y3A5	U1 - MOCK	0.041041	0.901183	0.387719	1
SUPT6H	Q7KZ85	U1 - MOCK	0.0387207	0.899958	0.388341	1
HSDL2	Q6YN16|Q6YN16-2	U1 - MOCK	-0.0754674	-0.896977	0.389858	1
NAT10	Q9H0A0	U1 - MOCK	0.0400044	0.896599	0.390051	1
SERPINB3	P29508	U1 - MOCK	-0.20482	-0.89632	0.390193	1
PURB	Q96QR8	U1 - MOCK	0.0706946	0.894378	0.391184	1
ABCE1	H0Y990|P61221	U1 - MOCK	0.0318322	0.890655	0.393089	1
FGA	P02671|P02671-2	U1 - MOCK	0.0373795	0.890325	0.393258	1
MIA3	Q5JRA6|Q5JRA6-2	U1 - MOCK	0.0300131	0.885792	0.395587	1
HIST1H1B	P16401	U1 - MOCK	0.067267	0.885092	0.395947	1
NIFK	C9J808|Q9BYG3	U1 - MOCK	0.0404271	0.885042	0.395973	1
DEK	P35659	U1 - MOCK	-0.150227	-0.88439	0.396309	1
MTHFD1	F5H2F4	U1 - MOCK	-0.0384825	-0.883203	0.396921	1
HBS1L	J3QT46|Q9Y450	U1 - MOCK	0.0371377	0.881436	0.397834	1
PSMA4	H0YL69|H0YMA1|H0YMI6|H0YMZ1|P25789	U1 - MOCK	-0.0903199	-0.881084	0.398015	1
IDH1	O75874	U1 - MOCK	0.0469255	0.880567	0.398283	1
FASTKD2	Q9NYY8|Q9NYY8-2	U1 - MOCK	0.0394855	0.880113	0.398518	1
HADHB	P55084	U1 - MOCK	0.0372426	0.879383	0.398896	1
RBM14	Q96PK6	U1 - MOCK	0.0497766	0.878584	0.399309	1
RBM17	Q96I25	U1 - MOCK	0.0566566	0.877674	0.399781	1
NUCKS1	Q9H1E3	U1 - MOCK	-0.226972	-0.877299	0.399976	1
YTHDF3	A0A087X0Q1|Q7Z739	U1 - MOCK	0.0438958	0.874719	0.401315	1
EIF4H	Q15056|Q15056-2	U1 - MOCK	-0.0753383	-0.87353	0.401934	1
ARCN1	B0YIW6|P48444	U1 - MOCK	-0.0451794	-0.873521	0.401939	1
PRMT5	O14744|O14744-2|O14744-3|O14744-4|O14744-5	U1 - MOCK	0.0476675	0.870412	0.403559	1
TUBA1B|TUBA1A	P68363|Q71U36|Q71U36-2	U1 - MOCK	0.0655041	0.868884	0.404357	1
G3V599	G3V599	U1 - MOCK	0.040875	0.868372	0.404625	1
PSPC1	Q8WXF1	U1 - MOCK	0.0563035	0.868012	0.404813	1
SMARCA5	O60264	U1 - MOCK	-0.0403991	-0.867896	0.404874	1
PGM1	P36871	U1 - MOCK	0.0449627	0.862307	0.407804	1
MEP1A	B7ZL91|Q16819	U1 - MOCK	-0.0536716	-0.861335	0.408316	1
PFKL	P17858	U1 - MOCK	-0.0427121	-0.860818	0.408588	1
GOT2	P00505	U1 - MOCK	0.0463157	0.858258	0.409937	1
HDLBP	A0A024R4E5	U1 - MOCK	0.0875459	0.856363	0.410938	1
TUFM	P49411	U1 - MOCK	0.0351191	0.855994	0.411133	1
UBA6	A0AVT1	U1 - MOCK	0.0650938	0.855536	0.411374	1
NAP1L1	F5H4R6|F8VUX1|F8VXI6|F8VY35|F8W020|F8W0J6|H0YIV4|P55209|P55209-2	U1 - MOCK	-0.0566488	-0.851796	0.413356	1
LYAR	Q9NX58	U1 - MOCK	-0.045487	-0.847991	0.415378	1
CFL1	P23528	U1 - MOCK	-0.0382096	-0.844128	0.417438	1
FADS1	A0A0A0MR51|H0YB97|H7C2V0|O60427	U1 - MOCK	0.0424646	0.843402	0.417826	1
HSPB1	P04792	U1 - MOCK	-0.0528308	-0.842452	0.418334	1
SGPL1	O95470	U1 - MOCK	0.0498925	0.842137	0.418502	1
M6PR	P20645	U1 - MOCK	-0.0959013	-0.83852	0.42044	1
HSPA14	Q0VDF9	U1 - MOCK	-0.0598413	-0.837345	0.421071	1
PDCD6IP	Q8WUM4	U1 - MOCK	0.0297886	0.835894	0.421851	1
SKIV2L2	P42285	U1 - MOCK	0.0408362	0.835213	0.422218	1
APP	P05067|P05067-11|P05067-7|P05067-8|P05067-9	U1 - MOCK	0.0584722	0.835055	0.422303	1
RPL7	P18124	U1 - MOCK	0.0580401	0.834513	0.422594	1
MMTAG2	Q9BU76|Q9BU76-4	U1 - MOCK	-0.0698164	-0.834419	0.422645	1
TGM2	P21980	U1 - MOCK	0.0293033	0.832259	0.423809	1
RPS5	M0QZN2|M0R0F0|M0R0R2|P46782	U1 - MOCK	0.0480908	0.830583	0.424715	1
GANAB	Q14697|Q14697-2	U1 - MOCK	0.0289425	0.823383	0.428617	1
NUFIP2	Q7Z417	U1 - MOCK	0.0589769	0.822099	0.429316	1
ATP13A1	Q9HD20|Q9HD20-2	U1 - MOCK	0.0295064	0.822089	0.429321	1
POR	P16435	U1 - MOCK	0.0448993	0.816784	0.432215	1
PSMD13	A0A087WUL9|E9PL38|H0YD73|J3KNQ3|Q9UNM6|Q9UNM6-2	U1 - MOCK	-0.0296286	-0.816658	0.432284	1
RDH11	Q8TC12|Q8TC12-3	U1 - MOCK	-0.0485092	-0.816285	0.432488	1
PEPD	P12955|P12955-2|P12955-3	U1 - MOCK	0.0441314	0.815879	0.43271	1
ABCB1	P08183|P08183-2	U1 - MOCK	-0.0461065	-0.809247	0.436349	1
EXOSC10	Q01780	U1 - MOCK	-0.0518867	-0.809043	0.436461	1
PUM1	Q14671	U1 - MOCK	0.0523726	0.807578	0.437267	1
AP1G1	O43747|O43747-2	U1 - MOCK	-0.0589177	-0.804875	0.438759	1
LAMP1	P11279	U1 - MOCK	-0.178209	-0.801517	0.440615	1
TLN2	Q9Y4G6	U1 - MOCK	0.0502256	0.799111	0.441949	1
ACSL3	O95573	U1 - MOCK	0.037423	0.797051	0.443093	1
MRPL47	Q9HD33|Q9HD33-2	U1 - MOCK	0.0965612	0.796877	0.443189	1
DIP2B	Q9P265	U1 - MOCK	-0.0478629	-0.796686	0.443296	1
ZC3H13	Q5T200|Q5T200-2	U1 - MOCK	-0.059475	-0.79631	0.443505	1
MOGS	C9J8D4|Q13724|Q13724-2	U1 - MOCK	0.0359033	0.792035	0.445886	1
MKRN2	C9J494|Q9H000|Q9H000-2	U1 - MOCK	0.040463	0.790755	0.446601	1
EIF4G1	Q04637|Q04637-3|Q04637-8|Q04637-9	U1 - MOCK	0.0395685	0.790585	0.446696	1
DNAJB1	P25685|P25685-2	U1 - MOCK	-0.0379163	-0.787745	0.448285	1
COPB1	P53618	U1 - MOCK	0.0471426	0.786877	0.448771	1
RBM3	P98179	U1 - MOCK	0.0592091	0.786867	0.448777	1
CHERP	J3QK89|Q8IWX8	U1 - MOCK	-0.0498827	-0.786388	0.449045	1
SLC1A5	Q15758	U1 - MOCK	-0.0776285	-0.785022	0.449811	1
RBM6	E9PGM9|F8WCA5|P78332	U1 - MOCK	0.0633258	0.783949	0.450413	1
GBF1	Q92538|Q92538-2|Q92538-3	U1 - MOCK	0.0377951	0.783184	0.450844	1
SRSF7	A0A0B4J1Z1|C9JAB2|Q16629|Q16629-2|Q16629-3|Q16629-4	U1 - MOCK	-0.0503367	-0.777961	0.453786	1
RCC2	Q9P258	U1 - MOCK	0.0472989	0.777777	0.45389	1
P3H1	Q32P28|Q32P28-3|Q32P28-4	U1 - MOCK	-0.041768	-0.775593	0.455124	1
HSPA9	P38646	U1 - MOCK	0.0472776	0.772913	0.456641	1
GLUD1	P00367	U1 - MOCK	0.0334865	0.7723	0.456989	1
ADRBK1	P25098	U1 - MOCK	0.0428869	0.770863	0.457804	1
P4HA1	P13674|P13674-2|P13674-3	U1 - MOCK	0.0321726	0.769597	0.458523	1
HTATIP2	E9PI87|Q9BUP3|Q9BUP3-2|Q9BUP3-3	U1 - MOCK	-0.0493193	-0.76761	0.459653	1
CCT5	P48643	U1 - MOCK	0.0373898	0.767055	0.459969	1
SRP72	O76094	U1 - MOCK	0.0310493	0.766766	0.460133	1
H1FX	Q92522	U1 - MOCK	-0.0726941	-0.76618	0.460467	1
SUB1	P53999	U1 - MOCK	-0.136541	-0.765646	0.460771	1
RCC1	C9JW69|P18754|P18754-2	U1 - MOCK	0.0366555	0.765612	0.460791	1
HMGCS1	Q01581	U1 - MOCK	0.0301684	0.76522	0.461015	1
RUVBL2	Q9Y230|Q9Y230-2	U1 - MOCK	-0.0502137	-0.76228	0.462693	1
DMD	A0A075B6G3|A0A087WTU7|A0A087WV90|E7EQR9|E7EQS5|E7ESB2|E9PDN5|F8VX32|H0Y304|P11532|P11532-2|P11532-3|P11532-4|P11532-5|P11532-6|P11532-7|P11532-8	U1 - MOCK	-0.032501	-0.762138	0.462774	1
YWHAZ	P63104	U1 - MOCK	0.0344776	0.761956	0.462878	1
PAICS	E9PBS1|P22234|P22234-2	U1 - MOCK	0.0357379	0.760897	0.463484	1
GYS1	P13807|P13807-2	U1 - MOCK	0.0350178	0.760418	0.463758	1
LRPPRC	P42704	U1 - MOCK	0.117794	0.75903	0.464553	1
AHSA1	O95433	U1 - MOCK	0.0361407	0.755648	0.466494	1
UQCRC1	P31930	U1 - MOCK	-0.032375	-0.755468	0.466597	1
NNT	Q13423	U1 - MOCK	0.0344881	0.754447	0.467184	1
GGT1	P19440	U1 - MOCK	-0.0764247	-0.753853	0.467526	1
CNN3	Q15417|Q15417-3	U1 - MOCK	0.0461827	0.753563	0.467693	1
HNRNPH1	E9PCY7|G8JLB6|P31943	U1 - MOCK	0.0840546	0.753265	0.467864	1
SMARCC1	Q92922	U1 - MOCK	0.0512375	0.750422	0.469503	1
MRPL48	F5H702|Q96GC5|Q96GC5-3	U1 - MOCK	0.0564593	0.749935	0.469784	1
TMED9	Q9BVK6	U1 - MOCK	0.0530338	0.748838	0.470417	1
PAPOLA	G3XAH6|P51003	U1 - MOCK	0.0421215	0.748795	0.470442	1
UBAP2	Q5T6F2	U1 - MOCK	0.0415507	0.748291	0.470733	1
UGDH	O60701	U1 - MOCK	0.0351961	0.746719	0.471642	1
RBM12	Q9NTZ6	U1 - MOCK	0.0513073	0.743248	0.473653	1
PRPF3	O43395	U1 - MOCK	-0.0299354	-0.741786	0.474502	1
SLC12A2	P55011	U1 - MOCK	-0.0588467	-0.741716	0.474542	1
CTTN	Q14247	U1 - MOCK	0.0431568	0.740358	0.475332	1
RALB	P11234|P11234-2|P11234-3	U1 - MOCK	0.066833	0.740283	0.475375	1
STXBP3	O00186	U1 - MOCK	0.0353866	0.740137	0.475461	1
MDC1	Q14676	U1 - MOCK	-0.0559999	-0.740041	0.475516	1
SLC35B2	Q8TB61|Q8TB61-2|Q8TB61-3	U1 - MOCK	0.0651835	0.738847	0.476211	1
ZYX	H0Y2Y8|Q15942	U1 - MOCK	-0.0493208	-0.737883	0.476772	1
ZNF638	Q14966|Q14966-3	U1 - MOCK	-0.0458505	-0.736857	0.47737	1
CNOT10	H7C1X9|Q9H9A5|Q9H9A5-2|Q9H9A5-3|Q9H9A5-4|Q9H9A5-6	U1 - MOCK	-0.043461	-0.73644	0.477613	1
FXR1	P51114|P51114-2	U1 - MOCK	0.0357229	0.734568	0.478706	1
FAM50A	B0S8I6|Q14320	U1 - MOCK	-0.0311511	-0.734481	0.478757	1
RPL9	P32969	U1 - MOCK	-0.0703972	-0.734195	0.478924	1
HIST1H3A|HIST3H3|HIST2H3A	P68431|Q16695|Q71DI3	U1 - MOCK	-0.131567	-0.733681	0.479225	1
TMX1	Q9H3N1	U1 - MOCK	-0.0557049	-0.733102	0.479563	1
PSMC3	E9PM69|P17980|R4GNH3	U1 - MOCK	-0.0536776	-0.731448	0.48053	1
RPL3	P39023	U1 - MOCK	0.0332789	0.731299	0.480618	1
MRPL1	Q9BYD6	U1 - MOCK	0.0810636	0.72966	0.481578	1
PPP6C	O00743|O00743-2|O00743-3	U1 - MOCK	0.0531302	0.727581	0.482797	1
CELF1	Q92879|Q92879-2|Q92879-3|Q92879-6	U1 - MOCK	0.123444	0.726753	0.483284	1
RIOK2	Q9BVS4	U1 - MOCK	0.0603794	0.72277	0.485628	1
MLEC	Q14165	U1 - MOCK	-0.0392736	-0.721969	0.4861	1
UBXN4	Q92575	U1 - MOCK	-0.0346141	-0.721468	0.486395	1
POLR1E	Q9GZS1|Q9GZS1-2	U1 - MOCK	-0.0432936	-0.720072	0.48722	1
SEC63	Q9UGP8	U1 - MOCK	-0.0336984	-0.717916	0.488493	1
MTDH	Q86UE4	U1 - MOCK	0.0316136	0.717399	0.4888	1
ALDH4A1	P30038|P30038-3	U1 - MOCK	-0.0745882	-0.716155	0.489536	1
ABCC4	O15439	U1 - MOCK	-0.0389896	-0.71543	0.489965	1
IQGAP1	P46940	U1 - MOCK	0.0280424	0.714255	0.490662	1
SNAP23	O00161|O00161-2	U1 - MOCK	-0.0315633	-0.714033	0.490793	1
TBC1D5	C9J3F6|Q92609|Q92609-2	U1 - MOCK	0.0469629	0.713744	0.490965	1
SLC4A7	Q9Y6M7-13|Q9Y6M7-6	U1 - MOCK	-0.043171	-0.712395	0.491766	1
MCM5	P33992	U1 - MOCK	0.0332633	0.71137	0.492375	1
CDK5RAP3	Q96JB5|Q96JB5-4	U1 - MOCK	-0.0555988	-0.709047	0.493757	1
LRRC47	Q8N1G4	U1 - MOCK	0.0380901	0.708521	0.49407	1
FBL	M0QXL5|M0R299|P22087	U1 - MOCK	0.0277005	0.708072	0.494337	1
SPATS2L	Q9NUQ6	U1 - MOCK	0.037718	0.707364	0.494759	1
LRPAP1	P30533	U1 - MOCK	-0.0347123	-0.706482	0.495285	1
PPIL4	Q8WUA2	U1 - MOCK	-0.0356006	-0.706142	0.495488	1
ENPP1	P22413	U1 - MOCK	-0.0725607	-0.705872	0.495649	1
SPAG5	Q96R06	U1 - MOCK	0.033336	0.703552	0.497035	1
XPO5	Q9HAV4	U1 - MOCK	0.0342127	0.703497	0.497068	1
APOB	P04114	U1 - MOCK	0.0247193	0.702527	0.497648	1
RAVER1	A0A087WZ13|E9PAU2	U1 - MOCK	0.0408887	0.701655	0.49817	1
UPF2	Q9HAU5	U1 - MOCK	0.029836	0.700341	0.498957	1
VARS	P26640	U1 - MOCK	0.0250165	0.697999	0.500361	1
TMED2	Q15363	U1 - MOCK	-0.0614672	-0.69799	0.500367	1
RPL35	F2Z388|P42766	U1 - MOCK	-0.0412372	-0.696599	0.501202	1
CD44	H0Y2P0|H0YD13|H0YE40|P16070|P16070-10|P16070-11|P16070-12|P16070-13|P16070-14|P16070-16|P16070-17|P16070-18|P16070-3|P16070-4|P16070-5|P16070-6|P16070-7|P16070-8	U1 - MOCK	-0.0899078	-0.695682	0.501753	1
QSOX2	A0A087X176|Q6ZRP7	U1 - MOCK	-0.0676503	-0.691898	0.504032	1
IQGAP2	E7EWC2|F5H7S7|Q13576	U1 - MOCK	0.0269361	0.691566	0.504232	1
SON	P18583|P18583-2|P18583-5|P18583-7|P18583-9	U1 - MOCK	-0.0313253	-0.691224	0.504438	1
MRPL22	A0A0C4DGX2|E7ESL0|J3KQY1|Q9NWU5	U1 - MOCK	-0.0360045	-0.691193	0.504457	1
ASCC3	Q8N3C0	U1 - MOCK	0.0242677	0.690793	0.504698	1
PUF60	A0A0J9YVP6|A0A0J9YYL3|Q9UHX1-2|Q9UHX1-4|Q9UHX1-6	U1 - MOCK	0.0257032	0.684216	0.508676	1
HSPA8	P11142	U1 - MOCK	0.0388543	0.683903	0.508866	1
NARS	O43776	U1 - MOCK	0.0261628	0.683535	0.509089	1
EIF2AK2	P19525|P19525-2	U1 - MOCK	0.0488393	0.678755	0.511994	1
ALDH1A1	P00352	U1 - MOCK	-0.0277653	-0.677333	0.51286	1
SHTN1	A0MZ66|A0MZ66-3|A0MZ66-4|A0MZ66-5|A0MZ66-6|A0MZ66-8	U1 - MOCK	-0.0534991	-0.674462	0.51461	1
DARS	P14868	U1 - MOCK	0.034835	0.673813	0.515007	1
LRP1	Q07954	U1 - MOCK	-0.0488149	-0.673495	0.515201	1
TMEM109	Q9BVC6	U1 - MOCK	0.0722785	0.666319	0.519596	1
GPS1	C9JFE4|Q13098|Q13098-5|Q13098-7	U1 - MOCK	-0.0570266	-0.66506	0.520369	1
CNP	P09543|P09543-2	U1 - MOCK	0.090513	0.660131	0.523403	1
NAA35	Q5VZE5|Q5VZE5-2	U1 - MOCK	0.0323481	0.659546	0.523765	1
CLGN	O14967	U1 - MOCK	-0.0480163	-0.657051	0.525305	1
DHRS7	Q9Y394|Q9Y394-2	U1 - MOCK	0.0387685	0.655334	0.526367	1
KDM2A	I3VM54|Q9Y2K7|Q9Y2K7-2|Q9Y2K7-4|Q9Y2K7-5	U1 - MOCK	-0.028761	-0.654627	0.526804	1
HNRNPA3	P51991|P51991-2	U1 - MOCK	0.0449777	0.653251	0.527656	1
CDKAL1	Q5VV42|Q5VV42-2	U1 - MOCK	0.03146	0.653197	0.52769	1
CPM	P14384	U1 - MOCK	-0.0329896	-0.653069	0.527769	1
G3BP1	Q13283	U1 - MOCK	0.0528966	0.650278	0.5295	1
MRPL9	Q9BYD2	U1 - MOCK	0.0661278	0.6496	0.529921	1
PYGB	P11216	U1 - MOCK	0.0235795	0.648924	0.530341	1
CNOT1	A5YKK6	U1 - MOCK	0.0306565	0.647465	0.531248	1
SRSF4	A0A0D9SEM4|Q08170	U1 - MOCK	-0.109493	-0.643798	0.533533	1
A1CF	Q9NQ94	U1 - MOCK	0.100595	0.641203	0.535152	1
IGF2R	P11717	U1 - MOCK	-0.0327028	-0.640261	0.535741	1
RPL15	P61313	U1 - MOCK	0.0388669	0.640041	0.535878	1
RBM47	A0AV96|A0AV96-2	U1 - MOCK	0.0997511	0.639146	0.536438	1
NPEPPS	E9PLK3|P55786|P55786-2	U1 - MOCK	-0.0328918	-0.63719	0.537662	1
FANCI	F8W7R3|H3BP78|Q9NVI1|Q9NVI1-1|Q9NVI1-2	U1 - MOCK	-0.0316551	-0.636341	0.538195	1
TECR	Q9NZ01	U1 - MOCK	0.0346371	0.636033	0.538387	1
FAM120A	Q9NZB2|Q9NZB2-6	U1 - MOCK	0.0555824	0.635799	0.538534	1
RSL1D1	J3QSV6|O76021	U1 - MOCK	-0.0459837	-0.635688	0.538604	1
ANXA5	P08758	U1 - MOCK	0.0326168	0.635021	0.539022	1
OGDH	A0A0D9SFS3|Q02218	U1 - MOCK	-0.0375804	-0.630018	0.542166	1
PPP6R3	E9PKF6|E9PQP7|H7BXH2|Q5H9R7|Q5H9R7-2|Q5H9R7-3|Q5H9R7-4|Q5H9R7-5|Q5H9R7-6	U1 - MOCK	-0.0350627	-0.629479	0.542505	1
LARP4	Q71RC2|Q71RC2-3|Q71RC2-4	U1 - MOCK	0.0304805	0.628078	0.543388	1
ARL1	F8VYN9|P40616|P40616-2	U1 - MOCK	-0.0517032	-0.626352	0.544476	1
TACC1	O75410|O75410-2|O75410-7	U1 - MOCK	-0.0300269	-0.626227	0.544555	1
SNRNP200	O75643	U1 - MOCK	0.0237606	0.626004	0.544696	1
SRM	P19623	U1 - MOCK	-0.0282558	-0.621743	0.547389	1
SSBP1	A0A0G2JLD8|E7EUY5|Q04837	U1 - MOCK	0.0500202	0.619775	0.548635	1
KNSTRN	Q9Y448|Q9Y448-2|V9GY01	U1 - MOCK	-0.0357198	-0.618141	0.549671	1
SLBP	E7EUV9|F8W8D3|H0YAE8|Q14493|Q14493-2	U1 - MOCK	0.0398185	0.618063	0.54972	1
BAG4	O95429|O95429-2	U1 - MOCK	0.0425865	0.616561	0.550674	1
SYNCRIP	O60506|O60506-2|O60506-4	U1 - MOCK	0.0893277	0.616122	0.550953	1
FLNB	E7EN95|O75369|O75369-2|O75369-7|O75369-8|O75369-9	U1 - MOCK	0.0240968	0.616113	0.550958	1
ELAVL1	Q15717|Q15717-2	U1 - MOCK	0.0880058	0.61565	0.551252	1
EIF4A1	P60842	U1 - MOCK	0.0260313	0.615551	0.551315	1
IL1RAP	Q9NPH3	U1 - MOCK	-0.048968	-0.613361	0.552708	1
METAP2	P50579|P50579-3	U1 - MOCK	0.0297519	0.61141	0.55395	1
AP1S1	H7C1E4|P61966	U1 - MOCK	0.026307	0.610532	0.55451	1
COG4	A0A0A0MS45|J3KNI1|Q9H9E3|Q9H9E3-2	U1 - MOCK	0.0300783	0.610226	0.554705	1
ACO2	A2A274|Q99798	U1 - MOCK	-0.0268921	-0.609561	0.555129	1
PUS7	Q96PZ0	U1 - MOCK	0.0370211	0.608639	0.555717	1
PI4K2A	Q9BTU6	U1 - MOCK	0.0330278	0.60819	0.556004	1
FNDC3B	Q53EP0	U1 - MOCK	0.0424574	0.60717	0.556655	1
TMEM106B	C9JZ87|Q9NUM4	U1 - MOCK	-0.044173	-0.605151	0.557946	1
FIP1L1	Q6UN15|Q6UN15-4|Q6UN15-5	U1 - MOCK	-0.0438397	-0.60503	0.558024	1
USP14	A6NJA2|P54578|P54578-2|P54578-3	U1 - MOCK	-0.0254533	-0.60449	0.558369	1
ARL8B	Q9NVJ2	U1 - MOCK	0.0316053	0.604323	0.558476	1
RPA1	P27694	U1 - MOCK	-0.035085	-0.602759	0.559477	1
DDX23	Q9BUQ8	U1 - MOCK	-0.0698248	-0.602538	0.559619	1
NAA10	P41227|P41227-2	U1 - MOCK	-0.0400307	-0.602042	0.559937	1
KIF5B	P33176	U1 - MOCK	0.0245192	0.601801	0.560091	1
THOC2	A0A0C4DG98|Q8NI27	U1 - MOCK	-0.0571184	-0.600165	0.561141	1
HIST1H1A	Q02539	U1 - MOCK	-0.0410426	-0.599902	0.56131	1
HCFC1	A6NEM2|P51610|P51610-2|P51610-4	U1 - MOCK	0.0547982	0.599886	0.56132	1
PDS5A	Q29RF7	U1 - MOCK	0.0260204	0.598939	0.561928	1
MRPS10	P82664	U1 - MOCK	0.04131	0.597672	0.562742	1
HDGF	P51858	U1 - MOCK	0.0429086	0.596998	0.563175	1
DLAT	E9PEJ4|P10515	U1 - MOCK	-0.0316661	-0.595465	0.564161	1
DDX56	G3V0G3|Q9NY93|Q9NY93-2	U1 - MOCK	0.0305563	0.594949	0.564493	1
ZNF93	P35789|P35789-2|P35789-3	U1 - MOCK	0.0433718	0.594934	0.564503	1
ZC3H7A	Q8IWR0	U1 - MOCK	0.064339	0.594199	0.564977	1
ATL2	B5MCN0|Q8NHH9|Q8NHH9-2|Q8NHH9-3|Q8NHH9-4|Q8NHH9-5	U1 - MOCK	0.0530729	0.59321	0.565614	1
FAM151A	Q8WW52|Q8WW52-2	U1 - MOCK	-0.0789061	-0.591098	0.566976	1
ASNS	P08243|P08243-2|P08243-3	U1 - MOCK	0.0285082	0.587917	0.569031	1
ACSS3	A0A0B4J1R2|Q9H6R3	U1 - MOCK	-0.032391	-0.587694	0.569176	1
SLC7A5	Q01650	U1 - MOCK	0.0653599	0.587113	0.569551	1
PYGL	P06737|P06737-2	U1 - MOCK	-0.0299023	-0.58692	0.569676	1
PGK1	P00558|P00558-2	U1 - MOCK	0.0356809	0.586081	0.57022	1
RPLP0	F8VU65|F8VW21|F8VWS0|P05388	U1 - MOCK	0.0249597	0.584933	0.570963	1
BRD2	A0A0G2JK44|A0A140T9E9|H0Y6K2|P25440|P25440-2	U1 - MOCK	-0.0364708	-0.584562	0.571203	1
MACF1	H3BPE1|H3BQK9|Q9UPN3	U1 - MOCK	-0.0238133	-0.584401	0.571308	1
TEX10	Q9NXF1|Q9NXF1-2	U1 - MOCK	-0.028623	-0.583229	0.572068	1
GART	P22102	U1 - MOCK	0.023753	0.58239	0.572612	1
KIFC1	Q9BW19	U1 - MOCK	0.02859	0.578554	0.575104	1
ACAD9	H0Y8Z9|Q9H845	U1 - MOCK	0.040551	0.578493	0.575144	1
RANBP1	C9JXG8|F6WQW2|P43487|P43487-2	U1 - MOCK	-0.0263145	-0.577558	0.575752	1
GTF2F1	M0QXD6|P35269	U1 - MOCK	-0.0724484	-0.577062	0.576075	1
VPS36	Q86VN1|Q86VN1-2	U1 - MOCK	0.0302178	0.576977	0.576131	1
PSMD7	P51665	U1 - MOCK	0.0475532	0.575525	0.577076	1
PRMT1	E9PIX6|E9PKG1|E9PNR9|E9PQ98|H0YDE4|H7C2I1|Q99873|Q99873-2|Q99873-3|Q99873-4	U1 - MOCK	0.0257297	0.574083	0.578017	1
SLC7A2	P52569|P52569-2|P52569-3	U1 - MOCK	-0.0468766	-0.573308	0.578522	1
SUPT16H	Q9Y5B9	U1 - MOCK	0.0298481	0.572658	0.578947	1
SMC4	Q9NTJ3	U1 - MOCK	0.0222684	0.570321	0.580473	1
PRKCSH	K7ELL7|P14314|P14314-2	U1 - MOCK	0.027972	0.57029	0.580493	1
AGL	P35573|P35573-2|P35573-3	U1 - MOCK	-0.0381793	-0.566986	0.582656	1
NCL	P19338	U1 - MOCK	-0.0721957	-0.563158	0.585166	1
GCN1	Q92616	U1 - MOCK	0.0209582	0.561599	0.58619	1
ACADVL	P49748|P49748-2|P49748-3	U1 - MOCK	-0.0382394	-0.560941	0.586622	1
PTDSS1	P48651	U1 - MOCK	0.0332227	0.5598	0.587373	1
LRRC40	Q9H9A6	U1 - MOCK	-0.025765	-0.55702	0.589203	1
FASTKD5	Q7L8L6	U1 - MOCK	-0.0278653	-0.554419	0.590919	1
YTHDF1	Q9BYJ9	U1 - MOCK	0.0479653	0.553802	0.591326	1
ME1	P48163|P48163-2	U1 - MOCK	-0.0289883	-0.55236	0.592278	1
TMEM43	Q9BTV4	U1 - MOCK	0.044444	0.55159	0.592788	1
ERP44	Q9BS26	U1 - MOCK	-0.021265	-0.551003	0.593176	1
TUBB6	Q9BUF5	U1 - MOCK	0.0277737	0.548402	0.594897	1
TBRG4	Q969Z0	U1 - MOCK	0.0324741	0.548253	0.594996	1
FKBP3	Q00688	U1 - MOCK	0.0282584	0.547462	0.59552	1
SMARCA1	A0A0A0MRP6|B7ZLQ5|P28370|P28370-2	U1 - MOCK	0.0351107	0.546489	0.596165	1
TXNL1	K7ER96|O43396	U1 - MOCK	-0.0220405	-0.544585	0.597428	1
SEPT11	D6RER5|D6RGI3|H0Y961|Q9NVA2|Q9NVA2-2	U1 - MOCK	0.039862	0.543056	0.598444	1
ZDHHC5	Q9C0B5|Q9C0B5-2	U1 - MOCK	-0.0340579	-0.540825	0.599926	1
EPHX1	P07099	U1 - MOCK	-0.024396	-0.540823	0.599928	1
CTSC	P53634	U1 - MOCK	-0.0437422	-0.536067	0.603096	1
USP5	P45974|P45974-2	U1 - MOCK	0.0413269	0.534978	0.603823	1
SCYL1	E9PK59|E9PPN3|E9PS17|Q96KG9|Q96KG9-2|Q96KG9-3|Q96KG9-4|Q96KG9-5|Q96KG9-6	U1 - MOCK	0.0353458	0.534904	0.603872	1
MRPL57	Q9BQC6	U1 - MOCK	0.0455771	0.531377	0.606229	1
IDH2	P48735|P48735-2	U1 - MOCK	-0.0272038	-0.531253	0.606312	1
DNAJA1	P31689	U1 - MOCK	0.0375133	0.530234	0.606994	1
RAB5C	P51148|P51148-2	U1 - MOCK	-0.0347713	-0.5301	0.607084	1
PCBP1	Q15365	U1 - MOCK	-0.0322062	-0.529416	0.607542	1
OXSR1	O95747	U1 - MOCK	-0.0385496	-0.525385	0.610244	1
CKAP2	Q8WWK9|Q8WWK9-5|Q8WWK9-6	U1 - MOCK	-0.0397955	-0.523959	0.611201	1
SLC12A4	Q9UP95|Q9UP95-2|Q9UP95-3|Q9UP95-5|Q9UP95-6	U1 - MOCK	-0.0298719	-0.523711	0.611367	1
TMTC3	Q6ZXV5|Q6ZXV5-2	U1 - MOCK	-0.0316844	-0.523631	0.611421	1
MRPS23	Q9Y3D9	U1 - MOCK	0.0525602	0.520408	0.613589	1
DDX21	Q9NR30	U1 - MOCK	0.0242573	0.519687	0.614074	1
FH	P07954|P07954-2	U1 - MOCK	-0.0431518	-0.517491	0.615553	1
CTNNBL1	A0A087WUB9|Q8WYA6	U1 - MOCK	0.110628	0.517378	0.615629	1
MGAT1	P26572	U1 - MOCK	0.0203148	0.51733	0.615661	1
EPB41L2	E9PHY5|O43491	U1 - MOCK	0.0211538	0.514427	0.61762	1
FLOT2	E7EMK3|J3QLD9|Q14254	U1 - MOCK	0.0254186	0.51334	0.618354	1
TFRC	P02786	U1 - MOCK	0.0280131	0.51327	0.618402	1
CPS1	P31327|P31327-3	U1 - MOCK	-0.0416552	-0.512407	0.618985	1
MSH6	P52701	U1 - MOCK	0.0331876	0.511993	0.619264	1
RRBP1	A0A0A0MRV0|F8W7S5|Q9P2E9	U1 - MOCK	-0.0548615	-0.511303	0.619731	1
ECHS1	P30084	U1 - MOCK	0.0282423	0.511244	0.619771	1
GEMIN4	I3L2C7|P57678	U1 - MOCK	0.0365123	0.509873	0.620699	1
TALDO1	F2Z393|P37837	U1 - MOCK	-0.0444584	-0.504561	0.624299	1
TNPO3	C9J7E5|E9PFH4|Q9Y5L0|Q9Y5L0-1|Q9Y5L0-3|Q9Y5L0-5	U1 - MOCK	0.02362	0.503652	0.624917	1
NUMA1	Q14980|Q14980-2	U1 - MOCK	-0.0213088	-0.503591	0.624959	1
SF3A2	Q15428	U1 - MOCK	-0.0241181	-0.50325	0.62519	1
RAB1A	P62820	U1 - MOCK	-0.0445481	-0.501885	0.626118	1
MAP1S	Q66K74|Q66K74-2	U1 - MOCK	0.0322372	0.501871	0.626127	1
EEF1D	E9PK01|P29692	U1 - MOCK	0.0196866	0.500613	0.626982	1
EEF1B2	P24534	U1 - MOCK	0.0237312	0.500386	0.627137	1
VIM	B0YJC4|P08670	U1 - MOCK	0.0403347	0.499428	0.627789	1
SRP14	P37108	U1 - MOCK	0.0288073	0.495347	0.63057	1
ATP6V1B2	P21281	U1 - MOCK	-0.0416373	-0.494939	0.630849	1
SRPRA	P08240|P08240-2	U1 - MOCK	-0.0178361	-0.494693	0.631016	1
BOD1L1	Q8NFC6	U1 - MOCK	0.0288114	0.493773	0.631644	1
HNRNPL	P14866	U1 - MOCK	0.0413586	0.493681	0.631707	1
SH3GL1	M0QYE0|M0R0I3|Q99961	U1 - MOCK	0.0262978	0.491954	0.632887	1
NOP58	Q9Y2X3	U1 - MOCK	0.030197	0.4897	0.634429	1
RAN	B5MDF5|P62826	U1 - MOCK	0.0280194	0.488349	0.635353	1
SEPT2	B5MCX3|C9J2Q4|Q15019|Q15019-2	U1 - MOCK	0.0244803	0.487752	0.635762	1
CDC5L	Q99459	U1 - MOCK	-0.022595	-0.487658	0.635826	1
MRPS5	P82675	U1 - MOCK	0.0597263	0.487655	0.635828	1
SNX4	O95219|O95219-2	U1 - MOCK	0.0303454	0.486603	0.636549	1
PCID2	Q5JVF3|Q5JVF3-2|Q5JVF3-3|Q5JVF3-4	U1 - MOCK	0.0241621	0.485146	0.637548	1
RPL38	P63173	U1 - MOCK	-0.0317191	-0.482647	0.639263	1
SRP68	Q9UHB9|Q9UHB9-2	U1 - MOCK	-0.0225417	-0.480741	0.640573	1
ITIH2	P19823|Q5T985	U1 - MOCK	-0.0202058	-0.479461	0.641453	1
OSBPL3	Q9H4L5|Q9H4L5-2	U1 - MOCK	0.0274455	0.478695	0.64198	1
EIF4G3	A0A0A0MSA7|A0A0U1RQK7|O43432|O43432-3	U1 - MOCK	0.0272006	0.478526	0.642096	1
FRRS1	Q6ZNA5|Q6ZNA5-2	U1 - MOCK	-0.0314786	-0.478168	0.642343	1
RPL27	K7ELC7|P61353	U1 - MOCK	-0.0472322	-0.477926	0.642509	1
RMDN3	H0YLG5|Q96TC7	U1 - MOCK	0.0212697	0.477417	0.64286	1
LASP1	Q14847	U1 - MOCK	-0.0226832	-0.47714	0.64305	1
MAOB	P27338|P27338-2	U1 - MOCK	-0.0254744	-0.473866	0.645307	1
ACTR2	P61160	U1 - MOCK	-0.0357651	-0.472583	0.646193	1
IST1	P53990|P53990-2|P53990-4|P53990-5	U1 - MOCK	-0.0233928	-0.471909	0.646658	1
IKBIP	Q70UQ0-4	U1 - MOCK	0.0218156	0.470433	0.647677	1
RNPS1	H3BMM9|H3BTC0|H3BV80|Q15287	U1 - MOCK	-0.076664	-0.470054	0.647939	1
NUP210	Q8TEM1	U1 - MOCK	0.027134	0.467372	0.649794	1
SRRT	Q9BXP5|Q9BXP5-2|Q9BXP5-3|Q9BXP5-4|Q9BXP5-5	U1 - MOCK	-0.0300899	-0.467088	0.649991	1
MARCKSL1	P49006	U1 - MOCK	-0.0559495	-0.466869	0.650143	1
ANXA4	P09525|Q6P452	U1 - MOCK	0.0234996	0.466641	0.6503	1
GSR	P00390|P00390-2|P00390-3	U1 - MOCK	0.0374321	0.466289	0.650544	1
SEC23A	F5H365|Q15436	U1 - MOCK	0.0171386	0.465238	0.651272	1
SRPRB	Q9Y5M8	U1 - MOCK	0.0262635	0.464946	0.651475	1
PSME4	Q14997	U1 - MOCK	0.0316117	0.463565	0.652432	1
DHX36	Q9H2U1|Q9H2U1-2|Q9H2U1-3	U1 - MOCK	0.0254797	0.46193	0.653566	1
PLXND1	Q9Y4D7|Q9Y4D7-2	U1 - MOCK	-0.0423707	-0.461611	0.653787	1
CTPS2	Q9NRF8	U1 - MOCK	-0.0267589	-0.460875	0.654299	1
SLC16A1	P53985	U1 - MOCK	0.0238871	0.460237	0.654742	1
HK2	E9PB90|P52789	U1 - MOCK	-0.0216235	-0.459503	0.655251	1
ALDH3A2	J3QRD1|P51648|P51648-2	U1 - MOCK	-0.0203012	-0.459368	0.655345	1
DNM2	P50570|P50570-2|P50570-3|P50570-4|P50570-5	U1 - MOCK	0.0240013	0.459056	0.655562	1
GPI	A0A0A0MTS2|P06744|P06744-2	U1 - MOCK	0.0244088	0.457664	0.65653	1
NOP2	A0A087WV73|P46087|P46087-2|P46087-4	U1 - MOCK	0.0230469	0.456864	0.657086	1
EPHB4	P54760|Q96L35	U1 - MOCK	0.03198	0.456604	0.657267	1
PPP1R12A	O14974|O14974-4|O14974-5	U1 - MOCK	0.02495	0.456355	0.65744	1
RPS10	P46783	U1 - MOCK	0.0281795	0.45536	0.658133	1
CLN5	A0A024R644|O75503	U1 - MOCK	-0.042889	-0.455356	0.658136	1
SF3B1	O75533	U1 - MOCK	0.0191187	0.454662	0.658619	1
EIF2S2	P20042	U1 - MOCK	0.0193039	0.454363	0.658827	1
EIF3L	B0QY89|Q9Y262	U1 - MOCK	0.0200467	0.451672	0.660703	1
AFG3L2	Q9Y4W6	U1 - MOCK	0.0199597	0.45035	0.661626	1
SKIV2L	Q15477	U1 - MOCK	0.021357	0.450008	0.661864	1
FARSA	K7ER00|K7ER16|Q9Y285	U1 - MOCK	0.0244013	0.449486	0.662229	1
PEG10	A0A087WUL4|A0A087WX23|A0A087WXK2|Q86TG7	U1 - MOCK	0.0220929	0.443139	0.666667	1
FLVCR1	Q9Y5Y0	U1 - MOCK	0.0326665	0.442696	0.666978	1
PITRM1	Q5JRX3|Q5JRX3-2|Q5JRX3-3	U1 - MOCK	-0.034628	-0.441823	0.667589	1
PRDX2	P32119	U1 - MOCK	-0.0185321	-0.441348	0.667922	1
PAWR	Q96IZ0	U1 - MOCK	-0.0184613	-0.441076	0.668112	1
PNMA3	Q9UL41|Q9UL41-2	U1 - MOCK	0.0264904	0.440851	0.668271	1
MGAT2	Q10469	U1 - MOCK	0.0392291	0.439515	0.669207	1
DHX37	Q8IY37	U1 - MOCK	-0.0276565	-0.43914	0.66947	1
ZCCHC3	Q9NUD5	U1 - MOCK	0.037748	0.437386	0.670702	1
GOLIM4	O00461	U1 - MOCK	-0.0259033	-0.436917	0.671031	1
STIP1	P31948|P31948-2	U1 - MOCK	0.0186908	0.43431	0.672863	1
CCT2	P78371|P78371-2	U1 - MOCK	-0.0211919	-0.43225	0.674313	1
FKBP8	Q14318|Q14318-2	U1 - MOCK	0.0159531	0.432195	0.674352	1
MRPL21	Q7Z2W9	U1 - MOCK	-0.0272039	-0.431024	0.675176	1
IGF2BP2	F8W930|Q9Y6M1|Q9Y6M1-1	U1 - MOCK	0.0310682	0.429923	0.675952	1
IDE	P14735	U1 - MOCK	0.028505	0.425225	0.679266	1
HNRNPLL|HNRPLL	B7WPG3|C9IYN3|D6W592|Q8WVV9|Q8WVV9-4|Q8WVV9-5	U1 - MOCK	-0.0277409	-0.424091	0.680068	1
DISC1|TSNAX	C4P0D6|C4P0D8|Q5VVQ1|Q99598	U1 - MOCK	0.0241956	0.422031	0.681524	1
RPS24	A0A087WUS0|E7ETK0|P62847|P62847-2|P62847-3|P62847-4	U1 - MOCK	-0.031729	-0.421414	0.681961	1
CNDP2	Q96KP4	U1 - MOCK	-0.0279262	-0.421359	0.681999	1
IPO5	O00410|O00410-3	U1 - MOCK	0.0230714	0.421213	0.682103	1
PHAX	Q9H814	U1 - MOCK	0.0315769	0.420691	0.682472	1
PLAA	Q9Y263	U1 - MOCK	-0.0285909	-0.419802	0.683101	1
RRM1	E9PL69|P23921	U1 - MOCK	0.0209462	0.419493	0.68332	1
NDC1	Q9BTX1|Q9BTX1-2|Q9BTX1-5|Q9BTX1-6	U1 - MOCK	0.0221002	0.418921	0.683725	1
DHX38	Q92620	U1 - MOCK	-0.0337736	-0.416921	0.685142	1
ZC3H15	Q8WU90	U1 - MOCK	0.0279309	0.416379	0.685527	1
PHGDH	O43175	U1 - MOCK	0.0189847	0.41613	0.685703	1
RPS2	P15880	U1 - MOCK	-0.0923382	-0.414336	0.686976	1
RPS18	P62269	U1 - MOCK	0.0502357	0.41331	0.687704	1
VAC14	Q08AM6	U1 - MOCK	-0.0200814	-0.412794	0.688071	1
SLIRP	A0A087WUN7|G3V2S9|G3V4X6|H0YJ40|Q9GZT3|Q9GZT3-2	U1 - MOCK	-0.071006	-0.412715	0.688127	1
EIF3J	O75822	U1 - MOCK	0.0282884	0.412476	0.688297	1
CLPX	O76031	U1 - MOCK	0.0155066	0.411087	0.689283	1
KPNA1	P52294	U1 - MOCK	0.022995	0.410472	0.689721	1
DDX18	Q9NVP1	U1 - MOCK	0.0234194	0.408588	0.691061	1
GNAI3	P08754	U1 - MOCK	0.0339178	0.40816	0.691366	1
PRRC2A	P48634	U1 - MOCK	-0.0198836	-0.406768	0.692356	1
LARS2	E9PHM2|Q15031	U1 - MOCK	-0.0191761	-0.406453	0.692581	1
PMPCB	O75439	U1 - MOCK	0.0239576	0.406287	0.692699	1
VAPA	Q9P0L0	U1 - MOCK	-0.0210362	-0.40504	0.693588	1
SRP9	P49458	U1 - MOCK	-0.0207559	-0.404676	0.693846	1
MTHFD1L	A0A087WVM4|B7ZM99|Q6UB35	U1 - MOCK	-0.0210592	-0.402747	0.695222	1
PSMD2	Q13200	U1 - MOCK	-0.0239094	-0.401512	0.696104	1
CAT	P04040	U1 - MOCK	-0.0208414	-0.401285	0.696265	1
ROCK1	A0A0U1RQV4|Q13464	U1 - MOCK	-0.0228955	-0.401019	0.696455	1
SERINC1	Q9NRX5	U1 - MOCK	0.0345439	0.398953	0.697931	1
TM9SF4	A0A0C4DFM1|Q92544	U1 - MOCK	0.0247745	0.39641	0.699749	1
ROCK2	O75116	U1 - MOCK	-0.0217901	-0.396149	0.699936	1
ASH2L	F5H8F7|Q9UBL3|Q9UBL3-2|Q9UBL3-3	U1 - MOCK	0.0195467	0.394502	0.701114	1
MKI67	A0A087WV66|P46013|P46013-2	U1 - MOCK	-0.0150655	-0.394299	0.70126	1
HYOU1	Q9Y4L1	U1 - MOCK	-0.0496526	-0.393397	0.701906	1
P4HB	P07237	U1 - MOCK	-0.0198435	-0.391103	0.70355	1
ZCCHC8	Q6NZY4|Q6NZY4-2	U1 - MOCK	-0.0203489	-0.389769	0.704506	1
MPP6	Q9NZW5	U1 - MOCK	-0.0175712	-0.388795	0.705205	1
RPL10	F8W7C6|P27635|X1WI28	U1 - MOCK	0.0347695	0.388754	0.705234	1
TARS	P26639|P26639-2	U1 - MOCK	0.0183183	0.386904	0.706563	1
FDFT1	P37268	U1 - MOCK	-0.0183977	-0.385101	0.707858	1
CALR	P27797	U1 - MOCK	-0.0343022	-0.385012	0.707922	1
LSG1	Q9H089	U1 - MOCK	-0.0268795	-0.384622	0.708203	1
TSFM	P43897	U1 - MOCK	0.0160566	0.382263	0.709899	1
ALDH9A1	P49189	U1 - MOCK	-0.0214825	-0.380439	0.711212	1
ITGA2	E7ESP4|P17301	U1 - MOCK	-0.0209019	-0.377997	0.712972	1
PQBP1	O60828|O60828-2	U1 - MOCK	-0.0231433	-0.377875	0.713059	1
TPM3	A0A087WWU8|P06753-2|P06753-5	U1 - MOCK	0.0152872	0.377329	0.713453	1
PDZK1	Q5T2W1	U1 - MOCK	-0.0187795	-0.37558	0.714715	1
SLTM	Q9NWH9	U1 - MOCK	0.0162609	0.37506	0.71509	1
DENR	O43583	U1 - MOCK	-0.0157014	-0.374981	0.715147	1
ETF1	P62495	U1 - MOCK	-0.0155913	-0.37454	0.715465	1
RPL18A	M0R117|Q02543	U1 - MOCK	0.027331	0.372345	0.71705	1
GNB1	P62873|P62873-2	U1 - MOCK	0.020206	0.371768	0.717467	1
MRPL42	J3KPP0|Q9Y6G3|S4R2Z7|S4R360	U1 - MOCK	-0.0450803	-0.370577	0.718329	1
DNAJC3	Q13217	U1 - MOCK	-0.0249514	-0.369868	0.718841	1
MDN1	Q9NU22	U1 - MOCK	0.0223779	0.369503	0.719105	1
SEC23IP	Q9Y6Y8	U1 - MOCK	0.0213371	0.368533	0.719806	1
RAB2A	P61019	U1 - MOCK	0.0160271	0.367723	0.720393	1
AP3D1	O14617|O14617-2|O14617-3|O14617-4|O14617-5	U1 - MOCK	0.0202342	0.36728	0.720714	1
RBM8A	Q9Y5S9	U1 - MOCK	0.0181845	0.367165	0.720797	1
FKBP9	O95302|O95302-3	U1 - MOCK	-0.019163	-0.365109	0.722286	1
CCDC86	Q9H6F5	U1 - MOCK	-0.0160767	-0.364783	0.722523	1
MRPL28	A2IDC6|A2IDC7|Q13084|Q4TT37	U1 - MOCK	-0.0369575	-0.363742	0.723277	1
SF3B3	Q15393	U1 - MOCK	-0.0144525	-0.363366	0.72355	1
DLG1	A0A0C4DFT3|Q12959|Q12959-2|Q12959-3|Q12959-4|Q12959-5|Q12959-6|Q12959-7|Q12959-8|Q12959-9	U1 - MOCK	-0.0192321	-0.362497	0.724179	1
SSB	P05455	U1 - MOCK	0.0277335	0.362108	0.724462	1
HNRNPC	B2R5W2|B4DY08|P07910-2	U1 - MOCK	0.047556	0.361107	0.725188	1
POLRMT	O00411	U1 - MOCK	0.0166532	0.360999	0.725267	1
EBNA1BP2	H7C2Q8|Q99848	U1 - MOCK	0.0152582	0.360762	0.725439	1
PSME3	B3KQ25|K7ESG5|K9J957|P61289|P61289-2|P61289-3	U1 - MOCK	-0.0182194	-0.358734	0.726911	1
ABCF2	Q9UG63|Q9UG63-2	U1 - MOCK	0.0212178	0.357368	0.727904	1
TXNRD1	A0A087WSW9|A0A087WSY9|E2QRB9|E9PIR7|F8W809|Q16881|Q16881-2|Q16881-3|Q16881-4|Q16881-5|Q16881-6|Q16881-7	U1 - MOCK	0.0132751	0.35577	0.729066	1
TLN1	Q9Y490	U1 - MOCK	0.0129839	0.355698	0.729118	1
KIAA0319L	E7EN73|Q8IZA0|Q8IZA0-2	U1 - MOCK	-0.0229043	-0.352105	0.731733	1
MYBBP1A	Q9BQG0|Q9BQG0-2	U1 - MOCK	-0.0147549	-0.348984	0.734007	1
ATP5C1	P36542|P36542-2	U1 - MOCK	-0.0143487	-0.346169	0.736061	1
SEPT7	E7EPK1|E7ES33|Q16181|Q16181-2	U1 - MOCK	-0.034281	-0.344414	0.737342	1
RAB13	P51153	U1 - MOCK	0.0127342	0.343306	0.738151	1
ERP29	P30040	U1 - MOCK	-0.0177955	-0.341611	0.73939	1
SEC24C	G5EA31|P53992	U1 - MOCK	-0.030037	-0.340151	0.740458	1
AP3M1	Q9Y2T2	U1 - MOCK	-0.0159745	-0.339084	0.741239	1
GPD2	P43304	U1 - MOCK	0.0148269	0.338365	0.741765	1
THOC1	A0A087WWS1|Q96FV9	U1 - MOCK	-0.0242462	-0.337186	0.742629	1
RPS17	A0A075B716|H0YN88|P08708	U1 - MOCK	-0.0243141	-0.336554	0.743091	1
NFS1	Q9Y697|Q9Y697-2	U1 - MOCK	0.0149253	0.336302	0.743276	1
MPST	B1AH49|P25325|P25325-2	U1 - MOCK	-0.0306934	-0.335834	0.743618	1
RBM28	Q9NW13|Q9NW13-2	U1 - MOCK	-0.016259	-0.33551	0.743856	1
SLC26A6	G3XAC1|Q9BXS9|Q9BXS9-3|Q9BXS9-7	U1 - MOCK	-0.0229522	-0.33514	0.744127	1
YWHAE	P62258	U1 - MOCK	-0.014254	-0.33486	0.744332	1
PTBP1	P26599|P26599-2|P26599-3	U1 - MOCK	0.0373858	0.332189	0.746291	1
RPS19	P39019	U1 - MOCK	0.0242873	0.331753	0.746611	1
DKC1	O60832	U1 - MOCK	-0.0159829	-0.330233	0.747726	1
MTIF2	P46199	U1 - MOCK	0.0149733	0.330206	0.747746	1
MPZL1	O95297|O95297-2	U1 - MOCK	-0.0292118	-0.329589	0.748199	1
C7orf50	C9JQV0|Q9BRJ6	U1 - MOCK	-0.0314541	-0.329287	0.748421	1
CTPS1	P17812	U1 - MOCK	0.0142997	0.3289	0.748705	1
EIF2S1	P05198	U1 - MOCK	0.0130688	0.327839	0.749485	1
MFAP1	P55081	U1 - MOCK	-0.0224095	-0.323335	0.752797	1
GARS	P41250	U1 - MOCK	0.0187636	0.323028	0.753023	1
E7EVH7|KLC1	E7EVH7|F8W6L3|G3V2E7|G3V3H3|G3V5R9|G5E9S8|Q07866|Q07866-10|Q07866-2|Q07866-3|Q07866-4|Q07866-5|Q07866-6|Q07866-7|Q07866-8|Q07866-9	U1 - MOCK	-0.0134925	-0.32293	0.753095	1
LUC7L3	O95232	U1 - MOCK	-0.0445809	-0.322686	0.753275	1
RAD23B	P54727	U1 - MOCK	-0.0118341	-0.321703	0.753998	1
DDOST	A0A0C4DGS1|P39656	U1 - MOCK	-0.0207137	-0.321495	0.754152	1
PRDX6	P30041	U1 - MOCK	-0.0163869	-0.320995	0.75452	1
MRPL37	Q9BZE1	U1 - MOCK	0.0636095	0.319553	0.755582	1
SART1	O43290	U1 - MOCK	-0.0134619	-0.318021	0.756711	1
CALD1	E7EX44|E9PGZ1|Q05682|Q05682-2|Q05682-3|Q05682-4|Q05682-5|Q05682-6	U1 - MOCK	0.0179604	0.317527	0.757076	1
DSP	P15924|P15924-2|P15924-3	U1 - MOCK	0.0558972	0.316247	0.75802	1
PRPF19	Q9UMS4	U1 - MOCK	-0.0140858	-0.315283	0.758732	1
CTNNB1	P35222	U1 - MOCK	-0.0143644	-0.314384	0.759395	1
SMU1	Q2TAY7	U1 - MOCK	0.0234615	0.314296	0.75946	1
VDAC3	Q9Y277|Q9Y277-2	U1 - MOCK	-0.0357353	-0.311641	0.761421	1
ITGA6	P23229|P23229-3|P23229-5	U1 - MOCK	-0.0183393	-0.310932	0.761945	1
YARS2	H0YHS6|Q9Y2Z4	U1 - MOCK	-0.0163245	-0.310448	0.762303	1
RBM25	P49756	U1 - MOCK	-0.0301263	-0.310238	0.762458	1
UQCRC2	H3BRG4|P22695	U1 - MOCK	0.0154342	0.30824	0.763936	1
AP1M1	K7EJL1|Q9BXS5|Q9BXS5-2	U1 - MOCK	-0.0158031	-0.308104	0.764036	1
PDIA4	P13667	U1 - MOCK	0.0181513	0.306671	0.765096	1
MRPS18A	Q5QPA5|Q9NVS2|Q9NVS2-2	U1 - MOCK	0.0794491	0.304889	0.766416	1
HAT1	O14929	U1 - MOCK	-0.0186286	-0.304337	0.766825	1
PSMD3	O43242	U1 - MOCK	-0.0218955	-0.302843	0.767932	1
ATP5A1	P25705	U1 - MOCK	0.0169858	0.302682	0.768051	1
CARS	B4DKY1|P49589|P49589-2|P49589-3	U1 - MOCK	0.0115675	0.299723	0.770245	1
ACOT7	O00154|O00154-4|O00154-5|O00154-6|O00154-7	U1 - MOCK	0.0192238	0.297755	0.771706	1
PPP2R1A	P30153	U1 - MOCK	-0.017637	-0.297752	0.771708	1
RPL31	B7Z4C8|B7Z4E3|C9JU56|H7C2W9|P62899|P62899-2|P62899-3	U1 - MOCK	-0.029481	-0.297636	0.771794	1
TFB2M	Q9H5Q4	U1 - MOCK	0.018595	0.295913	0.773073	1
MINA	Q8IUF8|Q8IUF8-3|Q8IUF8-4	U1 - MOCK	0.0115284	0.294745	0.773941	1
QARS	P47897|P47897-2	U1 - MOCK	-0.0133461	-0.293308	0.775009	1
DGAT1	A0A0A0MR74|O75907	U1 - MOCK	0.0188768	0.292604	0.775532	1
SEC61B	P60468	U1 - MOCK	-0.021824	-0.290205	0.777317	1
ESYT2	A0A087WXU3|A0FGR8|A0FGR8-2|A0FGR8-5|A0FGR8-6|H7BXI1	U1 - MOCK	0.0181498	0.289689	0.777701	1
KIF21A	Q7Z4S6|Q7Z4S6-2|Q7Z4S6-4|Q7Z4S6-5|Q7Z4S6-6	U1 - MOCK	-0.0148744	-0.288816	0.778351	1
HMOX2	A0A087WT44|I3L159|I3L1F5|P30519|P30519-2	U1 - MOCK	0.015848	0.285783	0.78061	1
RPL29	P47914	U1 - MOCK	-0.0500877	-0.284767	0.781367	1
RALY	Q9UKM9|Q9UKM9-2	U1 - MOCK	0.0455139	0.284684	0.781429	1
TRAM2	Q15035	U1 - MOCK	-0.0235669	-0.284458	0.781598	1
ZFR	Q96KR1	U1 - MOCK	0.0173268	0.284163	0.781818	1
AHNAK	Q09666	U1 - MOCK	0.0112079	0.28398	0.781954	1
MRPL41	Q8IXM3	U1 - MOCK	0.0267538	0.283481	0.782326	1
RPL23	P62829	U1 - MOCK	0.0154435	0.281659	0.783685	1
PSMD14	O00487	U1 - MOCK	-0.0301271	-0.281467	0.783828	1
DARS2	Q6PI48	U1 - MOCK	0.0157471	0.280777	0.784343	1
PPT2|A0A0G2JLA3|A0A0G2JLL3	A0A024RCQ8|A0A0G2JH76|A0A0G2JHB6|A0A0G2JIU6|A0A0G2JK02|A0A0G2JKR3|A0A0G2JLA3|A0A0G2JLK6|A0A0G2JLL3|A0A140T8X7|A0A140T9Y1|G8JLL2|Q9UMR5|Q9UMR5-2|Q9UMR5-3	U1 - MOCK	-0.0185456	-0.276868	0.787262	1
PRPF31	E7EVX8|Q8WWY3	U1 - MOCK	-0.015447	-0.275668	0.788159	1
HELZ	J3QS41|P42694|P42694-2	U1 - MOCK	-0.0127674	-0.275517	0.788272	1
SMCHD1	A6NHR9|A6NHR9-2|A6NHR9-3|J3KTL8	U1 - MOCK	0.0139145	0.274607	0.788952	1
ACBD3	Q9H3P7	U1 - MOCK	0.0135354	0.273564	0.789732	1
TACC3	Q9Y6A5	U1 - MOCK	0.0111324	0.27198	0.790917	1
LMNA	P02545	U1 - MOCK	0.0183806	0.271408	0.791345	1
CLTA	P09496-2	U1 - MOCK	-0.0151528	-0.269391	0.792855	1
HIST1H1E	P10412	U1 - MOCK	-0.0234311	-0.26525	0.795958	1
SLC6A6	A0A087WY96|A0A087WYN0|P31641	U1 - MOCK	-0.0270169	-0.262768	0.79782	1
PPM1G	O15355	U1 - MOCK	0.0210174	0.261443	0.798814	1
APMAP	Q9HDC9|Q9HDC9-2	U1 - MOCK	-0.0113746	-0.261309	0.798914	1
OAT	P04181	U1 - MOCK	0.0106779	0.260835	0.799271	1
ABCB6	H7BXK9|Q9NP58|Q9NP58-4	U1 - MOCK	0.0153145	0.260722	0.799355	1
PARP2	G3V167|Q9UGN5|Q9UGN5-2	U1 - MOCK	-0.0772505	-0.259975	0.799916	1
NSUN2	Q08J23	U1 - MOCK	0.0110111	0.259948	0.799936	1
YME1L1	Q96I63|Q96TA2|Q96TA2-2|Q96TA2-3	U1 - MOCK	-0.0116497	-0.259144	0.80054	1
RRP1B	Q14684|Q14684-2	U1 - MOCK	-0.0139627	-0.258734	0.800848	1
RTCB	Q9Y3I0	U1 - MOCK	-0.0109071	-0.255941	0.802947	1
TIAL1	Q01085|Q01085-2	U1 - MOCK	0.0327664	0.255894	0.802983	1
GFPT1	Q06210|Q06210-2	U1 - MOCK	0.0145956	0.254968	0.803679	1
PBXIP1	Q96AQ6|Q96AQ6-2|Q96AQ6-3	U1 - MOCK	-0.0123115	-0.254335	0.804154	1
NLN	E9PCB6|H0YAK4|Q9BYT8	U1 - MOCK	0.0318898	0.254085	0.804342	1
AKR1C1	A0A0A0MT30|Q04828	U1 - MOCK	0.0132793	0.252531	0.805511	1
SUGT1	Q9Y2Z0|Q9Y2Z0-2	U1 - MOCK	0.0153467	0.251483	0.8063	1
CSTF2	E7EWR4|P33240|P33240-2	U1 - MOCK	-0.0171069	-0.250397	0.807118	1
PHF3	B3KP41|D6R9X2|E9PE34|Q92576|Q92576-2	U1 - MOCK	0.0160752	0.248922	0.808229	1
PSMA7	O14818	U1 - MOCK	0.013691	0.247012	0.809668	1
NOB1	Q9ULX3	U1 - MOCK	0.0173926	0.246833	0.809803	1
CNNM3	Q8NE01|Q8NE01-2|Q8NE01-3	U1 - MOCK	-0.0237441	-0.246797	0.80983	1
EEF1A1|EEF1A1P5	P68104|Q5VTE0	U1 - MOCK	0.0133656	0.246198	0.810281	1
ZMPSTE24	O75844	U1 - MOCK	-0.015719	-0.245628	0.810711	1
LMF2	Q9BU23|Q9BU23-2|Q9BU23-3	U1 - MOCK	-0.012515	-0.244627	0.811465	1
MANF	A8K878|P55145	U1 - MOCK	0.01054	0.24394	0.811984	1
PLIN2	Q99541	U1 - MOCK	0.023025	0.243707	0.812159	1
PRRC2B	Q5JSZ5|Q5JSZ5-5	U1 - MOCK	0.01688	0.241869	0.813546	1
ATP2B1	P20020|P20020-3|P20020-4|P20020-6	U1 - MOCK	-0.0119826	-0.240044	0.814923	1
SDAD1	Q9NVU7|Q9NVU7-2	U1 - MOCK	-0.0101544	-0.239161	0.81559	1
RPL28	H0YKD8|H0YMF4|P46779|P46779-2|P46779-3|P46779-4|P46779-5	U1 - MOCK	-0.0127162	-0.238559	0.816044	1
ABCF1	Q5STZ8|Q8NE71|Q8NE71-2	U1 - MOCK	-0.0104286	-0.236887	0.817308	1
RHOC|RHOA	P08134|P61586|Q5JR08	U1 - MOCK	0.0151115	0.236177	0.817844	1
SCFD1	Q8WVM8	U1 - MOCK	0.0119667	0.231575	0.821324	1
R3HDM1	H7C207|Q15032|Q15032-2|Q15032-3|Q15032-4	U1 - MOCK	-0.0145166	-0.231146	0.821649	1
PDIA5	Q14554|Q14554-2	U1 - MOCK	0.0214835	0.229891	0.822599	1
PACSIN3	A0A0C4DGG1|Q9UKS6	U1 - MOCK	-0.01925	-0.229013	0.823263	1
NES	P48681	U1 - MOCK	0.0118712	0.228959	0.823304	1
MRPS31	Q92665	U1 - MOCK	0.0187032	0.227795	0.824185	1
ATIC	P31939|P31939-2	U1 - MOCK	-0.010128	-0.22749	0.824417	1
EIF3G	O75821	U1 - MOCK	0.0112035	0.226428	0.825221	1
THUMPD3	Q9BV44	U1 - MOCK	-0.0153304	-0.225647	0.825813	1
HM13	Q8TCT9|Q8TCT9-5	U1 - MOCK	-0.0229645	-0.225048	0.826267	1
CAPZB	B1AK87|B1AK88|P47756-2	U1 - MOCK	-0.00849381	-0.224954	0.826338	1
TFG	Q05BK6|Q92734|Q92734-2|Q92734-3|Q92734-4	U1 - MOCK	-0.00938897	-0.223899	0.827137	1
MRPS9	P82933	U1 - MOCK	0.0124926	0.222864	0.827923	1
RPL34	P49207	U1 - MOCK	0.0215338	0.222744	0.828013	1
FLOT1	A0A140T9R1|A0A140T9W4|O75955|O75955-2	U1 - MOCK	-0.0110654	-0.222502	0.828197	1
SLC12A7	A0A0G2JNW7|A0A0U1RR18|Q9Y666	U1 - MOCK	0.0140827	0.221145	0.829226	1
MRPL15	E5RHF4|Q9P015	U1 - MOCK	0.0148081	0.220056	0.830052	1
EML4	B5MBZ0|Q9HC35|Q9HC35-2	U1 - MOCK	0.0100804	0.218117	0.831524	1
RPS27A	P62979	U1 - MOCK	0.019803	0.216257	0.832936	1
DNAJB11	Q9UBS4	U1 - MOCK	-0.009836	-0.215734	0.833333	1
HNRNPM	M0QZM1|P52272|P52272-2	U1 - MOCK	-0.0173963	-0.214999	0.833892	1
SLC22A9	Q8IVM8	U1 - MOCK	0.0275059	0.214939	0.833937	1
NMD3	C9JA08|Q96D46	U1 - MOCK	0.0174338	0.211831	0.8363	1
ANKHD1	Q8IWZ3|Q8IWZ3-4|Q8IWZ3-6	U1 - MOCK	0.0167921	0.208501	0.838832	1
PLEC	Q15149	U1 - MOCK	-0.0150738	-0.208085	0.839148	1
PTPRF	P10586|P10586-2	U1 - MOCK	-0.0126019	-0.2073	0.839746	1
DRG1	Q9Y295	U1 - MOCK	-0.0171656	-0.20505	0.841459	1
HNRNPH2	P55795	U1 - MOCK	-0.0380451	-0.203669	0.84251	1
PRPS1	B1ALA9|B7ZB02|P60891|P60891-2	U1 - MOCK	-0.00921582	-0.203141	0.842913	1
NGLY1	A0A0C4DFP4|Q96IV0|Q96IV0-2|Q96IV0-3|Q96IV0-5	U1 - MOCK	0.0148391	0.202872	0.843117	1
PPP2CA	P67775|P67775-2	U1 - MOCK	-0.0079947	-0.202825	0.843153	1
LSS	P48449|P48449-3	U1 - MOCK	-0.00879031	-0.202495	0.843404	1
LDHA	P00338|P00338-3	U1 - MOCK	0.0106272	0.198363	0.846554	1
SLC25A13	Q9UJS0|Q9UJS0-2	U1 - MOCK	0.0146067	0.196645	0.847864	1
FMR1	Q06787|Q06787-3|Q06787-5|Q06787-8|Q06787-9	U1 - MOCK	0.00960592	0.19581	0.848501	1
BAT3|BAG6	A0A024RCR6|A0A0G2JK23|P46379|P46379-2|P46379-3	U1 - MOCK	-0.00972763	-0.195317	0.848877	1
PPIA	P62937	U1 - MOCK	-0.0182795	-0.192909	0.850715	1
OGFR	A0A0A0MRN5|Q9NZT2|Q9NZT2-2	U1 - MOCK	0.019105	0.1916	0.851715	1
MAN2A1	Q16706	U1 - MOCK	-0.00976938	-0.190893	0.852255	1
TOR1AIP1	Q5JTV8	U1 - MOCK	0.0103927	0.190548	0.852518	1
NSDHL	C9JDR0|Q15738	U1 - MOCK	-0.0089206	-0.190391	0.852638	1
PGM3	A0A087WT27|J3KN95|O95394|O95394-3|O95394-4	U1 - MOCK	-0.00946516	-0.189358	0.853427	1
CCT4	P50991	U1 - MOCK	0.00883766	0.186285	0.855776	1
YWHAB	P31946|P31946-2	U1 - MOCK	0.0118552	0.185229	0.856583	1
AMPD2	H0Y360|Q01433|Q01433-2	U1 - MOCK	-0.0165556	-0.184859	0.856866	1
COL2A1	P02458|P02458-1	U1 - MOCK	-0.00867438	-0.184779	0.856927	1
UBA1	P22314|P22314-2	U1 - MOCK	-0.00806158	-0.184698	0.856989	1
TIMM50	Q3ZCQ8|Q3ZCQ8-2	U1 - MOCK	-0.0116528	-0.183959	0.857554	1
ADAM17	P78536	U1 - MOCK	-0.0145877	-0.182324	0.858805	1
PSMC2	P35998	U1 - MOCK	-0.00631603	-0.17787	0.862214	1
SF3B4	Q15427	U1 - MOCK	-0.0197019	-0.176846	0.862998	1
GPATCH4	Q5T3I0|Q5T3I0-3	U1 - MOCK	0.0115964	0.174281	0.864963	1
ANXA11	P50995|P50995-2	U1 - MOCK	0.0154704	0.173677	0.865426	1
MARCKS	A0A087WZH7|P29966	U1 - MOCK	0.0103795	0.172789	0.866107	1
RAB10	P61026	U1 - MOCK	-0.0133396	-0.170613	0.867775	1
P4HA2	O15460|O15460-2	U1 - MOCK	-0.0151027	-0.17014	0.868137	1
DCTN1	E7EX90|Q14203|Q14203-2|Q14203-3|Q14203-4|Q14203-5|Q14203-6	U1 - MOCK	0.00716081	0.169202	0.868857	1
GOPC	F5H1Y4|Q9HD26|Q9HD26-2|Q9HD26-3	U1 - MOCK	0.00834105	0.169161	0.868888	1
BZW1	Q7L1Q6|Q7L1Q6-3|Q7L1Q6-4	U1 - MOCK	-0.00862797	-0.168436	0.869445	1
STX7	O15400|O15400-2	U1 - MOCK	-0.0134788	-0.168345	0.869514	1
POLR2A	A0A087WWE2|A0A0C4DGZ0|P24928	U1 - MOCK	0.0135605	0.167211	0.870384	1
PRC1	O43663|O43663-2|O43663-3|O43663-4	U1 - MOCK	-0.0117568	-0.166273	0.871104	1
MRPL46	Q9H2W6	U1 - MOCK	0.0252073	0.165796	0.87147	1
HS2ST1	Q7LGA3	U1 - MOCK	0.00888183	0.16454	0.872434	1
RSRC1	H7C5Q0|Q96IZ7|Q96IZ7-2	U1 - MOCK	-0.0175149	-0.163978	0.872866	1
DHX29	Q7Z478	U1 - MOCK	-0.00647822	-0.163773	0.873024	1
ACSF2	E9PF16|Q96CM8|Q96CM8-2|Q96CM8-3|Q96CM8-4	U1 - MOCK	0.00801437	0.162844	0.873737	1
TMPO	P42167	U1 - MOCK	-0.00816087	-0.162771	0.873793	1
FERMT2	A0A0U1RRM8|H0YJ34|Q96AC1|Q96AC1-3	U1 - MOCK	0.0155116	0.161417	0.874833	1
EDF1	O60869	U1 - MOCK	-0.0102923	-0.161369	0.874869	1
RUVBL1	Q9Y265	U1 - MOCK	0.00663177	0.161316	0.87491	1
MYO1E	Q12965	U1 - MOCK	0.0105484	0.161056	0.87511	1
RBPMS	B4E3T4|Q93062|Q93062-2|Q93062-3|Q93062-4|Q93062-5	U1 - MOCK	0.00898002	0.160316	0.875678	1
HSPD1	P10809	U1 - MOCK	0.00944325	0.15982	0.87606	1
CLUH	I3L2B0|K7EIG1|O75153	U1 - MOCK	0.00768984	0.158374	0.87717	1
PLS3	A0A0A0MSQ0|P13797|P13797-2|P13797-3	U1 - MOCK	0.0072611	0.15751	0.877834	1
AQR	O60306	U1 - MOCK	0.0106625	0.156516	0.878599	1
ADAM10	O14672	U1 - MOCK	-0.00839179	-0.155598	0.879304	1
F2	P00734	U1 - MOCK	-0.00614241	-0.153864	0.880638	1
ADD1	E7ENY0|E7EV99|P35611|P35611-2|P35611-3|P35611-6	U1 - MOCK	0.00622074	0.15115	0.882726	1
EPHA2	P29317	U1 - MOCK	-0.00615766	-0.150427	0.883282	1
PDIA6	Q15084|Q15084-2|Q15084-3|Q15084-4|Q15084-5	U1 - MOCK	0.00672035	0.149692	0.883847	1
TXNDC5	Q8NBS9	U1 - MOCK	0.00791045	0.149171	0.884248	1
MRPS15	P82914	U1 - MOCK	0.0246282	0.148721	0.884595	1
MAPKAPK2	P49137	U1 - MOCK	-0.00730635	-0.148488	0.884774	1
LRRFIP1	Q32MZ4|Q32MZ4-2|Q32MZ4-3|Q32MZ4-4	U1 - MOCK	-0.00607614	-0.147173	0.885787	1
RFC3	P40938|P40938-2	U1 - MOCK	-0.00852495	-0.146771	0.886096	1
SERBP1	Q8NC51-2|Q8NC51-3|Q8NC51-4	U1 - MOCK	0.00952896	0.143572	0.88856	1
RBM39	G3XAC6|Q14498|Q14498-2	U1 - MOCK	0.0122237	0.143123	0.888906	1
SQRDL	Q9Y6N5	U1 - MOCK	0.00682797	0.14132	0.890295	1
PA2G4	Q9UQ80|Q9UQ80-2	U1 - MOCK	0.00629356	0.139358	0.891807	1
FGFR4	P22455|P22455-3	U1 - MOCK	0.0102657	0.138879	0.892177	1
SRPK1	H3BLV9|Q5R363|Q96SB4|Q96SB4-3|Q96SB4-4	U1 - MOCK	-0.00625949	-0.138049	0.892816	1
ARID3A	Q99856	U1 - MOCK	0.00652178	0.137161	0.893501	1
ALYREF	Q86V81	U1 - MOCK	0.0117324	0.137107	0.893543	1
ATL3	Q6DD88	U1 - MOCK	0.00566705	0.136356	0.894122	1
SLC19A1	P41440	U1 - MOCK	-0.00969665	-0.13477	0.895346	1
GGCX	P38435|P38435-2	U1 - MOCK	0.00901528	0.134275	0.895727	1
ILF2	B4DY09|Q12905	U1 - MOCK	0.0104738	0.13035	0.898756	1
SRRM1	A9Z1X7|Q8IYB3|Q8IYB3-2	U1 - MOCK	-0.00952936	-0.129273	0.899588	1
CCDC47	Q96A33	U1 - MOCK	0.00520614	0.128557	0.900141	1
MAN1A1	P33908	U1 - MOCK	0.00586992	0.128118	0.900479	1
LSM14A	A0A140TA76|Q8ND56|Q8ND56-2|Q8ND56-3	U1 - MOCK	-0.00904007	-0.126378	0.901823	1
TNPO1	Q92973|Q92973-2	U1 - MOCK	0.00721523	0.126331	0.901859	1
RAC1	P63000|P63000-2	U1 - MOCK	-0.00774545	-0.123593	0.903975	1
EHD1	A0A024R571|C9J2Z4|Q9H4M9	U1 - MOCK	0.00856537	0.122913	0.9045	1
SUPT5H	O00267-2	U1 - MOCK	-0.0104319	-0.122835	0.90456	1
ABCF3	Q9NUQ8	U1 - MOCK	-0.0101253	-0.122206	0.905046	1
NHP2	Q9NX24	U1 - MOCK	0.0074609	0.120256	0.906553	1
YTHDF2	Q9Y5A9	U1 - MOCK	-0.00641709	-0.119642	0.907028	1
GALNT2	Q10471	U1 - MOCK	0.0056886	0.118887	0.907611	1
PES1	B5MCF9|O00541|O00541-2	U1 - MOCK	0.00553907	0.11819	0.908151	1
STRBP	Q96SI9|Q96SI9-2	U1 - MOCK	-0.0095621	-0.117359	0.908793	1
AARS	P49588	U1 - MOCK	-0.00474674	-0.116899	0.909149	1
SCAMP3	O14828	U1 - MOCK	0.0101049	0.114886	0.910705	1
FARSB	Q9NSD9	U1 - MOCK	-0.00482008	-0.114757	0.910805	1
AP2M1	A0A087WY71|E9PFW3|Q96CW1|Q96CW1-2	U1 - MOCK	0.00518537	0.11465	0.910888	1
API5	G3V1C3|Q9BZZ5|Q9BZZ5-2|Q9BZZ5-6	U1 - MOCK	0.00472321	0.112466	0.912578	1
SEC31A	D6REX3|O94979|O94979-2|O94979-3|O94979-8|O94979-9	U1 - MOCK	0.00493128	0.109902	0.914562	1
VCL	P18206|P18206-2	U1 - MOCK	-0.007573	-0.109863	0.914592	1
EIF2B4	A0A087WTA5|E7ERK9|Q9UI10|Q9UI10-2|Q9UI10-3	U1 - MOCK	-0.00699253	-0.108956	0.915294	1
LAS1L	Q9Y4W2|Q9Y4W2-2	U1 - MOCK	-0.00643254	-0.106528	0.917173	1
CDC37	Q16543	U1 - MOCK	-0.00634715	-0.104297	0.918902	1
CCT3	P49368	U1 - MOCK	-0.00425027	-0.103011	0.919898	1
PPP2R2A	P63151|P63151-2	U1 - MOCK	0.0092813	0.101882	0.920772	1
C2orf72	A6NCS6	U1 - MOCK	0.00522551	0.101152	0.921337	1
CTSD	P07339	U1 - MOCK	0.00739082	0.100866	0.921559	1
ZDHHC20	B4DRN8|Q5W0Z9|Q5W0Z9-2|Q5W0Z9-3|Q5W0Z9-4	U1 - MOCK	-0.00483204	-0.10017	0.922099	1
SMC2	O95347|O95347-2	U1 - MOCK	0.00412477	0.0995795	0.922556	1
CDC2|CDK1	A0A024QZP7|P06493	U1 - MOCK	-0.00449341	-0.0993034	0.92277	1
CNOT3	O75175	U1 - MOCK	-0.0071248	-0.0990065	0.923	1
MRPL2	Q5T653	U1 - MOCK	0.0115665	0.097023	0.924537	1
U2AF2	P26368|P26368-2	U1 - MOCK	-0.00662002	-0.0958414	0.925453	1
SLC2A1	P11166	U1 - MOCK	-0.00918628	-0.0947319	0.926314	1
STAU2	A0A0A0MTC5|E9PH62|Q9NUL3|Q9NUL3-2	U1 - MOCK	-0.00417979	-0.0941274	0.926782	1
PSMD11	O00231|O00231-2	U1 - MOCK	0.00595167	0.0916095	0.928735	1
NUDC	Q9Y266	U1 - MOCK	-0.00537083	-0.0912349	0.929025	1
MAP4K4	A0A0D9SEY1|E7ENQ1|G3XAA2|G5E948|H7C360|O95819|O95819-2|O95819-3|O95819-4|O95819-5	U1 - MOCK	-0.00341552	-0.0881369	0.931428	1
BTF3	P20290|P20290-2	U1 - MOCK	-0.0047892	-0.0856011	0.933396	1
TRIP12	Q14669|Q14669-2|Q14669-3|Q14669-4	U1 - MOCK	0.00593721	0.084828	0.933996	1
TSG101	F5H442|Q99816	U1 - MOCK	0.00444742	0.0847123	0.934086	1
SMC3	Q9UQE7	U1 - MOCK	0.00316105	0.0821217	0.936096	1
HMGB3	E7EQU1|E7ES08|E9PES6|O15347	U1 - MOCK	-0.0059266	-0.0765484	0.940424	1
SLC38A1	F8VX04|Q9H2H9	U1 - MOCK	-0.00568237	-0.0765258	0.940441	1
PSIP1	O75475	U1 - MOCK	-0.00707326	-0.0756373	0.941131	1
PSMA6	G3V295|G3V5Z7|P60900	U1 - MOCK	-0.007543	-0.0733084	0.94294	1
ANKZF1	Q9H8Y5	U1 - MOCK	-0.00334014	-0.0718554	0.944069	1
HMGN1	A6NEL0|A6NL93|P05114	U1 - MOCK	-0.00752088	-0.0712349	0.944551	1
ARHGAP5	A0A0A0MSK6|Q13017|Q13017-2	U1 - MOCK	-0.00344085	-0.0705328	0.945097	1
MAPK1	P28482	U1 - MOCK	0.00451368	0.0701186	0.945418	1
TPP2	P29144|Q5VZU9	U1 - MOCK	-0.00329826	-0.0696068	0.945816	1
LETM1	O95202	U1 - MOCK	0.00313054	0.0690601	0.946241	1
ARPC1B	O15143	U1 - MOCK	0.00311924	0.0665116	0.948222	1
TOP2A	P11388|P11388-2|P11388-3|P11388-4	U1 - MOCK	0.00283355	0.0650981	0.94932	1
RALA	P11233	U1 - MOCK	0.00363475	0.0648541	0.94951	1
MTUS1	Q9ULD2-2	U1 - MOCK	0.00354099	0.064391	0.94987	1
SF3A3	Q12874	U1 - MOCK	-0.00588581	-0.0634939	0.950567	1
PITPNB	A0A0A0MSW4|P48739|P48739-2|P48739-3	U1 - MOCK	0.00269135	0.0634905	0.95057	1
GYG1	P46976|P46976-2	U1 - MOCK	0.0110261	0.0629773	0.950969	1
MTA2	O94776	U1 - MOCK	-0.00349775	-0.061836	0.951856	1
OSBPL8	F8VQX7|F8VUA7|Q9BZF1|Q9BZF1-2|Q9BZF1-3	U1 - MOCK	0.00339179	0.0610014	0.952505	1
PRDX4	H7C3T4|Q13162	U1 - MOCK	-0.00303401	-0.0603352	0.953023	1
SEPT9	Q9UHD8|Q9UHD8-2|Q9UHD8-5|Q9UHD8-7	U1 - MOCK	0.00246384	0.0583094	0.954598	1
SUCLA2	Q9P2R7|Q9P2R7-2	U1 - MOCK	0.00239036	0.054846	0.957292	1
CCDC124	Q96CT7	U1 - MOCK	-0.00375098	-0.0536253	0.958242	1
MON2	Q7Z3U7|Q7Z3U7-2|Q7Z3U7-3|Q7Z3U7-5|Q7Z3U7-6	U1 - MOCK	0.003017	0.0535088	0.958332	1
ZRANB2	A0A0C4DGV5|O95218|O95218-2	U1 - MOCK	-0.00614067	-0.0530336	0.958702	1
EEFSEC	C9J8T0|P57772	U1 - MOCK	0.0034593	0.0529468	0.958769	1
SSR3	C9JA28|Q9UNL2|Q9UNL2-2	U1 - MOCK	0.00280168	0.04984	0.961186	1
TRMT10C	Q7L0Y3	U1 - MOCK	-0.00311103	-0.0479954	0.962622	1
EIF6	P56537	U1 - MOCK	0.00437535	0.0477945	0.962778	1
ASAH1	E7EMM4|Q13510|Q13510-2|Q13510-3	U1 - MOCK	-0.00274841	-0.0475158	0.962995	1
CENPV	Q7Z7K6-3	U1 - MOCK	0.00264423	0.0471934	0.963246	1
HNRNPDL	O14979|O14979-2|O14979-3	U1 - MOCK	-0.00377625	-0.0469413	0.963442	1
B4GAT1	O43505	U1 - MOCK	-0.00245693	-0.046598	0.963709	1
PFAS	O15067	U1 - MOCK	-0.00269979	-0.0449649	0.96498	1
PYM1	Q9BRP8|Q9BRP8-2	U1 - MOCK	-0.00217	-0.0432541	0.966312	1
POLDIP3	Q9BY77	U1 - MOCK	0.00193393	0.0421177	0.967196	1
DAZAP1	K7EK33|K7EQ02|K7EQ55|Q96EP5|Q96EP5-2	U1 - MOCK	-0.00369255	-0.0399954	0.968848	1
CYFIP1	Q7L576	U1 - MOCK	0.00193887	0.0390841	0.969557	1
GIGYF2	Q6Y7W6|Q6Y7W6-4|Q6Y7W6-5	U1 - MOCK	-0.00205897	-0.0385484	0.969974	1
SNX1	H0YK42|Q13596|Q13596-2|Q13596-3	U1 - MOCK	-0.00219559	-0.0371883	0.971033	1
PAFAH1B1	P43034	U1 - MOCK	0.00187083	0.0359613	0.971989	1
DDX27	B7Z6D5|Q96GQ7	U1 - MOCK	-0.00142273	-0.0347749	0.972912	1
ARMCX3	Q9UH62	U1 - MOCK	0.00264861	0.0343057	0.973278	1
ITGA5	P08648	U1 - MOCK	0.00208001	0.031505	0.975458	1
ZC3H18	E7ERS3|Q86VM9	U1 - MOCK	0.00209151	0.0313513	0.975578	1
ACAT1	H0YEL7|P24752	U1 - MOCK	0.00255572	0.0312752	0.975637	1
SACM1L	E9PGZ4|Q9NTJ5|Q9NTJ5-2	U1 - MOCK	0.00136092	0.0300712	0.976575	1
CPNE1	B0QZ18|F2Z2V0|Q99829	U1 - MOCK	0.0011793	0.0289825	0.977423	1
FABP5	Q01469	U1 - MOCK	-0.00149378	-0.028069	0.978134	1
UTRN	P46939|P46939-2	U1 - MOCK	0.00132712	0.0276196	0.978484	1
TSR1	Q2NL82	U1 - MOCK	-0.0014522	-0.0273186	0.978719	1
CNN2	A0A087X271|B4DDF4|B4DUT8|Q99439	U1 - MOCK	-0.00133939	-0.0270854	0.9789	1
DSG1	Q02413	U1 - MOCK	-0.00499	-0.0266498	0.979239	1
MDH2	G3XAL0|P40926	U1 - MOCK	0.001313	0.0250932	0.980452	1
LSM12	K7ELG9|Q3MHD2|Q3MHD2-2	U1 - MOCK	-0.00121623	-0.0246143	0.980825	1
GOLGA4	H0Y6I0|Q13439|Q13439-3|Q13439-4|Q13439-5	U1 - MOCK	0.000838214	0.0243914	0.980998	1
GNAS	P63092|P63092-2|P63092-3|P63092-4|Q5JWF2|Q5JWF2-2	U1 - MOCK	0.00136294	0.0239151	0.981369	1
MAVS	Q7Z434|Q7Z434-4	U1 - MOCK	-0.00119819	-0.0237813	0.981473	1
RAB8A	P61006	U1 - MOCK	0.000925252	0.0232194	0.981911	1
HSPH1	Q92598|Q92598-2	U1 - MOCK	0.000965209	0.0228507	0.982198	1
MRPL4	K7ES61|Q9BYD3	U1 - MOCK	0.00145517	0.0215113	0.983242	1
STX18	D6RF48|Q9P2W9	U1 - MOCK	-0.00126632	-0.020294	0.98419	1
GNA11	P29992	U1 - MOCK	0.00127263	0.0165353	0.987118	1
RRP12	Q5JTH9|Q5JTH9-2|Q5JTH9-3	U1 - MOCK	-0.000937845	-0.0151539	0.988194	1
MRPS7	J3QLS3|Q9Y2R9	U1 - MOCK	-0.0011832	-0.013337	0.989609	1
PELO	Q9BRX2	U1 - MOCK	0.000489773	0.0114496	0.99108	1
TPR	P12270	U1 - MOCK	0.000579126	0.0112157	0.991262	1
ADH5	P11766	U1 - MOCK	-0.00060568	-0.0108745	0.991528	1
GTPBP4	Q9BZE4	U1 - MOCK	-0.000543044	-0.0100913	0.992138	1
ADSL	A0A0A6YY92|P30566	U1 - MOCK	-0.000407975	-0.00815533	0.993646	1
PCYOX1	Q9UHG3|Q9UHG3-2	U1 - MOCK	-0.000519997	-0.00693015	0.994601	1
A2M	P01023	U1 - MOCK	0.000249163	0.00577546	0.9955	1
RPL12	P30050	U1 - MOCK	-0.000250352	-0.00508329	0.99604	1
STOM	P27105	U1 - MOCK	-0.000232977	-0.00398175	0.996898	1
ENO1|P2115-1_Eno1	P06733|P2115-1_Eno1	U1 - MOCK	0.000201118	0.00367921	0.997133	1
MAPRE1	Q15691	U1 - MOCK	-2.65863e-05	-0.000645519	0.999497	1
HNRNPD	Q14103-3|Q14103-4	U1 - MOCK	-1.279e-05	-0.000144288	0.999888	1

## Sheet: 7SK_enzyme_1_nofrac
gene_name	protein_id	comparison	logFC	t	pvalue	fdr
PURA	Q00577	7SK - MOCK	1.07071	26.0176	7.22497e-11	3.35187e-13
MEPCE	Q7L2J0	7SK - MOCK	1.38409	23.0774	2.49097e-10	4.77072e-09
RBMX	P38159|P38159-2	7SK - MOCK	1.30083	21.084	6.307e-10	1.95892e-06
HNRNPDL	O14979|O14979-2|O14979-3	7SK - MOCK	1.46709	18.2369	2.78189e-09	1.95892e-06
HNRNPA3	P51991|P51991-2	7SK - MOCK	1.24042	18.0157	3.1501e-09	3.26915e-06
KHDRBS1	Q07666	7SK - MOCK	0.97618	17.7134	3.74234e-09	1.06074e-05
LARP7	Q4G0J3|Q4G0J3-3	7SK - MOCK	1.91093	17.104	5.34179e-09	1.06074e-05
PABPN1|BCL2L2	B4DEH8|G3V4T2|Q86U42|Q86U42-2|Q92843-2	7SK - MOCK	1.42125	17.0095	5.65076e-09	1.43959e-05
FUS	H3BPE7|P35637|P35637-2	7SK - MOCK	0.913572	16.794	6.43102e-09	5.81547e-05
HNRNPM	M0QZM1|P52272|P52272-2	7SK - MOCK	1.30089	16.0776	1.00003e-08	5.81547e-05
SSB	P05455	7SK - MOCK	1.22068	15.9381	1.0921e-08	5.81547e-05
PABPC4	B1ANR0|Q13310|Q13310-2|Q13310-3	7SK - MOCK	0.841574	15.874	1.13748e-08	5.81547e-05
HNRNPK	P61978|P61978-2|P61978-3	7SK - MOCK	1.01578	15.7521	1.22959e-08	5.81547e-05
PURB	Q96QR8	7SK - MOCK	1.23813	15.6639	1.30128e-08	5.81547e-05
RPL5	P46777	7SK - MOCK	1.50604	15.5798	1.37394e-08	5.81547e-05
PABPC1	P11940	7SK - MOCK	0.90025	15.5034	1.44372e-08	6.0066e-05
FASTKD2	Q9NYY8|Q9NYY8-2	7SK - MOCK	0.690576	15.3926	1.55201e-08	6.0066e-05
TARDBP	Q13148	7SK - MOCK	1.32946	15.368	1.57725e-08	0.000124328
HNRNPA2B1	P22626	7SK - MOCK	1.65239	15.1881	1.77582e-08	0.000124328
HNRNPA0	Q13151	7SK - MOCK	0.952476	15.1586	1.81095e-08	0.000132179
ZC3H14	Q6PJT7|Q6PJT7-2|Q6PJT7-5	7SK - MOCK	0.840498	15.0147	1.99329e-08	0.000132179
YBX1	P67809	7SK - MOCK	2.16979	14.9414	2.09394e-08	0.000132179
EWSR1	A0A0D9SFL3|B0QYK0|C9JGE3|H7BY36|Q01844|Q01844-2|Q01844-3|Q01844-5|Q01844-6	7SK - MOCK	1.08322	14.927	2.1143e-08	0.000242393
RBM3	P98179	7SK - MOCK	1.11034	14.756	2.37384e-08	0.000242393
HNRNPH1	E9PCY7|G8JLB6|P31943	7SK - MOCK	1.63586	14.66	2.53465e-08	0.000242393
AKAP8	O43823	7SK - MOCK	0.800508	14.6299	2.58733e-08	0.000242393
HNRNPD	Q14103-3|Q14103-4	7SK - MOCK	1.29212	14.5767	2.68366e-08	0.000315874
HNRNPA1	F8W6I7|P09651|P09651-2	7SK - MOCK	1.88035	14.4675	2.8939e-08	0.000315874
HNRNPL	P14866	7SK - MOCK	1.20827	14.4227	2.98547e-08	0.000765693
SRSF7	A0A0B4J1Z1|C9JAB2|Q16629|Q16629-2|Q16629-3|Q16629-4	7SK - MOCK	0.915425	14.148	3.61938e-08	0.000765693
FUBP1	Q96AE4-2	7SK - MOCK	1.12201	14.0625	3.84561e-08	0.000765693
MRPL41	Q8IXM3	7SK - MOCK	1.32199	14.0077	3.99887e-08	0.000765693
DAZAP1	K7EK33|K7EQ02|K7EQ55|Q96EP5|Q96EP5-2	7SK - MOCK	1.28952	13.9673	4.11597e-08	0.000875972
SFPQ	P23246	7SK - MOCK	0.912471	13.7657	4.75932e-08	0.000875972
CIRBP	D6W5Y5|K7EMY9|K7EPM4|K7EQR7|Q14011|Q14011-2	7SK - MOCK	1.0805	13.7425	4.84001e-08	0.000875972
KHSRP	A0A087WTP3|Q92945	7SK - MOCK	1.73464	13.6833	5.05291e-08	0.000875972
CNBP	P62633|P62633-2|P62633-3|P62633-4|P62633-5|P62633-6|P62633-7|P62633-8	7SK - MOCK	1.75995	13.6708	5.09938e-08	0.00200715
RBM12B	Q8IXT5	7SK - MOCK	0.662428	13.4656	5.92886e-08	0.00200715
MRPL11	Q9Y3B7	7SK - MOCK	0.651242	13.4409	6.03853e-08	0.00325675
SRSF3	P84103|P84103-2	7SK - MOCK	0.905705	13.2729	6.8433e-08	0.00325675
HNRNPUL1	A0A0A0MRA5|B7Z4B8|Q9BUJ2|Q9BUJ2-2|Q9BUJ2-4	7SK - MOCK	0.531467	13.1808	7.33422e-08	0.00393335
EIF4H	Q15056|Q15056-2	7SK - MOCK	1.12644	13.0608	8.03119e-08	0.00515107
HNRNPH3	P31942|P31942-2	7SK - MOCK	1.75152	12.9296	8.8778e-08	0.00533007
PUF60	A0A0J9YVP6|A0A0J9YYL3|Q9UHX1-2|Q9UHX1-4|Q9UHX1-6	7SK - MOCK	0.481204	12.8096	9.73723e-08	0.00533007
HNRNPF	P52597	7SK - MOCK	1.37665	12.6543	1.09868e-07	0.00533007
MATR3	A0A0R4J2E8|A8MXP9|D6REM6|P43243	7SK - MOCK	0.718244	12.5486	1.19375e-07	0.00533007
SERBP1	Q8NC51-2|Q8NC51-3|Q8NC51-4	7SK - MOCK	0.826355	12.4506	1.28992e-07	0.00533007
SAFB2	Q14151	7SK - MOCK	0.639005	12.4085	1.33378e-07	0.00533007
PTBP1	P26599|P26599-2|P26599-3	7SK - MOCK	1.39148	12.3639	1.38197e-07	0.00533007
SAFB	Q15424|Q15424-3|Q15424-4	7SK - MOCK	0.614317	12.3232	1.42767e-07	0.00533007
ALYREF	Q86V81	7SK - MOCK	1.05305	12.3061	1.44736e-07	0.00777728
U2AF2	P26368|P26368-2	7SK - MOCK	0.844984	12.2333	1.53463e-07	0.0111056
SYNCRIP	O60506|O60506-2|O60506-4	7SK - MOCK	1.74027	12.0032	1.84998e-07	0.0111056
HNRNPC	B2R5W2|B4DY08|P07910-2	7SK - MOCK	1.57137	11.9319	1.96154e-07	0.0111056
HNRNPUL2-BSCL2|HNRNPUL2	H3BQZ7|Q1KMD3	7SK - MOCK	0.554597	11.8176	2.15602e-07	0.0111056
TIAL1	Q01085|Q01085-2	7SK - MOCK	1.50671	11.7669	2.24887e-07	0.0111056
FUBP3	Q96I24	7SK - MOCK	1.47085	11.7283	2.32239e-07	0.0111056
PCBP1	Q15365	7SK - MOCK	0.708769	11.651	2.478e-07	0.0111056
LARP4	Q71RC2|Q71RC2-3|Q71RC2-4	7SK - MOCK	0.563623	11.614	2.55644e-07	0.0111056
FMR1	Q06787|Q06787-3|Q06787-5|Q06787-8|Q06787-9	7SK - MOCK	0.566694	11.5517	2.69455e-07	0.0111056
HNRNPAB	Q99729-3	7SK - MOCK	1.27346	11.5476	2.70397e-07	0.0111056
NONO	Q15233	7SK - MOCK	0.650173	11.5438	2.71272e-07	0.0111056
PSPC1	Q8WXF1	7SK - MOCK	0.748744	11.5431	2.71413e-07	0.0111056
ELAVL1	Q15717|Q15717-2	7SK - MOCK	1.63375	11.429	2.99097e-07	0.0111056
G3BP2	Q9UN86|Q9UN86-2	7SK - MOCK	0.53189	11.4192	3.01629e-07	0.0111056
RBM14	Q96PK6	7SK - MOCK	0.645143	11.3871	3.1002e-07	0.0111056
SRSF1	J3KTL2|Q07955	7SK - MOCK	0.472972	11.3839	3.10879e-07	0.0111056
TAF15	Q92804|Q92804-2	7SK - MOCK	0.70368	11.3731	3.13773e-07	0.0411385
MRPL28	A2IDC6|A2IDC7|Q13084|Q4TT37	7SK - MOCK	1.12919	11.1137	3.92905e-07	0.0411385
CSDE1	O75534|O75534-2|O75534-3|O75534-4	7SK - MOCK	1.13526	10.9355	4.59733e-07	0.0411385
PUM1	Q14671	7SK - MOCK	0.708555	10.9258	4.63725e-07	0.0411385
A1CF	Q9NQ94	7SK - MOCK	1.70242	10.8514	4.9553e-07	0.0411385
MRPS7	J3QLS3|Q9Y2R9	7SK - MOCK	0.958241	10.8012	5.18277e-07	0.0411385
YLPM1	P49750|P49750-3|P49750-4	7SK - MOCK	0.509833	10.8002	5.18765e-07	0.0411385
IGF2BP2	F8W930|Q9Y6M1|Q9Y6M1-1	7SK - MOCK	0.778113	10.7675	5.34207e-07	0.0411385
PRRC2A	P48634	7SK - MOCK	0.520316	10.6444	5.97134e-07	0.0411385
RPL35	F2Z388|P42766	7SK - MOCK	0.629956	10.6415	5.98668e-07	0.0411385
CSTF2	E7EWR4|P33240|P33240-2	7SK - MOCK	0.726104	10.6281	6.0602e-07	0.0502596
EIF4B	E7EX17|P23588|P23588-2	7SK - MOCK	0.854395	10.5204	6.68659e-07	0.0502596
RALY	Q9UKM9|Q9UKM9-2	7SK - MOCK	1.6788	10.5007	6.80897e-07	0.0502596
CAPRIN1	Q14444|Q14444-2	7SK - MOCK	0.548473	10.4557	7.09663e-07	0.0502596
ZCCHC3	Q9NUD5	7SK - MOCK	0.894371	10.3631	7.73212e-07	0.0502596
LIN28B	Q6ZN17	7SK - MOCK	0.89632	10.3229	8.02687e-07	0.0502596
API5	G3V1C3|Q9BZZ5|Q9BZZ5-2|Q9BZZ5-6	7SK - MOCK	0.431508	10.2748	8.39545e-07	0.0502596
AKAP1	Q92667	7SK - MOCK	0.439501	10.2664	8.4616e-07	0.0502596
RBPMS	B4E3T4|Q93062|Q93062-2|Q93062-3|Q93062-4|Q93062-5	7SK - MOCK	0.572221	10.2156	8.87487e-07	0.0502596
MKRN2	C9J494|Q9H000|Q9H000-2	7SK - MOCK	0.522089	10.203	8.98035e-07	0.0502596
GRSF1	F5H5I6|Q12849	7SK - MOCK	0.867856	10.1687	9.27541e-07	0.0603436
YBX3	P16989|P16989-2|P16989-3	7SK - MOCK	1.54186	10.0739	1.01478e-06	0.0603436
HEXIM1	O94992	7SK - MOCK	0.442507	10.0709	1.01765e-06	0.0603436
EIF3J	O75822	7SK - MOCK	0.689111	10.048	1.04007e-06	0.0999995
RPL23A	P62750	7SK - MOCK	0.519289	9.94988	1.14249e-06	0.0999995
MTERF4	B4DKD5|B5MBW3|C9JX74|E7EW93|H7C316|Q7Z6M4	7SK - MOCK	-0.455519	-9.78499	1.34012e-06	0.0999995
YTHDF3	A0A087X0Q1|Q7Z739	7SK - MOCK	0.487668	9.71785	1.43098e-06	0.0999995
RPL27A	E9PJD9|P46776	7SK - MOCK	0.519121	9.6934	1.46571e-06	0.0999995
SF1	Q15637|Q15637-2|Q15637-3|Q15637-4|Q15637-5|Q15637-6	7SK - MOCK	0.477317	9.68065	1.48418e-06	0.0999995
FAM120A	Q9NZB2|Q9NZB2-6	7SK - MOCK	0.841046	9.62061	1.57464e-06	0.0999995
MRPL4	K7ES61|Q9BYD3	7SK - MOCK	0.650604	9.61771	1.57917e-06	0.0999995
PRPF38B	Q5VTL8	7SK - MOCK	-0.458979	-9.59152	1.62062e-06	0.0999995
RAVER1	A0A087WZ13|E9PAU2	7SK - MOCK	0.558887	9.59057	1.62213e-06	0.0999995
RBM27|U3KPZ7	Q9P2N5|U3KPZ7	7SK - MOCK	0.583883	9.56681	1.66079e-06	0.0999995
RPS18	P62269	7SK - MOCK	1.15881	9.53401	1.71582e-06	0.127573
MRPL22	A0A0C4DGX2|E7ESL0|J3KQY1|Q9NWU5	7SK - MOCK	0.492193	9.44885	1.86816e-06	0.127573
SUGP2	M0R2Z9|Q8IX01|Q8IX01-4	7SK - MOCK	0.391533	9.44621	1.8731e-06	0.140741
LARP1	Q6PKG0	7SK - MOCK	0.733309	9.39732	1.96743e-06	0.140741
LARP4B	Q92615	7SK - MOCK	0.424849	9.33942	2.08583e-06	0.140741
TBRG4	Q969Z0	7SK - MOCK	0.551829	9.31639	2.13506e-06	0.188788
HNRNPR	O43390|O43390-2	7SK - MOCK	1.13436	9.1912	2.42567e-06	0.188788
IGF2BP1	Q9NZI8	7SK - MOCK	0.633986	9.15269	2.52351e-06	0.188788
MRPS18A	Q5QPA5|Q9NVS2|Q9NVS2-2	7SK - MOCK	2.38413	9.14918	2.53264e-06	0.188788
G3BP1	Q13283	7SK - MOCK	0.741849	9.11982	2.61038e-06	0.245909
UBAP2L	Q14157-5	7SK - MOCK	0.552078	9.03637	2.84588e-06	0.245909
XRN2	Q9H0D6|Q9H0D6-2	7SK - MOCK	0.493632	9.00172	2.95036e-06	0.245909
ILF3	Q12906-4|Q12906-6|Q12906-7	7SK - MOCK	0.482258	8.93876	3.15099e-06	0.245909
ERAL1	O75616	7SK - MOCK	0.552724	8.84475	3.47859e-06	0.245909
LRPPRC	P42704	7SK - MOCK	1.37215	8.84167	3.48994e-06	0.245909
IGF2BP3	O00425	7SK - MOCK	0.70403	8.81978	3.5717e-06	0.245909
PTPRA	P18433|P18433-2|P18433-3|P18433-4	7SK - MOCK	0.619464	8.76101	3.80167e-06	0.245909
MRPL45	A0A087WU62|A0A087X2D5|A0A0G2JMS5|Q9BRJ2	7SK - MOCK	0.81598	8.66116	4.22998e-06	0.245909
ATXN2	H0YH87|Q99700|Q99700-2|Q99700-4|V9GY86	7SK - MOCK	0.478674	8.64437	4.30705e-06	0.245909
HDLBP	A0A024R4E5	7SK - MOCK	0.874454	8.5538	4.74961e-06	0.245909
FXR2	P51116	7SK - MOCK	0.38792	8.51878	4.93375e-06	0.245909
YTHDF2	Q9Y5A9	7SK - MOCK	0.455279	8.48835	5.10006e-06	0.245909
NUFIP2	Q7Z417	7SK - MOCK	0.60849	8.48195	5.13581e-06	0.245909
RPL8	P62917	7SK - MOCK	0.834377	8.41734	5.51217e-06	0.245909
RPS25	P62851	7SK - MOCK	0.40896	8.37905	5.74924e-06	0.245909
TMEM237	Q96Q45|Q96Q45-2|Q96Q45-3|Q96Q45-5	7SK - MOCK	-0.378131	-8.36925	5.81172e-06	0.245909
ST6GAL1	P15907	7SK - MOCK	-0.424059	-8.35987	5.87218e-06	0.245909
TFAM	Q00059	7SK - MOCK	0.565301	8.33479	6.03718e-06	0.245909
RPL31	B7Z4C8|B7Z4E3|C9JU56|H7C2W9|P62899|P62899-2|P62899-3	7SK - MOCK	0.82308	8.30967	6.20744e-06	0.245909
FBL	M0QXL5|M0R299|P22087	7SK - MOCK	0.324581	8.29684	6.29645e-06	0.245909
R3HDM1	H7C207|Q15032|Q15032-2|Q15032-3|Q15032-4	7SK - MOCK	0.519222	8.26752	6.50504e-06	0.245909
RBM47	A0AV96|A0AV96-2	7SK - MOCK	1.28321	8.22207	6.84324e-06	0.245909
RPL7A	P62424	7SK - MOCK	0.408312	8.19026	7.09131e-06	0.245909
CCAR2	Q8N163	7SK - MOCK	0.290125	8.18621	7.12361e-06	0.245909
LSM14A	A0A140TA76|Q8ND56|Q8ND56-2|Q8ND56-3	7SK - MOCK	0.584696	8.17389	7.22275e-06	0.245909
NCOA5	Q9HCD5	7SK - MOCK	0.391583	8.14918	7.42616e-06	0.245909
CELF1	Q92879|Q92879-2|Q92879-3|Q92879-6	7SK - MOCK	1.38335	8.14422	7.46772e-06	0.245909
ATXN2L	H3BUF6|Q8WWM7	7SK - MOCK	0.372505	8.12202	7.65689e-06	0.245909
SND1	Q7KZF4	7SK - MOCK	0.57874	8.11658	7.70407e-06	0.345679
RPL15	P61313	7SK - MOCK	0.489174	8.05548	8.25558e-06	0.345679
PEG10	A0A087WUL4|A0A087WX23|A0A087WXK2|Q86TG7	7SK - MOCK	0.399735	8.01789	8.61608e-06	0.345679
RBM5	P52756	7SK - MOCK	0.408467	8.00926	8.70118e-06	0.345679
LEO1	Q8WVC0	7SK - MOCK	-0.577251	-7.99621	8.83173e-06	0.461755
RBM10	A0A0A0MR66|P98175|P98175-2	7SK - MOCK	0.387656	7.95695	9.23712e-06	0.461755
RNF149	Q8NC42	7SK - MOCK	-0.554555	-7.93751	9.44537e-06	1
HNRNPU	Q00839	7SK - MOCK	0.483035	7.88536	1.00293e-05	1
POLRMT	O00411	7SK - MOCK	0.363249	7.87431	1.0158e-05	1
FXR1	P51114|P51114-2	7SK - MOCK	0.381858	7.85212	1.04218e-05	1
MRPL3	E7ETU7|H0Y9G6|P09001	7SK - MOCK	0.89912	7.8437	1.05238e-05	1
MRPL15	E5RHF4|Q9P015	7SK - MOCK	0.525846	7.81437	1.08877e-05	1
RPS24	A0A087WUS0|E7ETK0|P62847|P62847-2|P62847-3|P62847-4	7SK - MOCK	0.579414	7.69558	1.25071e-05	1
DKC1	O60832	7SK - MOCK	0.370406	7.65321	1.31461e-05	1
EIF1AY|EIF1AX	A6NJH9|O14602|P47813	7SK - MOCK	0.516629	7.61159	1.38084e-05	1
SF3B2	A0A087WZZ5|Q13435	7SK - MOCK	0.34358	7.59689	1.40509e-05	1
SIRPA	P78324|P78324-4	7SK - MOCK	-0.539212	-7.58053	1.4326e-05	1
RPL24	P83731	7SK - MOCK	0.5265	7.57687	1.43884e-05	1
UBAP2	Q5T6F2	7SK - MOCK	0.419097	7.54757	1.48983e-05	1
MRPL37	Q9BZE1	7SK - MOCK	1.48585	7.46441	1.64551e-05	1
RPS11	P62280	7SK - MOCK	0.347378	7.42942	1.71618e-05	1
MARCKS	A0A087WZH7|P29966	7SK - MOCK	-0.445841	-7.42198	1.73163e-05	1
MRPS23	Q9Y3D9	7SK - MOCK	0.746168	7.38793	1.80425e-05	1
RPL3	P39023	7SK - MOCK	0.335919	7.38177	1.81775e-05	1
MRPS15	P82914	7SK - MOCK	1.21617	7.344	1.90285e-05	1
KIF1C	O43896	7SK - MOCK	0.558412	7.33974	1.91271e-05	1
RPS5	M0QZN2|M0R0F0|M0R0R2|P46782	7SK - MOCK	0.423988	7.32275	1.95261e-05	1
USP10	Q14694|Q14694-2|Q14694-3	7SK - MOCK	0.349705	7.30116	2.00463e-05	1
RPL34	P49207	7SK - MOCK	0.701704	7.25838	2.11215e-05	1
CD46	P15529-16|P15529-2|P15529-3|P15529-4|P15529-5|P15529-6|P15529-7	7SK - MOCK	-0.52419	-7.20032	2.26811e-05	1
SNRPD1	J3QLI9|P62314	7SK - MOCK	0.465964	7.18258	2.3182e-05	1
ZFR	Q96KR1	7SK - MOCK	0.437697	7.17831	2.33045e-05	1
MRPL48	F5H702|Q96GC5|Q96GC5-3	7SK - MOCK	0.536034	7.12	2.50471e-05	1
SLC16A3	O15427	7SK - MOCK	-0.404104	-7.10743	2.54409e-05	1
CPM	P14384	7SK - MOCK	-0.358954	-7.10594	2.54878e-05	1
CSRP1	E9PP21|P21291	7SK - MOCK	0.481342	7.07121	2.66131e-05	1
ZC3H7A	Q8IWR0	7SK - MOCK	0.760562	7.02412	2.82252e-05	1
FAM98A	Q8NCA5|Q8NCA5-2	7SK - MOCK	0.588191	7.00549	2.88918e-05	1
HNRNPH2	P55795	7SK - MOCK	1.30198	6.96998	3.02096e-05	1
PRRC2C	E7EPN9|Q9Y520-4|Q9Y520-6	7SK - MOCK	0.471194	6.96414	3.04324e-05	1
RPS9	A0A024R4M0|P46781	7SK - MOCK	0.610636	6.95995	3.05935e-05	1
EDF1	O60869	7SK - MOCK	0.443895	6.95968	3.06039e-05	1
RPS3	P23396	7SK - MOCK	0.54464	6.95959	3.06075e-05	1
MRPS11	P82912|P82912-2	7SK - MOCK	0.387404	6.93107	3.17285e-05	1
DDX3X	A0A0D9SF53|A0A0D9SFB3|A0A0D9SG12|O00571	7SK - MOCK	0.335912	6.91626	3.23282e-05	1
MRPS9	P82933	7SK - MOCK	0.386055	6.88711	3.35439e-05	1
SLIRP	A0A087WUN7|G3V2S9|G3V4X6|H0YJ40|Q9GZT3|Q9GZT3-2	7SK - MOCK	1.18448	6.88468	3.36476e-05	1
SF3B4	Q15427	7SK - MOCK	0.76696	6.8843	3.36641e-05	1
RIOK2	Q9BVS4	7SK - MOCK	0.574576	6.87794	3.39366e-05	1
PCBP2	Q15366|Q15366-2|Q15366-3|Q15366-6	7SK - MOCK	0.837409	6.85414	3.49792e-05	1
EIF3A	Q14152	7SK - MOCK	0.381058	6.84361	3.54513e-05	1
MRPS31	Q92665	7SK - MOCK	0.560851	6.83088	3.60313e-05	1
DHX57	Q6P158	7SK - MOCK	0.281079	6.81471	3.67827e-05	1
MRPL38	Q96DV4	7SK - MOCK	0.350338	6.76974	3.89628e-05	1
DDX5	P17844|P17844-2	7SK - MOCK	0.572162	6.75968	3.94691e-05	1
PAIP1	D6REB4|Q9H074|Q9H074-2|Q9H074-3	7SK - MOCK	0.402112	6.75746	3.95817e-05	1
PAF1	Q8N7H5	7SK - MOCK	-0.387292	-6.73461	4.07623e-05	1
ATRX	P46100|P46100-4	7SK - MOCK	-0.354688	-6.73104	4.09501e-05	1
STAU2	A0A0A0MTC5|E9PH62|Q9NUL3|Q9NUL3-2	7SK - MOCK	0.297632	6.70257	4.24817e-05	1
WDR33	Q9C0J8	7SK - MOCK	0.397571	6.69334	4.29916e-05	1
POLDIP3	Q9BY77	7SK - MOCK	0.307057	6.68716	4.33363e-05	1
SLC4A7	Q9Y6M7-13|Q9Y6M7-6	7SK - MOCK	-0.403603	-6.66014	4.48799e-05	1
RPS12	P25398	7SK - MOCK	0.417512	6.63709	4.62434e-05	1
SORT1	Q99523	7SK - MOCK	-0.294999	-6.61408	4.76492e-05	1
STRAP	Q9Y3F4|Q9Y3F4-2	7SK - MOCK	0.382141	6.57908	4.9876e-05	1
MPZL1	O95297|O95297-2	7SK - MOCK	-0.582536	-6.57259	5.03008e-05	1
TMEM106B	C9JZ87|Q9NUM4	7SK - MOCK	-0.479717	-6.57192	5.03454e-05	1
YTHDF1	Q9BYJ9	7SK - MOCK	0.568981	6.56938	5.0513e-05	1
SLBP	E7EUV9|F8W8D3|H0YAE8|Q14493|Q14493-2	7SK - MOCK	0.423163	6.56835	5.05807e-05	1
UPF1	Q92900|Q92900-2	7SK - MOCK	0.510155	6.55277	5.16236e-05	1
CTSC	P53634	7SK - MOCK	-0.533445	-6.53744	5.26724e-05	1
P2RX4	F6SFZ6|Q99571|Q99571-2|Q99571-3	7SK - MOCK	-0.521567	-6.52058	5.38516e-05	1
RPS10	P46783	7SK - MOCK	0.402849	6.50976	5.46242e-05	1
RPL22	K7ERI7|P35268	7SK - MOCK	0.397124	6.49798	5.5478e-05	1
EIF4G3	A0A0A0MSA7|A0A0U1RQK7|O43432|O43432-3	7SK - MOCK	0.369329	6.49742	5.55191e-05	1
AKAP8L	Q9ULX6|Q9ULX6-2	7SK - MOCK	0.556773	6.47358	5.72931e-05	1
PLXNB2	O15031	7SK - MOCK	-0.326962	-6.4376	6.00864e-05	1
RPL14	P50914	7SK - MOCK	0.299728	6.41473	6.19384e-05	1
PRPF40A	O75400|O75400-2|O75400-3	7SK - MOCK	-0.418065	-6.40351	6.28691e-05	1
MRPL42	J3KPP0|Q9Y6G3|S4R2Z7|S4R360	7SK - MOCK	0.77849	6.39948	6.32072e-05	1
SLC39A14	Q15043|Q15043-2|Q15043-3	7SK - MOCK	-0.435433	-6.37766	6.50712e-05	1
ITGB1	P05556	7SK - MOCK	-0.41104	-6.36393	6.6274e-05	1
MOV10	Q9HCE1	7SK - MOCK	0.505324	6.31577	7.06871e-05	1
ZC3HAV1	Q7Z2W4	7SK - MOCK	0.40945	6.3135	7.09026e-05	1
RPS2	P15880	7SK - MOCK	1.40463	6.30282	7.19264e-05	1
RPL13	P26373	7SK - MOCK	0.494999	6.29752	7.24409e-05	1
DHX9	Q08211	7SK - MOCK	0.309389	6.24426	7.78305e-05	1
PATL1	Q86TB9|Q86TB9-4	7SK - MOCK	0.347361	6.2272	7.96475e-05	1
DYNC1I2	E7EQL5|E7EV09|Q13409|Q13409-2|Q13409-3|Q13409-5|Q13409-6|Q13409-7	7SK - MOCK	-0.355764	-6.22263	8.01416e-05	1
MRPL40	Q9NQ50	7SK - MOCK	0.583483	6.1923	8.35062e-05	1
RAB35	F5H157|Q15286	7SK - MOCK	-0.298378	-6.18115	8.47811e-05	1
CXADR	P78310|P78310-2|P78310-6|P78310-7	7SK - MOCK	-0.38646	-6.12424	9.16212e-05	1
DDX17	H3BLZ8	7SK - MOCK	0.393385	6.08706	9.64079e-05	1
CPSF7	F5H669|Q8N684|Q8N684-2|Q8N684-3	7SK - MOCK	0.433036	6.08636	9.65001e-05	1
PNISR	Q8TF01	7SK - MOCK	-0.274963	-6.08627	9.6512e-05	1
RPL32	D3YTB1|F8W727|P62910	7SK - MOCK	0.373963	6.0849	9.66947e-05	1
PTCD3	Q96EY7	7SK - MOCK	0.833279	6.06213	9.97676e-05	1
LSM14B	Q9BX40	7SK - MOCK	0.321381	6.05968	0.000100105	1
TMEM30A	Q9NV96	7SK - MOCK	-0.496132	-6.05639	0.000100559	1
CD38	P28907	7SK - MOCK	-0.353993	-6.04939	0.000101533	1
CTR9	Q6PD62	7SK - MOCK	-0.366091	-6.03884	0.000103019	1
DDX1	Q92499	7SK - MOCK	0.309585	5.96554	0.000114016	1
ZCCHC8	Q6NZY4|Q6NZY4-2	7SK - MOCK	0.311068	5.9583	0.00011517	1
SUGP1	Q8IWZ8	7SK - MOCK	0.397275	5.95313	0.000116	1
NOB1	Q9ULX3	7SK - MOCK	0.41913	5.94822	0.000116795	1
SCARB1	B7ZKQ9|Q8WTV0-2|Q8WTV0-4	7SK - MOCK	-0.533622	-5.93907	0.000118292	1
RPL17	J3KRX5|P18621	7SK - MOCK	0.278062	5.88951	0.000126764	1
SPATS2L	Q9NUQ6	7SK - MOCK	0.31085	5.82968	0.000137867	1
MYL6	B7Z6Z4|F8VPF3|F8W1R7|G3V1V0|G8JLA2|J3KND3|P60660|P60660-2	7SK - MOCK	0.262281	5.79413	0.000144953	1
SLC2A1	P11166	7SK - MOCK	-0.557158	-5.74559	0.000155264	1
JAG1	P78504|P78504-2	7SK - MOCK	-0.371396	-5.66788	0.00017344	1
PDZK1	Q5T2W1	7SK - MOCK	-0.282706	-5.65399	0.000176923	1
MRPL57	Q9BQC6	7SK - MOCK	0.483251	5.63416	0.000182024	1
MRPS5	P82675	7SK - MOCK	0.688134	5.6185	0.000186163	1
CDC73	Q6P1J9	7SK - MOCK	-0.302024	-5.6081	0.000188966	1
SLC16A7	O60669	7SK - MOCK	-0.261367	-5.59199	0.000193401	1
EIF5A	I3L397|I3L504|P63241|P63241-2	7SK - MOCK	0.25681	5.57948	0.000196919	1
ABCF3	Q9NUQ8	7SK - MOCK	0.462274	5.5794	0.000196942	1
MRPL43	B1AL05|H0Y6Y8|Q8N983|Q8N983-2|Q8N983-3|Q8N983-4|Q8N983-6|Q8N983-7	7SK - MOCK	0.391419	5.56477	0.000201145	1
EPB41L2	E9PHY5|O43491	7SK - MOCK	-0.227701	-5.53732	0.000209292	1
L1RE1	Q9UN81	7SK - MOCK	0.479244	5.52974	0.000211603	1
RTF1	Q92541	7SK - MOCK	-0.444262	-5.51078	0.000217506	1
NOLC1	A0A0A0MRM9|Q14978|Q14978-2|Q14978-3	7SK - MOCK	-0.709993	-5.50876	0.000218145	1
ILF2	B4DY09|Q12905	7SK - MOCK	0.442481	5.50686	0.000218747	1
MRPL46	Q9H2W6	7SK - MOCK	0.836557	5.50229	0.000220203	1
CNOT1	A5YKK6	7SK - MOCK	0.260452	5.50075	0.000220699	1
ITGAV	P06756|P06756-2|P06756-3	7SK - MOCK	-0.310309	-5.45755	0.000235031	1
SNRNP70	P08621|P08621-2	7SK - MOCK	0.725021	5.45537	0.00023578	1
STXBP3	O00186	7SK - MOCK	-0.260269	-5.44371	0.000239831	1
TTYH3	Q9C0H2|Q9C0H2-2|Q9C0H2-4	7SK - MOCK	-0.433544	-5.42803	0.000245395	1
SLC19A1	P41440	7SK - MOCK	-0.387922	-5.39156	0.000258874	1
FKBP10	Q96AY3	7SK - MOCK	-0.276935	-5.3613	0.000270661	1
HP	P00738	7SK - MOCK	-0.351849	-5.33672	0.000280654	1
SLC29A1	Q99808	7SK - MOCK	-0.582595	-5.33608	0.000280919	1
MAPKAPK2	P49137	7SK - MOCK	0.262262	5.32999	0.000283457	1
CADM4	Q8NFZ8	7SK - MOCK	-0.47715	-5.32758	0.000284468	1
DHX30	Q7L2E3-2	7SK - MOCK	0.339729	5.32286	0.000286461	1
RPSA	A0A0C4DG17|C9J9K3|P08865	7SK - MOCK	0.282423	5.31383	0.000290313	1
RPL13A	M0QYS1|P40429	7SK - MOCK	0.461229	5.30726	0.00029315	1
TGOLN2	F8W8W7|J3KQ45|O43493|O43493-2|O43493-3|O43493-5	7SK - MOCK	-0.692138	-5.30245	0.000295246	1
MRPL47	Q9HD33|Q9HD33-2	7SK - MOCK	0.642496	5.30224	0.00029534	1
RPS6	P62753	7SK - MOCK	0.227831	5.25998	0.000314461	1
SF3A1	Q15459	7SK - MOCK	0.216978	5.22692	0.000330344	1
WDR43	Q15061	7SK - MOCK	-0.556702	-5.18294	0.000352801	1
RBM6	E9PGM9|F8WCA5|P78332	7SK - MOCK	0.415451	5.14313	0.000374534	1
GALNT2	Q10471	7SK - MOCK	-0.245256	-5.12566	0.000384515	1
ITGA2	E7ESP4|P17301	7SK - MOCK	-0.283356	-5.12431	0.000385301	1
DPP4	P27487	7SK - MOCK	-0.490043	-5.11901	0.000388388	1
IWS1	Q96ST2|Q96ST2-3	7SK - MOCK	-0.480183	-5.11341	0.000391683	1
BCAM	P50895	7SK - MOCK	-0.677634	-5.10612	0.000396019	1
SNRPB	A8MT02|J3QLE5|P14678|P14678-2|P14678-3|P63162|P63162-2	7SK - MOCK	0.506641	5.08041	0.000411714	1
AIP	E9PMH2|O00170	7SK - MOCK	0.241776	5.07238	0.000416749	1
ATP1A1	P05023|P05023-4	7SK - MOCK	-0.21881	-5.07138	0.000417381	1
RPL29	P47914	7SK - MOCK	0.891268	5.06718	0.000420044	1
SF3A3	Q12874	7SK - MOCK	0.469676	5.06669	0.000420356	1
ASGR2	P07307	7SK - MOCK	-0.2623	-5.0361	0.000440326	1
EIF4G2	D3DQV9|H0Y3P2|P78344|P78344-2	7SK - MOCK	0.24935	5.03456	0.000441357	1
DSG2	Q14126	7SK - MOCK	-0.268197	-5.03064	0.000443998	1
PDAP1	Q13442	7SK - MOCK	0.208888	5.02222	0.000449724	1
RPL36	Q9Y3U8	7SK - MOCK	0.642144	5.00572	0.000461162	1
SERINC1	Q9NRX5	7SK - MOCK	-0.432917	-4.99984	0.000465318	1
SLC16A1	P53985	7SK - MOCK	-0.259395	-4.9978	0.000466769	1
DIMT1	Q9UNQ2	7SK - MOCK	0.275281	4.99127	0.000471439	1
FITM2	Q8N6M3	7SK - MOCK	-0.373672	-4.9818	0.00047831	1
EPHA2	P29317	7SK - MOCK	-0.203079	-4.96105	0.000493723	1
MRPS10	P82664	7SK - MOCK	0.342432	4.9543	0.000498851	1
MRPL1	Q9BYD6	7SK - MOCK	0.548538	4.93743	0.000511915	1
IGF1R	C9J5X1|P08069	7SK - MOCK	-0.279685	-4.91954	0.000526169	1
STX7	O15400|O15400-2	7SK - MOCK	-0.393567	-4.9155	0.000529449	1
HNRNPLL|HNRPLL	B7WPG3|C9IYN3|D6W592|Q8WVV9|Q8WVV9-4|Q8WVV9-5	7SK - MOCK	0.321053	4.90812	0.000535492	1
FNDC3B	Q53EP0	7SK - MOCK	0.34257	4.89899	0.000543067	1
RPS14	P62263	7SK - MOCK	0.425852	4.88743	0.000552817	1
RALA	P11233	7SK - MOCK	-0.27285	-4.86842	0.000569268	1
CDH2	P19022|P19022-2	7SK - MOCK	-0.285152	-4.85708	0.000579323	1
LRPAP1	P30533	7SK - MOCK	-0.238226	-4.8485	0.000587065	1
FGFR4	P22455|P22455-3	7SK - MOCK	-0.357936	-4.84232	0.000592701	1
RBM26	Q5T8P6|Q5T8P6-2	7SK - MOCK	0.254591	4.81566	0.000617688	1
GSPT1	P15170-2|P15170-3	7SK - MOCK	0.185044	4.8014	0.000631515	1
THUMPD3	Q9BV44	7SK - MOCK	0.324724	4.77959	0.000653297	1
SSRP1	Q08945	7SK - MOCK	-0.640295	-4.75777	0.000675884	1
PNN	Q9H307	7SK - MOCK	-0.492621	-4.7528	0.000681146	1
ADAM10	O14672	7SK - MOCK	-0.255061	-4.72926	0.00070665	1
MRPS26	Q9BYN8	7SK - MOCK	0.489701	4.69863	0.000741362	1
SLC9A3R1	O14745	7SK - MOCK	-0.217537	-4.69605	0.000744367	1
LAMB1	G3XAI2|P07942	7SK - MOCK	-0.24525	-4.69396	0.000746806	1
RACK1	P63244	7SK - MOCK	0.208484	4.68796	0.000753875	1
TRIM25	Q14258	7SK - MOCK	0.251277	4.65434	0.000794776	1
ATP1B3	P54709	7SK - MOCK	-0.400861	-4.64208	0.00081026	1
SNRPD3	P62318|P62318-2	7SK - MOCK	0.275095	4.62358	0.00083425	1
CLU	P10909|P10909-2|P10909-4|P10909-5	7SK - MOCK	-0.414229	-4.61008	0.000852224	1
ITGA6	P23229|P23229-3|P23229-5	7SK - MOCK	-0.271425	-4.60186	0.00086337	1
CDH17	Q12864	7SK - MOCK	-0.351625	-4.59984	0.000866139	1
LTV1	Q96GA3	7SK - MOCK	0.234335	4.5925	0.000876248	1
CCNK	O75909|O75909-4	7SK - MOCK	0.433889	4.59146	0.00087769	1
SDF4	Q9BRK5	7SK - MOCK	-0.332229	-4.58372	0.000888522	1
ASGR1	P07306	7SK - MOCK	-0.321287	-4.55492	0.000930033	1
MTUS1	Q9ULD2-2	7SK - MOCK	0.249893	4.54416	0.000946067	1
CWC22	Q9HCG8	7SK - MOCK	-0.36949	-4.5378	0.000955676	1
RPS3A	P61247	7SK - MOCK	0.40593	4.51656	0.000988539	1
FLVCR1	Q9Y5Y0	7SK - MOCK	-0.332163	-4.50146	0.00101262	1
EIF4G1	Q04637|Q04637-3|Q04637-8|Q04637-9	7SK - MOCK	0.225254	4.50062	0.00101398	1
HMGB1	P09429	7SK - MOCK	-0.687175	-4.49921	0.00101627	1
ATP1B1	P05026|P05026-2	7SK - MOCK	-0.372089	-4.49046	0.00103056	1
EIF4A1	P60842	7SK - MOCK	0.189578	4.48289	0.0010431	1
SLC3A2	F5GZS6|F5H867|P08195	7SK - MOCK	-0.536721	-4.46841	0.00106753	1
BAG4	O95429|O95429-2	7SK - MOCK	0.307393	4.4504	0.00109876	1
TFRC	P02786	7SK - MOCK	-0.242085	-4.4356	0.00112514	1
ITIH2	P19823|Q5T985	7SK - MOCK	-0.186468	-4.42469	0.00114501	1
LMF2	Q9BU23|Q9BU23-2|Q9BU23-3	7SK - MOCK	-0.226293	-4.42327	0.00114762	1
RPS8	P62241	7SK - MOCK	0.234093	4.40405	0.00118362	1
SLC1A5	Q15758	7SK - MOCK	-0.43521	-4.40108	0.00118929	1
AMBP	P02760	7SK - MOCK	-0.356941	-4.39632	0.00119844	1
ENPP1	P22413	7SK - MOCK	-0.450176	-4.37932	0.0012317	1
PFN1	P07737	7SK - MOCK	0.210946	4.37069	0.00124896	1
CDK5RAP3	Q96JB5|Q96JB5-4	7SK - MOCK	0.342609	4.36926	0.00125185	1
PRPF3	O43395	7SK - MOCK	0.175784	4.35586	0.00127923	1
SLC4A2	P04920|P04920-2|P04920-3	7SK - MOCK	-0.281997	-4.34543	0.00130096	1
DAP3	P51398|V9GYL9	7SK - MOCK	0.294147	4.34459	0.00130273	1
LRP1	Q07954	7SK - MOCK	-0.314264	-4.33587	0.00132124	1
LAMC1	P11047	7SK - MOCK	-0.37723	-4.32514	0.00134438	1
IL1RAP	Q9NPH3	7SK - MOCK	-0.344237	-4.31183	0.00137368	1
SERPING1	E9PGN7|H9KV48|P05155|P05155-3	7SK - MOCK	-0.315323	-4.30624	0.00138618	1
CPSF6	F8WJN3|Q16630|Q16630-2|Q16630-3	7SK - MOCK	0.18715	4.30044	0.00139927	1
RPS20	P60866|P60866-2	7SK - MOCK	0.323237	4.29968	0.00140101	1
EGFR	P00533	7SK - MOCK	-0.322553	-4.29603	0.00140933	1
PUS7	Q96PZ0	7SK - MOCK	0.261245	4.29495	0.00141181	1
NXF1	Q9UBU9	7SK - MOCK	0.204421	4.29226	0.00141799	1
SMPDL3B	F8VWW8|Q92485	7SK - MOCK	-0.244496	-4.29218	0.00141817	1
VAT1	Q99536|Q99536-3	7SK - MOCK	-0.293149	-4.26642	0.00147879	1
BRD2	A0A0G2JK44|A0A140T9E9|H0Y6K2|P25440|P25440-2	7SK - MOCK	-0.266002	-4.26354	0.00148575	1
SLC12A7	A0A0G2JNW7|A0A0U1RR18|Q9Y666	7SK - MOCK	-0.268568	-4.2174	0.00160183	1
PPIB	P23284	7SK - MOCK	-0.168261	-4.21136	0.00161771	1
RAB11A|RAB11B	H3BMH2|H3BSC1|P62491|P62491-2|Q15907|Q15907-2	7SK - MOCK	-0.168043	-4.18986	0.00167561	1
TRMT10C	Q7L0Y3	7SK - MOCK	0.271022	4.18118	0.0016996	1
TRIM71	Q2Q1W2	7SK - MOCK	0.29234	4.17185	0.00172579	1
PPIA	P62937	7SK - MOCK	0.394643	4.1648	0.00174585	1
PROM1	O43490|O43490-2|O43490-4|O43490-7	7SK - MOCK	-0.332682	-4.15561	0.00177237	1
SF3B1	O75533	7SK - MOCK	0.174708	4.15472	0.00177496	1
SLC12A2	P55011	7SK - MOCK	-0.329311	-4.15071	0.00178669	1
TFB2M	Q9H5Q4	7SK - MOCK	0.260459	4.14482	0.00180404	1
SUPT16H	Q9Y5B9	7SK - MOCK	-0.215297	-4.13063	0.00184663	1
RPL19	J3KTE4|J3QR09|P84098	7SK - MOCK	0.41565	4.12341	0.00186869	1
PRPF8	Q6P2Q9	7SK - MOCK	0.171034	4.11452	0.00189625	1
GOPC	F5H1Y4|Q9HD26|Q9HD26-2|Q9HD26-3	7SK - MOCK	-0.202517	-4.10717	0.00191933	1
SLC25A3	Q00325|Q00325-2	7SK - MOCK	-0.208694	-4.10353	0.00193089	1
NSUN2	Q08J23	7SK - MOCK	0.173777	4.1025	0.00193418	1
EIF3G	O75821	7SK - MOCK	0.202906	4.10084	0.00193945	1
MRPL21	Q7Z2W9	7SK - MOCK	0.258403	4.09419	0.00196084	1
DHX36	Q9H2U1|Q9H2U1-2|Q9H2U1-3	7SK - MOCK	0.225328	4.08504	0.00199067	1
FAF2	Q96CS3	7SK - MOCK	-0.289346	-4.07081	0.00203801	1
IGSF1	Q8N6C5|Q8N6C5-2|Q8N6C5-4	7SK - MOCK	-0.37118	-4.05443	0.00209396	1
METAP2	P50579|P50579-3	7SK - MOCK	0.197171	4.05191	0.0021027	1
RPL30	P62888	7SK - MOCK	0.245052	4.04655	0.00212143	1
CPD	O75976	7SK - MOCK	-0.452704	-4.04357	0.00213194	1
MAP4	E7EVA0|P27816	7SK - MOCK	0.23169	4.03997	0.00214467	1
TRA2B	P62995|P62995-3	7SK - MOCK	-0.422325	-4.0398	0.00214526	1
ZNF638	Q14966|Q14966-3	7SK - MOCK	0.251055	4.03467	0.00216358	1
ANPEP	P15144	7SK - MOCK	-0.454681	-4.03037	0.00217905	1
MET	P08581|P08581-2	7SK - MOCK	-0.302711	-3.99337	0.00231702	1
MCM7	P33993|P33993-3	7SK - MOCK	-0.206362	-3.98748	0.00233985	1
FGB	P02675	7SK - MOCK	-0.169701	-3.98218	0.00236055	1
CLINT1	Q14677|Q14677-2|Q14677-3	7SK - MOCK	-0.229148	-3.9671	0.00242054	1
ZC3H11A	E9PQ61|O75152	7SK - MOCK	0.436678	3.96488	0.0024295	1
PSMD1	A0A087WW66|Q99460|Q99460-2	7SK - MOCK	-0.141985	-3.95261	0.00247966	1
GOLM1	Q8NBJ4|Q8NBJ4-2	7SK - MOCK	-0.513203	-3.95228	0.00248102	1
DMD	A0A075B6G3|A0A087WTU7|A0A087WV90|E7EQR9|E7EQS5|E7ESB2|E9PDN5|F8VX32|H0Y304|P11532|P11532-2|P11532-3|P11532-4|P11532-5|P11532-6|P11532-7|P11532-8	7SK - MOCK	-0.168443	-3.94992	0.0024908	1
UQCRC2	H3BRG4|P22695	7SK - MOCK	-0.196753	-3.92938	0.00257763	1
RPL37A	P61513	7SK - MOCK	0.217761	3.92071	0.00261524	1
ANO6	Q4KMQ2|Q4KMQ2-2|Q4KMQ2-3	7SK - MOCK	-0.193939	-3.91982	0.00261914	1
POLR1E	Q9GZS1|Q9GZS1-2	7SK - MOCK	-0.235282	-3.91329	0.00264789	1
RRP12	Q5JTH9|Q5JTH9-2|Q5JTH9-3	7SK - MOCK	0.241266	3.89843	0.00271452	1
FDPS	P14324|P14324-2	7SK - MOCK	-0.182448	-3.89556	0.00272755	1
RBBP4	Q09028|Q09028-3	7SK - MOCK	0.191129	3.89136	0.00274679	1
YES1	J3QRU1|P07947	7SK - MOCK	-0.216994	-3.88446	0.00277874	1
KIFC1	Q9BW19	7SK - MOCK	0.191308	3.87135	0.00284044	1
SDHA	P31040|P31040-2	7SK - MOCK	-0.169621	-3.87005	0.00284663	1
LUC7L2	Q9Y383	7SK - MOCK	-0.45329	-3.85702	0.00290952	1
MCAM	P43121	7SK - MOCK	-0.356249	-3.85145	0.00293686	1
AHCYL1	O43865	7SK - MOCK	-0.142648	-3.82938	0.00304779	1
PSMD12	O00232|O00232-2	7SK - MOCK	0.243951	3.82872	0.00305118	1
SSR4	P51571	7SK - MOCK	0.222793	3.82789	0.00305544	1
DISC1|TSNAX	C4P0D6|C4P0D8|Q5VVQ1|Q99598	7SK - MOCK	0.219349	3.82598	0.00306526	1
ABCB1	P08183|P08183-2	7SK - MOCK	-0.2178	-3.82275	0.00308196	1
CASC4	Q6P4E1|Q6P4E1-2|Q6P4E1-4|Q6P4E1-5	7SK - MOCK	-0.293753	-3.816	0.00311715	1
DARS2	Q6PI48	7SK - MOCK	0.213703	3.81043	0.00314653	1
RPS16	P62249	7SK - MOCK	0.200436	3.79697	0.00321865	1
GNPTG	Q9UJJ9	7SK - MOCK	-0.234534	-3.78208	0.00330045	1
ALDH3A2	J3QRD1|P51648|P51648-2	7SK - MOCK	-0.167103	-3.78114	0.00330568	1
EEA1	Q15075	7SK - MOCK	-0.134074	-3.77631	0.00333274	1
MTPAP	Q9NVV4	7SK - MOCK	0.158901	3.77537	0.00333803	1
GATB	D6REA0|O75879	7SK - MOCK	-0.189824	-3.75137	0.00347607	1
RUVBL1	Q9Y265	7SK - MOCK	-0.153917	-3.744	0.00351966	1
TRNT1	Q96Q11|Q96Q11-2	7SK - MOCK	0.208042	3.72225	0.00365159	1
CORO1C	B4E3S0|Q9ULV4|Q9ULV4-2|Q9ULV4-3	7SK - MOCK	-0.141911	-3.71536	0.00369444	1
TGFBR2	P37173|P37173-2	7SK - MOCK	-0.213479	-3.70918	0.00373332	1
AHSG	C9JV77|P02765	7SK - MOCK	-0.232541	-3.70597	0.0037537	1
SNAP23	O00161|O00161-2	7SK - MOCK	-0.163428	-3.69711	0.00381047	1
NSF	I3L0N3|P46459|P46459-2	7SK - MOCK	-0.13799	-3.68942	0.00386054	1
ATP5J2-PTCD1	G3V325	7SK - MOCK	0.429467	3.66998	0.00399006	1
FLRT3	Q9NZU0	7SK - MOCK	-0.258258	-3.66795	0.00400381	1
AGT	P01019	7SK - MOCK	-0.235013	-3.6642	0.0040294	1
SAE1	B3KNJ4|M0QX65|Q9UBE0|Q9UBE0-2|Q9UBE0-3	7SK - MOCK	-0.211189	-3.6629	0.00403835	1
GNS	F6S8M0|H7C3P4|P15586|P15586-2	7SK - MOCK	-0.406291	-3.65525	0.00409118	1
DHX29	Q7Z478	7SK - MOCK	0.144587	3.65523	0.00409133	1
TKT	A0A0B4J1R6|P29401|P29401-2	7SK - MOCK	-0.164469	-3.64924	0.00413323	1
SLC30A1	Q9Y6M5	7SK - MOCK	-0.24976	-3.64176	0.00418613	1
NEMF	G3V5V3|O60524|O60524-3|O60524-4|O60524-5	7SK - MOCK	0.155106	3.63883	0.00420703	1
RPL18A	M0R117|Q02543	7SK - MOCK	0.26665	3.63272	0.00425103	1
TMEM2	Q9UHN6	7SK - MOCK	-0.217541	-3.63196	0.00425657	1
ARGLU1	Q9NWB6	7SK - MOCK	-0.410622	-3.61745	0.00436306	1
TCOF1	Q13428|Q13428-3|Q13428-4|Q13428-7	7SK - MOCK	-0.409404	-3.60556	0.00445239	1
SART3	Q15020|Q15020-4	7SK - MOCK	0.193407	3.60146	0.00448365	1
EIF4A3	P38919	7SK - MOCK	0.168977	3.59342	0.00454551	1
CLN5	A0A024R644|O75503	7SK - MOCK	-0.33593	-3.5666	0.0047586	1
HNMT	P50135	7SK - MOCK	0.212152	3.55855	0.00482453	1
ATP6V0A1	B7Z2A9|B7Z641|Q93050|Q93050-1|Q93050-3	7SK - MOCK	-0.260678	-3.55626	0.00484345	1
NT5DC2	H7C519|Q9H857|Q9H857-2|Q9H857-3|Q9H857-4	7SK - MOCK	0.198114	3.55124	0.00488518	1
PEBP1	P30086	7SK - MOCK	0.196895	3.54543	0.00493399	1
EIF3L	B0QY89|Q9Y262	7SK - MOCK	0.157328	3.54476	0.00493966	1
ARPC1B	O15143	7SK - MOCK	-0.166074	-3.54118	0.00496996	1
IQGAP1	P46940	7SK - MOCK	-0.138368	-3.5243	0.0051157	1
RCC2	Q9P258	7SK - MOCK	0.213985	3.51874	0.00516472	1
VAC14	Q08AM6	7SK - MOCK	-0.170895	-3.51292	0.00521644	1
ANKHD1	Q8IWZ3|Q8IWZ3-4|Q8IWZ3-6	7SK - MOCK	0.282611	3.50908	0.00525089	1
TMEM165	Q9HC07|Q9HC07-2|V9GY93	7SK - MOCK	-0.280731	-3.50727	0.00526726	1
RPS4X	P62701	7SK - MOCK	0.18321	3.49932	0.00533957	1
DDX42	A0A0A0MSJ0|Q86XP3|Q86XP3-2	7SK - MOCK	0.189328	3.49882	0.00534413	1
CFL1	P23528	7SK - MOCK	0.158339	3.49803	0.00535137	1
VDAC2	A0A0A0MR02|P45880|P45880-1|P45880-2	7SK - MOCK	-0.178999	-3.49597	0.00537034	1
GOLIM4	O00461	7SK - MOCK	-0.207176	-3.49448	0.0053841	1
NECTIN3	Q9NQS3	7SK - MOCK	-0.252782	-3.48408	0.00548104	1
MAPRE1	Q15691	7SK - MOCK	0.143379	3.48126	0.00550759	1
CKAP4	Q07065	7SK - MOCK	0.148716	3.47444	0.00557253	1
LMNA	P02545	7SK - MOCK	-0.234831	-3.46753	0.00563905	1
ACSS3	A0A0B4J1R2|Q9H6R3	7SK - MOCK	-0.190359	-3.45383	0.00577342	1
LSG1	Q9H089	7SK - MOCK	0.241198	3.45133	0.00579829	1
PGK1	P00558|P00558-2	7SK - MOCK	0.209221	3.43659	0.00594719	1
AFP	J3KMX3|P02771	7SK - MOCK	-0.159167	-3.43579	0.0059553	1
LMAN2	D6RBV2|Q12907	7SK - MOCK	-0.151841	-3.43327	0.00598121	1
RPS19	P39019	7SK - MOCK	0.251301	3.43265	0.00598759	1
SNRPG	A8MWD9|P62308	7SK - MOCK	0.826466	3.42404	0.00607699	1
ATP2B1	P20020|P20020-3|P20020-4|P20020-6	7SK - MOCK	-0.170651	-3.4186	0.00613427	1
HN1L	A6NGP5|H3BU16|Q9H910|Q9H910-2|Q9H910-3	7SK - MOCK	0.217711	3.41437	0.00617909	1
CTNNB1	P35222	7SK - MOCK	-0.155913	-3.41236	0.00620055	1
SLC12A4	Q9UP95|Q9UP95-2|Q9UP95-3|Q9UP95-5|Q9UP95-6	7SK - MOCK	-0.194512	-3.41016	0.00622401	1
UFL1	O94874	7SK - MOCK	0.138667	3.40632	0.00626535	1
CTNND1	C9JZR2|O60716|O60716-2|O60716-3|O60716-5	7SK - MOCK	-0.160054	-3.37673	0.00659343	1
SRRM2	Q9UQ35	7SK - MOCK	-0.217587	-3.36998	0.00667062	1
CYP51A1	A0A0C4DFL7|Q16850|Q16850-2	7SK - MOCK	-0.148842	-3.36735	0.00670105	1
TNPO1	Q92973|Q92973-2	7SK - MOCK	0.192033	3.36229	0.00675982	1
CDK11B|CDC2L1	A0A0D9SEI3|A0A0D9SEN2|A0A0D9SER5|B7ZVY7|J3QR44|P21127|P21127-2|P21127-3|P21127-8	7SK - MOCK	-0.371029	-3.36127	0.00677179	1
ABCB6	H7BXK9|Q9NP58|Q9NP58-4	7SK - MOCK	-0.197244	-3.35798	0.0068103	1
FURIN	P09958	7SK - MOCK	-0.166361	-3.35781	0.00681229	1
SLC26A6	G3XAC1|Q9BXS9|Q9BXS9-3|Q9BXS9-7	7SK - MOCK	0.228616	3.33817	0.00704751	1
SYPL1	C9JYN0|Q16563-2	7SK - MOCK	-0.389045	-3.33049	0.00714172	1
SRI	C9J0K6|P30626|P30626-2|P30626-3	7SK - MOCK	0.126432	3.31666	0.00731459	1
SRP72	O76094	7SK - MOCK	0.13427	3.31582	0.00732527	1
FGA	P02671|P02671-2	7SK - MOCK	-0.138907	-3.30856	0.00741789	1
DDX6	P26196	7SK - MOCK	0.255416	3.29294	0.00762123	1
PRMT5	O14744|O14744-2|O14744-3|O14744-4|O14744-5	7SK - MOCK	0.180113	3.28889	0.00767496	1
DDX47	Q9H0S4|Q9H0S4-2	7SK - MOCK	0.231966	3.28791	0.00768788	1
PKM	P14618|P14618-2	7SK - MOCK	-0.127957	-3.28522	0.00772379	1
IDH1	O75874	7SK - MOCK	-0.174942	-3.28282	0.00775598	1
MRPL19	P49406	7SK - MOCK	0.25091	3.27787	0.00782285	1
GIGYF2	Q6Y7W6|Q6Y7W6-4|Q6Y7W6-5	7SK - MOCK	0.174869	3.27392	0.00787657	1
TMX1	Q9H3N1	7SK - MOCK	-0.248693	-3.27292	0.00789026	1
LMNB1	P20700	7SK - MOCK	-0.244395	-3.27284	0.00789133	1
AP3B1	O00203|O00203-3	7SK - MOCK	-0.240784	-3.26587	0.00798734	1
SEC62	Q99442	7SK - MOCK	-0.473069	-3.26585	0.00798762	1
SCAMP2	O15127	7SK - MOCK	-0.117879	-3.26396	0.00801379	1
ATP2B2	Q01814|Q01814-8	7SK - MOCK	-0.176125	-3.26328	0.00802332	1
DLG1	A0A0C4DFT3|Q12959|Q12959-2|Q12959-3|Q12959-4|Q12959-5|Q12959-6|Q12959-7|Q12959-8|Q12959-9	7SK - MOCK	-0.172662	-3.25444	0.00814727	1
KIAA1524	A0A087X211|Q8TCG1|Q8TCG1-2	7SK - MOCK	0.241246	3.25353	0.00816009	1
PSMC1	P62191|P62191-2	7SK - MOCK	-0.130377	-3.23908	0.00836736	1
HADHA	P40939	7SK - MOCK	-0.14533	-3.23635	0.0084071	1
UPF2	Q9HAU5	7SK - MOCK	0.137077	3.21761	0.00868512	1
VDAC1	P21796	7SK - MOCK	-0.181358	-3.20951	0.00880823	1
RPL10	F8W7C6|P27635|X1WI28	7SK - MOCK	0.286935	3.2082	0.00882837	1
TSR1	Q2NL82	7SK - MOCK	0.170355	3.20469	0.00888229	1
ACBD3	Q9H3P7	7SK - MOCK	-0.158374	-3.20088	0.00894128	1
OSBP	P22059	7SK - MOCK	-0.13131	-3.19422	0.00904552	1
CDKAL1	Q5VV42|Q5VV42-2	7SK - MOCK	0.153833	3.194	0.00904885	1
FASTKD5	Q7L8L6	7SK - MOCK	0.160362	3.19063	0.00910213	1
MTHFD1L	A0A087WVM4|B7ZM99|Q6UB35	7SK - MOCK	-0.166675	-3.18758	0.00915054	1
RALB	P11234|P11234-2|P11234-3	7SK - MOCK	-0.287242	-3.18168	0.00924494	1
SRSF5	Q13243	7SK - MOCK	-0.416701	-3.17073	0.00942268	1
TRIP12	Q14669|Q14669-2|Q14669-3|Q14669-4	7SK - MOCK	0.221632	3.16657	0.0094912	1
RPN2	P04844|P04844-2	7SK - MOCK	-0.125734	-3.16645	0.00949304	1
MAOB	P27338|P27338-2	7SK - MOCK	-0.170169	-3.16544	0.00950986	1
GTPBP4	Q9BZE4	7SK - MOCK	0.170201	3.16283	0.00955317	1
UGDH	O60701	7SK - MOCK	-0.14889	-3.15885	0.00961952	1
PPP1R12A	O14974|O14974-4|O14974-5	7SK - MOCK	-0.172579	-3.15661	0.00965712	1
RPL10A	P62906	7SK - MOCK	0.126875	3.15511	0.00968238	1
HMGCS1	Q01581	7SK - MOCK	-0.1238	-3.14018	0.0099374	1
DNAJC3	Q13217	7SK - MOCK	-0.211015	-3.12798	0.0101508	1
SF3A2	Q15428	7SK - MOCK	0.149223	3.1137	0.0104067	1
AGPS	O00116	7SK - MOCK	-0.127415	-3.10356	0.0105922	1
SLTM	Q9NWH9	7SK - MOCK	0.134401	3.09998	0.0106586	1
AP1M1	K7EJL1|Q9BXS5|Q9BXS5-2	7SK - MOCK	-0.15882	-3.09643	0.0107247	1
VIL1	P09327	7SK - MOCK	-0.120848	-3.09629	0.0107273	1
GYS1	P13807|P13807-2	7SK - MOCK	-0.141918	-3.08178	0.0110023	1
AIFM1	O95831|O95831-3	7SK - MOCK	-0.111572	-3.0813	0.0110115	1
TMED9	Q9BVK6	7SK - MOCK	-0.217906	-3.07684	0.0110975	1
U2AF1L5|U2AF1	P0DN76|Q01081	7SK - MOCK	0.185847	3.07518	0.0111297	1
AFG3L2	Q9Y4W6	7SK - MOCK	-0.13551	-3.05752	0.0114782	1
CALR	P27797	7SK - MOCK	-0.272266	-3.05594	0.0115099	1
SREK1	Q8WXA9-2	7SK - MOCK	-0.329967	-3.05012	0.0116274	1
GNAI3	P08754	7SK - MOCK	-0.253258	-3.04766	0.0116775	1
HELLS	A0A0B4J1V9|Q9NRZ9|Q9NRZ9-2|Q9NRZ9-3|Q9NRZ9-5|Q9NRZ9-6	7SK - MOCK	0.18346	3.04747	0.0116813	1
LMNB2	J9JID7|Q03252	7SK - MOCK	-0.166688	-3.0349	0.0119406	1
PTGFRN	Q9P2B2	7SK - MOCK	-0.312028	-3.03038	0.0120353	1
SCFD1	Q8WVM8	7SK - MOCK	-0.156511	-3.02874	0.0120698	1
EIF2A	Q9BY44|Q9BY44-3	7SK - MOCK	0.18017	3.02395	0.0121713	1
EPHB4	P54760|Q96L35	7SK - MOCK	-0.211374	-3.01795	0.0122995	1
ANP32A	H0YN26|P39687	7SK - MOCK	-0.433843	-3.01357	0.012394	1
MTDH	Q86UE4	7SK - MOCK	0.132798	3.01356	0.0123942	1
TRMT1	K7EQQ8|Q9NXH9|Q9NXH9-2	7SK - MOCK	0.170086	3.01251	0.0124169	1
RAB10	P61026	7SK - MOCK	-0.235407	-3.01084	0.0124533	1
CKAP5	Q14008|Q14008-2|Q14008-3	7SK - MOCK	0.116705	3.01061	0.0124582	1
DDX46	A0A0C4DG89|Q7L014	7SK - MOCK	-0.441773	-3.00639	0.0125504	1
QSOX2	A0A087X176|Q6ZRP7	7SK - MOCK	-0.293876	-3.00564	0.0125669	1
CNOT2	F8VP97|F8VV52|F8W145|Q9NZN8|Q9NZN8-4	7SK - MOCK	0.138985	3.00333	0.0126177	1
ADGRL2	B1ALU1|B1ALU3|H0Y5C0|O95490|O95490-2|O95490-5|O95490-6|O95490-7	7SK - MOCK	-0.29561	-3.0031	0.0126228	1
KIAA0319L	E7EN73|Q8IZA0|Q8IZA0-2	7SK - MOCK	-0.195068	-2.99876	0.012719	1
ACSF2	E9PF16|Q96CM8|Q96CM8-2|Q96CM8-3|Q96CM8-4	7SK - MOCK	-0.147175	-2.99044	0.0129053	1
GOT2	P00505	7SK - MOCK	-0.16111	-2.98546	0.0130182	1
TGM2	P21980	7SK - MOCK	-0.105011	-2.98249	0.0130861	1
YME1L1	Q96I63|Q96TA2|Q96TA2-2|Q96TA2-3	7SK - MOCK	-0.13403	-2.98145	0.0131099	1
CCT3	P49368	7SK - MOCK	-0.122786	-2.97588	0.0132381	1
GNA11	P29992	7SK - MOCK	-0.228936	-2.97457	0.0132686	1
GPR107	Q5VW38-2	7SK - MOCK	-0.227259	-2.96118	0.0135829	1
RPS13	P62277	7SK - MOCK	0.220367	2.95866	0.013643	1
SNRPD2	P62316	7SK - MOCK	0.19749	2.95065	0.0138355	1
IMMT	Q16891-2	7SK - MOCK	-0.156981	-2.94966	0.0138595	1
CANX	P27824|P27824-2	7SK - MOCK	-0.13166	-2.94797	0.0139005	1
PYM1	Q9BRP8|Q9BRP8-2	7SK - MOCK	0.147805	2.94616	0.0139445	1
C2orf72	A6NCS6	7SK - MOCK	-0.15205	-2.9433	0.0140145	1
THUMPD1	Q9NXG2	7SK - MOCK	0.122714	2.93641	0.0141844	1
DLD	E9PEX6|P09622|P09622-3	7SK - MOCK	-0.191026	-2.9342	0.0142396	1
CBX3	Q13185	7SK - MOCK	-0.171305	-2.92311	0.0145186	1
HGD	Q93099	7SK - MOCK	0.151832	2.92287	0.0145247	1
YARS2	H0YHS6|Q9Y2Z4	7SK - MOCK	0.153381	2.91689	0.0146775	1
FKBP3	Q00688	7SK - MOCK	0.150387	2.9135	0.0147648	1
ZC3H15	Q8WU90	7SK - MOCK	0.194537	2.90005	0.0151167	1
PSMC5	P62195|P62195-2	7SK - MOCK	-0.123814	-2.89008	0.015383	1
SLC38A1	F8VX04|Q9H2H9	7SK - MOCK	-0.214148	-2.88398	0.0155481	1
KDELR1|KDELR2	P24390|P33947	7SK - MOCK	0.389266	2.88097	0.0156303	1
PAWR	Q96IZ0	7SK - MOCK	0.120481	2.87852	0.0156973	1
HSD17B4	P51659	7SK - MOCK	-0.12398	-2.87746	0.0157266	1
BAZ1B	Q9UIG0|Q9UIG0-2	7SK - MOCK	0.214044	2.875	0.0157946	1
EIF2S3	P41091	7SK - MOCK	0.136472	2.86586	0.0160494	1
MRPL2	Q5T653	7SK - MOCK	0.340984	2.86026	0.0162075	1
RCN1	Q15293	7SK - MOCK	-0.230374	-2.85587	0.0163327	1
ADAR	P55265|P55265-4|P55265-5	7SK - MOCK	0.130886	2.84667	0.0165981	1
CCT8	P50990	7SK - MOCK	-0.106703	-2.83846	0.0168385	1
VPS36	Q86VN1|Q86VN1-2	7SK - MOCK	-0.148387	-2.83329	0.0169916	1
PRPF19	Q9UMS4	7SK - MOCK	-0.126052	-2.82143	0.0173485	1
PAPOLA	G3XAH6|P51003	7SK - MOCK	0.158252	2.81325	0.0175988	1
H0YHG0|SARNP	H0YHG0|P82979	7SK - MOCK	0.138754	2.80995	0.0177009	1
SLC7A5	Q01650	7SK - MOCK	-0.312721	-2.8091	0.0177273	1
SMC1A	Q14683	7SK - MOCK	-0.158728	-2.80437	0.017875	1
DBN1	Q16643|Q16643-3	7SK - MOCK	-0.257288	-2.79501	0.0181704	1
TM9SF4	A0A0C4DFM1|Q92544	7SK - MOCK	-0.174558	-2.79305	0.0182329	1
MRE11A	F8W7U8|P49959|P49959-2|P49959-3	7SK - MOCK	0.202384	2.78718	0.0184215	1
A2M	P01023	7SK - MOCK	-0.120097	-2.78378	0.0185314	1
PSMD2	Q13200	7SK - MOCK	-0.165753	-2.78351	0.0185402	1
CNOT10	H7C1X9|Q9H9A5|Q9H9A5-2|Q9H9A5-3|Q9H9A5-4|Q9H9A5-6	7SK - MOCK	-0.164015	-2.7792	0.0186807	1
TMED2	Q15363	7SK - MOCK	-0.244404	-2.77532	0.0188082	1
PHF3	B3KP41|D6R9X2|E9PE34|Q92576|Q92576-2	7SK - MOCK	0.178749	2.76789	0.0190546	1
FLOT2	E7EMK3|J3QLD9|Q14254	7SK - MOCK	-0.137048	-2.76774	0.0190597	1
P4HA1	P13674|P13674-2|P13674-3	7SK - MOCK	-0.115661	-2.76671	0.0190943	1
CLCC1	Q96S66|Q96S66-2|Q96S66-3|Q96S66-4	7SK - MOCK	-0.131832	-2.75316	0.0195528	1
HSPD1	P10809	7SK - MOCK	-0.162387	-2.74827	0.0197211	1
IGF2R	P11717	7SK - MOCK	-0.140309	-2.74699	0.0197654	1
ADRBK1	P25098	7SK - MOCK	0.152812	2.74669	0.0197757	1
YTHDC1	J3QR07	7SK - MOCK	-0.146159	-2.73826	0.0200701	1
DNM2	P50570|P50570-2|P50570-3|P50570-4|P50570-5	7SK - MOCK	-0.142939	-2.73389	0.0202245	1
DDX21	Q9NR30	7SK - MOCK	0.127496	2.73146	0.0203106	1
CDC2|CDK1	A0A024QZP7|P06493	7SK - MOCK	0.123395	2.72701	0.0204697	1
RAB7A	P51149	7SK - MOCK	-0.109315	-2.71796	0.0207969	1
DNAJC1	Q96KC8	7SK - MOCK	0.159242	2.71549	0.0208869	1
PHB2	F5GY37|J3KPX7|Q99623	7SK - MOCK	-0.221431	-2.71352	0.0209592	1
HM13	Q8TCT9|Q8TCT9-5	7SK - MOCK	-0.276212	-2.70683	0.0212062	1
PROS1	G5E9F8|P07225	7SK - MOCK	-0.136529	-2.706	0.0212373	1
PSMC4	P43686|P43686-2	7SK - MOCK	-0.193402	-2.70483	0.0212808	1
SHMT2	P34897|P34897-2|P34897-3	7SK - MOCK	-0.0991789	-2.69619	0.0216053	1
GLTSCR2	Q9NZM5	7SK - MOCK	0.179037	2.69425	0.0216788	1
EHD1	A0A024R571|C9J2Z4|Q9H4M9	7SK - MOCK	-0.187674	-2.69312	0.0217219	1
PBXIP1	Q96AQ6|Q96AQ6-2|Q96AQ6-3	7SK - MOCK	0.130333	2.69247	0.0217464	1
RPL6	Q02878	7SK - MOCK	0.244656	2.6898	0.0218487	1
GNAS	P63092|P63092-2|P63092-3|P63092-4|Q5JWF2|Q5JWF2-2	7SK - MOCK	-0.152995	-2.68457	0.0220496	1
TBL2	E9PF19|Q9Y4P3	7SK - MOCK	0.229631	2.67973	0.0222372	1
APEX1	A0A0C4DGK8|G3V3C7|G3V3M6|G3V5Q1|P27695	7SK - MOCK	-0.179488	-2.67277	0.0225099	1
STX18	D6RF48|Q9P2W9	7SK - MOCK	-0.166718	-2.67181	0.0225477	1
SNRPB2	P08579	7SK - MOCK	0.173097	2.67042	0.0226028	1
CCT7	Q99832|Q99832-3	7SK - MOCK	-0.108284	-2.66957	0.0226365	1
EIF3C	Q99613|Q99613-2	7SK - MOCK	0.110462	2.66523	0.022809	1
SEC22B	O75396	7SK - MOCK	-0.125687	-2.66074	0.0229894	1
C14orf166	Q9Y224	7SK - MOCK	0.178873	2.65884	0.0230659	1
FN1	P02751|P02751-11|P02751-15|P02751-17|P02751-3|P02751-5|P02751-7	7SK - MOCK	-0.148929	-2.65608	0.0231775	1
RPL4	P36578	7SK - MOCK	0.221016	2.65475	0.0232318	1
NPM1	P06748	7SK - MOCK	-0.139412	-2.65105	0.0233827	1
PPA2	Q9H2U2|Q9H2U2-2|Q9H2U2-3	7SK - MOCK	0.125672	2.64633	0.0235767	1
CCT6A	P40227|P40227-2	7SK - MOCK	-0.122381	-2.63162	0.0241916	1
RAB21	Q9UL25	7SK - MOCK	-0.141951	-2.62979	0.0242693	1
NIPSNAP1	H7C2U6|Q9BPW8	7SK - MOCK	-0.119534	-2.61836	0.0247599	1
HACD2	Q6Y1H2	7SK - MOCK	-0.16666	-2.61494	0.0249086	1
EIF3D	O15371|O15371-2	7SK - MOCK	0.2517	2.61183	0.0250442	1
AIMP2	Q13155	7SK - MOCK	-0.127419	-2.60916	0.0251617	1
HSPA5	P11021	7SK - MOCK	-0.131043	-2.60739	0.0252399	1
CPOX	P36551	7SK - MOCK	-0.145678	-2.60602	0.0253004	1
SUPV3L1	Q8IYB8	7SK - MOCK	0.174757	2.60474	0.025357	1
SMN1	E7EQZ4|Q16637|Q16637-2|Q16637-3|Q16637-4	7SK - MOCK	-0.117411	-2.60265	0.0254502	1
ATIC	P31939|P31939-2	7SK - MOCK	-0.115386	-2.59173	0.0259408	1
NUP210	Q8TEM1	7SK - MOCK	-0.15046	-2.59162	0.0259458	1
ATP5A1	P25705	7SK - MOCK	-0.145117	-2.58594	0.0262049	1
CENPV	Q7Z7K6-3	7SK - MOCK	-0.144569	-2.58022	0.0264685	1
FNBP4	Q8N3X1|Q8N3X1-2	7SK - MOCK	-0.155245	-2.57969	0.0264928	1
MRPL9	Q9BYD2	7SK - MOCK	0.261767	2.57144	0.026878	1
CTNNA1	P35221|P35221-2	7SK - MOCK	-0.0912658	-2.56937	0.0269754	1
BAIAP2L1	Q9UHR4	7SK - MOCK	-0.0920841	-2.56705	0.0270851	1
DEK	P35659	7SK - MOCK	-0.435946	-2.56642	0.0271149	1
ASCC3	Q8N3C0	7SK - MOCK	0.0900427	2.56312	0.027272	1
SPATS2	Q86XZ4	7SK - MOCK	0.183228	2.56238	0.027307	1
SON	P18583|P18583-2|P18583-5|P18583-7|P18583-9	7SK - MOCK	-0.116119	-2.56227	0.0273125	1
ERP29	P30040	7SK - MOCK	-0.133471	-2.56217	0.027317	1
RAB8A	P61006	7SK - MOCK	-0.102076	-2.56162	0.0273435	1
PSMD11	O00231|O00231-2	7SK - MOCK	-0.1663	-2.55973	0.0274339	1
KPNA2	P52292	7SK - MOCK	0.139311	2.55825	0.0275052	1
RRM1	E9PL69|P23921	7SK - MOCK	-0.127728	-2.55803	0.0275154	1
NTPCR	Q5TDF0|Q9BSD7	7SK - MOCK	0.180713	2.55803	0.0275156	1
ROCK1	A0A0U1RQV4|Q13464	7SK - MOCK	-0.145648	-2.55105	0.0278536	1
BOD1L1	Q8NFC6	7SK - MOCK	-0.147637	-2.53022	0.0288859	1
SLC7A2	P52569|P52569-2|P52569-3	7SK - MOCK	-0.206607	-2.52684	0.0290572	1
KPNB1	Q14974	7SK - MOCK	-0.124827	-2.52579	0.0291103	1
GPS1	C9JFE4|Q13098|Q13098-5|Q13098-7	7SK - MOCK	-0.215888	-2.51775	0.029522	1
PSMC2	P35998	7SK - MOCK	-0.0893653	-2.51668	0.0295771	1
SET	Q01105	7SK - MOCK	-0.51059	-2.5106	0.0298926	1
STAU1	O95793|O95793-2	7SK - MOCK	0.125212	2.51006	0.0299211	1
CKB	P12277	7SK - MOCK	0.168337	2.50783	0.0300379	1
ATAD3A	Q9NVI7|Q9NVI7-2	7SK - MOCK	-0.0993396	-2.50313	0.0302851	1
HSPA8	P11142	7SK - MOCK	-0.14195	-2.49856	0.030528	1
CDV3	Q9UKY7|Q9UKY7-2	7SK - MOCK	0.133202	2.49667	0.0306286	1
ATP6V1B2	P21281	7SK - MOCK	-0.209992	-2.49615	0.0306567	1
PC	P11498	7SK - MOCK	-0.0957002	-2.4958	0.0306749	1
AP2M1	A0A087WY71|E9PFW3|Q96CW1|Q96CW1-2	7SK - MOCK	-0.112837	-2.49485	0.0307258	1
CKAP2	Q8WWK9|Q8WWK9-5|Q8WWK9-6	7SK - MOCK	0.188935	2.48758	0.0311184	1
UGP2	A0A087WYS1|E7EUC7|Q16851|Q16851-2	7SK - MOCK	-0.145614	-2.48393	0.0313173	1
TPP2	P29144|Q5VZU9	7SK - MOCK	0.117599	2.48182	0.0314326	1
RPL18	G3V203|Q07020	7SK - MOCK	0.284768	2.48108	0.0314735	1
SRP68	Q9UHB9|Q9UHB9-2	7SK - MOCK	-0.116266	-2.47957	0.0315562	1
GAPDH	P04406	7SK - MOCK	-0.181799	-2.47587	0.0317604	1
RBM28	Q9NW13|Q9NW13-2	7SK - MOCK	0.119835	2.47285	0.0319285	1
ERO1A	Q96HE7	7SK - MOCK	-0.188153	-2.47195	0.0319786	1
PARP2	G3V167|Q9UGN5|Q9UGN5-2	7SK - MOCK	0.734521	2.47192	0.03198	1
UBA2	Q9UBT2|Q9UBT2-2	7SK - MOCK	-0.168516	-2.46662	0.032277	1
LSM12	K7ELG9|Q3MHD2|Q3MHD2-2	7SK - MOCK	0.121709	2.46316	0.0324721	1
TMED10	P49755	7SK - MOCK	-0.0914174	-2.46185	0.0325468	1
UBE2N|UBE2NL	P61088|Q5JXB2	7SK - MOCK	0.168273	2.4614	0.0325723	1
PSAP	C9JIZ6|P07602|P07602-2|P07602-3	7SK - MOCK	-0.218502	-2.45792	0.0327701	1
ABCF1	Q5STZ8|Q8NE71|Q8NE71-2	7SK - MOCK	0.107863	2.45012	0.0332187	1
SKIV2L	Q15477	7SK - MOCK	0.116278	2.45006	0.0332226	1
ACP2	P11117	7SK - MOCK	-0.349895	-2.44495	0.0335195	1
DNAJB11	Q9UBS4	7SK - MOCK	-0.111191	-2.43875	0.0338834	1
HSD17B12	Q53GQ0	7SK - MOCK	-0.175553	-2.43823	0.0339141	1
SEC24C	G5EA31|P53992	7SK - MOCK	0.21503	2.43508	0.0341006	1
PCID2	Q5JVF3|Q5JVF3-2|Q5JVF3-3|Q5JVF3-4	7SK - MOCK	-0.1211	-2.43154	0.0343117	1
DECR1	E5RFV2|E5RJD2|E5RJG7|Q16698|Q16698-2	7SK - MOCK	-0.176821	-2.42459	0.0347293	1
ANP32B	Q92688|Q92688-2	7SK - MOCK	-0.285706	-2.42305	0.034823	1
RPS6KA3	P51812	7SK - MOCK	-0.11205	-2.42257	0.0348518	1
NLE1	Q9NVX2	7SK - MOCK	-0.151958	-2.41384	0.0353852	1
SMU1	Q2TAY7	7SK - MOCK	-0.180085	-2.41246	0.0354707	1
RPL28	H0YKD8|H0YMF4|P46779|P46779-2|P46779-3|P46779-4|P46779-5	7SK - MOCK	0.128188	2.40485	0.0359435	1
TOMM70	O94826	7SK - MOCK	-0.107003	-2.40316	0.0360493	1
SMARCA4	A0A0A0MT49|P51532|P51532-2|P51532-3|P51532-4|P51532-5|Q9HBD4	7SK - MOCK	-0.141691	-2.40183	0.0361324	1
BRD3	Q15059	7SK - MOCK	-0.214559	-2.39851	0.036342	1
ALDOA	J3KPS3|P04075	7SK - MOCK	-0.10405	-2.39397	0.0366295	1
RAC1	P63000|P63000-2	7SK - MOCK	-0.150021	-2.39386	0.036637	1
HYOU1	Q9Y4L1	7SK - MOCK	-0.300626	-2.38185	0.0374098	1
SSR3	C9JA28|Q9UNL2|Q9UNL2-2	7SK - MOCK	-0.133451	-2.37401	0.0379228	1
POLD1	M0QZR8|M0R2B7|P28340	7SK - MOCK	0.143928	2.36315	0.0386448	1
PNMA3	Q9UL41|Q9UL41-2	7SK - MOCK	0.141776	2.35943	0.0388955	1
PI4K2A	Q9BTU6	7SK - MOCK	-0.128121	-2.35927	0.038906	1
ATL3	Q6DD88	7SK - MOCK	-0.0978484	-2.35435	0.03924	1
TMTC3	Q6ZXV5|Q6ZXV5-2	7SK - MOCK	-0.142165	-2.34948	0.0395728	1
OXSR1	O95747	7SK - MOCK	0.172206	2.34697	0.0397459	1
GANAB	Q14697|Q14697-2	7SK - MOCK	-0.0824443	-2.34545	0.0398505	1
RDX	P35241|P35241-5	7SK - MOCK	-0.107511	-2.34156	0.0401203	1
BUB3	O43684|O43684-2	7SK - MOCK	-0.0906751	-2.34019	0.040216	1
CYFIP1	Q7L576	7SK - MOCK	-0.115844	-2.33519	0.0405661	1
USP7	H3BND8|Q93009|Q93009-3	7SK - MOCK	-0.113876	-2.33438	0.0406227	1
FAM151A	Q8WW52|Q8WW52-2	7SK - MOCK	-0.311059	-2.33019	0.0409189	1
SEPT7	E7EPK1|E7ES33|Q16181|Q16181-2	7SK - MOCK	-0.23103	-2.3211	0.0415686	1
LUC7L3	O95232	7SK - MOCK	-0.320388	-2.31903	0.0417182	1
GTF2F1	M0QXD6|P35269	7SK - MOCK	-0.290573	-2.31445	0.0420504	1
GLUD1	P00367	7SK - MOCK	-0.100125	-2.3092	0.042435	1
VAPA	Q9P0L0	7SK - MOCK	-0.119807	-2.30682	0.0426099	1
HIST1H1A	Q02539	7SK - MOCK	0.157686	2.30483	0.0427566	1
SQLE	Q14534	7SK - MOCK	-0.180053	-2.30401	0.0428178	1
PSMD3	O43242	7SK - MOCK	0.166075	2.29704	0.0433377	1
RDH11	Q8TC12|Q8TC12-3	7SK - MOCK	-0.136072	-2.28975	0.0438872	1
P4HA2	O15460|O15460-2	7SK - MOCK	-0.203247	-2.28969	0.0438919	1
SQSTM1	Q13501	7SK - MOCK	-0.164237	-2.28788	0.0440295	1
DHRS7	Q9Y394|Q9Y394-2	7SK - MOCK	-0.134885	-2.28007	0.044628	1
CCDC124	Q96CT7	7SK - MOCK	0.159317	2.27765	0.0448149	1
FARSB	Q9NSD9	7SK - MOCK	-0.0956385	-2.27696	0.0448684	1
RAB1B	Q9H0U4	7SK - MOCK	0.202431	2.27361	0.0451292	1
CHERP	J3QK89|Q8IWX8	7SK - MOCK	0.144034	2.27065	0.0453606	1
CD44	H0Y2P0|H0YD13|H0YE40|P16070|P16070-10|P16070-11|P16070-12|P16070-13|P16070-14|P16070-16|P16070-17|P16070-18|P16070-3|P16070-4|P16070-5|P16070-6|P16070-7|P16070-8	7SK - MOCK	-0.293449	-2.27063	0.0453621	1
ALG1	Q9BT22	7SK - MOCK	-0.146968	-2.27	0.0454116	1
PMPCA	Q10713	7SK - MOCK	-0.0944635	-2.26616	0.0457137	1
DNMT1	P26358|P26358-2	7SK - MOCK	-0.127292	-2.26064	0.0461519	1
TCP1	P17987	7SK - MOCK	-0.107144	-2.26026	0.0461822	1
DDOST	A0A0C4DGS1|P39656	7SK - MOCK	-0.145352	-2.256	0.0465228	1
EEF1A1|EEF1A1P5	P68104|Q5VTE0	7SK - MOCK	-0.122273	-2.25229	0.0468216	1
MTIF2	P46199	7SK - MOCK	0.102014	2.24971	0.0470304	1
LRRC47	Q8N1G4	7SK - MOCK	0.120762	2.24631	0.0473074	1
SRSF11	Q05519|Q05519-2	7SK - MOCK	-0.295772	-2.24421	0.0474788	1
MPP6	Q9NZW5	7SK - MOCK	-0.10121	-2.23945	0.0478706	1
SPTAN1	Q13813|Q13813-3	7SK - MOCK	-0.0769578	-2.23663	0.0481039	1
HSP90B1	P14625	7SK - MOCK	-0.138596	-2.22505	0.0490736	1
TCERG1	O14776|O14776-2	7SK - MOCK	0.108297	2.22283	0.0492612	1
MCCC2	Q9HCC0|Q9HCC0-2	7SK - MOCK	-0.0931662	-2.20834	0.0505062	1
DNAJB1	P25685|P25685-2	7SK - MOCK	0.106226	2.20694	0.0506277	1
ALCAM	Q13740-2	7SK - MOCK	-0.318461	-2.20531	0.0507694	1
SRSF2	Q01130	7SK - MOCK	-0.274592	-2.20091	0.0511551	1
PMPCB	O75439	7SK - MOCK	-0.129527	-2.19659	0.0515372	1
HSPA4	P34932	7SK - MOCK	-0.113373	-2.19455	0.0517179	1
NUCKS1	Q9H1E3	7SK - MOCK	-0.567729	-2.1944	0.0517312	1
NDUFV1	G3V0I5|P49821|P49821-2	7SK - MOCK	-0.0909486	-2.19346	0.0518149	1
PPP2CA	P67775|P67775-2	7SK - MOCK	0.0863439	2.19054	0.0520761	1
COPB2	P35606|P35606-2	7SK - MOCK	-0.0823878	-2.18486	0.0525863	1
MCM4	P33991	7SK - MOCK	-0.0827882	-2.17947	0.0530751	1
PSMA6	G3V295|G3V5Z7|P60900	7SK - MOCK	-0.224245	-2.17937	0.0530844	1
TXNDC5	Q8NBS9	7SK - MOCK	-0.115553	-2.17904	0.0531145	1
SMARCC1	Q92922	7SK - MOCK	0.148751	2.1786	0.0531547	1
LMAN1	P49257	7SK - MOCK	-0.104347	-2.17437	0.0535421	1
MACF1	H3BPE1|H3BQK9|Q9UPN3	7SK - MOCK	0.088544	2.17296	0.0536722	1
UBTF	P17480|P17480-2	7SK - MOCK	-0.295994	-2.17183	0.0537764	1
MARCKSL1	P49006	7SK - MOCK	-0.25987	-2.16847	0.0540869	1
NARS	O43776	7SK - MOCK	-0.0829573	-2.16736	0.0541903	1
ABCC4	O15439	7SK - MOCK	-0.118024	-2.16565	0.0543498	1
DNAJB6	A0A0J9YX62|O75190|O75190-3	7SK - MOCK	-0.171395	-2.16406	0.054498	1
RAB5C	P51148|P51148-2	7SK - MOCK	-0.141616	-2.15899	0.054974	1
PSMD13	A0A087WUL9|E9PL38|H0YD73|J3KNQ3|Q9UNM6|Q9UNM6-2	7SK - MOCK	-0.0783169	-2.15866	0.0550049	1
KNSTRN	Q9Y448|Q9Y448-2|V9GY01	7SK - MOCK	-0.124679	-2.15761	0.0551045	1
FAM3C	Q92520	7SK - MOCK	-0.141843	-2.15598	0.0552585	1
EEF1G	P26641|P26641-2	7SK - MOCK	-0.105954	-2.15437	0.0554105	1
CDK12	Q9NYV4|Q9NYV4-2	7SK - MOCK	0.140806	2.15164	0.0556709	1
RAB2A	P61019	7SK - MOCK	-0.0935892	-2.1473	0.0560864	1
TRIM28	Q13263|Q13263-2	7SK - MOCK	-0.0843064	-2.14524	0.0562846	1
SRP14	P37108	7SK - MOCK	-0.12475	-2.1451	0.0562978	1
NIFK	C9J808|Q9BYG3	7SK - MOCK	-0.0978252	-2.14162	0.0566346	1
MCM6	Q14566	7SK - MOCK	-0.117628	-2.1396	0.0568308	1
LETM1	O95202	7SK - MOCK	-0.0968731	-2.13703	0.0570808	1
PHAX	Q9H814	7SK - MOCK	0.160215	2.1345	0.0573287	1
NDUFS1	B4DJ81|P28331|P28331-2|P28331-3|P28331-4|P28331-5	7SK - MOCK	-0.103099	-2.13083	0.0576905	1
PDS5A	Q29RF7	7SK - MOCK	-0.0925691	-2.13076	0.0576966	1
CNDP2	Q96KP4	7SK - MOCK	-0.140846	-2.12514	0.0582545	1
PPIG	Q13427	7SK - MOCK	-0.260791	-2.12489	0.0582789	1
MIA3	Q5JRA6|Q5JRA6-2	7SK - MOCK	0.0719775	2.12431	0.0583369	1
PFKM	P08237|P08237-2	7SK - MOCK	-0.10412	-2.12355	0.058413	1
CCNL1	Q9UK58|Q9UK58-6	7SK - MOCK	-0.316903	-2.12349	0.0584192	1
SUPT5H	O00267-2	7SK - MOCK	-0.17949	-2.11348	0.0594263	1
RPS7	P62081	7SK - MOCK	0.142245	2.10923	0.0598602	1
ACSL4	O60488|O60488-2	7SK - MOCK	-0.0805737	-2.10888	0.0598952	1
DENR	O43583	7SK - MOCK	0.0878172	2.09725	0.0610966	1
TPX2	Q9ULW0	7SK - MOCK	0.088838	2.09453	0.0613798	1
DNAJC21	Q5F1R6|Q5F1R6-3	7SK - MOCK	0.0988955	2.09368	0.0614697	1
MGAT1	P26572	7SK - MOCK	-0.0820631	-2.08979	0.0618785	1
NAA35	Q5VZE5|Q5VZE5-2	7SK - MOCK	0.102131	2.08234	0.062669	1
KIAA0368|ECM29	J3KN16|Q5VYK3	7SK - MOCK	0.0851	2.08199	0.0627059	1
ATP5B	H0YH81|P06576	7SK - MOCK	-0.0939151	-2.07187	0.0637958	1
ADH5	P11766	7SK - MOCK	-0.115259	-2.06937	0.0640686	1
VCP	P55072	7SK - MOCK	-0.0815925	-2.06724	0.0643007	1
MTTP	E9PBP6|P55157	7SK - MOCK	-0.104656	-2.06308	0.0647579	1
FDFT1	P37268	7SK - MOCK	-0.0985372	-2.06258	0.0648126	1
RBM17	Q96I25	7SK - MOCK	0.133135	2.06241	0.0648315	1
SORL1	Q92673	7SK - MOCK	-0.0985735	-2.05946	0.0651578	1
ACTR2	P61160	7SK - MOCK	-0.155802	-2.05868	0.0652433	1
PFKL	P17858	7SK - MOCK	-0.102005	-2.05581	0.0655628	1
PPM1G	O15355	7SK - MOCK	-0.16515	-2.05436	0.0657243	1
EIF3E	P60228	7SK - MOCK	0.0826308	2.04966	0.0662509	1
SRP9	P49458	7SK - MOCK	0.105035	2.04785	0.0664549	1
SERPINA1	P01009	7SK - MOCK	-0.200159	-2.04664	0.0665917	1
CAND1	Q86VP6|Q86VP6-2	7SK - MOCK	-0.0819838	-2.04648	0.0666097	1
RETSAT	Q6NUM9	7SK - MOCK	0.111512	2.03985	0.0673641	1
HADHB	P55084	7SK - MOCK	-0.086232	-2.03614	0.0677897	1
CLTA	P09496-2	7SK - MOCK	-0.114274	-2.03159	0.0683141	1
TOMM40	O96008|O96008-2	7SK - MOCK	0.13822	2.0315	0.0683253	1
PRKCSH	K7ELL7|P14314|P14314-2	7SK - MOCK	-0.099195	-2.02237	0.0693897	1
PLAA	Q9Y263	7SK - MOCK	-0.137674	-2.02148	0.0694946	1
RMDN3	H0YLG5|Q96TC7	7SK - MOCK	-0.0899446	-2.01888	0.0698018	1
FKBP4	Q02790	7SK - MOCK	-0.079767	-2.01405	0.0703751	1
PDIA4	P13667	7SK - MOCK	-0.119113	-2.01244	0.0705668	1
LIN7C	G3V1D4|Q9NUP9	7SK - MOCK	-0.143908	-2.00753	0.0711549	1
SLC46A1	Q96NT5|Q96NT5-2	7SK - MOCK	-0.189559	-2.00726	0.0711876	1
NFKB1	P19838|P19838-2|P19838-3	7SK - MOCK	0.126604	2.00273	0.0717351	1
MAN2A1	Q16706	7SK - MOCK	-0.10242	-2.00127	0.071912	1
HELZ	J3QS41|P42694|P42694-2	7SK - MOCK	0.0927349	2.0012	0.071921	1
ACAD9	H0Y8Z9|Q9H845	7SK - MOCK	-0.139539	-1.99064	0.0732149	1
LAP3	P28838|P28838-2	7SK - MOCK	-0.0809157	-1.99033	0.0732538	1
PAK2	Q13177	7SK - MOCK	0.0865923	1.99009	0.0732837	1
DARS	P14868	7SK - MOCK	-0.102847	-1.98937	0.0733725	1
APLP2	Q06481|Q06481-2|Q06481-3|Q06481-4|Q06481-5|Q06481-6	7SK - MOCK	-0.160139	-1.98832	0.0735024	1
SMARCA5	O60264	7SK - MOCK	-0.0925088	-1.98737	0.0736203	1
CDC37	Q16543	7SK - MOCK	-0.120591	-1.98155	0.0743467	1
ZC3H18	E7ERS3|Q86VM9	7SK - MOCK	-0.131977	-1.9783	0.0747564	1
PCYOX1	Q9UHG3|Q9UHG3-2	7SK - MOCK	-0.14786	-1.97057	0.0757359	1
LRRFIP1	Q32MZ4|Q32MZ4-2|Q32MZ4-3|Q32MZ4-4	7SK - MOCK	-0.0813381	-1.97012	0.0757935	1
ZDHHC20	B4DRN8|Q5W0Z9|Q5W0Z9-2|Q5W0Z9-3|Q5W0Z9-4	7SK - MOCK	-0.0945965	-1.96101	0.0769646	1
HSP90AB1	P08238	7SK - MOCK	-0.087171	-1.96064	0.0770132	1
GALNT1	Q10472	7SK - MOCK	-0.125966	-1.95885	0.077246	1
ZYX	H0Y2Y8|Q15942	7SK - MOCK	0.130759	1.95628	0.0775806	1
QDPR	P09417	7SK - MOCK	0.0947225	1.95515	0.0777275	1
TPM3	A0A087WWU8|P06753-2|P06753-5	7SK - MOCK	-0.0790732	-1.95174	0.0781742	1
CCT4	P50991	7SK - MOCK	-0.0925895	-1.95165	0.0781868	1
FERMT2	A0A0U1RRM8|H0YJ34|Q96AC1|Q96AC1-3	7SK - MOCK	-0.186482	-1.94058	0.0796547	1
MAP1S	Q66K74|Q66K74-2	7SK - MOCK	0.12456	1.93916	0.079844	1
TALDO1	F2Z393|P37837	7SK - MOCK	-0.170003	-1.92938	0.0811661	1
HK2	E9PB90|P52789	7SK - MOCK	0.0903857	1.92071	0.0823533	1
THRAP3	Q9Y2W1	7SK - MOCK	-0.237446	-1.91794	0.0827365	1
CLPTM1	O96005	7SK - MOCK	-0.237155	-1.91299	0.0834254	1
METTL7B	A0A087WZT2|Q6UX53	7SK - MOCK	-0.114334	-1.91117	0.0836793	1
CLIP2	Q9UDT6|Q9UDT6-2	7SK - MOCK	-0.227213	-1.91025	0.0838086	1
CNOT11	Q9UKZ1	7SK - MOCK	-0.118256	-1.90862	0.0840369	1
ATP2A2	P16615	7SK - MOCK	-0.078575	-1.90657	0.0843259	1
CAP1	Q01518|Q01518-2	7SK - MOCK	-0.126222	-1.90219	0.0849461	1
VASN	Q6EMK4	7SK - MOCK	-0.113562	-1.89896	0.0854052	1
HCFC1	A6NEM2|P51610|P51610-2|P51610-4	7SK - MOCK	0.173238	1.89647	0.0857614	1
TOP1	P11387	7SK - MOCK	-0.265916	-1.89338	0.0862053	1
MYO1B	E9PDF6|O43795|O43795-2	7SK - MOCK	-0.0851377	-1.89308	0.0862485	1
CAPZB	B1AK87|B1AK88|P47756-2	7SK - MOCK	-0.0714744	-1.89296	0.0862655	1
RCN2	H0YL43|Q14257|Q14257-2	7SK - MOCK	0.220367	1.89275	0.086296	1
ANKZF1	Q9H8Y5	7SK - MOCK	0.0878344	1.88955	0.0867573	1
DDX19A	I3L0H8|Q9NUU7	7SK - MOCK	0.0853336	1.88452	0.0874886	1
ASH2L	F5H8F7|Q9UBL3|Q9UBL3-2|Q9UBL3-3	7SK - MOCK	0.0931969	1.88095	0.0880106	1
ACTN1	P12814|P12814-2|P12814-3|P12814-4	7SK - MOCK	-0.0982825	-1.87749	0.0885199	1
G6PD	E7EM57|E7EUI8|E9PD92|P11413|P11413-2|P11413-3	7SK - MOCK	0.0834095	1.87657	0.0886557	1
ME1	P48163|P48163-2	7SK - MOCK	-0.0981032	-1.86931	0.0897339	1
CD7	J3QLM0|P09564	7SK - MOCK	-0.164836	-1.86519	0.0903513	1
TMX2	Q9Y320|Q9Y320-2	7SK - MOCK	-0.0773614	-1.85396	0.0920552	1
MEP1A	B7ZL91|Q16819	7SK - MOCK	-0.115359	-1.8513	0.0924619	1
EIF3B	P55884|P55884-2	7SK - MOCK	0.0883753	1.84663	0.0931811	1
CTCF	P49711|P49711-2	7SK - MOCK	0.153912	1.84552	0.0933541	1
CLPX	O76031	7SK - MOCK	-0.0694835	-1.84204	0.0938941	1
DNAJC7	Q99615	7SK - MOCK	-0.0803733	-1.84018	0.0941834	1
IKBIP	Q70UQ0-4	7SK - MOCK	-0.0852327	-1.83796	0.0945309	1
B4GAT1	O43505	7SK - MOCK	-0.0966575	-1.8332	0.0952798	1
SACM1L	E9PGZ4|Q9NTJ5|Q9NTJ5-2	7SK - MOCK	-0.0827844	-1.82922	0.0959097	1
FH	P07954|P07954-2	7SK - MOCK	-0.152525	-1.82913	0.0959252	1
AP1S1	H7C1E4|P61966	7SK - MOCK	-0.0787188	-1.8269	0.0962786	1
RPL7	P18124	7SK - MOCK	0.12676	1.82259	0.0969681	1
ADSL	A0A0A6YY92|P30566	7SK - MOCK	-0.0911303	-1.82167	0.0971155	1
TRA2A	Q13595|Q13595-3|Q13595-4	7SK - MOCK	-0.224833	-1.81985	0.0974081	1
ABCD3	P28288	7SK - MOCK	-0.0743544	-1.81124	0.0988042	1
CUL2	A0A0A0MTN0|Q13617|Q13617-2	7SK - MOCK	-0.0762137	-1.80962	0.0990691	1
SUCLA2	Q9P2R7|Q9P2R7-2	7SK - MOCK	-0.0787214	-1.80623	0.0996246	1
HARS	P12081|P12081-4	7SK - MOCK	-0.0759611	-1.80493	0.0998399	1
GSR	P00390|P00390-2|P00390-3	7SK - MOCK	-0.144549	-1.80064	0.100548	1
ARL8B	Q9NVJ2	7SK - MOCK	-0.0938623	-1.79474	0.101531	1
ARID3A	Q99856	7SK - MOCK	-0.0853254	-1.7945	0.101571	1
AQR	O60306	7SK - MOCK	0.122087	1.79212	0.101969	1
CNOT3	O75175	7SK - MOCK	0.128864	1.7907	0.102208	1
CBSL|CBS	P0DN79|P35520|P35520-2	7SK - MOCK	-0.135518	-1.7864	0.102936	1
GMPS	P49915	7SK - MOCK	-0.0853752	-1.78349	0.103428	1
IK	Q13123	7SK - MOCK	0.0842349	1.78096	0.10386	1
RBM25	P49756	7SK - MOCK	-0.172584	-1.77726	0.104495	1
DRG1	Q9Y295	7SK - MOCK	0.148676	1.77598	0.104714	1
BSG	P35613|P35613-2	7SK - MOCK	-0.333524	-1.7725	0.105315	1
PRRC2B	Q5JSZ5|Q5JSZ5-5	7SK - MOCK	0.123626	1.7714	0.105505	1
ERLIN1	O75477	7SK - MOCK	-0.137971	-1.7695	0.105834	1
ASCC2	Q9H1I8|Q9H1I8-3	7SK - MOCK	0.0982139	1.76821	0.106058	1
PPIL4	Q8WUA2	7SK - MOCK	-0.0889582	-1.7645	0.106707	1
ETFA	P13804|P13804-2	7SK - MOCK	0.0734948	1.76362	0.10686	1
RAB13	P51153	7SK - MOCK	-0.0652574	-1.7593	0.10762	1
NGLY1	A0A0C4DFP4|Q96IV0|Q96IV0-2|Q96IV0-3|Q96IV0-5	7SK - MOCK	-0.128669	-1.75908	0.107658	1
GPATCH4	Q5T3I0|Q5T3I0-3	7SK - MOCK	-0.116965	-1.75786	0.107874	1
MRPS22	G5E9V5|G5E9W7|H7C5F2|H7C5H3|P82650|P82650-2	7SK - MOCK	0.0707547	1.74949	0.109364	1
AGL	P35573|P35573-2|P35573-3	7SK - MOCK	-0.117717	-1.74818	0.109599	1
RPLP2	P05387	7SK - MOCK	0.124333	1.74723	0.109768	1
CACYBP	Q9HB71	7SK - MOCK	-0.0984738	-1.74722	0.109771	1
THOC2	A0A0C4DG98|Q8NI27	7SK - MOCK	-0.166149	-1.74579	0.110028	1
GPI	A0A0A0MTS2|P06744|P06744-2	7SK - MOCK	-0.0930302	-1.74431	0.110294	1
HSD17B10	Q5H928|Q99714|Q99714-2	7SK - MOCK	-0.150978	-1.74356	0.110429	1
GART	P22102	7SK - MOCK	-0.0708557	-1.73729	0.111568	1
PLIN2	Q99541	7SK - MOCK	-0.163519	-1.73076	0.112763	1
SNW1	Q13573	7SK - MOCK	0.0764576	1.72986	0.112928	1
IDH2	P48735|P48735-2	7SK - MOCK	-0.0884897	-1.72808	0.113256	1
HMGN1	A6NEL0|A6NL93|P05114	7SK - MOCK	-0.182303	-1.72671	0.113511	1
HDGFRP2	Q7Z4V5|Q7Z4V5-2	7SK - MOCK	-0.260223	-1.7267	0.113512	1
RBM39	G3XAC6|Q14498|Q14498-2	7SK - MOCK	-0.147456	-1.72651	0.113547	1
RNPS1	H3BMM9|H3BTC0|H3BV80|Q15287	7SK - MOCK	0.281509	1.72603	0.113636	1
HTATSF1	O43719	7SK - MOCK	-0.215412	-1.72255	0.114283	1
UGGT1	Q9NYU2|Q9NYU2-2	7SK - MOCK	-0.066421	-1.72209	0.114369	1
GGCX	P38435|P38435-2	7SK - MOCK	-0.115342	-1.71792	0.115149	1
CDKN2AIP	Q9NXV6	7SK - MOCK	-0.227336	-1.71588	0.115531	1
ADRM1	Q16186	7SK - MOCK	0.0954628	1.71344	0.115992	1
HSPB1	P04792	7SK - MOCK	0.107294	1.71094	0.116464	1
ALDH7A1	P49419|P49419-2	7SK - MOCK	-0.0851432	-1.71041	0.116565	1
RPS23	P62266	7SK - MOCK	0.0938062	1.70642	0.117323	1
NADK2	Q4G0N4|Q4G0N4-2	7SK - MOCK	-0.0789102	-1.70578	0.117445	1
DDX56	G3V0G3|Q9NY93|Q9NY93-2	7SK - MOCK	0.0876068	1.70576	0.11745	1
BZW1	Q7L1Q6|Q7L1Q6-3|Q7L1Q6-4	7SK - MOCK	0.0872093	1.7025	0.118072	1
EIF2D	P41214	7SK - MOCK	0.0984198	1.70169	0.118229	1
TOR1AIP1	Q5JTV8	7SK - MOCK	-0.0926831	-1.69932	0.118684	1
DNAJC2	Q99543	7SK - MOCK	0.0766095	1.69579	0.119367	1
HSDL2	Q6YN16|Q6YN16-2	7SK - MOCK	-0.142589	-1.69476	0.119566	1
CCT2	P78371|P78371-2	7SK - MOCK	-0.0828839	-1.69058	0.12038	1
ACLY	P53396	7SK - MOCK	-0.0755708	-1.68257	0.121952	1
PRKDC	P78527	7SK - MOCK	0.0975725	1.68083	0.122295	1
GLDC	P23378	7SK - MOCK	-0.0833451	-1.6777	0.122916	1
ANXA6	E5RK69|P08133|P08133-2	7SK - MOCK	-0.0609882	-1.6711	0.124235	1
MSH6	P52701	7SK - MOCK	-0.107684	-1.66126	0.126225	1
ADD1	E7ENY0|E7EV99|P35611|P35611-2|P35611-3|P35611-6	7SK - MOCK	-0.0682935	-1.65937	0.12661	1
MDC1	Q14676	7SK - MOCK	-0.1255	-1.65848	0.126793	1
EIF3H	B3KS98|O15372	7SK - MOCK	0.0690987	1.65684	0.127129	1
ACTN4	O43707	7SK - MOCK	-0.0684928	-1.65544	0.127416	1
DDB1	Q16531	7SK - MOCK	-0.0650288	-1.65322	0.127873	1
HSP90AA1	P07900|P07900-2	7SK - MOCK	-0.0888714	-1.65309	0.127898	1
ALDH18A1	P54886|P54886-2	7SK - MOCK	-0.0732552	-1.65181	0.128163	1
NPEPPS	E9PLK3|P55786|P55786-2	7SK - MOCK	-0.0851359	-1.64928	0.128687	1
EIF5	P55010	7SK - MOCK	0.0799882	1.64912	0.12872	1
ACAT1	H0YEL7|P24752	7SK - MOCK	-0.134602	-1.64717	0.129124	1
EEF1B2	P24534	7SK - MOCK	-0.0780715	-1.64618	0.12933	1
TMEM214	Q6NUQ4|Q6NUQ4-2	7SK - MOCK	0.101029	1.64502	0.129571	1
AP2B1	A0A087X253|P63010|P63010-2|P63010-3	7SK - MOCK	-0.0773326	-1.64321	0.12995	1
MLLT4	A8MQ02|J3KN01|P55196|P55196-1|P55196-5	7SK - MOCK	-0.114365	-1.64213	0.130176	1
TES	Q9UGI8|Q9UGI8-2	7SK - MOCK	0.0668255	1.6405	0.130518	1
MLEC	Q14165	7SK - MOCK	-0.0888999	-1.63425	0.131833	1
EIF2B4	A0A087WTA5|E7ERK9|Q9UI10|Q9UI10-2|Q9UI10-3	7SK - MOCK	-0.104852	-1.63378	0.131933	1
PLEC	Q15149	7SK - MOCK	-0.118282	-1.63281	0.132139	1
ATP5O	P48047	7SK - MOCK	-0.118702	-1.6231	0.134212	1
GOLGA4	H0Y6I0|Q13439|Q13439-3|Q13439-4|Q13439-5	7SK - MOCK	-0.0557041	-1.62095	0.134677	1
SRPK2	P78362|P78362-2	7SK - MOCK	0.096686	1.61983	0.134918	1
EBNA1BP2	H7C2Q8|Q99848	7SK - MOCK	0.0684711	1.61892	0.135115	1
TBC1D15	Q8TC07|Q8TC07-2|Q8TC07-3	7SK - MOCK	-0.0875216	-1.61427	0.136125	1
TECR	Q9NZ01	7SK - MOCK	0.0877154	1.6107	0.136904	1
ZRANB2	A0A0C4DGV5|O95218|O95218-2	7SK - MOCK	-0.186132	-1.60752	0.137601	1
MDH1	P40925|P40925-2|P40925-3	7SK - MOCK	-0.0872905	-1.60677	0.137766	1
PLXND1	Q9Y4D7|Q9Y4D7-2	7SK - MOCK	-0.146951	-1.60097	0.139048	1
FKBP9	O95302|O95302-3	7SK - MOCK	-0.0839183	-1.59888	0.139513	1
NOP56	O00567	7SK - MOCK	0.0664813	1.59866	0.139561	1
DIP2B	Q9P265	7SK - MOCK	-0.0960429	-1.59865	0.139564	1
DDX23	Q9BUQ8	7SK - MOCK	-0.18522	-1.59831	0.139639	1
H2AFV|H2AFZ	C9J0D1|P0C0S5|Q71UI9|Q71UI9-2	7SK - MOCK	-0.17021	-1.59593	0.14017	1
STRBP	Q96SI9|Q96SI9-2	7SK - MOCK	0.129892	1.59421	0.140555	1
U2SURP	O15042|O15042-2	7SK - MOCK	-0.23211	-1.59234	0.140976	1
MFAP1	P55081	7SK - MOCK	-0.110063	-1.58803	0.141945	1
POLR2A	A0A087WWE2|A0A0C4DGZ0|P24928	7SK - MOCK	-0.128709	-1.58708	0.142162	1
BZW2	E7ETZ4|Q9Y6E2	7SK - MOCK	0.067427	1.58494	0.142645	1
SNTB2	Q13425|Q13425-2	7SK - MOCK	-0.0662931	-1.58113	0.143512	1
PPFIA1	Q13136|Q13136-2	7SK - MOCK	-0.100084	-1.5732	0.145331	1
OGDH	A0A0D9SFS3|Q02218	7SK - MOCK	-0.0935301	-1.56799	0.146539	1
RSL1D1	J3QSV6|O76021	7SK - MOCK	0.113369	1.56724	0.146713	1
PSMA7	O14818	7SK - MOCK	-0.086738	-1.56492	0.147255	1
USO1	O60763|O60763-2	7SK - MOCK	-0.0681685	-1.56264	0.147786	1
GALK1	P51570|P51570-2	7SK - MOCK	-0.0871577	-1.56029	0.148339	1
ADD3	A0A087WX08|Q9UEY8|Q9UEY8-2	7SK - MOCK	0.10039	1.55704	0.149103	1
ESYT2	A0A087WXU3|A0FGR8|A0FGR8-2|A0FGR8-5|A0FGR8-6|H7BXI1	7SK - MOCK	-0.0975497	-1.55699	0.149114	1
LRRC59	Q96AG4	7SK - MOCK	0.0959829	1.55361	0.149915	1
SMTN	A0A087WVP4|P53814|P53814-5|P53814-6	7SK - MOCK	-0.0678535	-1.55352	0.149936	1
TSG101	F5H442|Q99816	7SK - MOCK	0.0812967	1.5485	0.15113	1
NASP	P49321|P49321-3	7SK - MOCK	0.0684829	1.54714	0.151455	1
ARHGEF2	Q92974|Q92974-2|Q92974-3|V9GYM8	7SK - MOCK	0.0872541	1.54393	0.152225	1
AHNAK	Q09666	7SK - MOCK	-0.0608733	-1.54238	0.152598	1
COPA	P53621|P53621-2	7SK - MOCK	-0.06256	-1.53836	0.153569	1
TMEM109	Q9BVC6	7SK - MOCK	-0.166835	-1.53801	0.153653	1
TRAP1	Q12931|Q12931-2	7SK - MOCK	-0.0817612	-1.53446	0.154514	1
PSMD7	P51665	7SK - MOCK	-0.126699	-1.53341	0.154771	1
CTSD	P07339	7SK - MOCK	-0.112358	-1.5334	0.154772	1
CLUH	I3L2B0|K7EIG1|O75153	7SK - MOCK	0.0742934	1.53009	0.155582	1
DYNC1LI1	E9PHI6|Q9Y6G9	7SK - MOCK	-0.0620773	-1.52817	0.156054	1
HDGF	P51858	7SK - MOCK	-0.1097	-1.52628	0.156516	1
NCKAP1	Q9Y2A7|Q9Y2A7-2	7SK - MOCK	0.0590699	1.52211	0.157548	1
RANGAP1	P46060	7SK - MOCK	-0.0578443	-1.5209	0.157847	1
RTCB	Q9Y3I0	7SK - MOCK	0.0642952	1.50873	0.16089	1
DIAPH1	A0A0G2JH68|A0A140T8Z0|O60610|O60610-2|O60610-3	7SK - MOCK	-0.0833317	-1.50816	0.161033	1
MCM3	P25205|P25205-2	7SK - MOCK	-0.0558503	-1.50486	0.161868	1
BLMH	J3KSD8|K7ES02|K7ESE8|Q13867	7SK - MOCK	-0.0833633	-1.50401	0.162084	1
ACIN1	E7EQT4	7SK - MOCK	-0.0946556	-1.50074	0.162916	1
P4HB	P07237	7SK - MOCK	-0.0760072	-1.49806	0.1636	1
ITGA5	P08648	7SK - MOCK	-0.0987616	-1.4959	0.164153	1
PTPRF	P10586|P10586-2	7SK - MOCK	-0.0908345	-1.49422	0.164585	1
IQGAP2	E7EWC2|F5H7S7|Q13576	7SK - MOCK	-0.0581095	-1.49192	0.165176	1
GARS	P41250	7SK - MOCK	-0.0864469	-1.48824	0.166128	1
HIST1H4A	P62805	7SK - MOCK	-0.218183	-1.4874	0.166347	1
PHGDH	O43175	7SK - MOCK	-0.0677434	-1.48488	0.167001	1
MYO1E	Q12965	7SK - MOCK	0.0971658	1.48356	0.167346	1
UCHL1	D6R956|D6R974|D6RE83|P09936	7SK - MOCK	0.0847078	1.47664	0.169159	1
VIM	B0YJC4|P08670	7SK - MOCK	-0.119074	-1.47438	0.169754	1
DNM1L	O00429-2|O00429-4	7SK - MOCK	0.0805139	1.47346	0.169997	1
NCL	P19338	7SK - MOCK	0.188122	1.46744	0.171597	1
PRDX6	P30041	7SK - MOCK	-0.0747489	-1.46422	0.172457	1
CAMK2D	D6R938|E9PBG7|E9PF82|Q13557|Q13557-10|Q13557-11|Q13557-6|Q13557-8	7SK - MOCK	-0.0647691	-1.46378	0.172573	1
TNPO3	C9J7E5|E9PFH4|Q9Y5L0|Q9Y5L0-1|Q9Y5L0-3|Q9Y5L0-5	7SK - MOCK	0.0685518	1.46174	0.17312	1
PLIN3	O60664|O60664-3|O60664-4	7SK - MOCK	-0.154426	-1.45568	0.174755	1
SRPRB	Q9Y5M8	7SK - MOCK	-0.081513	-1.44304	0.178207	1
HSPA9	P38646	7SK - MOCK	-0.088257	-1.44286	0.178255	1
GYG1	P46976|P46976-2	7SK - MOCK	-0.25141	-1.43597	0.180162	1
KTN1	Q86UP2	7SK - MOCK	0.0710791	1.4355	0.180291	1
NHP2	Q9NX24	7SK - MOCK	0.0890464	1.43527	0.180357	1
TLN2	Q9Y4G6	7SK - MOCK	-0.0901795	-1.43479	0.180488	1
RFC3	P40938|P40938-2	7SK - MOCK	-0.0828896	-1.42708	0.182645	1
NMD3	C9JA08|Q96D46	7SK - MOCK	0.117135	1.42325	0.183725	1
PPT2|A0A0G2JLA3|A0A0G2JLL3	A0A024RCQ8|A0A0G2JH76|A0A0G2JHB6|A0A0G2JIU6|A0A0G2JK02|A0A0G2JKR3|A0A0G2JLA3|A0A0G2JLK6|A0A0G2JLL3|A0A140T8X7|A0A140T9Y1|G8JLL2|Q9UMR5|Q9UMR5-2|Q9UMR5-3	7SK - MOCK	0.0952764	1.42239	0.183969	1
STT3A	P46977	7SK - MOCK	-0.0963057	-1.41742	0.18538	1
PLS3	A0A0A0MSQ0|P13797|P13797-2|P13797-3	7SK - MOCK	0.0653207	1.41696	0.18551	1
FGG	C9JC84|C9JEU5|C9JU00|P02679|P02679-2	7SK - MOCK	-0.0805183	-1.41214	0.186888	1
EZR	E7EQR4|P15311	7SK - MOCK	-0.0561185	-1.40974	0.187578	1
OSBPL8	F8VQX7|F8VUA7|Q9BZF1|Q9BZF1-2|Q9BZF1-3	7SK - MOCK	-0.0783414	-1.40897	0.187798	1
SUB1	P53999	7SK - MOCK	-0.250515	-1.40475	0.189016	1
NAA10	P41227|P41227-2	7SK - MOCK	-0.0932851	-1.40296	0.189534	1
TRAM1	G3XAN4|Q15629|Q15629-2	7SK - MOCK	0.18018	1.40133	0.190007	1
GPKOW	Q92917	7SK - MOCK	-0.0652	-1.40017	0.190344	1
NME1|NME1-NME2|NME2	E7ERL0|J3KPD9|P15531|P15531-2|P22392-2|Q32Q12	7SK - MOCK	-0.0582841	-1.39975	0.190467	1
PPP2R1B	P30154|P30154-2|P30154-3|P30154-4	7SK - MOCK	0.134151	1.39935	0.190584	1
CD63	F8VV56|F8VWK8|F8W022|P08962|P08962-2|P08962-3	7SK - MOCK	-0.182236	-1.399	0.190688	1
EPB41	P11171|P11171-2|P11171-3|P11171-4|P11171-5|P11171-6|Q4VB86	7SK - MOCK	-0.125961	-1.39889	0.190717	1
PRDX3	P30048|P30048-2	7SK - MOCK	0.0670011	1.39794	0.190997	1
ARF5	C9J1Z8|P84085	7SK - MOCK	-0.140859	-1.39522	0.191791	1
ANXA2	P07355|P07355-2	7SK - MOCK	-0.0710223	-1.39292	0.192466	1
DDX50	Q9BQ39	7SK - MOCK	0.0804405	1.39267	0.192541	1
TIMM50	Q3ZCQ8|Q3ZCQ8-2	7SK - MOCK	-0.0881465	-1.39154	0.192874	1
SEC23IP	Q9Y6Y8	7SK - MOCK	-0.0803835	-1.38838	0.193805	1
ATP13A1	Q9HD20|Q9HD20-2	7SK - MOCK	0.0496154	1.38235	0.195594	1
FNDC3A	Q9Y2H6|Q9Y2H6-2	7SK - MOCK	0.067916	1.3623	0.201645	1
PRPF31	E7EVX8|Q8WWY3	7SK - MOCK	0.0762488	1.36074	0.202121	1
GNPAT	O15228|O15228-2|Q5TBH8	7SK - MOCK	-0.0916258	-1.35925	0.202579	1
DHCR24	Q15392	7SK - MOCK	0.198061	1.35572	0.203663	1
VARS	P26640	7SK - MOCK	-0.0484597	-1.3521	0.204781	1
CNN2	A0A087X271|B4DDF4|B4DUT8|Q99439	7SK - MOCK	0.066821	1.35127	0.20504	1
PPP1CA	E9PMD7|P62136	7SK - MOCK	0.0970882	1.34926	0.205661	1
SEC61B	P60468	7SK - MOCK	0.100707	1.33915	0.208823	1
LRRC40	Q9H9A6	7SK - MOCK	0.0619372	1.33904	0.208859	1
MON2	Q7Z3U7|Q7Z3U7-2|Q7Z3U7-3|Q7Z3U7-5|Q7Z3U7-6	7SK - MOCK	-0.075375	-1.33683	0.209553	1
RPL27	K7ELC7|P61353	7SK - MOCK	-0.13209	-1.33658	0.209634	1
FLNA	P21333|P21333-2|Q5HY54	7SK - MOCK	-0.0490977	-1.33434	0.210342	1
LASP1	Q14847	7SK - MOCK	0.0632977	1.33146	0.211254	1
ATP5C1	P36542|P36542-2	7SK - MOCK	-0.0549883	-1.32662	0.212797	1
EIF3I	Q13347	7SK - MOCK	0.0548716	1.32166	0.214388	1
C7orf50	C9JQV0|Q9BRJ6	7SK - MOCK	-0.126201	-1.32118	0.214542	1
OPA1	E5KLJ5|E5KLJ6|E5KLJ9|E5KLK1|O60313|O60313-2	7SK - MOCK	-0.0845401	-1.31989	0.214956	1
CLGN	O14967	7SK - MOCK	-0.0963647	-1.31865	0.215358	1
DYNC1H1	Q14204	7SK - MOCK	0.0626984	1.31838	0.215444	1
SRSF6	Q13247|Q13247-3	7SK - MOCK	-0.168761	-1.3104	0.218033	1
MANF	A8K878|P55145	7SK - MOCK	-0.0565118	-1.30792	0.218843	1
PRMT1	E9PIX6|E9PKG1|E9PNR9|E9PQ98|H0YDE4|H7C2I1|Q99873|Q99873-2|Q99873-3|Q99873-4	7SK - MOCK	-0.0585781	-1.307	0.219146	1
SPTBN1	Q01082	7SK - MOCK	-0.0457441	-1.30602	0.219466	1
DDX24	G3V529|Q9GZR7	7SK - MOCK	0.064642	1.30566	0.219583	1
GLG1	Q92896|Q92896-2|Q92896-3	7SK - MOCK	-0.0804408	-1.30321	0.220389	1
MPST	B1AH49|P25325|P25325-2	7SK - MOCK	0.119097	1.30311	0.220422	1
ROCK2	O75116	7SK - MOCK	-0.0715589	-1.30095	0.221132	1
TCAF1	Q9Y4C2|Q9Y4C2-2	7SK - MOCK	0.0885747	1.29836	0.22199	1
PSMC3	E9PM69|P17980|R4GNH3	7SK - MOCK	-0.0951608	-1.29673	0.22253	1
ARF3|ARF1	P61204|P84077	7SK - MOCK	-0.0932571	-1.29392	0.223462	1
DHX38	Q92620	7SK - MOCK	-0.104661	-1.292	0.224103	1
MSMO1	Q15800	7SK - MOCK	-0.0818143	-1.28949	0.224942	1
AP3D1	O14617|O14617-2|O14617-3|O14617-4|O14617-5	7SK - MOCK	-0.0710302	-1.2893	0.225003	1
YWHAB	P31946|P31946-2	7SK - MOCK	-0.0824875	-1.28881	0.225169	1
SPAG5	Q96R06	7SK - MOCK	0.061007	1.28755	0.225591	1
EIF2S1	P05198	7SK - MOCK	-0.0513173	-1.28732	0.225667	1
LDHA	P00338|P00338-3	7SK - MOCK	-0.0687321	-1.28293	0.227146	1
USP14	A6NJA2|P54578|P54578-2|P54578-3	7SK - MOCK	-0.0540185	-1.28288	0.22716	1
AP1G1	O43747|O43747-2	7SK - MOCK	-0.093548	-1.27796	0.228826	1
RPS17	A0A075B716|H0YN88|P08708	7SK - MOCK	0.0922546	1.27698	0.229159	1
FASN	A0A0U1RQF0|P49327	7SK - MOCK	0.0473529	1.27586	0.22954	1
FIP1L1	Q6UN15|Q6UN15-4|Q6UN15-5	7SK - MOCK	0.0922231	1.27277	0.230593	1
NOP58	Q9Y2X3	7SK - MOCK	0.0782996	1.26977	0.231617	1
SLC35B2	Q8TB61|Q8TB61-2|Q8TB61-3	7SK - MOCK	-0.111404	-1.26276	0.234032	1
MTOR	P42345	7SK - MOCK	-0.0919408	-1.26138	0.234509	1
PA2G4	Q9UQ80|Q9UQ80-2	7SK - MOCK	-0.0569537	-1.26113	0.234595	1
MTHFD1	F5H2F4	7SK - MOCK	-0.0549208	-1.26047	0.234821	1
M6PR	P20645	7SK - MOCK	-0.14402	-1.25925	0.235245	1
SCAMP3	O14828	7SK - MOCK	-0.110708	-1.25867	0.235447	1
NDUFS2	O75306|O75306-2	7SK - MOCK	0.0521608	1.25018	0.238411	1
SF3B3	Q15393	7SK - MOCK	-0.0496932	-1.24939	0.238688	1
XPO1	O14980	7SK - MOCK	0.0793109	1.24937	0.238695	1
PTPN11	Q06124|Q06124-2|Q06124-3	7SK - MOCK	0.0613261	1.24854	0.238986	1
NUDC	Q9Y266	7SK - MOCK	-0.0732833	-1.24487	0.240279	1
ADAM9	Q13443	7SK - MOCK	-0.145999	-1.24423	0.240505	1
HS2ST1	Q7LGA3	7SK - MOCK	0.0670937	1.24294	0.240961	1
WDR11	Q9BZH6	7SK - MOCK	-0.132083	-1.24111	0.241608	1
FANCI	F8W7R3|H3BP78|Q9NVI1|Q9NVI1-1|Q9NVI1-2	7SK - MOCK	-0.0617145	-1.24061	0.241789	1
CNN3	Q15417|Q15417-3	7SK - MOCK	0.076003	1.24014	0.241954	1
CARS	B4DKY1|P49589|P49589-2|P49589-3	7SK - MOCK	-0.0477462	-1.23714	0.243021	1
CUL1	A0A0C4DGX4|Q13616	7SK - MOCK	-0.0604769	-1.22518	0.247313	1
ATP6V1A	P38606|P38606-2	7SK - MOCK	-0.0465421	-1.2173	0.250172	1
DHX16	A0A140T947|O60231	7SK - MOCK	0.101495	1.21711	0.250242	1
IARS2	Q9NSE4	7SK - MOCK	0.0444483	1.21698	0.250289	1
SRPK1	H3BLV9|Q5R363|Q96SB4|Q96SB4-3|Q96SB4-4	7SK - MOCK	0.0551504	1.21631	0.250534	1
UBQLN1	Q9UMX0|Q9UMX0-2	7SK - MOCK	0.0676921	1.21592	0.250676	1
PVR	A0A0A0MSA9|A0A0C4DG49|P15151|P15151-2|P15151-3|P15151-4	7SK - MOCK	-0.160661	-1.21197	0.252123	1
TSN	E9PGT1|H7C1D4|Q15631	7SK - MOCK	0.0640359	1.20954	0.253015	1
PDS5B	Q9NTI5|Q9NTI5-2	7SK - MOCK	0.0664455	1.20339	0.255286	1
ATL2	B5MCN0|Q8NHH9|Q8NHH9-2|Q8NHH9-3|Q8NHH9-4|Q8NHH9-5	7SK - MOCK	0.107556	1.20219	0.255734	1
CCT5	P48643	7SK - MOCK	-0.0585356	-1.20086	0.256225	1
AHCY	P23526	7SK - MOCK	-0.0662738	-1.20075	0.256268	1
TMEM33	D6RAA6|P57088	7SK - MOCK	0.0819108	1.19982	0.256613	1
TACC1	O75410|O75410-2|O75410-7	7SK - MOCK	-0.0575225	-1.19966	0.256671	1
DLAT	E9PEJ4|P10515	7SK - MOCK	-0.0637637	-1.19904	0.256902	1
GNA13	Q14344	7SK - MOCK	-0.0552998	-1.19809	0.257257	1
DNAJA2	O60884	7SK - MOCK	0.0570321	1.18439	0.262407	1
E7EVH7|KLC1	E7EVH7|F8W6L3|G3V2E7|G3V3H3|G3V5R9|G5E9S8|Q07866|Q07866-10|Q07866-2|Q07866-3|Q07866-4|Q07866-5|Q07866-6|Q07866-7|Q07866-8|Q07866-9	7SK - MOCK	-0.0494002	-1.18235	0.263181	1
ARF4	P18085	7SK - MOCK	0.110676	1.18158	0.263474	1
DPP3	G3V180|G3V1D3|Q9NY33	7SK - MOCK	0.0480252	1.17873	0.26456	1
SCYL1	E9PK59|E9PPN3|E9PS17|Q96KG9|Q96KG9-2|Q96KG9-3|Q96KG9-4|Q96KG9-5|Q96KG9-6	7SK - MOCK	0.0778659	1.17838	0.264691	1
PGD	P52209|P52209-2	7SK - MOCK	-0.0455955	-1.17706	0.265196	1
TARS	P26639|P26639-2	7SK - MOCK	-0.055574	-1.17379	0.266448	1
SCARB2	Q14108	7SK - MOCK	-0.222678	-1.17162	0.267282	1
MRTO4	Q9UKD2	7SK - MOCK	-0.0735687	-1.17129	0.267408	1
GSTK1	E9PFN5|Q9Y2Q3|Q9Y2Q3-4	7SK - MOCK	-0.101334	-1.16822	0.268591	1
SEC31A	D6REX3|O94979|O94979-2|O94979-3|O94979-8|O94979-9	7SK - MOCK	0.0523573	1.16687	0.26911	1
EIF6	P56537	7SK - MOCK	-0.10681	-1.16675	0.269158	1
ACAA2	A0A0B4J2A4|P42765	7SK - MOCK	-0.0840024	-1.16618	0.269378	1
EPHX1	P07099	7SK - MOCK	-0.0525939	-1.16593	0.269476	1
STIP1	P31948|P31948-2	7SK - MOCK	-0.0500907	-1.16394	0.270245	1
PRPF4B	Q13523	7SK - MOCK	-0.130647	-1.16158	0.27116	1
CSTB	P04080	7SK - MOCK	0.281106	1.15559	0.273499	1
RAB1A	P62820	7SK - MOCK	-0.102226	-1.15169	0.275027	1
MGAT2	Q10469	7SK - MOCK	-0.102766	-1.15137	0.275155	1
FARSA	K7ER00|K7ER16|Q9Y285	7SK - MOCK	-0.0624571	-1.1505	0.275497	1
HEATR3	Q7Z4Q2|Q7Z4Q2-2	7SK - MOCK	0.0665326	1.13815	0.28039	1
NPC1	O15118	7SK - MOCK	-0.163351	-1.13614	0.281194	1
AARS	P49588	7SK - MOCK	-0.0460485	-1.13405	0.282032	1
CAT	P04040	7SK - MOCK	-0.0588056	-1.13225	0.282752	1
ESYT1	Q9BSJ8|Q9BSJ8-2	7SK - MOCK	0.0717579	1.13198	0.282861	1
HIST1H3A|HIST3H3|HIST2H3A	P68431|Q16695|Q71DI3	7SK - MOCK	-0.202824	-1.13104	0.28324	1
GEMIN5	Q8TEQ6	7SK - MOCK	0.0400714	1.13054	0.28344	1
RAB14	P61106|X6RFL8	7SK - MOCK	-0.0724288	-1.13032	0.283529	1
CALD1	E7EX44|E9PGZ1|Q05682|Q05682-2|Q05682-3|Q05682-4|Q05682-5|Q05682-6	7SK - MOCK	-0.0639257	-1.13016	0.283595	1
PTPN1	B4DSN5|P18031	7SK - MOCK	0.0413104	1.12969	0.283783	1
CLTC	A0A087WVQ6|Q00610|Q00610-2	7SK - MOCK	-0.0412175	-1.12847	0.284277	1
APP	P05067|P05067-11|P05067-7|P05067-8|P05067-9	7SK - MOCK	-0.0789986	-1.1282	0.284386	1
VCL	P18206|P18206-2	7SK - MOCK	-0.0777622	-1.12811	0.284422	1
SDAD1	Q9NVU7|Q9NVU7-2	7SK - MOCK	0.0478061	1.12595	0.285292	1
CD276	A0A0C4DGH0|Q5ZPR3|Q5ZPR3-4	7SK - MOCK	-0.135543	-1.12087	0.287353	1
DNAJC8	O75937	7SK - MOCK	0.0476801	1.11699	0.288937	1
DHX37	Q8IY37	7SK - MOCK	0.0701255	1.11348	0.290373	1
CBX5	P45973	7SK - MOCK	-0.147785	-1.10922	0.292124	1
RBM12	Q9NTZ6	7SK - MOCK	0.0765466	1.10887	0.292268	1
WDR1	O75083	7SK - MOCK	-0.0525251	-1.10761	0.292787	1
TMCO1	J3QQY2|J9JIE6|Q9UM00|Q9UM00-2	7SK - MOCK	-0.0627665	-1.10756	0.292809	1
CCDC86	Q9H6F5	7SK - MOCK	-0.0485733	-1.10214	0.295053	1
FRRS1	Q6ZNA5|Q6ZNA5-2	7SK - MOCK	-0.0723614	-1.09919	0.29628	1
AP3M1	Q9Y2T2	7SK - MOCK	0.0516958	1.09732	0.297056	1
NPTN	Q9Y639|Q9Y639-1	7SK - MOCK	-0.152416	-1.0967	0.297317	1
SERPINH1	P50454	7SK - MOCK	-0.0508708	-1.09433	0.29831	1
EIF5B	A0A087WUT6|O60841	7SK - MOCK	-0.164891	-1.08088	0.30398	1
NCCRP1	Q6ZVX7	7SK - MOCK	0.154325	1.08025	0.304249	1
UTRN	P46939|P46939-2	7SK - MOCK	0.0518184	1.07843	0.305022	1
ORM1	P02763	7SK - MOCK	-0.139016	-1.07727	0.305518	1
SLC25A1	P53007	7SK - MOCK	-0.136548	-1.07711	0.305586	1
MINA	Q8IUF8|Q8IUF8-3|Q8IUF8-4	7SK - MOCK	-0.0420389	-1.07481	0.306568	1
TMEM43	Q9BTV4	7SK - MOCK	-0.0865918	-1.07468	0.306621	1
QARS	P47897|P47897-2	7SK - MOCK	-0.0488736	-1.07409	0.306873	1
GPT2	Q8TD30	7SK - MOCK	-0.0539198	-1.07254	0.307537	1
HIST1H1B	P16401	7SK - MOCK	0.0814544	1.07177	0.307868	1
GCLM	P48507	7SK - MOCK	-0.0585702	-1.06886	0.309116	1
CALU	O43852-2|O43852-4	7SK - MOCK	-0.0660289	-1.06621	0.31026	1
SRRT	Q9BXP5|Q9BXP5-2|Q9BXP5-3|Q9BXP5-4|Q9BXP5-5	7SK - MOCK	-0.0685304	-1.0638	0.311299	1
SLC38A2	Q96QD8|Q96QD8-2	7SK - MOCK	-0.141527	-1.06128	0.312392	1
TXLNG	Q9NUQ3|Q9NUQ3-2	7SK - MOCK	0.169817	1.06031	0.312813	1
RPL9	P32969	7SK - MOCK	0.10151	1.05868	0.313522	1
RBM8A	Q9Y5S9	7SK - MOCK	0.0524299	1.05862	0.313548	1
APOB	P04114	7SK - MOCK	-0.0370917	-1.05415	0.315495	1
MTCH2	Q9Y6C9	7SK - MOCK	-0.0640841	-1.0519	0.316481	1
SHTN1	A0MZ66|A0MZ66-3|A0MZ66-4|A0MZ66-5|A0MZ66-6|A0MZ66-8	7SK - MOCK	0.0830226	1.04666	0.318779	1
SMARCA1	A0A0A0MRP6|B7ZLQ5|P28370|P28370-2	7SK - MOCK	-0.066877	-1.04092	0.321315	1
SUGT1	Q9Y2Z0|Q9Y2Z0-2	7SK - MOCK	-0.0633261	-1.03771	0.32274	1
ATXN10	Q9UBB4	7SK - MOCK	-0.043067	-1.02649	0.327755	1
IMPDH2	H0Y4R1|P12268	7SK - MOCK	-0.101591	-1.02307	0.329294	1
OGFR	A0A0A0MRN5|Q9NZT2|Q9NZT2-2	7SK - MOCK	-0.101982	-1.02276	0.329435	1
ABCE1	H0Y990|P61221	7SK - MOCK	-0.0363374	-1.01671	0.332173	1
SPCS2	A0A087WUC6|E9PI68|Q15005	7SK - MOCK	-0.0403321	-1.0163	0.332358	1
PSMA4	H0YL69|H0YMA1|H0YMI6|H0YMZ1|P25789	7SK - MOCK	0.104107	1.01558	0.332688	1
RPL38	P63173	7SK - MOCK	0.0665665	1.01289	0.33391	1
LAMP1	P11279	7SK - MOCK	0.222253	0.999609	0.340006	1
DHCR7	Q9UBM7	7SK - MOCK	-0.0591469	-0.998742	0.340407	1
SBDS	A0A087X020|Q9Y3A5	7SK - MOCK	0.0454356	0.997679	0.340898	1
CYB5R3	P00387|P00387-2|P00387-3	7SK - MOCK	-0.0364775	-0.993548	0.342814	1
ZDHHC5	Q9C0B5|Q9C0B5-2	7SK - MOCK	0.0623694	0.990401	0.344279	1
BTF3	P20290|P20290-2	7SK - MOCK	0.0549876	0.982837	0.347819	1
GGT1	P19440	7SK - MOCK	-0.0995443	-0.981905	0.348257	1
PRKAR2A	P13861	7SK - MOCK	0.0415758	0.977263	0.350444	1
ANXA11	P50995|P50995-2	7SK - MOCK	0.0869792	0.976465	0.350821	1
SLC25A5	P05141	7SK - MOCK	-0.0553073	-0.975868	0.351103	1
GSTP1	A8MX94|P09211	7SK - MOCK	0.0461686	0.973919	0.352026	1
PES1	B5MCF9|O00541|O00541-2	7SK - MOCK	0.0456222	0.973461	0.352243	1
LIPC	E7EUJ1|E7EUK6|P11150	7SK - MOCK	-0.0587452	-0.9727	0.352604	1
GSTO1	P78417|P78417-2|P78417-3|Q5TA01|Q5TA02	7SK - MOCK	0.0672551	0.971185	0.353323	1
RPS27A	P62979	7SK - MOCK	0.0888697	0.970495	0.353651	1
SSBP1	A0A0G2JLD8|E7EUY5|Q04837	7SK - MOCK	0.0778102	0.964105	0.356698	1
PDIA3	H7BZJ3|P30101	7SK - MOCK	-0.0425597	-0.963658	0.356912	1
ELAC2	G5E9D5|Q9BQ52|Q9BQ52-4	7SK - MOCK	-0.0399368	-0.963099	0.35718	1
LYAR	Q9NX58	7SK - MOCK	-0.0515623	-0.96125	0.358066	1
RPN1	P04843	7SK - MOCK	-0.035792	-0.960733	0.358314	1
ATP6AP1	A0A0C4DGX8|Q15904	7SK - MOCK	-0.119083	-0.960108	0.358614	1
CASK	O14936|O14936-2|O14936-3|O14936-4|O14936-6	7SK - MOCK	-0.0343025	-0.959268	0.359018	1
ANP32E	Q9BTT0	7SK - MOCK	-0.19167	-0.959011	0.359141	1
EIF2S2	P20042	7SK - MOCK	0.0407001	0.957973	0.35964	1
TXLNA	P40222	7SK - MOCK	0.038863	0.957235	0.359996	1
EML4	B5MBZ0|Q9HC35|Q9HC35-2	7SK - MOCK	-0.0441496	-0.955293	0.360931	1
CALM2|CALM1	E7EMB3|E7ETZ0|G3V361|H0Y7A7|P62158|Q96HY3	7SK - MOCK	-0.177442	-0.954384	0.361371	1
EEF1D	E9PK01|P29692	7SK - MOCK	-0.0374286	-0.951777	0.362631	1
HUWE1	Q7Z6Z7|Q7Z6Z7-2|Q7Z6Z7-3	7SK - MOCK	-0.0425637	-0.951668	0.362684	1
GEMIN4	I3L2C7|P57678	7SK - MOCK	0.0680712	0.950574	0.363213	1
RAN	B5MDF5|P62826	7SK - MOCK	-0.0544191	-0.948467	0.364236	1
NELFE	A0A0A0MSN9|A0A0A0MT02|A0A0G2JI50|E9PD43|P18615|P18615-3	7SK - MOCK	0.0660839	0.948225	0.364354	1
YARS	P54577	7SK - MOCK	-0.0367188	-0.943144	0.366827	1
PSMD14	O00487	7SK - MOCK	-0.100519	-0.939111	0.3688	1
IPO7	O95373	7SK - MOCK	0.0509784	0.938996	0.368856	1
POR	P16435	7SK - MOCK	-0.0511989	-0.931384	0.3726	1
PRC1	O43663|O43663-2|O43663-3|O43663-4	7SK - MOCK	0.0658409	0.931165	0.372708	1
RUVBL2	Q9Y230|Q9Y230-2	7SK - MOCK	-0.0613376	-0.931148	0.372716	1
EEFSEC	C9J8T0|P57772	7SK - MOCK	0.0606426	0.928175	0.374186	1
DNAJA1	P31689	7SK - MOCK	0.0655598	0.926659	0.374937	1
UBA6	A0AVT1	7SK - MOCK	0.0703598	0.924749	0.375885	1
TBC1D5	C9J3F6|Q92609|Q92609-2	7SK - MOCK	-0.0608395	-0.924641	0.375939	1
F2	P00734	7SK - MOCK	-0.0368668	-0.923493	0.376509	1
RPL23	P62829	7SK - MOCK	0.0505937	0.92273	0.376889	1
PFAS	O15067	7SK - MOCK	-0.0553256	-0.921448	0.377527	1
WFS1	O76024	7SK - MOCK	-0.0395081	-0.918753	0.378872	1
PSIP1	O75475	7SK - MOCK	-0.0855625	-0.914956	0.380771	1
ARHGAP5	A0A0A0MSK6|Q13017|Q13017-2	7SK - MOCK	0.0446113	0.914473	0.381014	1
DPYSL2	Q16555|Q16555-2	7SK - MOCK	-0.0363458	-0.914128	0.381186	1
FAM50A	B0S8I6|Q14320	7SK - MOCK	-0.03873	-0.913176	0.381664	1
LBR	Q14739	7SK - MOCK	-0.0422693	-0.912399	0.382054	1
BCLAF1	E9PK91|Q9NYF8|Q9NYF8-2|Q9NYF8-3	7SK - MOCK	-0.100055	-0.910474	0.383022	1
CTPS1	P17812	7SK - MOCK	-0.0394252	-0.9068	0.384875	1
CPNE3	O75131	7SK - MOCK	0.0426454	0.904281	0.386148	1
FLII	Q13045|Q13045-3	7SK - MOCK	-0.03837	-0.901009	0.387807	1
CLIC1	O00299	7SK - MOCK	-0.0763674	-0.900606	0.388012	1
PITPNB	A0A0A0MSW4|P48739|P48739-2|P48739-3	7SK - MOCK	-0.0379332	-0.894866	0.390935	1
KIF11	P52732	7SK - MOCK	-0.0411566	-0.894279	0.391235	1
RAB32	Q13637	7SK - MOCK	0.0391262	0.891276	0.39277	1
RPL21	P46778	7SK - MOCK	0.267132	0.889335	0.393766	1
HMOX2	A0A087WT44|I3L159|I3L1F5|P30519|P30519-2	7SK - MOCK	-0.0492028	-0.887261	0.394831	1
PON2	A0A0J9YXF2|A0A0J9YYG4|J3QT77|Q15165|Q15165-1|Q15165-3	7SK - MOCK	0.0402099	0.887139	0.394894	1
NES	P48681	7SK - MOCK	-0.0456364	-0.880186	0.39848	1
EXOSC10	Q01780	7SK - MOCK	-0.0563052	-0.877939	0.399644	1
ZC3H13	Q5T200|Q5T200-2	7SK - MOCK	0.0655676	0.877884	0.399672	1
EFTUD2	Q15029|Q15029-2|Q15029-3	7SK - MOCK	0.0428714	0.876792	0.400238	1
RPL35A	C9K025|F8WB72|F8WBS5|P18077	7SK - MOCK	0.0541605	0.874925	0.401208	1
ANXA4	P09525|Q6P452	7SK - MOCK	-0.0439275	-0.872286	0.402582	1
KDM2A	I3VM54|Q9Y2K7|Q9Y2K7-2|Q9Y2K7-4|Q9Y2K7-5	7SK - MOCK	0.0378846	0.862287	0.407815	1
ECHS1	P30084	7SK - MOCK	-0.0475161	-0.860139	0.408945	1
HTATIP2	E9PI87|Q9BUP3|Q9BUP3-2|Q9BUP3-3	7SK - MOCK	0.0552439	0.859821	0.409113	1
IST1	P53990|P53990-2|P53990-4|P53990-5	7SK - MOCK	0.0425181	0.857731	0.410215	1
ALDH6A1	Q02252|Q02252-2	7SK - MOCK	0.0517359	0.857249	0.410469	1
FLOT1	A0A140T9R1|A0A140T9W4|O75955|O75955-2	7SK - MOCK	-0.0425749	-0.856094	0.41108	1
CTTN	Q14247	7SK - MOCK	-0.0497742	-0.853879	0.412251	1
TRAM2	Q15035	7SK - MOCK	0.0704813	0.850726	0.413924	1
PPP6C	O00743|O00743-2|O00743-3	7SK - MOCK	0.0616908	0.844813	0.417072	1
EPS8	Q12929	7SK - MOCK	-0.0413762	-0.842778	0.418159	1
PHB	C9JW96|C9JZ20|E7ESE2|E9PCW0|P35232	7SK - MOCK	-0.0620078	-0.841006	0.419107	1
DIS3	G3V1J5|Q9Y2L1|Q9Y2L1-2	7SK - MOCK	0.0503917	0.838599	0.420398	1
PPP2R2A	P63151|P63151-2	7SK - MOCK	0.0762146	0.836618	0.421462	1
GCN1	Q92616	7SK - MOCK	0.0310749	0.832688	0.423578	1
KIF21A	Q7Z4S6|Q7Z4S6-2|Q7Z4S6-4|Q7Z4S6-5|Q7Z4S6-6	7SK - MOCK	0.0424927	0.825081	0.427695	1
CPS1	P31327|P31327-3	7SK - MOCK	0.0665906	0.81914	0.430928	1
MYH9	P35579	7SK - MOCK	-0.0321813	-0.817174	0.432002	1
SEPT2	B5MCX3|C9J2Q4|Q15019|Q15019-2	7SK - MOCK	-0.0407958	-0.812828	0.434382	1
ALDH4A1	P30038|P30038-3	7SK - MOCK	-0.0845104	-0.811422	0.435153	1
TXNL1	K7ER96|O43396	7SK - MOCK	0.0327995	0.810422	0.435702	1
ACSL3	O95573	7SK - MOCK	-0.038042	-0.810234	0.435806	1
OAT	P04181	7SK - MOCK	-0.0331067	-0.808712	0.436643	1
XRCC5	P13010	7SK - MOCK	0.0336307	0.806157	0.438051	1
ALDH2	P05091	7SK - MOCK	0.0443348	0.803811	0.439346	1
DHX8	F5H658|Q14562	7SK - MOCK	0.0917388	0.802563	0.440036	1
MOGS	C9J8D4|Q13724|Q13724-2	7SK - MOCK	-0.0362662	-0.800041	0.441433	1
HSPH1	Q92598|Q92598-2	7SK - MOCK	-0.0337786	-0.799687	0.441629	1
SRP54	P61011|P61011-2	7SK - MOCK	-0.0342449	-0.79536	0.444033	1
NNT	Q13423	7SK - MOCK	0.0363544	0.795275	0.444081	1
KLB	Q86Z14	7SK - MOCK	-0.0632113	-0.78681	0.448809	1
APMAP	Q9HDC9|Q9HDC9-2	7SK - MOCK	-0.0342309	-0.786388	0.449045	1
HOOK3	Q86VS8	7SK - MOCK	0.0335485	0.78443	0.450144	1
EPRS	P07814	7SK - MOCK	-0.0294508	-0.779194	0.45309	1
STT3B	Q8TCJ2	7SK - MOCK	-0.0403087	-0.778643	0.453401	1
ASPH	Q12797	7SK - MOCK	0.0312643	0.773834	0.456119	1
DNAJC13	O75165	7SK - MOCK	-0.0354092	-0.770398	0.458068	1
KPNA1	P52294	7SK - MOCK	-0.0431276	-0.769848	0.45838	1
RANBP1	C9JXG8|F6WQW2|P43487|P43487-2	7SK - MOCK	-0.0349786	-0.767721	0.45959	1
RTN4	F8W914|Q9NQC3|Q9NQC3-2|Q9NQC3-5	7SK - MOCK	-0.0617748	-0.76383	0.461808	1
PDIA5	Q14554|Q14554-2	7SK - MOCK	0.0713349	0.763341	0.462087	1
HACD3	H3BPZ1|H3BS72|Q9P035	7SK - MOCK	-0.0490718	-0.760051	0.463968	1
TXNRD1	A0A087WSW9|A0A087WSY9|E2QRB9|E9PIR7|F8W809|Q16881|Q16881-2|Q16881-3|Q16881-4|Q16881-5|Q16881-6|Q16881-7	7SK - MOCK	-0.0282738	-0.757731	0.465298	1
PARD3	Q8TEW0|Q8TEW0-2|Q8TEW0-4|Q8TEW0-8	7SK - MOCK	-0.0365924	-0.754087	0.467391	1
VAPB	O95292	7SK - MOCK	-0.0299111	-0.7505	0.469458	1
RHOC|RHOA	P08134|P61586|Q5JR08	7SK - MOCK	-0.047991	-0.750052	0.469716	1
YWHAE	P62258	7SK - MOCK	-0.0318494	-0.748217	0.470776	1
SMC3	Q9UQE7	7SK - MOCK	0.0287957	0.748091	0.470849	1
SLK	Q9H2G2|Q9H2G2-2	7SK - MOCK	0.0458829	0.747841	0.470993	1
SEC61A1	B4DR61|P61619	7SK - MOCK	0.0428955	0.739951	0.475569	1
IDE	P14735	7SK - MOCK	-0.0492563	-0.734784	0.47858	1
SNRPA	P09012	7SK - MOCK	0.0459867	0.732649	0.479828	1
HP1BP3	Q5SSJ5	7SK - MOCK	0.0336327	0.731173	0.480691	1
BAT3|BAG6	A0A024RCR6|A0A0G2JK23|P46379|P46379-2|P46379-3	7SK - MOCK	0.0362761	0.728374	0.482332	1
TRMT6	Q9UJA5|Q9UJA5-2|Q9UJA5-3	7SK - MOCK	0.0279867	0.727445	0.482878	1
PAICS	E9PBS1|P22234|P22234-2	7SK - MOCK	-0.0339479	-0.722786	0.485618	1
GPD2	P43304	7SK - MOCK	0.0315252	0.719437	0.487594	1
IPO5	O00410|O00410-3	7SK - MOCK	-0.0391234	-0.714271	0.490652	1
ICAM1	P05362	7SK - MOCK	-0.0992485	-0.706712	0.495148	1
DNAJC5	Q9H3Z4|Q9H3Z4-2	7SK - MOCK	-0.0980538	-0.706437	0.495312	1
EIF3K	K7ERF1|K7ES31|Q9UBQ5|Q9UBQ5-2	7SK - MOCK	-0.0433528	-0.705009	0.496164	1
PACSIN3	A0A0C4DGG1|Q9UKS6	7SK - MOCK	-0.0590764	-0.702819	0.497473	1
RSRC2	Q7L4I2|Q7L4I2-2	7SK - MOCK	-0.0638973	-0.700189	0.499048	1
ETF1	P62495	7SK - MOCK	0.0287838	0.691456	0.504298	1
ORM2	P19652	7SK - MOCK	0.0357763	0.691099	0.504513	1
RSRC1	H7C5Q0|Q96IZ7|Q96IZ7-2	7SK - MOCK	0.0731403	0.684753	0.508351	1
NUP93	H3BVG0|Q8N1F7	7SK - MOCK	-0.0300262	-0.684753	0.508351	1
TFG	Q05BK6|Q92734|Q92734-2|Q92734-3|Q92734-4	7SK - MOCK	0.0286831	0.684007	0.508803	1
ACACA	Q13085|Q13085-2|Q13085-3|Q13085-4	7SK - MOCK	0.0320295	0.683241	0.509267	1
KIF5B	P33176	7SK - MOCK	-0.0277279	-0.680555	0.510899	1
PRDX4	H7C3T4|Q13162	7SK - MOCK	-0.0340975	-0.678074	0.512408	1
DAG1	Q14118	7SK - MOCK	-0.0740865	-0.677162	0.512963	1
NCBP1	Q09161	7SK - MOCK	-0.0400148	-0.672136	0.516031	1
RFC2	P35250|P35250-2	7SK - MOCK	-0.0737301	-0.669938	0.517376	1
ALDH9A1	P49189	7SK - MOCK	-0.0377633	-0.668758	0.518099	1
BAG2	O95816|O95816-2	7SK - MOCK	-0.0305095	-0.667335	0.518972	1
TOP2A	P11388|P11388-2|P11388-3|P11388-4	7SK - MOCK	-0.0288497	-0.662795	0.521762	1
PKN2	Q16513|Q16513-2|Q16513-3|Q16513-4|Q16513-5	7SK - MOCK	-0.0344168	-0.661702	0.522436	1
NCLN	Q969V3|Q969V3-2	7SK - MOCK	-0.0336453	-0.658201	0.524595	1
MTA2	O94776	7SK - MOCK	-0.0371508	-0.656781	0.525472	1
LUZP1	Q86V48|Q86V48-2|Q86V48-3	7SK - MOCK	-0.0501089	-0.652842	0.52791	1
SUPT6H	Q7KZ85	7SK - MOCK	-0.0280018	-0.650826	0.52916	1
ZNF207	J3QRS9|O43670|O43670-2|O43670-4|X6R4W8	7SK - MOCK	0.0561711	0.650452	0.529392	1
PRDX1	A0A0A0MSI0|Q06830	7SK - MOCK	0.0280763	0.650398	0.529426	1
VRK1	Q99986	7SK - MOCK	-0.0269213	-0.64775	0.531071	1
PPP6R3	E9PKF6|E9PQP7|H7BXH2|Q5H9R7|Q5H9R7-2|Q5H9R7-3|Q5H9R7-4|Q5H9R7-5|Q5H9R7-6	7SK - MOCK	0.0360233	0.646726	0.531708	1
STMN1	P16949|P16949-2	7SK - MOCK	-0.0366996	-0.645032	0.532763	1
NQO1	B4DLR8|P15559|P15559-2|P15559-3	7SK - MOCK	-0.0279995	-0.638478	0.536856	1
TUBB4B	P68371	7SK - MOCK	-0.0368168	-0.636255	0.538248	1
ABHD12	Q8N2K0|Q8N2K0-2	7SK - MOCK	-0.0322578	-0.634747	0.539194	1
SDC1	P18827	7SK - MOCK	0.202133	0.631525	0.541218	1
ITGA1	P56199	7SK - MOCK	-0.0992108	-0.631456	0.541261	1
AHSA1	O95433	7SK - MOCK	-0.0301469	-0.630327	0.541972	1
MKI67	A0A087WV66|P46013|P46013-2	7SK - MOCK	0.0239322	0.626364	0.544468	1
SEC23A	F5H365|Q15436	7SK - MOCK	0.0230405	0.62545	0.545045	1
NSDHL	C9JDR0|Q15738	7SK - MOCK	0.029214	0.623508	0.546272	1
P3H1	Q32P28|Q32P28-3|Q32P28-4	7SK - MOCK	-0.0333355	-0.619009	0.549121	1
MDN1	Q9NU22	7SK - MOCK	0.0374415	0.618231	0.549614	1
FTSJ3	Q8IY81	7SK - MOCK	0.0286133	0.615266	0.551496	1
NAP1L1	F5H4R6|F8VUX1|F8VXI6|F8VY35|F8W020|F8W0J6|H0YIV4|P55209|P55209-2	7SK - MOCK	0.0408454	0.614168	0.552194	1
LONP1	K7EKE6|P36776|P36776-2|P36776-3	7SK - MOCK	0.0270318	0.614041	0.552275	1
ZMPSTE24	O75844	7SK - MOCK	-0.0392506	-0.613337	0.552723	1
SERPINB3	P29508	7SK - MOCK	-0.140131	-0.613234	0.552789	1
SNRNP200	O75643	7SK - MOCK	0.0232541	0.612659	0.553155	1
DCTN1	E7EX90|Q14203|Q14203-2|Q14203-3|Q14203-4|Q14203-5|Q14203-6	7SK - MOCK	0.0258494	0.610793	0.554343	1
MYH14	Q7Z406|Q7Z406-2|Q7Z406-6	7SK - MOCK	0.0369031	0.610747	0.554373	1
LAMP2	P13473|P13473-2|P13473-3	7SK - MOCK	0.169999	0.607929	0.556171	1
MAT2A	P31153|P31153-2	7SK - MOCK	-0.0275802	-0.599274	0.561713	1
PGM3	A0A087WT27|J3KN95|O95394|O95394-3|O95394-4	7SK - MOCK	-0.0297409	-0.59499	0.564468	1
LSS	P48449|P48449-3	7SK - MOCK	-0.0256541	-0.590973	0.567057	1
CYB5A	P00167|P00167-2	7SK - MOCK	0.0351172	0.586466	0.56997	1
PCNA	P12004	7SK - MOCK	0.0382972	0.585985	0.570281	1
XRCC6	P12956	7SK - MOCK	0.0238338	0.585765	0.570424	1
OSBPL3	Q9H4L5|Q9H4L5-2	7SK - MOCK	-0.0335597	-0.585337	0.570701	1
RPL11	P62913|P62913-2	7SK - MOCK	0.0392672	0.582626	0.572459	1
ARMCX3	Q9UH62	7SK - MOCK	0.0449815	0.582618	0.572464	1
ABCF2	Q9UG63|Q9UG63-2	7SK - MOCK	0.0343797	0.579051	0.574781	1
ASAH1	E7EMM4|Q13510|Q13510-2|Q13510-3	7SK - MOCK	0.0332744	0.575263	0.577247	1
SKIV2L2	P42285	7SK - MOCK	0.0277722	0.568018	0.58198	1
NFS1	Q9Y697|Q9Y697-2	7SK - MOCK	0.024843	0.559771	0.587392	1
SH3GL1	M0QYE0|M0R0I3|Q99961	7SK - MOCK	-0.02933	-0.548679	0.594714	1
USP5	P45974|P45974-2	7SK - MOCK	-0.0423569	-0.548311	0.594957	1
NRDC	A0A087WYK8|B1AKJ5|O43847|O43847-2	7SK - MOCK	0.0467463	0.546285	0.5963	1
SGPL1	O95470	7SK - MOCK	0.0322385	0.544154	0.597714	1
IPO9	Q96P70	7SK - MOCK	0.0343887	0.543842	0.597922	1
PDHA1	P08559|P08559-2|P08559-3|P08559-4	7SK - MOCK	-0.0320662	-0.539149	0.601042	1
ENO1|P2115-1_Eno1	P06733|P2115-1_Eno1	7SK - MOCK	-0.0293944	-0.537735	0.601984	1
SNX1	H0YK42|Q13596|Q13596-2|Q13596-3	7SK - MOCK	0.0317196	0.537258	0.602302	1
EDC4	Q6P2E9	7SK - MOCK	-0.0794863	-0.534107	0.604404	1
AKR1C1	A0A0A0MT30|Q04828	7SK - MOCK	0.0279619	0.531751	0.605979	1
UBXN4	Q92575	7SK - MOCK	-0.025497	-0.531438	0.606188	1
PRDX2	P32119	7SK - MOCK	0.0221614	0.527779	0.608638	1
NAT10	Q9H0A0	7SK - MOCK	-0.0234486	-0.525542	0.610138	1
PGM2	Q96G03	7SK - MOCK	-0.0387686	-0.524562	0.610796	1
WASF2	Q9Y6W5	7SK - MOCK	-0.0434955	-0.522365	0.612272	1
SLC22A9	Q8IVM8	7SK - MOCK	-0.066598	-0.520417	0.613582	1
AURKA	A3KFJ0|O14965|Q5QPD4	7SK - MOCK	0.0376002	0.518888	0.614612	1
TM9SF2	Q99805	7SK - MOCK	-0.0347231	-0.518855	0.614634	1
ASNS	P08243|P08243-2|P08243-3	7SK - MOCK	-0.025027	-0.516126	0.616473	1
GPC3	P51654|P51654-2|P51654-3	7SK - MOCK	0.0316425	0.515195	0.617102	1
PAFAH1B1	P43034	7SK - MOCK	-0.0265058	-0.509499	0.620952	1
PPAT	Q06203	7SK - MOCK	0.0371518	0.508263	0.621789	1
G3V599	G3V599	7SK - MOCK	-0.0238603	-0.506902	0.622711	1
MAN1A1	P33908	7SK - MOCK	0.0230839	0.503834	0.624793	1
AAAS	F8VZ44|H3BU82|Q9NRG9	7SK - MOCK	0.0210992	0.50347	0.625041	1
PNPT1	Q8TCS8	7SK - MOCK	0.0226949	0.502266	0.625858	1
UBE2M	P61081	7SK - MOCK	-0.0286903	-0.501645	0.62628	1
PYGB	P11216	7SK - MOCK	0.0181287	0.498914	0.628139	1
XPO5	Q9HAV4	7SK - MOCK	0.0241833	0.497268	0.62926	1
DHX15	O43143	7SK - MOCK	0.0191531	0.495041	0.630779	1
MCM5	P33992	7SK - MOCK	-0.0228954	-0.489641	0.634468	1
NCSTN	Q92542|Q92542-2	7SK - MOCK	-0.0642457	-0.488826	0.635026	1
FADS2	O95864	7SK - MOCK	-0.0334231	-0.488064	0.635548	1
NUMA1	Q14980|Q14980-2	7SK - MOCK	0.0206107	0.487092	0.636214	1
ECH1	Q13011	7SK - MOCK	-0.0502983	-0.486452	0.636652	1
MMTAG2	Q9BU76|Q9BU76-4	7SK - MOCK	-0.0406674	-0.486041	0.636934	1
RRBP1	A0A0A0MRV0|F8W7S5|Q9P2E9	7SK - MOCK	-0.052126	-0.485808	0.637094	1
UBA1	P22314|P22314-2	7SK - MOCK	-0.0211525	-0.484622	0.637907	1
FADS1	A0A0A0MR51|H0YB97|H7C2V0|O60427	7SK - MOCK	-0.0243739	-0.484097	0.638268	1
SNTB1	Q13884	7SK - MOCK	-0.031308	-0.475868	0.643926	1
AMPD2	H0Y360|Q01433|Q01433-2	7SK - MOCK	-0.0420883	-0.469954	0.648008	1
SLC27A4	Q6P1M0	7SK - MOCK	-0.0221117	-0.469507	0.648317	1
GFPT1	Q06210|Q06210-2	7SK - MOCK	-0.0266061	-0.464778	0.651591	1
TPR	P12270	7SK - MOCK	-0.0238683	-0.462249	0.653345	1
VPS35	Q96QK1	7SK - MOCK	0.0245151	0.459213	0.655453	1
CUL3	Q13618|Q13618-2|Q13618-3	7SK - MOCK	0.0307951	0.45549	0.658042	1
CSNK2A1|CSNK2A3	E7EU96|P68400|Q5U5J2|Q8NEV1	7SK - MOCK	-0.0242505	-0.453251	0.659602	1
RPLP0	F8VU65|F8VW21|F8VWS0|P05388	7SK - MOCK	-0.0193095	-0.45252	0.660112	1
GNB1	P62873|P62873-2	7SK - MOCK	-0.024591	-0.452447	0.660163	1
HBS1L	J3QT46|Q9Y450	7SK - MOCK	0.0189585	0.449965	0.661894	1
MCM2	H0Y8E6|P49736	7SK - MOCK	-0.0190794	-0.449203	0.662426	1
SNRPA1	P09661	7SK - MOCK	0.0232494	0.448955	0.662599	1
SNRNP40	Q96DI7|Q96DI7-2	7SK - MOCK	-0.0385183	-0.447541	0.663587	1
NOP2	A0A087WV73|P46087|P46087-2|P46087-4	7SK - MOCK	-0.0224988	-0.445999	0.664665	1
MAP4K4	A0A0D9SEY1|E7ENQ1|G3XAA2|G5E948|H7C360|O95819|O95819-2|O95819-3|O95819-4|O95819-5	7SK - MOCK	-0.0170264	-0.439363	0.669314	1
ARPC4-TTLL3|ARPC4	F8WCF6|P59998|P59998-3	7SK - MOCK	0.0203044	0.438089	0.670208	1
YWHAZ	P63104	7SK - MOCK	0.0196719	0.434748	0.672555	1
AARS2	Q5JTZ9	7SK - MOCK	-0.027709	-0.428331	0.677074	1
STOM	P27105	7SK - MOCK	-0.0247813	-0.423531	0.680463	1
ACAA1	C9JDE9|H7C131|P09110	7SK - MOCK	-0.0223701	-0.42116	0.68214	1
RAD23B	P54727	7SK - MOCK	0.0154087	0.418876	0.683757	1
OLA1	J3KQ32|Q9NTK5|Q9NTK5-2	7SK - MOCK	0.022165	0.408996	0.69077	1
SEPT11	D6RER5|D6RGI3|H0Y961|Q9NVA2|Q9NVA2-2	7SK - MOCK	-0.0297079	-0.404722	0.693814	1
SMC2	O95347|O95347-2	7SK - MOCK	-0.0166515	-0.401998	0.695756	1
PRPF6	O94906|O94906-2	7SK - MOCK	-0.0147378	-0.394969	0.70078	1
FABP5	Q01469	7SK - MOCK	-0.0207123	-0.389197	0.704916	1
CCDC47	Q96A33	7SK - MOCK	-0.0157256	-0.388316	0.705549	1
COPB1	P53618	7SK - MOCK	-0.0226327	-0.377773	0.713133	1
SMCHD1	A6NHR9|A6NHR9-2|A6NHR9-3|J3KTL8	7SK - MOCK	0.0189713	0.374405	0.715563	1
PTDSS1	P48651	7SK - MOCK	0.0221785	0.373706	0.716067	1
CS	A0A0C4DGI3|B4DJV2|O75390	7SK - MOCK	-0.0343891	-0.373242	0.716402	1
TEX10	Q9NXF1|Q9NXF1-2	7SK - MOCK	0.0182542	0.371952	0.717335	1
TUBA1B|TUBA1A	P68363|Q71U36|Q71U36-2	7SK - MOCK	-0.0280273	-0.37177	0.717466	1
TMPO	P42167	7SK - MOCK	-0.0185253	-0.369492	0.719113	1
UQCRC1	P31930	7SK - MOCK	0.0156739	0.36575	0.721822	1
MAP1A	E9PGC8|P78559|P78559-2	7SK - MOCK	0.016782	0.365517	0.72199	1
NAA15	A0A0B4J1W3|Q9BXJ9	7SK - MOCK	0.0147547	0.360507	0.725624	1
CLASP2	A0A0U1RQI6|E3W994|E7ERI8|E7EW49|J3KR49|O75122|O75122-3	7SK - MOCK	-0.0257292	-0.357309	0.727947	1
PPP2R1A	P30153	7SK - MOCK	0.021146	0.356993	0.728176	1
TMEM57	Q8N5G2	7SK - MOCK	0.0141534	0.354659	0.729873	1
ERP44	Q9BS26	7SK - MOCK	0.0136541	0.353795	0.730502	1
SRRM1	A9Z1X7|Q8IYB3|Q8IYB3-2	7SK - MOCK	0.0259629	0.352205	0.73166	1
ARL1	F8VYN9|P40616|P40616-2	7SK - MOCK	-0.0288773	-0.34983	0.73339	1
RPA1	P27694	7SK - MOCK	-0.0203125	-0.348967	0.734019	1
SRSF4	A0A0D9SEM4|Q08170	7SK - MOCK	0.0577177	0.339369	0.74103	1
PITRM1	Q5JRX3|Q5JRX3-2|Q5JRX3-3	7SK - MOCK	0.0265559	0.33883	0.741425	1
TACC3	Q9Y6A5	7SK - MOCK	-0.0138279	-0.337836	0.742152	1
NDC1	Q9BTX1|Q9BTX1-2|Q9BTX1-5|Q9BTX1-6	7SK - MOCK	0.0178078	0.337557	0.742357	1
ACO2	A2A274|Q99798	7SK - MOCK	0.0148452	0.336495	0.743134	1
COG4	A0A0A0MS45|J3KNI1|Q9H9E3|Q9H9E3-2	7SK - MOCK	-0.016563	-0.336029	0.743476	1
POLR2B	C9J2Y9|C9J4M6|P30876	7SK - MOCK	0.0201421	0.335723	0.7437	1
PELO	Q9BRX2	7SK - MOCK	-0.014336	-0.335136	0.74413	1
RFC1	P35251|P35251-2	7SK - MOCK	0.0273702	0.334735	0.744424	1
HSPA1B|HSPA1A	A0A0G2JIW1|P0DMV8|P0DMV9	7SK - MOCK	-0.0144106	-0.33462	0.744508	1
GRHPR	Q9UBQ7	7SK - MOCK	0.0182622	0.331925	0.746485	1
ACOT7	O00154|O00154-4|O00154-5|O00154-6|O00154-7	7SK - MOCK	-0.021278	-0.329571	0.748213	1
KIF2C	Q99661|Q99661-2	7SK - MOCK	0.015387	0.328691	0.748859	1
MAVS	Q7Z434|Q7Z434-4	7SK - MOCK	-0.0164445	-0.326387	0.750552	1
CTPS2	Q9NRF8	7SK - MOCK	-0.0186246	-0.320776	0.754682	1
ACADVL	P49748|P49748-2|P49748-3	7SK - MOCK	0.0216607	0.317746	0.756915	1
DDRGK1	A0A0A0MRX2|Q96HY6|Q96HY6-2	7SK - MOCK	0.0203833	0.314974	0.758959	1
STXBP2	A0A087WWS7|Q15833|Q15833-2|Q15833-3	7SK - MOCK	0.0131596	0.310719	0.762102	1
PSME4	Q14997	7SK - MOCK	0.0206185	0.302357	0.768292	1
CNP	P09543|P09543-2	7SK - MOCK	0.040789	0.297483	0.771907	1
TWF1	Q12792|Q12792-3|Q12792-4	7SK - MOCK	0.0168526	0.296461	0.772666	1
I3L4J1|VPS4A	I3L4J1|Q9UN37	7SK - MOCK	0.017693	0.296316	0.772774	1
AIMP1	Q12904|Q12904-2	7SK - MOCK	-0.0131559	-0.289344	0.777958	1
FSCN1	Q16658	7SK - MOCK	-0.0173312	-0.288787	0.778373	1
SRPRA	P08240|P08240-2	7SK - MOCK	0.010388	0.288116	0.778872	1
H3BN98|RPS15A	H3BN98|I3L246|I3L3P7|P62244	7SK - MOCK	0.0169134	0.287111	0.779621	1
PDIA6	Q15084|Q15084-2|Q15084-3|Q15084-4|Q15084-5	7SK - MOCK	-0.0128175	-0.285503	0.780818	1
MYBBP1A	Q9BQG0|Q9BQG0-2	7SK - MOCK	0.011907	0.281625	0.783711	1
FLNB	E7EN95|O75369|O75369-2|O75369-7|O75369-8|O75369-9	7SK - MOCK	0.0109969	0.281172	0.784048	1
PCK2	Q16822	7SK - MOCK	-0.0138286	-0.280916	0.78424	1
SQRDL	Q9Y6N5	7SK - MOCK	-0.0135375	-0.280188	0.784782	1
SEPT9	Q9UHD8|Q9UHD8-2|Q9UHD8-5|Q9UHD8-7	7SK - MOCK	-0.0118276	-0.279912	0.784989	1
RANBP2	P49792	7SK - MOCK	-0.013081	-0.279419	0.785357	1
FBXO22	H3BTH6|Q8NEZ5	7SK - MOCK	0.0144832	0.278923	0.785727	1
HIST1H1E	P10412	7SK - MOCK	0.0245696	0.278138	0.786314	1
GTF2I	P78347|P78347-2|P78347-3|P78347-4	7SK - MOCK	-0.0123827	-0.276194	0.787766	1
GLS	O94925-3	7SK - MOCK	0.0244702	0.270133	0.7923	1
MARS	P56192	7SK - MOCK	0.0101305	0.268797	0.7933	1
SEC63	Q9UGP8	7SK - MOCK	-0.0125916	-0.268254	0.793707	1
LARS	Q9P2J5	7SK - MOCK	0.0111944	0.26618	0.795261	1
YWHAQ	P27348	7SK - MOCK	0.0150579	0.261804	0.798543	1
DTNA	Q9Y4J8|Q9Y4J8-12|Q9Y4J8-13|Q9Y4J8-14|Q9Y4J8-15|Q9Y4J8-16|Q9Y4J8-2|Q9Y4J8-3|Q9Y4J8-4|Q9Y4J8-5	7SK - MOCK	0.0140475	0.26175	0.798584	1
STAT1	J3KPM9|P42224|P42224-2	7SK - MOCK	0.016536	0.261725	0.798603	1
FEN1	P39748	7SK - MOCK	-0.0142856	-0.259033	0.800623	1
NAA25	Q14CX7|Q14CX7-2	7SK - MOCK	-0.019803	-0.259015	0.800637	1
NACA	E9PAV3-2	7SK - MOCK	-0.0170675	-0.257929	0.801453	1
MGME1	Q9BQP7	7SK - MOCK	-0.0165252	-0.255444	0.80332	1
PGM1	P36871	7SK - MOCK	0.0132611	0.254325	0.804162	1
MORF4L1	B3KTM8|H0YMJ0|Q9UBU8|Q9UBU8-2	7SK - MOCK	-0.0123275	-0.254235	0.80423	1
GDI2	P50395	7SK - MOCK	0.0116314	0.252325	0.805666	1
MAPK1	P28482	7SK - MOCK	-0.0159525	-0.247818	0.809061	1
ST13	P50502	7SK - MOCK	-0.0130234	-0.246702	0.809901	1
ADAM17	P78536	7SK - MOCK	0.0196598	0.245718	0.810643	1
IARS	A0A0A0MSX9|P41252	7SK - MOCK	-0.0123948	-0.244394	0.811641	1
NMT1	P30419	7SK - MOCK	-0.0134099	-0.243971	0.81196	1
TJP2	Q9UDY2|Q9UDY2-3|Q9UDY2-6|Q9UDY2-7	7SK - MOCK	-0.00933764	-0.242991	0.812699	1
TUBB6	Q9BUF5	7SK - MOCK	-0.0122133	-0.241155	0.814084	1
PQBP1	O60828|O60828-2	7SK - MOCK	0.0146145	0.238621	0.815998	1
LAS1L	Q9Y4W2|Q9Y4W2-2	7SK - MOCK	0.0140258	0.232279	0.820792	1
GBA	A0A0G2JLB3|A0A0G2JNZ0|A0A0G2JNZ5|P04062|P04062-2|P04062-3|P04062-4|P04062-5	7SK - MOCK	-0.0136217	-0.225643	0.825816	1
PSME3	B3KQ25|K7ESG5|K9J957|P61289|P61289-2|P61289-3	7SK - MOCK	0.0113579	0.223632	0.82734	1
NLN	E9PCB6|H0YAK4|Q9BYT8	7SK - MOCK	0.0280589	0.223562	0.827393	1
ANXA5	P08758	7SK - MOCK	0.011385	0.221656	0.828838	1
TSFM	P43897	7SK - MOCK	-0.00920693	-0.219192	0.830708	1
PSAT1	Q9Y617|Q9Y617-2	7SK - MOCK	-0.0118934	-0.212733	0.835613	1
ESF1	Q9H501	7SK - MOCK	0.0153018	0.209436	0.83812	1
EIF2AK2	P19525|P19525-2	7SK - MOCK	-0.0149111	-0.207231	0.839799	1
CHD4	A0A0C4DGG9|F5GWX5|Q14839|Q14839-2	7SK - MOCK	-0.00878077	-0.205555	0.841074	1
HECTD1	A0A087X2H1|Q9ULT8	7SK - MOCK	0.0106149	0.205099	0.841421	1
HMGB3	E7EQU1|E7ES08|E9PES6|O15347	7SK - MOCK	-0.0152705	-0.197235	0.847414	1
LARS2	E9PHM2|Q15031	7SK - MOCK	-0.00927206	-0.196528	0.847953	1
GGCT	O75223	7SK - MOCK	0.0279743	0.195393	0.848819	1
PRPS1	B1ALA9|B7ZB02|P60891|P60891-2	7SK - MOCK	0.00873909	0.192632	0.850926	1
EEF2	P13639	7SK - MOCK	0.00833757	0.191777	0.851579	1
GGH	Q92820	7SK - MOCK	-0.0180132	-0.191116	0.852084	1
PDCD6IP	Q8WUM4	7SK - MOCK	0.00674912	0.189386	0.853405	1
RPAP3	Q9H6T3|Q9H6T3-2	7SK - MOCK	0.0100586	0.188176	0.85433	1
CNNM3	Q8NE01|Q8NE01-2|Q8NE01-3	7SK - MOCK	-0.0180978	-0.188109	0.854382	1
CTNNBL1	A0A087WUB9|Q8WYA6	7SK - MOCK	-0.0397686	-0.185987	0.856003	1
ARMC6	Q6NXE6|Q6NXE6-2	7SK - MOCK	0.0100153	0.185761	0.856176	1
TTLL12	Q14166	7SK - MOCK	-0.0112428	-0.182661	0.858547	1
SNX4	O95219|O95219-2	7SK - MOCK	-0.0112588	-0.180541	0.860169	1
ANXA7	P20073|P20073-2	7SK - MOCK	-0.00755042	-0.179135	0.861246	1
CPNE1	B0QZ18|F2Z2V0|Q99829	7SK - MOCK	-0.00727471	-0.178783	0.861515	1
SRM	P19623	7SK - MOCK	-0.00808247	-0.177847	0.862231	1
PARP1	P09874|Q5VX85	7SK - MOCK	0.00726539	0.176852	0.862993	1
TUFM	P49411	7SK - MOCK	-0.00697916	-0.17011	0.868161	1
SLC6A6	A0A087WY96|A0A087WYN0|P31641	7SK - MOCK	-0.0173818	-0.169056	0.868969	1
SARDH	A0A0A0MT55|Q9UL12|Q9UL12-2	7SK - MOCK	-0.0129865	-0.166723	0.870759	1
ZNF93	P35789|P35789-2|P35789-3	7SK - MOCK	-0.0121199	-0.166249	0.871122	1
ARCN1	B0YIW6|P48444	7SK - MOCK	-0.00859652	-0.166209	0.871153	1
SRSF10	O75494|O75494-2	7SK - MOCK	-0.019353	-0.166063	0.871265	1
JUP	P14923	7SK - MOCK	0.0218032	0.164386	0.872553	1
EMC1	Q8N766|Q8N766-2|Q8N766-3|Q8N766-4	7SK - MOCK	0.0158872	0.162773	0.873791	1
SMC4	Q9NTJ3	7SK - MOCK	-0.00628045	-0.16085	0.875268	1
PEPD	P12955|P12955-2|P12955-3	7SK - MOCK	-0.00868777	-0.160615	0.875448	1
GTPBP1	O00178	7SK - MOCK	-0.0111806	-0.156097	0.878921	1
DSP	P15924|P15924-2|P15924-3	7SK - MOCK	0.0273777	0.154893	0.879846	1
TMEM87A	Q8NBN3|Q8NBN3-3	7SK - MOCK	-0.0172055	-0.151613	0.882369	1
COL2A1	P02458|P02458-1	7SK - MOCK	-0.00705154	-0.15021	0.883449	1
DDX18	Q9NVP1	7SK - MOCK	0.0085709	0.149533	0.88397	1
CORO1B	Q9BR76	7SK - MOCK	0.00751442	0.142346	0.889504	1
HAT1	O14929	7SK - MOCK	-0.00848126	-0.138559	0.892423	1
EXOC5	A0A0A0MSI8|O00471	7SK - MOCK	-0.0140349	-0.137882	0.892945	1
RCC1	C9JW69|P18754|P18754-2	7SK - MOCK	-0.00651318	-0.136039	0.894367	1
PYGL	P06737|P06737-2	7SK - MOCK	0.00691034	0.135636	0.894678	1
IKBKAP	O95163	7SK - MOCK	0.00521349	0.134036	0.895912	1
ALDH1A1	P00352	7SK - MOCK	0.00547241	0.133499	0.896326	1
RECQL	P46063	7SK - MOCK	-0.00548126	-0.130104	0.898946	1
HSD17B11	D6RCD0|Q8NBQ5	7SK - MOCK	0.0117475	0.124012	0.903651	1
DGAT1	A0A0A0MR74|O75907	7SK - MOCK	-0.00794011	-0.123078	0.904373	1
TPM4	P67936	7SK - MOCK	-0.0091627	-0.116927	0.909127	1
GFM1	Q96RP9|Q96RP9-2	7SK - MOCK	-0.00553448	-0.116448	0.909497	1
SLC25A13	Q9UJS0|Q9UJS0-2	7SK - MOCK	-0.00863822	-0.116293	0.909617	1
THOC1	A0A087WWS1|Q96FV9	7SK - MOCK	-0.0075158	-0.10452	0.918729	1
LUC7L	A8MYV2|Q9NQ29|Q9NQ29-2|Q9NQ29-3	7SK - MOCK	0.00551309	0.100915	0.921521	1
USP39	A0A087X1B2|B9A018|Q53GS9	7SK - MOCK	-0.00486215	-0.0917784	0.928604	1
H1FX	Q92522	7SK - MOCK	0.0085631	0.0902532	0.929787	1
RNH1	P13489	7SK - MOCK	-0.00565556	-0.0893506	0.930487	1
TLN1	Q9Y490	7SK - MOCK	-0.00318244	-0.0871839	0.932168	1
RP2	O75695	7SK - MOCK	0.0032711	0.0843775	0.934345	1
XPOT	O43592	7SK - MOCK	0.00557739	0.0840152	0.934627	1
SART1	O43290	7SK - MOCK	0.0034134	0.0806377	0.937248	1
KARS	Q15046	7SK - MOCK	-0.00347168	-0.0773723	0.939784	1
COPG1	Q9Y678	7SK - MOCK	-0.00327744	-0.0765895	0.940392	1
FKBP8	Q14318|Q14318-2	7SK - MOCK	-0.00263932	-0.0715032	0.944343	1
HSPA14	Q0VDF9	7SK - MOCK	-0.00506606	-0.0708882	0.94482	1
PPA1	Q15181	7SK - MOCK	0.00434912	0.0682189	0.946895	1
DDX27	B7Z6D5|Q96GQ7	7SK - MOCK	-0.00274325	-0.0670515	0.947802	1
LRRC8D	Q7L1W4	7SK - MOCK	-0.00410873	-0.064629	0.949685	1
ETFB	P38117	7SK - MOCK	-0.00314397	-0.0645071	0.94978	1
TCF25	Q9BQ70	7SK - MOCK	-0.00318358	-0.0617786	0.951901	1
POP1	Q99575	7SK - MOCK	-0.00254556	-0.0598193	0.953424	1
CDC5L	Q99459	7SK - MOCK	0.00264762	0.0571423	0.955506	1
RRP1B	Q14684|Q14684-2	7SK - MOCK	0.00304554	0.0564351	0.956056	1
DSG1	Q02413	7SK - MOCK	0.0105639	0.0564181	0.956069	1
GPC6	Q9Y625	7SK - MOCK	0.00350875	0.0556949	0.956632	1
PACSIN2	A0A0U1RR22|Q9UNF0|Q9UNF0-2	7SK - MOCK	-0.00354544	-0.0550231	0.957154	1
FKBP11	F8VU90|Q9NYL4|Q9NYL4-2	7SK - MOCK	-0.00220848	-0.0452308	0.964773	1
PROSC	O94903	7SK - MOCK	-0.00218507	-0.0321276	0.974974	1
CCAR1	Q8IX12|Q8IX12-2	7SK - MOCK	-0.00215738	-0.0308118	0.975998	1
KIF2A	O00139|O00139-1|O00139-4|O00139-5	7SK - MOCK	-0.00242766	-0.0300901	0.97656	1
PHF6	A0A0D9SGE8|Q8IWS0|Q8IWS0-3|Q8IWS0-5	7SK - MOCK	0.00123121	0.0283142	0.977943	1
RPL12	P30050	7SK - MOCK	0.00102678	0.0208483	0.983758	1
FAM129B	Q96TA1|Q96TA1-2	7SK - MOCK	-0.00217841	-0.0159391	0.987582	1
VDAC3	Q9Y277|Q9Y277-2	7SK - MOCK	-0.00163635	-0.0142703	0.988882	1
TRIP4	H0YL91|Q15650	7SK - MOCK	-0.000856347	-0.0131974	0.989718	1
GBF1	Q92538|Q92538-2|Q92538-3	7SK - MOCK	-0.000530199	-0.0109867	0.99144	1
VAMP3	Q15836	7SK - MOCK	0.000731475	0.0107328	0.991638	1
PDLIM5	Q96HC4	7SK - MOCK	-0.000404412	-0.00929294	0.99276	1
CSE1L	P55060|P55060-3|P55060-4	7SK - MOCK	-0.000158825	-0.00410652	0.996801	1
MDH2	G3XAL0|P40926	7SK - MOCK	-0.000201605	-0.00385292	0.996998	1
SCD	O00767	7SK - MOCK	0.000189084	0.00383347	0.997013	1
KIN	O60870|O60870-2	7SK - MOCK	-0.000186205	-0.00304024	0.997631	1
RARS	P54136	7SK - MOCK	4.25895e-05	0.00102961	0.999198	1

## Sheet: 7SK_enzyme_2_nofrac
gene_name	protein_id	comparison	logFC	t	pvalue	fdr
MEPCE	Q7L2J0	7SK - MOCK	1.08813	18.1428	2.93246e-09	1.1942e-13
LARP7	Q4G0J3|Q4G0J3-3	7SK - MOCK	1.58466	14.1837	3.52937e-08	1.1942e-13
HEXIM1	O94992	7SK - MOCK	0.509764	11.6016	2.5833e-07	1.1942e-13
KDELR1|KDELR2	P24390|P33947	7SK - MOCK	0.691867	5.12052	0.000387507	0.00911765
TGFBR2	P37173|P37173-2	7SK - MOCK	0.278027	4.8307	0.000603455	0.00911765
ARF4	P18085	7SK - MOCK	0.446647	4.76842	0.000664757	0.0587594
SCAMP2	O15127	7SK - MOCK	-0.159603	-4.41925	0.00115506	0.0587594
RBM27|U3KPZ7	Q9P2N5|U3KPZ7	7SK - MOCK	0.26334	4.31478	0.00136713	0.177584
CLN5	A0A024R644|O75503	7SK - MOCK	0.385582	4.09376	0.00196224	0.18031
PABPN1|BCL2L2	B4DEH8|G3V4T2|Q86U42|Q86U42-2|Q92843-2	7SK - MOCK	0.320001	3.82976	0.00304586	0.18031
BAIAP2L1	Q9UHR4	7SK - MOCK	-0.135855	-3.78726	0.00327179	0.18031
ERAL1	O75616	7SK - MOCK	0.236642	3.78678	0.00327441	0.18031
SLC38A2	Q96QD8|Q96QD8-2	7SK - MOCK	0.500444	3.75271	0.0034682	0.538738
YLPM1	P49750|P49750-3|P49750-4	7SK - MOCK	0.162337	3.43891	0.00592343	0.538738
SORL1	Q92673	7SK - MOCK	0.16456	3.43809	0.00593183	0.538738
C14orf166	Q9Y224	7SK - MOCK	-0.231087	-3.43496	0.00596385	0.538738
ALDOA	J3KPS3|P04075	7SK - MOCK	-0.147098	-3.38441	0.00650665	0.538738
STXBP2	A0A087WWS7|Q15833|Q15833-2|Q15833-3	7SK - MOCK	0.141051	3.33044	0.00714227	0.538738
PAIP1	D6REB4|Q9H074|Q9H074-2|Q9H074-3	7SK - MOCK	0.196233	3.29769	0.00755883	0.538738
PURA	Q00577	7SK - MOCK	0.134215	3.26134	0.00805027	0.538738
PNISR	Q8TF01	7SK - MOCK	-0.143299	-3.1719	0.00940346	0.538738
AAAS	F8VZ44|H3BU82|Q9NRG9	7SK - MOCK	0.132331	3.15768	0.00963919	0.538738
ARF3|ARF1	P61204|P84077	7SK - MOCK	0.227396	3.15508	0.00968293	0.538738
CLTA	P09496-2	7SK - MOCK	-0.176554	-3.13881	0.00996103	0.596481
ACAA1	C9JDE9|H7C131|P09110	7SK - MOCK	-0.162531	-3.05996	0.0114294	0.596481
DHCR24	Q15392	7SK - MOCK	0.4454	3.04875	0.0116553	0.596481
PRPF38B	Q5VTL8	7SK - MOCK	-0.143825	-3.00559	0.0125681	0.596481
RPL14	P50914	7SK - MOCK	-0.140021	-2.99672	0.0127645	0.596481
SEC61A1	B4DR61|P61619	7SK - MOCK	0.173466	2.99231	0.0128633	0.596481
SSR4	P51571	7SK - MOCK	0.172515	2.96404	0.0135151	0.596481
SLC38A1	F8VX04|Q9H2H9	7SK - MOCK	0.217581	2.93022	0.014339	0.596481
NFS1	Q9Y697|Q9Y697-2	7SK - MOCK	0.129403	2.91575	0.0147068	0.596481
RPS20	P60866|P60866-2	7SK - MOCK	-0.218819	-2.91072	0.014837	0.596481
RPL35	F2Z388|P42766	7SK - MOCK	-0.172117	-2.90749	0.0149209	0.596481
PPT2|A0A0G2JLA3|A0A0G2JLL3	A0A024RCQ8|A0A0G2JH76|A0A0G2JHB6|A0A0G2JIU6|A0A0G2JK02|A0A0G2JKR3|A0A0G2JLA3|A0A0G2JLK6|A0A0G2JLL3|A0A140T8X7|A0A140T9Y1|G8JLL2|Q9UMR5|Q9UMR5-2|Q9UMR5-3	7SK - MOCK	0.194205	2.89929	0.0151368	0.657314
EIF3K	K7ERF1|K7ES31|Q9UBQ5|Q9UBQ5-2	7SK - MOCK	-0.174529	-2.83822	0.0168455	0.657314
CCNK	O75909|O75909-4	7SK - MOCK	0.267635	2.83215	0.0170257	0.657314
FAF2	Q96CS3	7SK - MOCK	-0.197507	-2.77872	0.0186964	0.657314
MRE11A	F8W7U8|P49959|P49959-2|P49959-3	7SK - MOCK	0.200503	2.76128	0.0192768	0.657314
LAP3	P28838|P28838-2	7SK - MOCK	-0.112098	-2.75734	0.0194102	0.657314
MSMO1	Q15800	7SK - MOCK	0.174894	2.75652	0.0194381	0.657314
CALM2|CALM1	E7EMB3|E7ETZ0|G3V361|H0Y7A7|P62158|Q96HY3	7SK - MOCK	-0.508195	-2.73336	0.0202431	0.657314
SNW1	Q13573	7SK - MOCK	0.120576	2.72806	0.0204321	0.657314
CTSC	P53634	7SK - MOCK	0.220186	2.69841	0.0215213	0.657314
BAG2	O95816|O95816-2	7SK - MOCK	-0.123089	-2.69232	0.0217522	0.657314
NUP93	H3BVG0|Q8N1F7	7SK - MOCK	0.11786	2.68782	0.0219243	0.657314
ALDH6A1	Q02252|Q02252-2	7SK - MOCK	0.16217	2.68711	0.0219516	0.657314
AP2B1	A0A087X253|P63010|P63010-2|P63010-3	7SK - MOCK	0.126333	2.6844	0.0220562	0.657314
NDUFS2	O75306|O75306-2	7SK - MOCK	0.111859	2.68102	0.0221871	0.657314
ADD3	A0A087WX08|Q9UEY8|Q9UEY8-2	7SK - MOCK	0.172727	2.67896	0.0222672	0.657314
HGD	Q93099	7SK - MOCK	-0.139098	-2.67773	0.0223154	0.79268
RPL35A	C9K025|F8WB72|F8WBS5|P18077	7SK - MOCK	-0.164897	-2.6638	0.0228665	0.79268
DECR1	E5RFV2|E5RJD2|E5RJG7|Q16698|Q16698-2	7SK - MOCK	-0.192287	-2.63667	0.023979	0.79268
TPX2	Q9ULW0	7SK - MOCK	-0.110591	-2.60741	0.0252387	0.79268
VAPA	Q9P0L0	7SK - MOCK	-0.135322	-2.60555	0.0253212	0.79268
PFN1	P07737	7SK - MOCK	0.125657	2.60355	0.0254097	0.79268
THUMPD1	Q9NXG2	7SK - MOCK	-0.108204	-2.58921	0.0260553	0.79268
MRPL43	B1AL05|H0Y6Y8|Q8N983|Q8N983-2|Q8N983-3|Q8N983-4|Q8N983-6|Q8N983-7	7SK - MOCK	-0.182105	-2.58897	0.0260664	0.79268
SSR3	C9JA28|Q9UNL2|Q9UNL2-2	7SK - MOCK	-0.145439	-2.58727	0.0261442	1
FAM3C	Q92520	7SK - MOCK	-0.169974	-2.58356	0.0263143	1
NELFE	A0A0A0MSN9|A0A0A0MT02|A0A0G2JI50|E9PD43|P18615|P18615-3	7SK - MOCK	-0.177744	-2.55041	0.0278848	1
SERPINH1	P50454	7SK - MOCK	0.116991	2.51669	0.0295767	1
TBC1D15	Q8TC07|Q8TC07-2|Q8TC07-3	7SK - MOCK	-0.134937	-2.48881	0.0310518	1
BAZ1B	Q9UIG0|Q9UIG0-2	7SK - MOCK	0.183798	2.46874	0.0321581	1
SRP68	Q9UHB9|Q9UHB9-2	7SK - MOCK	-0.115533	-2.46394	0.0324284	1
HNRNPUL2-BSCL2|HNRNPUL2	H3BQZ7|Q1KMD3	7SK - MOCK	0.115424	2.4595	0.0326802	1
NAA35	Q5VZE5|Q5VZE5-2	7SK - MOCK	0.120275	2.45228	0.033094	1
OLA1	J3KQ32|Q9NTK5|Q9NTK5-2	7SK - MOCK	-0.132735	-2.44927	0.033268	1
PSMD13	A0A087WUL9|E9PL38|H0YD73|J3KNQ3|Q9UNM6|Q9UNM6-2	7SK - MOCK	-0.0884697	-2.4385	0.0338981	1
CSRP1	E9PP21|P21291	7SK - MOCK	0.165882	2.43691	0.0339924	1
DYNC1I2	E7EQL5|E7EV09|Q13409|Q13409-2|Q13409-3|Q13409-5|Q13409-6|Q13409-7	7SK - MOCK	-0.139238	-2.4354	0.0340816	1
PRPF8	Q6P2Q9	7SK - MOCK	0.101225	2.43513	0.0340976	1
EIF5A	I3L397|I3L504|P63241|P63241-2	7SK - MOCK	-0.111996	-2.43325	0.0342097	1
CNOT11	Q9UKZ1	7SK - MOCK	-0.150367	-2.42687	0.0345918	1
AIMP1	Q12904|Q12904-2	7SK - MOCK	0.110185	2.42335	0.0348042	1
BLMH	J3KSD8|K7ES02|K7ESE8|Q13867	7SK - MOCK	0.134266	2.42237	0.0348638	1
ANKZF1	Q9H8Y5	7SK - MOCK	0.111877	2.40677	0.0358235	1
RPL7A	P62424	7SK - MOCK	-0.118501	-2.377	0.0377266	1
SMC1A	Q14683	7SK - MOCK	-0.134423	-2.37496	0.0378603	1
PDAP1	Q13442	7SK - MOCK	-0.098047	-2.35731	0.0390389	1
WDR33	Q9C0J8	7SK - MOCK	-0.139881	-2.35498	0.0391969	1
UBXN4	Q92575	7SK - MOCK	-0.112842	-2.352	0.0394005	1
LRRC8D	Q7L1W4	7SK - MOCK	0.149231	2.34735	0.0397191	1
DNAJA2	O60884	7SK - MOCK	0.112536	2.33704	0.0404358	1
PRRC2A	P48634	7SK - MOCK	-0.113549	-2.32292	0.0414381	1
CNOT2	F8VP97|F8VV52|F8W145|Q9NZN8|Q9NZN8-4	7SK - MOCK	-0.107375	-2.32026	0.0416294	1
CLIC1	O00299	7SK - MOCK	-0.196028	-2.31177	0.0422462	1
GPS1	C9JFE4|Q13098|Q13098-5|Q13098-7	7SK - MOCK	-0.197587	-2.30432	0.0427947	1
STAU2	A0A0A0MTC5|E9PH62|Q9NUL3|Q9NUL3-2	7SK - MOCK	-0.101398	-2.28346	0.0443677	1
MORF4L1	B3KTM8|H0YMJ0|Q9UBU8|Q9UBU8-2	7SK - MOCK	0.110579	2.2805	0.044595	1
PDLIM5	Q96HC4	7SK - MOCK	0.0991662	2.27873	0.0447318	1
DBN1	Q16643|Q16643-3	7SK - MOCK	-0.208539	-2.26543	0.0457712	1
TTYH3	Q9C0H2|Q9C0H2-2|Q9C0H2-4	7SK - MOCK	-0.180092	-2.25477	0.0466217	1
PNN	Q9H307	7SK - MOCK	-0.233467	-2.25249	0.0468059	1
ATRX	P46100|P46100-4	7SK - MOCK	-0.118177	-2.24269	0.0476041	1
CSNK2A1|CSNK2A3	E7EU96|P68400|Q5U5J2|Q8NEV1	7SK - MOCK	0.118834	2.22105	0.0494131	1
SLC9A3R1	O14745	7SK - MOCK	-0.102232	-2.20692	0.0506294	1
DDX6	P26196	7SK - MOCK	0.171149	2.20653	0.0506637	1
TXLNG	Q9NUQ3|Q9NUQ3-2	7SK - MOCK	0.351624	2.19549	0.0516348	1
CSTB	P04080	7SK - MOCK	-0.53285	-2.19047	0.0520817	1
ALG1	Q9BT22	7SK - MOCK	0.141565	2.18655	0.0524338	1
CCDC124	Q96CT7	7SK - MOCK	-0.152551	-2.18093	0.0529424	1
TMEM214	Q6NUQ4|Q6NUQ4-2	7SK - MOCK	0.133127	2.16767	0.0541615	1
RPL21	P46778	7SK - MOCK	-0.646679	-2.15292	0.0555487	1
POLR1E	Q9GZS1|Q9GZS1-2	7SK - MOCK	-0.129191	-2.14875	0.0559469	1
QDPR	P09417	7SK - MOCK	-0.103992	-2.14649	0.0561645	1
ROCK1	A0A0U1RQV4|Q13464	7SK - MOCK	-0.122465	-2.145	0.0563078	1
PDIA6	Q15084|Q15084-2|Q15084-3|Q15084-4|Q15084-5	7SK - MOCK	-0.0962002	-2.1428	0.0565199	1
TMEM33	D6RAA6|P57088	7SK - MOCK	0.146232	2.14199	0.0565989	1
RBM12B	Q8IXT5	7SK - MOCK	0.104805	2.13044	0.057729	1
PROSC	O94903	7SK - MOCK	-0.144794	-2.12894	0.057877	1
AKAP8	O43823	7SK - MOCK	-0.115832	-2.11693	0.0590773	1
LUZP1	Q86V48|Q86V48-2|Q86V48-3	7SK - MOCK	-0.162236	-2.11369	0.0594053	1
NOP56	O00567	7SK - MOCK	0.0875406	2.10507	0.0602862	1
NIPSNAP1	H7C2U6|Q9BPW8	7SK - MOCK	-0.095991	-2.10266	0.0605344	1
DHX8	F5H658|Q14562	7SK - MOCK	0.240217	2.1015	0.0606545	1
XRN2	Q9H0D6|Q9H0D6-2	7SK - MOCK	0.115023	2.09752	0.0610677	1
OPA1	E5KLJ5|E5KLJ6|E5KLJ9|E5KLK1|O60313|O60313-2	7SK - MOCK	0.134093	2.09354	0.0614845	1
NCOA5	Q9HCD5	7SK - MOCK	-0.100385	-2.08911	0.0619504	1
TTLL12	Q14166	7SK - MOCK	-0.128228	-2.08332	0.0625647	1
PPM1G	O15355	7SK - MOCK	-0.167465	-2.08316	0.0625819	1
CLINT1	Q14677|Q14677-2|Q14677-3	7SK - MOCK	-0.119929	-2.07627	0.0633207	1
FKBP11	F8VU90|Q9NYL4|Q9NYL4-2	7SK - MOCK	0.100791	2.06426	0.0646275	1
RANGAP1	P46060	7SK - MOCK	-0.0783594	-2.0603	0.0650644	1
ST6GAL1	P15907	7SK - MOCK	0.104298	2.05612	0.0655279	1
STT3B	Q8TCJ2	7SK - MOCK	0.106348	2.05432	0.065729	1
MDC1	Q14676	7SK - MOCK	-0.155329	-2.05268	0.0659129	1
IARS2	Q9NSE4	7SK - MOCK	0.0748544	2.04949	0.0662707	1
LMNB2	J9JID7|Q03252	7SK - MOCK	0.112405	2.04658	0.0665993	1
CDC37	Q16543	7SK - MOCK	-0.124324	-2.04289	0.0670178	1
HNRNPF	P52597	7SK - MOCK	0.22185	2.03927	0.0674299	1
PPAT	Q06203	7SK - MOCK	0.149054	2.03917	0.0674423	1
EIF3G	O75821	7SK - MOCK	-0.100827	-2.03776	0.067603	1
PCNA	P12004	7SK - MOCK	-0.133079	-2.03624	0.0677779	1
FKBP9	O95302|O95302-3	7SK - MOCK	0.106812	2.03507	0.067912	1
ALDH7A1	P49419|P49419-2	7SK - MOCK	0.101162	2.0322	0.0682436	1
PGM1	P36871	7SK - MOCK	0.105303	2.01954	0.0697237	1
TCF25	Q9BQ70	7SK - MOCK	-0.104031	-2.01877	0.0698147	1
SLK	Q9H2G2|Q9H2G2-2	7SK - MOCK	-0.123683	-2.01589	0.0701555	1
KPNA2	P52292	7SK - MOCK	0.109452	2.00993	0.0708674	1
KARS	Q15046	7SK - MOCK	0.0897665	2.0006	0.0719939	1
COPB1	P53618	7SK - MOCK	0.11903	1.98678	0.0736941	1
RPL28	H0YKD8|H0YMF4|P46779|P46779-2|P46779-3|P46779-4|P46779-5	7SK - MOCK	-0.105846	-1.98569	0.0738301	1
TOP2A	P11388|P11388-2|P11388-3|P11388-4	7SK - MOCK	-0.086342	-1.98362	0.0740876	1
RPS6KA3	P51812	7SK - MOCK	0.0916959	1.98251	0.0742271	1
DNAJC5	Q9H3Z4|Q9H3Z4-2	7SK - MOCK	-0.274122	-1.97494	0.075181	1
TSG101	F5H442|Q99816	7SK - MOCK	0.103667	1.97459	0.0752243	1
JUP	P14923	7SK - MOCK	0.261887	1.9745	0.0752357	1
PSMC5	P62195|P62195-2	7SK - MOCK	0.0844071	1.97024	0.0757778	1
SLC6A6	A0A087WY96|A0A087WYN0|P31641	7SK - MOCK	0.202231	1.96691	0.0762041	1
JAG1	P78504|P78504-2	7SK - MOCK	-0.127856	-1.95121	0.0782438	1
NAP1L1	F5H4R6|F8VUX1|F8VXI6|F8VY35|F8W020|F8W0J6|H0YIV4|P55209|P55209-2	7SK - MOCK	0.129731	1.95069	0.0783132	1
DDX50	Q9BQ39	7SK - MOCK	-0.112334	-1.94484	0.0790864	1
CPSF7	F5H669|Q8N684|Q8N684-2|Q8N684-3	7SK - MOCK	0.138308	1.94393	0.0792074	1
SUGP1	Q8IWZ8	7SK - MOCK	0.129323	1.93789	0.0800149	1
GALNT1	Q10472	7SK - MOCK	0.12457	1.93714	0.0801153	1
POP1	Q99575	7SK - MOCK	-0.0822237	-1.93221	0.0807807	1
SMARCA5	O60264	7SK - MOCK	-0.0898559	-1.93038	0.0810292	1
PPIG	Q13427	7SK - MOCK	-0.236854	-1.92986	0.0811	1
CNN2	A0A087X271|B4DDF4|B4DUT8|Q99439	7SK - MOCK	-0.0950809	-1.92274	0.0820738	1
APP	P05067|P05067-11|P05067-7|P05067-8|P05067-9	7SK - MOCK	0.134627	1.92263	0.0820888	1
CWC22	Q9HCG8	7SK - MOCK	0.156505	1.92207	0.0821658	1
I3L4J1|VPS4A	I3L4J1|Q9UN37	7SK - MOCK	0.114576	1.91887	0.0826073	1
KLB	Q86Z14	7SK - MOCK	0.154093	1.91804	0.0827229	1
SLC30A1	Q9Y6M5	7SK - MOCK	-0.131505	-1.91748	0.0827998	1
SAE1	B3KNJ4|M0QX65|Q9UBE0|Q9UBE0-2|Q9UBE0-3	7SK - MOCK	0.110479	1.91616	0.0829833	1
EIF3I	Q13347	7SK - MOCK	-0.0793087	-1.91026	0.0838072	1
UGP2	A0A087WYS1|E7EUC7|Q16851|Q16851-2	7SK - MOCK	-0.111748	-1.90623	0.0843733	1
ILF2	B4DY09|Q12905	7SK - MOCK	0.152452	1.89733	0.0856381	1
TRAP1	Q12931|Q12931-2	7SK - MOCK	0.100941	1.89443	0.0860535	1
CPS1	P31327|P31327-3	7SK - MOCK	-0.15378	-1.89168	0.0864507	1
MPZL1	O95297|O95297-2	7SK - MOCK	0.167497	1.88982	0.0867182	1
CDK12	Q9NYV4|Q9NYV4-2	7SK - MOCK	-0.123073	-1.88066	0.0880541	1
MRPL19	P49406	7SK - MOCK	0.143019	1.86839	0.0898722	1
CUL3	Q13618|Q13618-2|Q13618-3	7SK - MOCK	0.126164	1.86609	0.0902166	1
CTNND1	C9JZR2|O60716|O60716-2|O60716-3|O60716-5	7SK - MOCK	-0.0883342	-1.86362	0.0905881	1
ARL1	F8VYN9|P40616|P40616-2	7SK - MOCK	0.153	1.85349	0.0921258	1
PEG10	A0A087WUL4|A0A087WX23|A0A087WXK2|Q86TG7	7SK - MOCK	-0.0923077	-1.85151	0.0924301	1
WASF2	Q9Y6W5	7SK - MOCK	-0.153829	-1.84743	0.0930584	1
ABCF1	Q5STZ8|Q8NE71|Q8NE71-2	7SK - MOCK	-0.0813219	-1.84723	0.093089	1
FADS2	O95864	7SK - MOCK	0.126157	1.84222	0.0938653	1
ADD1	E7ENY0|E7EV99|P35611|P35611-2|P35611-3|P35611-6	7SK - MOCK	-0.0756643	-1.83846	0.0944524	1
HOOK3	Q86VS8	7SK - MOCK	-0.0785998	-1.83782	0.0945538	1
EPB41	P11171|P11171-2|P11171-3|P11171-4|P11171-5|P11171-6|Q4VB86	7SK - MOCK	-0.165318	-1.83598	0.0948417	1
SLC7A5	Q01650	7SK - MOCK	0.204353	1.83565	0.0948935	1
NXF1	Q9UBU9	7SK - MOCK	0.0873576	1.83426	0.0951121	1
SEC61B	P60468	7SK - MOCK	-0.137394	-1.827	0.0962639	1
IARS	A0A0A0MSX9|P41252	7SK - MOCK	0.0926136	1.82611	0.0964055	1
HELLS	A0A0B4J1V9|Q9NRZ9|Q9NRZ9-2|Q9NRZ9-3|Q9NRZ9-5|Q9NRZ9-6	7SK - MOCK	0.109452	1.81811	0.0976887	1
UBE2M	P61081	7SK - MOCK	-0.10397	-1.8179	0.0977239	1
RANBP2	P49792	7SK - MOCK	0.0848954	1.81343	0.098448	1
SUGP2	M0R2Z9|Q8IX01|Q8IX01-4	7SK - MOCK	-0.0751133	-1.8122	0.0986481	1
ARMC6	Q6NXE6|Q6NXE6-2	7SK - MOCK	-0.0968881	-1.79705	0.101145	1
ARHGAP5	A0A0A0MSK6|Q13017|Q13017-2	7SK - MOCK	-0.0876358	-1.79642	0.101251	1
RCN1	Q15293	7SK - MOCK	-0.144228	-1.78794	0.102675	1
SRPK1	H3BLV9|Q5R363|Q96SB4|Q96SB4-3|Q96SB4-4	7SK - MOCK	-0.081005	-1.78652	0.102915	1
NT5DC2	H7C519|Q9H857|Q9H857-2|Q9H857-3|Q9H857-4	7SK - MOCK	0.0996558	1.78635	0.102943	1
HNRNPR	O43390|O43390-2	7SK - MOCK	0.220453	1.78624	0.102962	1
CNOT10	H7C1X9|Q9H9A5|Q9H9A5-2|Q9H9A5-3|Q9H9A5-4|Q9H9A5-6	7SK - MOCK	-0.105147	-1.7817	0.103734	1
DNMT1	P26358|P26358-2	7SK - MOCK	0.100319	1.78162	0.103748	1
FABP5	Q01469	7SK - MOCK	0.0948085	1.78151	0.103766	1
ATP5J2-PTCD1	G3V325	7SK - MOCK	0.20807	1.77805	0.104359	1
TMEM57	Q8N5G2	7SK - MOCK	0.0704155	1.76449	0.106708	1
HBS1L	J3QT46|Q9Y450	7SK - MOCK	0.074313	1.76377	0.106835	1
EEFSEC	C9J8T0|P57772	7SK - MOCK	-0.115063	-1.76112	0.1073	1
GGCX	P38435|P38435-2	7SK - MOCK	0.11819	1.76034	0.107437	1
RAVER1	A0A087WZ13|E9PAU2	7SK - MOCK	0.102374	1.75675	0.108071	1
RPL27	K7ELC7|P61353	7SK - MOCK	-0.173414	-1.75472	0.108431	1
CTTN	Q14247	7SK - MOCK	-0.102236	-1.75386	0.108583	1
SMARCC1	Q92922	7SK - MOCK	0.11966	1.75254	0.108819	1
NRDC	A0A087WYK8|B1AKJ5|O43847|O43847-2	7SK - MOCK	0.149837	1.75102	0.10909	1
RDH11	Q8TC12|Q8TC12-3	7SK - MOCK	-0.103905	-1.74845	0.10955	1
MTPAP	Q9NVV4	7SK - MOCK	-0.0735217	-1.74682	0.109843	1
MRPS26	Q9BYN8	7SK - MOCK	-0.181871	-1.74503	0.110165	1
PROS1	G5E9F8|P07225	7SK - MOCK	-0.0880186	-1.74452	0.110256	1
RAB1B	Q9H0U4	7SK - MOCK	0.155005	1.74095	0.110902	1
DPP3	G3V180|G3V1D3|Q9NY33	7SK - MOCK	0.0707913	1.73749	0.11153	1
TSR1	Q2NL82	7SK - MOCK	-0.092265	-1.73568	0.111861	1
ETF1	P62495	7SK - MOCK	0.0722292	1.73512	0.111964	1
RPL3	P39023	7SK - MOCK	-0.0789437	-1.73477	0.112026	1
KIF1C	O43896	7SK - MOCK	0.131892	1.73358	0.112245	1
MDH1	P40925|P40925-2|P40925-3	7SK - MOCK	-0.0941362	-1.73278	0.112391	1
HIST1H1E	P10412	7SK - MOCK	-0.152797	-1.72972	0.112954	1
PPP6C	O00743|O00743-2|O00743-3	7SK - MOCK	0.126243	1.7288	0.113123	1
SLC27A4	Q6P1M0	7SK - MOCK	0.0811163	1.72238	0.114315	1
FAM151A	Q8WW52|Q8WW52-2	7SK - MOCK	0.229871	1.722	0.114386	1
SLC4A2	P04920|P04920-2|P04920-3	7SK - MOCK	0.111739	1.72183	0.114416	1
MTIF2	P46199	7SK - MOCK	0.078073	1.72174	0.114434	1
PI4K2A	Q9BTU6	7SK - MOCK	0.0934982	1.72172	0.114438	1
FSCN1	Q16658	7SK - MOCK	0.103241	1.72029	0.114705	1
LRRFIP1	Q32MZ4|Q32MZ4-2|Q32MZ4-3|Q32MZ4-4	7SK - MOCK	-0.0709872	-1.71941	0.114869	1
PSME3	B3KQ25|K7ESG5|K9J957|P61289|P61289-2|P61289-3	7SK - MOCK	0.0870694	1.71437	0.115817	1
NACA	E9PAV3-2	7SK - MOCK	0.113413	1.71394	0.115897	1
TMPO	P42167	7SK - MOCK	-0.0858312	-1.71193	0.116277	1
HTATIP2	E9PI87|Q9BUP3|Q9BUP3-2|Q9BUP3-3	7SK - MOCK	-0.109885	-1.71026	0.116592	1
TRAM1	G3XAN4|Q15629|Q15629-2	7SK - MOCK	0.219702	1.70871	0.116888	1
ZC3H11A	E9PQ61|O75152	7SK - MOCK	0.187311	1.70072	0.118415	1
DHX57	Q6P158	7SK - MOCK	0.0700326	1.69792	0.118954	1
GSTP1	A8MX94|P09211	7SK - MOCK	-0.0804613	-1.69732	0.119071	1
VAMP3	Q15836	7SK - MOCK	0.115008	1.68749	0.120983	1
HNRNPA1	F8W6I7|P09651|P09651-2	7SK - MOCK	0.219183	1.68641	0.121196	1
MGAT2	Q10469	7SK - MOCK	0.149854	1.67894	0.122671	1
ITGA6	P23229|P23229-3|P23229-5	7SK - MOCK	0.0986134	1.67193	0.124069	1
ELAC2	G5E9D5|Q9BQ52|Q9BQ52-4	7SK - MOCK	0.0691496	1.66758	0.124944	1
HSPA14	Q0VDF9	7SK - MOCK	-0.119037	-1.66566	0.125332	1
RPS25	P62851	7SK - MOCK	0.0812169	1.66403	0.125663	1
PON2	A0A0J9YXF2|A0A0J9YYG4|J3QT77|Q15165|Q15165-1|Q15165-3	7SK - MOCK	0.0753713	1.66289	0.125893	1
RBM17	Q96I25	7SK - MOCK	0.107293	1.66209	0.126057	1
AHCY	P23526	7SK - MOCK	0.0916143	1.65987	0.12651	1
RNF149	Q8NC42	7SK - MOCK	0.115857	1.65829	0.126832	1
KIAA1524	A0A087X211|Q8TCG1|Q8TCG1-2	7SK - MOCK	0.122885	1.65727	0.127041	1
SNRPA	P09012	7SK - MOCK	-0.104012	-1.6571	0.127076	1
SF3A2	Q15428	7SK - MOCK	-0.0792989	-1.65466	0.127576	1
ZC3H13	Q5T200|Q5T200-2	7SK - MOCK	-0.12353	-1.65394	0.127724	1
PRDX6	P30041	7SK - MOCK	-0.0842597	-1.65052	0.12843	1
PABPC4	B1ANR0|Q13310|Q13310-2|Q13310-3	7SK - MOCK	0.0869938	1.6409	0.130432	1
AGPS	O00116	7SK - MOCK	0.0672402	1.63783	0.131078	1
SUPT5H	O00267-2	7SK - MOCK	0.139028	1.63705	0.131243	1
RTN4	F8W914|Q9NQC3|Q9NQC3-2|Q9NQC3-5	7SK - MOCK	0.132375	1.63678	0.1313	1
PSMD12	O00232|O00232-2	7SK - MOCK	-0.104179	-1.63505	0.131665	1
RPL5	P46777	7SK - MOCK	-0.157825	-1.63267	0.132168	1
RAB11A|RAB11B	H3BMH2|H3BSC1|P62491|P62491-2|Q15907|Q15907-2	7SK - MOCK	-0.0654333	-1.63146	0.132425	1
CD38	P28907	7SK - MOCK	0.0954485	1.63112	0.132498	1
MRPS10	P82664	7SK - MOCK	0.112314	1.62495	0.133815	1
PTDSS1	P48651	7SK - MOCK	-0.0961827	-1.62067	0.134736	1
SLC25A1	P53007	7SK - MOCK	0.205194	1.61859	0.135186	1
CS	A0A0C4DGI3|B4DJV2|O75390	7SK - MOCK	-0.148972	-1.61687	0.135558	1
R3HDM1	H7C207|Q15032|Q15032-2|Q15032-3|Q15032-4	7SK - MOCK	-0.101263	-1.61241	0.13653	1
SLC25A13	Q9UJS0|Q9UJS0-2	7SK - MOCK	0.119664	1.61099	0.13684	1
PRMT1	E9PIX6|E9PKG1|E9PNR9|E9PQ98|H0YDE4|H7C2I1|Q99873|Q99873-2|Q99873-3|Q99873-4	7SK - MOCK	0.0719106	1.60447	0.138273	1
RPL8	P62917	7SK - MOCK	-0.159005	-1.60407	0.138361	1
AARS2	Q5JTZ9	7SK - MOCK	-0.10358	-1.60115	0.139007	1
ACIN1	E7EQT4	7SK - MOCK	-0.100841	-1.59881	0.139528	1
YARS	P54577	7SK - MOCK	-0.0622119	-1.59795	0.13972	1
FNBP4	Q8N3X1|Q8N3X1-2	7SK - MOCK	-0.0959045	-1.59364	0.140684	1
HSD17B11	D6RCD0|Q8NBQ5	7SK - MOCK	0.150758	1.59147	0.14117	1
RPS27A	P62979	7SK - MOCK	-0.14552	-1.58914	0.141695	1
SHTN1	A0MZ66|A0MZ66-3|A0MZ66-4|A0MZ66-5|A0MZ66-6|A0MZ66-8	7SK - MOCK	-0.125899	-1.5872	0.142134	1
GGH	Q92820	7SK - MOCK	0.149499	1.58614	0.142373	1
RALB	P11234|P11234-2|P11234-3	7SK - MOCK	0.143078	1.58483	0.142672	1
SCFD1	Q8WVM8	7SK - MOCK	-0.0818617	-1.58416	0.142824	1
YES1	J3QRU1|P07947	7SK - MOCK	-0.088333	-1.58127	0.143481	1
MGME1	Q9BQP7	7SK - MOCK	-0.10187	-1.57469	0.144988	1
CORO1C	B4E3S0|Q9ULV4|Q9ULV4-2|Q9ULV4-3	7SK - MOCK	0.0601441	1.57463	0.145003	1
NECTIN3	Q9NQS3	7SK - MOCK	-0.114153	-1.57336	0.145295	1
MAP1A	E9PGC8|P78559|P78559-2	7SK - MOCK	-0.0719669	-1.56746	0.146663	1
CDH2	P19022|P19022-2	7SK - MOCK	0.091359	1.55614	0.149314	1
CNN3	Q15417|Q15417-3	7SK - MOCK	0.0951886	1.55319	0.150013	1
ASCC2	Q9H1I8|Q9H1I8-3	7SK - MOCK	0.0862123	1.55214	0.150263	1
FXR1	P51114|P51114-2	7SK - MOCK	-0.0754632	-1.55174	0.150357	1
QSOX2	A0A087X176|Q6ZRP7	7SK - MOCK	0.151477	1.54924	0.150953	1
FURIN	P09958	7SK - MOCK	-0.0767153	-1.54841	0.151151	1
RPLP2	P05387	7SK - MOCK	0.109837	1.54351	0.152325	1
GNAS	P63092|P63092-2|P63092-3|P63092-4|Q5JWF2|Q5JWF2-2	7SK - MOCK	0.0878743	1.54191	0.152711	1
CTNNA1	P35221|P35221-2	7SK - MOCK	-0.0547384	-1.54103	0.152923	1
RACK1	P63244	7SK - MOCK	0.0684901	1.54006	0.153156	1
RPSA	A0A0C4DG17|C9J9K3|P08865	7SK - MOCK	-0.0818353	-1.53974	0.153234	1
PLAA	Q9Y263	7SK - MOCK	-0.10483	-1.53922	0.15336	1
LMAN2	D6RBV2|Q12907	7SK - MOCK	0.0679562	1.53655	0.154007	1
IST1	P53990|P53990-2|P53990-4|P53990-5	7SK - MOCK	-0.0761601	-1.5364	0.154043	1
NAA25	Q14CX7|Q14CX7-2	7SK - MOCK	-0.117077	-1.53131	0.155283	1
DNAJA1	P31689	7SK - MOCK	0.108291	1.53064	0.155446	1
PRPF3	O43395	7SK - MOCK	-0.0617211	-1.52942	0.155745	1
CDC2|CDK1	A0A024QZP7|P06493	7SK - MOCK	0.0691321	1.5278	0.156143	1
SNRPA1	P09661	7SK - MOCK	-0.0788771	-1.52315	0.15729	1
TFAM	Q00059	7SK - MOCK	0.10328	1.52275	0.157388	1
DHX16	A0A140T947|O60231	7SK - MOCK	-0.126915	-1.52195	0.157586	1
XPO1	O14980	7SK - MOCK	0.0966128	1.52192	0.157593	1
ATP5O	P48047	7SK - MOCK	-0.111226	-1.52089	0.157849	1
WDR43	Q15061	7SK - MOCK	-0.163287	-1.52022	0.158016	1
RFC2	P35250|P35250-2	7SK - MOCK	-0.167151	-1.5188	0.158368	1
VAC14	Q08AM6	7SK - MOCK	-0.0737611	-1.51623	0.159007	1
GLDC	P23378	7SK - MOCK	0.0752843	1.51544	0.159205	1
ANKHD1	Q8IWZ3|Q8IWZ3-4|Q8IWZ3-6	7SK - MOCK	0.121635	1.51029	0.160496	1
COL2A1	P02458|P02458-1	7SK - MOCK	-0.0707851	-1.50784	0.161114	1
PSME4	Q14997	7SK - MOCK	0.102586	1.50435	0.161997	1
SLC22A9	Q8IVM8	7SK - MOCK	0.192099	1.50112	0.162819	1
DDX47	Q9H0S4|Q9H0S4-2	7SK - MOCK	0.105556	1.49616	0.164087	1
MTHFD1	F5H2F4	7SK - MOCK	-0.0650421	-1.49276	0.164959	1
POLDIP3	Q9BY77	7SK - MOCK	-0.0685004	-1.49182	0.165203	1
BAT3|BAG6	A0A024RCR6|A0A0G2JK23|P46379|P46379-2|P46379-3	7SK - MOCK	0.0741853	1.48954	0.165792	1
GIGYF2	Q6Y7W6|Q6Y7W6-4|Q6Y7W6-5	7SK - MOCK	-0.0794847	-1.48812	0.166158	1
HSPA1B|HSPA1A	A0A0G2JIW1|P0DMV8|P0DMV9	7SK - MOCK	0.0640717	1.48777	0.16625	1
TEX10	Q9NXF1|Q9NXF1-2	7SK - MOCK	0.0727756	1.48289	0.167519	1
TXNRD1	A0A087WSW9|A0A087WSY9|E2QRB9|E9PIR7|F8W809|Q16881|Q16881-2|Q16881-3|Q16881-4|Q16881-5|Q16881-6|Q16881-7	7SK - MOCK	-0.0552432	-1.4805	0.168144	1
NARS	O43776	7SK - MOCK	-0.0565132	-1.47647	0.169202	1
GPR107	Q5VW38-2	7SK - MOCK	0.113049	1.47303	0.170112	1
PEPD	P12955|P12955-2|P12955-3	7SK - MOCK	-0.0794682	-1.46917	0.171136	1
SLC16A3	O15427	7SK - MOCK	-0.08339	-1.46667	0.1718	1
GNA13	Q14344	7SK - MOCK	0.0676477	1.46561	0.172084	1
PRC1	O43663|O43663-2|O43663-3|O43663-4	7SK - MOCK	-0.1032	-1.45952	0.173718	1
SACM1L	E9PGZ4|Q9NTJ5|Q9NTJ5-2	7SK - MOCK	-0.0659556	-1.45737	0.174298	1
PLEC	Q15149	7SK - MOCK	-0.105522	-1.45667	0.174488	1
HYOU1	Q9Y4L1	7SK - MOCK	0.183843	1.45658	0.17451	1
KIF11	P52732	7SK - MOCK	-0.0669837	-1.45547	0.174813	1
FUS	H3BPE7|P35637|P35637-2	7SK - MOCK	0.0791664	1.4553	0.174857	1
CALU	O43852-2|O43852-4	7SK - MOCK	0.0898833	1.4514	0.175917	1
SYPL1	C9JYN0|Q16563-2	7SK - MOCK	0.16833	1.44101	0.178764	1
MRPL11	Q9Y3B7	7SK - MOCK	0.0697445	1.43944	0.179198	1
DISC1|TSNAX	C4P0D6|C4P0D8|Q5VVQ1|Q99598	7SK - MOCK	0.0824813	1.43868	0.17941	1
PMPCA	Q10713	7SK - MOCK	0.0599547	1.4383	0.179514	1
DHCR7	Q9UBM7	7SK - MOCK	0.085073	1.43652	0.180007	1
ARID3A	Q99856	7SK - MOCK	-0.0680908	-1.43204	0.181257	1
NFKB1	P19838|P19838-2|P19838-3	7SK - MOCK	0.0904848	1.43136	0.181445	1
SLTM	Q9NWH9	7SK - MOCK	-0.0618924	-1.42756	0.182512	1
HNRNPH1	E9PCY7|G8JLB6|P31943	7SK - MOCK	0.15916	1.42633	0.182857	1
ATP2B2	Q01814|Q01814-8	7SK - MOCK	-0.0768959	-1.42474	0.183305	1
MLEC	Q14165	7SK - MOCK	-0.0773255	-1.42148	0.184226	1
AMPD2	H0Y360|Q01433|Q01433-2	7SK - MOCK	-0.127256	-1.42093	0.184381	1
LEO1	Q8WVC0	7SK - MOCK	-0.102268	-1.41664	0.1856	1
TNPO3	C9J7E5|E9PFH4|Q9Y5L0|Q9Y5L0-1|Q9Y5L0-3|Q9Y5L0-5	7SK - MOCK	0.0664303	1.4165	0.18564	1
YWHAB	P31946|P31946-2	7SK - MOCK	-0.0906248	-1.41595	0.185799	1
ATP1B3	P54709	7SK - MOCK	0.121958	1.41231	0.18684	1
MIA3	Q5JRA6|Q5JRA6-2	7SK - MOCK	-0.0477899	-1.41045	0.187373	1
AQR	O60306	7SK - MOCK	0.0959351	1.40824	0.188008	1
ITGA2	E7ESP4|P17301	7SK - MOCK	0.077732	1.40573	0.188732	1
PTPN11	Q06124|Q06124-2|Q06124-3	7SK - MOCK	0.0690421	1.40563	0.188762	1
HNRNPK	P61978|P61978-2|P61978-3	7SK - MOCK	0.0905629	1.40439	0.18912	1
LBR	Q14739	7SK - MOCK	0.0649486	1.40194	0.189831	1
E7EVH7|KLC1	E7EVH7|F8W6L3|G3V2E7|G3V3H3|G3V5R9|G5E9S8|Q07866|Q07866-10|Q07866-2|Q07866-3|Q07866-4|Q07866-5|Q07866-6|Q07866-7|Q07866-8|Q07866-9	7SK - MOCK	-0.0585038	-1.40024	0.190327	1
RBM5	P52756	7SK - MOCK	0.0714067	1.40015	0.190352	1
SPTAN1	Q13813|Q13813-3	7SK - MOCK	0.0481311	1.39884	0.190734	1
PCK2	Q16822	7SK - MOCK	0.0686526	1.39461	0.191969	1
CDKN2AIP	Q9NXV6	7SK - MOCK	0.184705	1.39411	0.192116	1
AP1G1	O43747|O43747-2	7SK - MOCK	-0.10199	-1.39328	0.192359	1
PNPT1	Q8TCS8	7SK - MOCK	0.0629548	1.39327	0.192365	1
LSM14B	Q9BX40	7SK - MOCK	-0.0738465	-1.39238	0.192624	1
CALD1	E7EX44|E9PGZ1|Q05682|Q05682-2|Q05682-3|Q05682-4|Q05682-5|Q05682-6	7SK - MOCK	-0.0787425	-1.39211	0.192705	1
RPL27A	E9PJD9|P46776	7SK - MOCK	-0.0744634	-1.39044	0.193198	1
CYB5A	P00167|P00167-2	7SK - MOCK	0.0828864	1.38422	0.195037	1
SERPING1	E9PGN7|H9KV48|P05155|P05155-3	7SK - MOCK	0.101201	1.38206	0.195681	1
PDS5B	Q9NTI5|Q9NTI5-2	7SK - MOCK	0.0762524	1.381	0.195995	1
FLRT3	Q9NZU0	7SK - MOCK	0.0971996	1.38049	0.196148	1
CAMK2D	D6R938|E9PBG7|E9PF82|Q13557|Q13557-10|Q13557-11|Q13557-6|Q13557-8	7SK - MOCK	0.0610584	1.37992	0.196319	1
MET	P08581|P08581-2	7SK - MOCK	-0.10455	-1.37923	0.196526	1
DHX9	Q08211	7SK - MOCK	0.0683177	1.37882	0.196647	1
RPL19	J3KTE4|J3QR09|P84098	7SK - MOCK	0.138942	1.37836	0.196786	1
DNAJC13	O75165	7SK - MOCK	0.0632068	1.37519	0.197736	1
OSBPL8	F8VQX7|F8VUA7|Q9BZF1|Q9BZF1-2|Q9BZF1-3	7SK - MOCK	-0.0762013	-1.37048	0.199156	1
G3V599	G3V599	7SK - MOCK	-0.0644717	-1.36967	0.199401	1
MARCKS	A0A087WZH7|P29966	7SK - MOCK	-0.0820767	-1.36634	0.200411	1
TMX1	Q9H3N1	7SK - MOCK	-0.103675	-1.36441	0.200999	1
TMEM109	Q9BVC6	7SK - MOCK	-0.147953	-1.36395	0.201141	1
SNAP23	O00161|O00161-2	7SK - MOCK	-0.0602417	-1.3628	0.20149	1
CPM	P14384	7SK - MOCK	0.0686234	1.35849	0.202812	1
CPOX	P36551	7SK - MOCK	0.0757252	1.35464	0.203996	1
TUBA1B|TUBA1A	P68363|Q71U36|Q71U36-2	7SK - MOCK	0.101687	1.34883	0.205796	1
RPA1	P27694	7SK - MOCK	-0.0784142	-1.34715	0.206318	1
HELZ	J3QS41|P42694|P42694-2	7SK - MOCK	-0.062396	-1.34649	0.206523	1
EIF4A1	P60842	7SK - MOCK	0.0568871	1.34519	0.206931	1
BRD2	A0A0G2JK44|A0A140T9E9|H0Y6K2|P25440|P25440-2	7SK - MOCK	0.0837622	1.34256	0.207753	1
SNX1	H0YK42|Q13596|Q13596-2|Q13596-3	7SK - MOCK	0.0792289	1.34196	0.207941	1
CARS	B4DKY1|P49589|P49589-2|P49589-3	7SK - MOCK	0.0517577	1.34108	0.208216	1
CCDC86	Q9H6F5	7SK - MOCK	-0.0590735	-1.34039	0.208433	1
ACAA2	A0A0B4J2A4|P42765	7SK - MOCK	-0.0964295	-1.3387	0.208964	1
RPS13	P62277	7SK - MOCK	-0.0996814	-1.33832	0.209083	1
MARS	P56192	7SK - MOCK	0.0504091	1.33752	0.209335	1
CLUH	I3L2B0|K7EIG1|O75153	7SK - MOCK	0.0648775	1.33617	0.209764	1
CTNNB1	P35222	7SK - MOCK	-0.0609773	-1.33457	0.210268	1
HMGCS1	Q01581	7SK - MOCK	-0.0525914	-1.33398	0.210456	1
ECHS1	P30084	7SK - MOCK	0.0736372	1.33298	0.210771	1
NUDC	Q9Y266	7SK - MOCK	-0.0784103	-1.33197	0.211094	1
PYM1	Q9BRP8|Q9BRP8-2	7SK - MOCK	-0.066603	-1.32758	0.212491	1
ERP29	P30040	7SK - MOCK	-0.0691297	-1.32705	0.21266	1
HNRNPA2B1	P22626	7SK - MOCK	0.143878	1.32247	0.214128	1
VPS35	Q96QK1	7SK - MOCK	0.0704292	1.31927	0.215157	1
TACC3	Q9Y6A5	7SK - MOCK	-0.0539642	-1.31842	0.21543	1
ME1	P48163|P48163-2	7SK - MOCK	-0.0691557	-1.31773	0.215653	1
PUF60	A0A0J9YVP6|A0A0J9YYL3|Q9UHX1-2|Q9UHX1-4|Q9UHX1-6	7SK - MOCK	0.0494705	1.3169	0.215922	1
CLPX	O76031	7SK - MOCK	0.0495913	1.31469	0.216638	1
EIF3H	B3KS98|O15372	7SK - MOCK	0.0547744	1.31337	0.217067	1
PPP6R3	E9PKF6|E9PQP7|H7BXH2|Q5H9R7|Q5H9R7-2|Q5H9R7-3|Q5H9R7-4|Q5H9R7-5|Q5H9R7-6	7SK - MOCK	0.0731014	1.31239	0.217386	1
CCAR1	Q8IX12|Q8IX12-2	7SK - MOCK	0.0918043	1.31116	0.217787	1
NAA10	P41227|P41227-2	7SK - MOCK	-0.0871159	-1.31018	0.218105	1
SRRM2	Q9UQ35	7SK - MOCK	-0.084543	-1.3094	0.218359	1
PYGB	P11216	7SK - MOCK	-0.047422	-1.30509	0.219772	1
TRAM2	Q15035	7SK - MOCK	0.107923	1.30266	0.220569	1
MTTP	E9PBP6|P55157	7SK - MOCK	0.0659171	1.29942	0.221637	1
CTPS1	P17812	7SK - MOCK	-0.0563737	-1.29662	0.222564	1
EDF1	O60869	7SK - MOCK	-0.0826777	-1.29627	0.22268	1
P3H1	Q32P28|Q32P28-3|Q32P28-4	7SK - MOCK	-0.0695344	-1.29119	0.224373	1
RCN2	H0YL43|Q14257|Q14257-2	7SK - MOCK	0.15032	1.29111	0.224399	1
TAF15	Q92804|Q92804-2	7SK - MOCK	0.079627	1.28696	0.22579	1
ACACA	Q13085|Q13085-2|Q13085-3|Q13085-4	7SK - MOCK	-0.0602913	-1.28611	0.226073	1
IL1RAP	Q9NPH3	7SK - MOCK	0.102447	1.28323	0.227044	1
PARP2	G3V167|Q9UGN5|Q9UGN5-2	7SK - MOCK	0.380814	1.28157	0.227602	1
MEP1A	B7ZL91|Q16819	7SK - MOCK	0.0798278	1.2811	0.227764	1
IK	Q13123	7SK - MOCK	0.0605687	1.28059	0.227934	1
GPC6	Q9Y625	7SK - MOCK	-0.0806667	-1.28043	0.227987	1
EIF1AY|EIF1AX	A6NJH9|O14602|P47813	7SK - MOCK	-0.0866528	-1.27667	0.229263	1
BZW1	Q7L1Q6|Q7L1Q6-3|Q7L1Q6-4	7SK - MOCK	0.0652789	1.27438	0.230044	1
MAPKAPK2	P49137	7SK - MOCK	0.0626862	1.27398	0.230178	1
CDC5L	Q99459	7SK - MOCK	-0.0589746	-1.27282	0.230575	1
RPL32	D3YTB1|F8W727|P62910	7SK - MOCK	-0.0780196	-1.26949	0.231715	1
DIMT1	Q9UNQ2	7SK - MOCK	0.0698169	1.26589	0.23295	1
MRPL45	A0A087WU62|A0A087X2D5|A0A0G2JMS5|Q9BRJ2	7SK - MOCK	0.119124	1.26444	0.233451	1
VRK1	Q99986	7SK - MOCK	0.0522299	1.2567	0.236134	1
LASP1	Q14847	7SK - MOCK	-0.0596844	-1.25546	0.236566	1
MRTO4	Q9UKD2	7SK - MOCK	-0.0788053	-1.25466	0.236844	1
HSPH1	Q92598|Q92598-2	7SK - MOCK	-0.0529494	-1.25354	0.237233	1
MCM6	Q14566	7SK - MOCK	-0.0688955	-1.25318	0.237359	1
SRSF2	Q01130	7SK - MOCK	-0.15625	-1.25238	0.237641	1
EIF4G2	D3DQV9|H0Y3P2|P78344|P78344-2	7SK - MOCK	0.0618832	1.24947	0.23866	1
UBA6	A0AVT1	7SK - MOCK	0.0950647	1.24945	0.238667	1
RNH1	P13489	7SK - MOCK	-0.0789069	-1.24663	0.23966	1
PRPS1	B1ALA9|B7ZB02|P60891|P60891-2	7SK - MOCK	-0.0565215	-1.24588	0.239923	1
PPP2CA	P67775|P67775-2	7SK - MOCK	0.0490088	1.24335	0.240817	1
RAN	B5MDF5|P62826	7SK - MOCK	-0.0712526	-1.24186	0.241344	1
PARD3	Q8TEW0|Q8TEW0-2|Q8TEW0-4|Q8TEW0-8	7SK - MOCK	-0.0602094	-1.24078	0.241726	1
SLC2A1	P11166	7SK - MOCK	0.120316	1.24074	0.241742	1
GGT1	P19440	7SK - MOCK	0.125546	1.23839	0.242577	1
MLLT4	A8MQ02|J3KN01|P55196|P55196-1|P55196-5	7SK - MOCK	-0.0862146	-1.23792	0.242741	1
HNRNPAB	Q99729-3	7SK - MOCK	0.136476	1.23755	0.242876	1
MINA	Q8IUF8|Q8IUF8-3|Q8IUF8-4	7SK - MOCK	-0.0483085	-1.2351	0.243748	1
GCN1	Q92616	7SK - MOCK	0.0459122	1.23027	0.245478	1
COG4	A0A0A0MS45|J3KNI1|Q9H9E3|Q9H9E3-2	7SK - MOCK	0.060602	1.22949	0.245759	1
PAF1	Q8N7H5	7SK - MOCK	-0.0705857	-1.22741	0.246507	1
NOP2	A0A087WV73|P46087|P46087-2|P46087-4	7SK - MOCK	-0.0618285	-1.22564	0.247145	1
APMAP	Q9HDC9|Q9HDC9-2	7SK - MOCK	-0.0533373	-1.22532	0.247262	1
SRSF10	O75494|O75494-2	7SK - MOCK	-0.142255	-1.22065	0.248953	1
DDRGK1	A0A0A0MRX2|Q96HY6|Q96HY6-2	7SK - MOCK	-0.0789433	-1.21987	0.249235	1
LSS	P48449|P48449-3	7SK - MOCK	-0.0529384	-1.2195	0.249372	1
AGL	P35573|P35573-2|P35573-3	7SK - MOCK	-0.0819547	-1.21708	0.250254	1
ATP5C1	P36542|P36542-2	7SK - MOCK	-0.050438	-1.21684	0.25034	1
MRPS11	P82912|P82912-2	7SK - MOCK	0.0680029	1.21664	0.250412	1
IPO9	Q96P70	7SK - MOCK	0.0766899	1.21282	0.251812	1
GEMIN4	I3L2C7|P57678	7SK - MOCK	0.0868427	1.21271	0.251852	1
DRG1	Q9Y295	7SK - MOCK	-0.101504	-1.2125	0.251927	1
PYGL	P06737|P06737-2	7SK - MOCK	0.0615606	1.20831	0.253469	1
ESYT2	A0A087WXU3|A0FGR8|A0FGR8-2|A0FGR8-5|A0FGR8-6|H7BXI1	7SK - MOCK	0.0756568	1.20756	0.253744	1
AP1M1	K7EJL1|Q9BXS5|Q9BXS5-2	7SK - MOCK	-0.0618535	-1.20592	0.25435	1
TIMM50	Q3ZCQ8|Q3ZCQ8-2	7SK - MOCK	0.0763574	1.20543	0.254533	1
USP5	P45974|P45974-2	7SK - MOCK	-0.0930107	-1.20403	0.255051	1
GYS1	P13807|P13807-2	7SK - MOCK	-0.0553417	-1.20175	0.255894	1
XRCC5	P13010	7SK - MOCK	0.0500728	1.20029	0.256439	1
ERLIN1	O75477	7SK - MOCK	-0.0932686	-1.19619	0.257968	1
DDX42	A0A0A0MSJ0|Q86XP3|Q86XP3-2	7SK - MOCK	0.0645949	1.19372	0.25889	1
ATIC	P31939|P31939-2	7SK - MOCK	-0.0530888	-1.19245	0.259367	1
TMEM106B	C9JZ87|Q9NUM4	7SK - MOCK	0.0870244	1.1922	0.259462	1
RETSAT	Q6NUM9	7SK - MOCK	-0.065064	-1.19019	0.260216	1
H1FX	Q92522	7SK - MOCK	-0.11261	-1.18689	0.261462	1
SCARB1	B7ZKQ9|Q8WTV0-2|Q8WTV0-4	7SK - MOCK	0.106458	1.18485	0.262231	1
GPI	A0A0A0MTS2|P06744|P06744-2	7SK - MOCK	-0.0631522	-1.1841	0.262516	1
DDX5	P17844|P17844-2	7SK - MOCK	0.100201	1.18381	0.262627	1
RPS14	P62263	7SK - MOCK	0.103119	1.18348	0.262753	1
C7orf50	C9JQV0|Q9BRJ6	7SK - MOCK	-0.112677	-1.1796	0.264228	1
EEF1A1|EEF1A1P5	P68104|Q5VTE0	7SK - MOCK	-0.0639579	-1.17812	0.26479	1
KIN	O60870|O60870-2	7SK - MOCK	-0.0719418	-1.17462	0.266129	1
DSP	P15924|P15924-2|P15924-3	7SK - MOCK	0.207514	1.17404	0.26635	1
STX7	O15400|O15400-2	7SK - MOCK	-0.093935	-1.17321	0.266669	1
HIST1H1B	P16401	7SK - MOCK	-0.0890789	-1.17209	0.267099	1
MYH14	Q7Z406|Q7Z406-2|Q7Z406-6	7SK - MOCK	0.0706437	1.16915	0.268229	1
HUWE1	Q7Z6Z7|Q7Z6Z7-2|Q7Z6Z7-3	7SK - MOCK	0.0522831	1.16898	0.268296	1
CPSF6	F8WJN3|Q16630|Q16630-2|Q16630-3	7SK - MOCK	0.0508622	1.16874	0.26839	1
IDE	P14735	7SK - MOCK	0.0783211	1.16836	0.268535	1
TBL2	E9PF19|Q9Y4P3	7SK - MOCK	0.100112	1.16828	0.268565	1
THOC2	A0A0C4DG98|Q8NI27	7SK - MOCK	-0.111107	-1.16745	0.268888	1
AHSG	C9JV77|P02765	7SK - MOCK	-0.0732398	-1.16721	0.268979	1
PDIA3	H7BZJ3|P30101	7SK - MOCK	0.0514886	1.16583	0.269513	1
DNAJC21	Q5F1R6|Q5F1R6-3	7SK - MOCK	-0.054936	-1.16303	0.270599	1
GART	P22102	7SK - MOCK	-0.0474044	-1.16229	0.270885	1
GNPAT	O15228|O15228-2|Q5TBH8	7SK - MOCK	-0.07833	-1.16201	0.270996	1
PCBP1	Q15365	7SK - MOCK	-0.0699293	-1.14952	0.275882	1
FLOT2	E7EMK3|J3QLD9|Q14254	7SK - MOCK	0.0568947	1.14901	0.276082	1
YTHDF2	Q9Y5A9	7SK - MOCK	-0.0616149	-1.14877	0.27618	1
CTCF	P49711|P49711-2	7SK - MOCK	0.0956456	1.14686	0.276933	1
ALDH18A1	P54886|P54886-2	7SK - MOCK	0.0508133	1.14578	0.277361	1
GRHPR	Q9UBQ7	7SK - MOCK	-0.0629238	-1.14367	0.278195	1
GNA11	P29992	7SK - MOCK	-0.0877224	-1.13978	0.279741	1
SRRM1	A9Z1X7|Q8IYB3|Q8IYB3-2	7SK - MOCK	-0.08385	-1.13749	0.280656	1
RPL37A	P61513	7SK - MOCK	-0.0630797	-1.13573	0.28136	1
GDI2	P50395	7SK - MOCK	0.0520948	1.13011	0.283614	1
PFKM	P08237|P08237-2	7SK - MOCK	0.0553426	1.12873	0.284171	1
RPS3	P23396	7SK - MOCK	0.0883216	1.1286	0.284222	1
DENR	O43583	7SK - MOCK	-0.0472397	-1.12818	0.284394	1
RPL29	P47914	7SK - MOCK	-0.198233	-1.12703	0.284857	1
DYNC1H1	Q14204	7SK - MOCK	0.0534665	1.12426	0.285978	1
SMARCA4	A0A0A0MT49|P51532|P51532-2|P51532-3|P51532-4|P51532-5|Q9HBD4	7SK - MOCK	-0.0661947	-1.12208	0.286863	1
PLIN3	O60664|O60664-3|O60664-4	7SK - MOCK	-0.118915	-1.12093	0.287329	1
SNX4	O95219|O95219-2	7SK - MOCK	0.0698073	1.11939	0.287955	1
PMPCB	O75439	7SK - MOCK	-0.0658424	-1.11659	0.289098	1
SUPV3L1	Q8IYB8	7SK - MOCK	0.0748567	1.11573	0.28945	1
STX18	D6RF48|Q9P2W9	7SK - MOCK	-0.069542	-1.11448	0.289963	1
PRMT5	O14744|O14744-2|O14744-3|O14744-4|O14744-5	7SK - MOCK	0.0609062	1.11215	0.290918	1
ACTR2	P61160	7SK - MOCK	-0.0837227	-1.10627	0.293341	1
ACP2	P11117	7SK - MOCK	0.158237	1.10571	0.293573	1
ACTN1	P12814|P12814-2|P12814-3|P12814-4	7SK - MOCK	0.0578798	1.10568	0.293585	1
SEPT7	E7EPK1|E7ES33|Q16181|Q16181-2	7SK - MOCK	-0.109964	-1.10478	0.293955	1
RSRC1	H7C5Q0|Q96IZ7|Q96IZ7-2	7SK - MOCK	0.117634	1.10131	0.295396	1
HECTD1	A0A087X2H1|Q9ULT8	7SK - MOCK	0.0569619	1.1006	0.29569	1
COPA	P53621|P53621-2	7SK - MOCK	0.0446072	1.09689	0.297235	1
AIP	E9PMH2|O00170	7SK - MOCK	-0.0522344	-1.09586	0.297668	1
NSUN2	Q08J23	7SK - MOCK	0.0464053	1.09553	0.297807	1
DPYSL2	Q16555|Q16555-2	7SK - MOCK	0.0435252	1.0947	0.298154	1
HNRNPH3	P31942|P31942-2	7SK - MOCK	0.148169	1.09377	0.29854	1
CD46	P15529-16|P15529-2|P15529-3|P15529-4|P15529-5|P15529-6|P15529-7	7SK - MOCK	-0.0795549	-1.09277	0.29896	1
LSM14A	A0A140TA76|Q8ND56|Q8ND56-2|Q8ND56-3	7SK - MOCK	-0.0780569	-1.09121	0.299614	1
PARP1	P09874|Q5VX85	7SK - MOCK	0.0447865	1.09018	0.300049	1
OAT	P04181	7SK - MOCK	-0.0445813	-1.08901	0.300543	1
TACC1	O75410|O75410-2|O75410-7	7SK - MOCK	-0.0520635	-1.08581	0.30189	1
PA2G4	Q9UQ80|Q9UQ80-2	7SK - MOCK	-0.0490329	-1.08574	0.301922	1
DDX21	Q9NR30	7SK - MOCK	-0.0506739	-1.08563	0.301965	1
ILF3	Q12906-4|Q12906-6|Q12906-7	7SK - MOCK	0.0585207	1.08469	0.302363	1
CCT6A	P40227|P40227-2	7SK - MOCK	-0.0503503	-1.08271	0.303203	1
VDAC2	A0A0A0MR02|P45880|P45880-1|P45880-2	7SK - MOCK	-0.0554329	-1.08264	0.303232	1
PRPF31	E7EVX8|Q8WWY3	7SK - MOCK	-0.0604614	-1.079	0.30478	1
AKAP8L	Q9ULX6|Q9ULX6-2	7SK - MOCK	0.0927777	1.07872	0.304897	1
TGM2	P21980	7SK - MOCK	-0.0379359	-1.07744	0.305444	1
U2AF1L5|U2AF1	P0DN76|Q01081	7SK - MOCK	-0.0650158	-1.07581	0.306141	1
PRPF40A	O75400|O75400-2|O75400-3	7SK - MOCK	-0.0702298	-1.07571	0.306181	1
SMTN	A0A087WVP4|P53814|P53814-5|P53814-6	7SK - MOCK	0.0469662	1.0753	0.306357	1
AFG3L2	Q9Y4W6	7SK - MOCK	0.047651	1.07515	0.306422	1
MYBBP1A	Q9BQG0|Q9BQG0-2	7SK - MOCK	-0.0454427	-1.07481	0.306564	1
PPFIA1	Q13136|Q13136-2	7SK - MOCK	0.0683251	1.07399	0.306917	1
PRKDC	P78527	7SK - MOCK	0.0622092	1.07165	0.30792	1
ROCK2	O75116	7SK - MOCK	-0.0588241	-1.06943	0.308871	1
FMR1	Q06787|Q06787-3|Q06787-5|Q06787-8|Q06787-9	7SK - MOCK	-0.0523983	-1.0681	0.309443	1
PELO	Q9BRX2	7SK - MOCK	-0.0456644	-1.06751	0.3097	1
CKAP2	Q8WWK9|Q8WWK9-5|Q8WWK9-6	7SK - MOCK	-0.0810494	-1.06712	0.309867	1
ARGLU1	Q9NWB6	7SK - MOCK	-0.121069	-1.06658	0.3101	1
RAC1	P63000|P63000-2	7SK - MOCK	-0.0668113	-1.0661	0.310309	1
TRMT6	Q9UJA5|Q9UJA5-2|Q9UJA5-3	7SK - MOCK	-0.0409054	-1.06324	0.311545	1
DDX18	Q9NVP1	7SK - MOCK	-0.0607872	-1.06053	0.312718	1
GPT2	Q8TD30	7SK - MOCK	-0.053268	-1.05958	0.313131	1
PRPF19	Q9UMS4	7SK - MOCK	-0.0473181	-1.05912	0.313329	1
CACYBP	Q9HB71	7SK - MOCK	0.0596529	1.05842	0.313634	1
FGFR4	P22455|P22455-3	7SK - MOCK	0.0779395	1.0544	0.315387	1
MON2	Q7Z3U7|Q7Z3U7-2|Q7Z3U7-3|Q7Z3U7-5|Q7Z3U7-6	7SK - MOCK	0.0593781	1.05312	0.315948	1
DKC1	O60832	7SK - MOCK	-0.0509476	-1.05266	0.316146	1
USO1	O60763|O60763-2	7SK - MOCK	0.0459056	1.05231	0.316302	1
POLD1	M0QZR8|M0R2B7|P28340	7SK - MOCK	-0.0640134	-1.05104	0.316858	1
DDX56	G3V0G3|Q9NY93|Q9NY93-2	7SK - MOCK	0.0539377	1.0502	0.317225	1
BAG4	O95429|O95429-2	7SK - MOCK	0.0725174	1.0499	0.317358	1
RPS5	M0QZN2|M0R0F0|M0R0R2|P46782	7SK - MOCK	-0.06075	-1.04922	0.317655	1
SKIV2L	Q15477	7SK - MOCK	-0.0497851	-1.04901	0.317749	1
EIF2S2	P20042	7SK - MOCK	-0.0445558	-1.04872	0.317872	1
ETFB	P38117	7SK - MOCK	-0.0510735	-1.04791	0.31823	1
FKBP3	Q00688	7SK - MOCK	-0.0540567	-1.04726	0.318515	1
NEMF	G3V5V3|O60524|O60524-3|O60524-4|O60524-5	7SK - MOCK	-0.0445383	-1.04488	0.319564	1
TRIP12	Q14669|Q14669-2|Q14669-3|Q14669-4	7SK - MOCK	0.0728672	1.04109	0.32124	1
U2AF2	P26368|P26368-2	7SK - MOCK	0.0718118	1.03966	0.321876	1
GTPBP4	Q9BZE4	7SK - MOCK	0.0559346	1.03943	0.321978	1
IDH1	O75874	7SK - MOCK	0.0553909	1.03942	0.32198	1
EIF2S3	P41091	7SK - MOCK	0.0494929	1.03933	0.322019	1
NMD3	C9JA08|Q96D46	7SK - MOCK	0.0852856	1.03627	0.323382	1
GLS	O94925-3	7SK - MOCK	-0.0937842	-1.03531	0.323809	1
NCCRP1	Q6ZVX7	7SK - MOCK	0.147636	1.03343	0.324648	1
NPM1	P06748	7SK - MOCK	-0.0542597	-1.0318	0.325375	1
HNRNPLL|HNRPLL	B7WPG3|C9IYN3|D6W592|Q8WVV9|Q8WVV9-4|Q8WVV9-5	7SK - MOCK	0.0673977	1.03035	0.326025	1
MRPL48	F5H702|Q96GC5|Q96GC5-3	7SK - MOCK	0.0775496	1.03007	0.326147	1
TCAF1	Q9Y4C2|Q9Y4C2-2	7SK - MOCK	0.070271	1.03005	0.326155	1
TMEM30A	Q9NV96	7SK - MOCK	0.0843483	1.02966	0.326333	1
CCT3	P49368	7SK - MOCK	-0.0424536	-1.02892	0.326665	1
DHX37	Q8IY37	7SK - MOCK	0.0647018	1.02736	0.327364	1
RPS6	P62753	7SK - MOCK	-0.0444887	-1.02712	0.327472	1
SRSF7	A0A0B4J1Z1|C9JAB2|Q16629|Q16629-2|Q16629-3|Q16629-4	7SK - MOCK	0.0664508	1.02701	0.327522	1
RBM6	E9PGM9|F8WCA5|P78332	7SK - MOCK	0.0827436	1.02434	0.328725	1
FASN	A0A0U1RQF0|P49327	7SK - MOCK	0.0379368	1.02215	0.329709	1
EIF2AK2	P19525|P19525-2	7SK - MOCK	0.0735316	1.02192	0.329814	1
CLASP2	A0A0U1RQI6|E3W994|E7ERI8|E7EW49|J3KR49|O75122|O75122-3	7SK - MOCK	-0.0735665	-1.02164	0.329942	1
RP2	O75695	7SK - MOCK	-0.039606	-1.02163	0.329945	1
PITPNB	A0A0A0MSW4|P48739|P48739-2|P48739-3	7SK - MOCK	-0.043259	-1.02051	0.330454	1
CIRBP	D6W5Y5|K7EMY9|K7EPM4|K7EQR7|Q14011|Q14011-2	7SK - MOCK	0.0801594	1.01952	0.330899	1
RANBP1	C9JXG8|F6WQW2|P43487|P43487-2	7SK - MOCK	-0.0464272	-1.019	0.331135	1
SEPT9	Q9UHD8|Q9UHD8-2|Q9UHD8-5|Q9UHD8-7	7SK - MOCK	-0.0429861	-1.01731	0.331901	1
ANP32A	H0YN26|P39687	7SK - MOCK	-0.146448	-1.01726	0.331924	1
PHGDH	O43175	7SK - MOCK	-0.0463783	-1.01657	0.332236	1
MRPL38	Q96DV4	7SK - MOCK	-0.0521408	-1.00754	0.336357	1
SEC23A	F5H365|Q15436	7SK - MOCK	-0.0370716	-1.00633	0.33691	1
HSDL2	Q6YN16|Q6YN16-2	7SK - MOCK	-0.0845481	-1.00491	0.337565	1
RAB35	F5H157|Q15286	7SK - MOCK	-0.0480974	-0.996378	0.341501	1
DNAJC2	Q99543	7SK - MOCK	-0.0449996	-0.996089	0.341635	1
FN1	P02751|P02751-11|P02751-15|P02751-17|P02751-3|P02751-5|P02751-7	7SK - MOCK	0.0555143	0.990071	0.344433	1
HEATR3	Q7Z4Q2|Q7Z4Q2-2	7SK - MOCK	0.0576997	0.987053	0.345843	1
ACAT1	H0YEL7|P24752	7SK - MOCK	-0.0805482	-0.985697	0.346477	1
ABCD3	P28288	7SK - MOCK	-0.0404458	-0.985245	0.346689	1
FGG	C9JC84|C9JEU5|C9JU00|P02679|P02679-2	7SK - MOCK	0.0559716	0.981634	0.348384	1
NASP	P49321|P49321-3	7SK - MOCK	0.0434302	0.981161	0.348606	1
PPP1CA	E9PMD7|P62136	7SK - MOCK	0.0705813	0.98089	0.348734	1
DSG2	Q14126	7SK - MOCK	-0.0520942	-0.977146	0.350499	1
DIP2B	Q9P265	7SK - MOCK	-0.0586827	-0.976784	0.35067	1
HACD3	H3BPZ1|H3BS72|Q9P035	7SK - MOCK	0.063028	0.976213	0.35094	1
DHX29	Q7Z478	7SK - MOCK	-0.0385209	-0.973829	0.352068	1
CENPV	Q7Z7K6-3	7SK - MOCK	-0.054423	-0.971326	0.353256	1
PDIA4	P13667	7SK - MOCK	-0.0573056	-0.968194	0.354746	1
LARP4B	Q92615	7SK - MOCK	-0.0440338	-0.96799	0.354843	1
HS2ST1	Q7LGA3	7SK - MOCK	0.0521943	0.966924	0.355352	1
NCLN	Q969V3|Q969V3-2	7SK - MOCK	-0.0493912	-0.966234	0.355681	1
BSG	P35613|P35613-2	7SK - MOCK	0.181375	0.963911	0.356791	1
HP	P00738	7SK - MOCK	0.0634423	0.962271	0.357576	1
SQLE	Q14534	7SK - MOCK	-0.075033	-0.960144	0.358597	1
TCOF1	Q13428|Q13428-3|Q13428-4|Q13428-7	7SK - MOCK	-0.108806	-0.95824	0.359512	1
ARF5	C9J1Z8|P84085	7SK - MOCK	0.0967275	0.958095	0.359582	1
DDX46	A0A0C4DG89|Q7L014	7SK - MOCK	-0.14044	-0.955736	0.360718	1
KIF2A	O00139|O00139-1|O00139-4|O00139-5	7SK - MOCK	-0.0770725	-0.95529	0.360933	1
SRPK2	P78362|P78362-2	7SK - MOCK	-0.0569819	-0.954647	0.361243	1
FLII	Q13045|Q13045-3	7SK - MOCK	0.0406223	0.953898	0.361605	1
RCC2	Q9P258	7SK - MOCK	0.0580043	0.953815	0.361645	1
HSD17B10	Q5H928|Q99714|Q99714-2	7SK - MOCK	-0.082571	-0.953569	0.361764	1
NCL	P19338	7SK - MOCK	0.122211	0.953304	0.361892	1
CSE1L	P55060|P55060-3|P55060-4	7SK - MOCK	0.0368154	0.951887	0.362578	1
RECQL	P46063	7SK - MOCK	0.0400975	0.95176	0.362639	1
UBE2N|UBE2NL	P61088|Q5JXB2	7SK - MOCK	-0.0650035	-0.950833	0.363088	1
SUGT1	Q9Y2Z0|Q9Y2Z0-2	7SK - MOCK	0.0580231	0.950812	0.363098	1
ITIH2	P19823|Q5T985	7SK - MOCK	-0.0400555	-0.950473	0.363263	1
NOP58	Q9Y2X3	7SK - MOCK	0.0585848	0.95006	0.363463	1
PNMA3	Q9UL41|Q9UL41-2	7SK - MOCK	0.0569829	0.948304	0.364315	1
UFL1	O94874	7SK - MOCK	0.0384541	0.944617	0.366109	1
FANCI	F8W7R3|H3BP78|Q9NVI1|Q9NVI1-1|Q9NVI1-2	7SK - MOCK	-0.0469729	-0.944265	0.366281	1
EFTUD2	Q15029|Q15029-2|Q15029-3	7SK - MOCK	0.0461087	0.943	0.366898	1
NHP2	Q9NX24	7SK - MOCK	-0.0583162	-0.939952	0.368388	1
ATXN2	H0YH87|Q99700|Q99700-2|Q99700-4|V9GY86	7SK - MOCK	-0.0520355	-0.939708	0.368507	1
RPS17	A0A075B716|H0YN88|P08708	7SK - MOCK	-0.0677974	-0.938445	0.369126	1
DDX1	Q92499	7SK - MOCK	0.048685	0.938133	0.369279	1
DDX19A	I3L0H8|Q9NUU7	7SK - MOCK	-0.0424476	-0.93742	0.369629	1
KIF21A	Q7Z4S6|Q7Z4S6-2|Q7Z4S6-4|Q7Z4S6-5|Q7Z4S6-6	7SK - MOCK	-0.0482033	-0.935964	0.370344	1
SYNCRIP	O60506|O60506-2|O60506-4	7SK - MOCK	0.135484	0.934474	0.371077	1
GSPT1	P15170-2|P15170-3	7SK - MOCK	-0.0359789	-0.933558	0.371528	1
GATB	D6REA0|O75879	7SK - MOCK	-0.047185	-0.93249	0.372054	1
MMTAG2	Q9BU76|Q9BU76-4	7SK - MOCK	-0.0778921	-0.930937	0.37282	1
VCP	P55072	7SK - MOCK	0.0367021	0.92989	0.373338	1
CPD	O75976	7SK - MOCK	0.104104	0.929856	0.373355	1
SEC62	Q99442	7SK - MOCK	-0.13438	-0.927701	0.374421	1
CCT2	P78371|P78371-2	7SK - MOCK	-0.0454072	-0.926169	0.37518	1
VIM	B0YJC4|P08670	7SK - MOCK	-0.0745028	-0.9225	0.377003	1
CCT4	P50991	7SK - MOCK	-0.0437419	-0.922013	0.377246	1
P2RX4	F6SFZ6|Q99571|Q99571-2|Q99571-3	7SK - MOCK	0.0733309	0.916776	0.37986	1
CD7	J3QLM0|P09564	7SK - MOCK	-0.080956	-0.916055	0.380221	1
ZDHHC20	B4DRN8|Q5W0Z9|Q5W0Z9-2|Q5W0Z9-3|Q5W0Z9-4	7SK - MOCK	-0.0441492	-0.915227	0.380636	1
CXADR	P78310|P78310-2|P78310-6|P78310-7	7SK - MOCK	0.0577007	0.914384	0.381058	1
SLC3A2	F5GZS6|F5H867|P08195	7SK - MOCK	0.109759	0.913785	0.381359	1
SUCLA2	Q9P2R7|Q9P2R7-2	7SK - MOCK	-0.0397268	-0.911517	0.382497	1
NDC1	Q9BTX1|Q9BTX1-2|Q9BTX1-5|Q9BTX1-6	7SK - MOCK	0.0480857	0.911491	0.382511	1
CLPTM1	O96005	7SK - MOCK	-0.112992	-0.911439	0.382537	1
SGPL1	O95470	7SK - MOCK	0.0539855	0.911222	0.382646	1
KNSTRN	Q9Y448|Q9Y448-2|V9GY01	7SK - MOCK	-0.0526501	-0.911127	0.382694	1
TRMT10C	Q7L0Y3	7SK - MOCK	0.0590469	0.910944	0.382786	1
SRP14	P37108	7SK - MOCK	-0.0528516	-0.908792	0.38387	1
RPL17	J3KRX5|P18621	7SK - MOCK	-0.0428881	-0.908393	0.384071	1
TARS	P26639|P26639-2	7SK - MOCK	0.0429496	0.907145	0.384701	1
RALA	P11233	7SK - MOCK	-0.0507221	-0.905026	0.385771	1
NCBP1	Q09161	7SK - MOCK	-0.0538316	-0.904219	0.386179	1
PHB2	F5GY37|J3KPX7|Q99623	7SK - MOCK	-0.0737783	-0.904116	0.386232	1
GLG1	Q92896|Q92896-2|Q92896-3	7SK - MOCK	0.0557703	0.903525	0.386531	1
PHF3	B3KP41|D6R9X2|E9PE34|Q92576|Q92576-2	7SK - MOCK	0.058298	0.902734	0.386932	1
RBM25	P49756	7SK - MOCK	-0.0874505	-0.90056	0.388035	1
MACF1	H3BPE1|H3BQK9|Q9UPN3	7SK - MOCK	-0.0366129	-0.898518	0.389073	1
MTDH	Q86UE4	7SK - MOCK	-0.0395323	-0.897097	0.389797	1
ECH1	Q13011	7SK - MOCK	-0.0927537	-0.897053	0.389819	1
HNRNPDL	O14979|O14979-2|O14979-3	7SK - MOCK	0.0721397	0.896744	0.389977	1
RAB21	Q9UL25	7SK - MOCK	0.0483893	0.896462	0.39012	1
RAB7A	P51149	7SK - MOCK	0.0359512	0.893876	0.39144	1
AHSA1	O95433	7SK - MOCK	-0.0426132	-0.890979	0.392923	1
STOM	P27105	7SK - MOCK	-0.0520437	-0.889466	0.393699	1
PPP2R1B	P30154|P30154-2|P30154-3|P30154-4	7SK - MOCK	0.0850565	0.887238	0.394843	1
MANF	A8K878|P55145	7SK - MOCK	0.038282	0.886007	0.395476	1
LIPC	E7EUJ1|E7EUK6|P11150	7SK - MOCK	0.0534925	0.885726	0.395621	1
ATAD3A	Q9NVI7|Q9NVI7-2	7SK - MOCK	-0.0350956	-0.884329	0.396341	1
PSMD11	O00231|O00231-2	7SK - MOCK	-0.0574449	-0.884205	0.396404	1
ORM1	P02763	7SK - MOCK	0.113723	0.881263	0.397923	1
ARPC4-TTLL3|ARPC4	F8WCF6|P59998|P59998-3	7SK - MOCK	0.0408399	0.881164	0.397974	1
SRP54	P61011|P61011-2	7SK - MOCK	-0.0379006	-0.880267	0.398438	1
GANAB	Q14697|Q14697-2	7SK - MOCK	-0.0309164	-0.879539	0.398815	1
CCNL1	Q9UK58|Q9UK58-6	7SK - MOCK	-0.130958	-0.87752	0.399861	1
STAT1	J3KPM9|P42224|P42224-2	7SK - MOCK	0.0554312	0.877344	0.399952	1
GSTO1	P78417|P78417-2|P78417-3|Q5TA01|Q5TA02	7SK - MOCK	-0.0607406	-0.877114	0.400072	1
EIF3D	O15371|O15371-2	7SK - MOCK	0.0845101	0.876944	0.40016	1
NOB1	Q9ULX3	7SK - MOCK	-0.0617163	-0.875866	0.40072	1
MKRN2	C9J494|Q9H000|Q9H000-2	7SK - MOCK	0.044792	0.875356	0.400984	1
ABCB1	P08183|P08183-2	7SK - MOCK	-0.0498108	-0.874263	0.401553	1
SSRP1	Q08945	7SK - MOCK	0.117626	0.874034	0.401672	1
RPL31	B7Z4C8|B7Z4E3|C9JU56|H7C2W9|P62899|P62899-2|P62899-3	7SK - MOCK	-0.0865181	-0.873472	0.401964	1
GALK1	P51570|P51570-2	7SK - MOCK	-0.048783	-0.873308	0.40205	1
MCM7	P33993|P33993-3	7SK - MOCK	0.0451465	0.872353	0.402547	1
AHCYL1	O43865	7SK - MOCK	0.0324633	0.87148	0.403002	1
TXNL1	K7ER96|O43396	7SK - MOCK	-0.0352629	-0.87129	0.403101	1
HADHB	P55084	7SK - MOCK	0.0367786	0.868427	0.404596	1
RUVBL1	Q9Y265	7SK - MOCK	-0.0356353	-0.866821	0.405436	1
PUS7	Q96PZ0	7SK - MOCK	0.0526339	0.865318	0.406224	1
DHX36	Q9H2U1|Q9H2U1-2|Q9H2U1-3	7SK - MOCK	0.0476025	0.863002	0.407439	1
RRBP1	A0A0A0MRV0|F8W7S5|Q9P2E9	7SK - MOCK	-0.0924979	-0.86207	0.407929	1
ERO1A	Q96HE7	7SK - MOCK	-0.0656031	-0.861892	0.408023	1
ARMCX3	Q9UH62	7SK - MOCK	0.0664858	0.861149	0.408414	1
TMX2	Q9Y320|Q9Y320-2	7SK - MOCK	-0.0357866	-0.857622	0.410273	1
RBMX	P38159|P38159-2	7SK - MOCK	0.0524481	0.850084	0.414265	1
APLP2	Q06481|Q06481-2|Q06481-3|Q06481-4|Q06481-5|Q06481-6	7SK - MOCK	-0.068425	-0.849578	0.414534	1
SQSTM1	Q13501	7SK - MOCK	0.0609722	0.849363	0.414648	1
SRSF3	P84103|P84103-2	7SK - MOCK	0.0579166	0.848757	0.41497	1
PHAX	Q9H814	7SK - MOCK	-0.0635918	-0.847217	0.41579	1
GOT2	P00505	7SK - MOCK	-0.0456897	-0.846657	0.416088	1
PBXIP1	Q96AQ6|Q96AQ6-2|Q96AQ6-3	7SK - MOCK	-0.0409526	-0.846015	0.416431	1
EIF4A3	P38919	7SK - MOCK	0.0397809	0.84597	0.416455	1
TRIM25	Q14258	7SK - MOCK	-0.0455392	-0.843509	0.417768	1
RPS24	A0A087WUS0|E7ETK0|P62847|P62847-2|P62847-3|P62847-4	7SK - MOCK	-0.0634372	-0.842552	0.41828	1
PAPOLA	G3XAH6|P51003	7SK - MOCK	0.0473579	0.841884	0.418638	1
HN1L	A6NGP5|H3BU16|Q9H910|Q9H910-2|Q9H910-3	7SK - MOCK	-0.0536225	-0.840965	0.41913	1
RPL15	P61313	7SK - MOCK	-0.0508909	-0.838047	0.420694	1
PSMD2	Q13200	7SK - MOCK	-0.0497505	-0.835464	0.422082	1
RAB1A	P62820	7SK - MOCK	-0.0740778	-0.834571	0.422563	1
SMPDL3B	F8VWW8|Q92485	7SK - MOCK	-0.0475377	-0.834533	0.422584	1
TMEM2	Q9UHN6	7SK - MOCK	0.049983	0.834492	0.422606	1
PTCD3	Q96EY7	7SK - MOCK	0.114692	0.834386	0.422663	1
GOLIM4	O00461	7SK - MOCK	-0.0494095	-0.833402	0.423193	1
NUP210	Q8TEM1	7SK - MOCK	0.0483659	0.833085	0.423364	1
SMCHD1	A6NHR9|A6NHR9-2|A6NHR9-3|J3KTL8	7SK - MOCK	-0.0421694	-0.832229	0.423826	1
ZC3H7A	Q8IWR0	7SK - MOCK	0.0899492	0.83072	0.42464	1
YTHDC1	J3QR07	7SK - MOCK	-0.0442543	-0.829097	0.425518	1
GPC3	P51654|P51654-2|P51654-3	7SK - MOCK	-0.0508139	-0.827338	0.426471	1
WDR1	O75083	7SK - MOCK	-0.0390923	-0.824349	0.428092	1
SNRNP40	Q96DI7|Q96DI7-2	7SK - MOCK	-0.0707596	-0.822149	0.429288	1
RPL18A	M0R117|Q02543	7SK - MOCK	-0.0601103	-0.818917	0.43105	1
ALDH3A2	J3QRD1|P51648|P51648-2	7SK - MOCK	-0.0361498	-0.817984	0.431559	1
GPATCH4	Q5T3I0|Q5T3I0-3	7SK - MOCK	-0.054403	-0.817618	0.431759	1
NDUFS1	B4DJ81|P28331|P28331-2|P28331-3|P28331-4|P28331-5	7SK - MOCK	-0.0395231	-0.816852	0.432178	1
ATP1B1	P05026|P05026-2	7SK - MOCK	0.0676343	0.816227	0.432519	1
P4HB	P07237	7SK - MOCK	-0.0413907	-0.815786	0.432761	1
FAM98A	Q8NCA5|Q8NCA5-2	7SK - MOCK	0.0684923	0.81576	0.432775	1
CUL1	A0A0C4DGX4|Q13616	7SK - MOCK	0.0402598	0.815608	0.432858	1
RPAP3	Q9H6T3|Q9H6T3-2	7SK - MOCK	0.0435537	0.814798	0.433302	1
GFM1	Q96RP9|Q96RP9-2	7SK - MOCK	-0.0386505	-0.813225	0.434163	1
HARS	P12081|P12081-4	7SK - MOCK	0.0342045	0.812741	0.434429	1
RBM14	Q96PK6	7SK - MOCK	0.0459368	0.81081	0.435489	1
FDPS	P14324|P14324-2	7SK - MOCK	-0.0379358	-0.80999	0.43594	1
POLR2B	C9J2Y9|C9J4M6|P30876	7SK - MOCK	-0.0485591	-0.809372	0.43628	1
MTUS1	Q9ULD2-2	7SK - MOCK	-0.0444503	-0.808305	0.436867	1
YBX3	P16989|P16989-2|P16989-3	7SK - MOCK	0.123571	0.807357	0.437389	1
SEC23IP	Q9Y6Y8	7SK - MOCK	-0.0466638	-0.805975	0.438151	1
VCL	P18206|P18206-2	7SK - MOCK	-0.0555467	-0.805824	0.438235	1
ANXA11	P50995|P50995-2	7SK - MOCK	0.0717485	0.805479	0.438425	1
DIS3	G3V1J5|Q9Y2L1|Q9Y2L1-2	7SK - MOCK	0.0483504	0.80463	0.438894	1
BCAM	P50895	7SK - MOCK	0.106402	0.801759	0.440481	1
COPB2	P35606|P35606-2	7SK - MOCK	0.030223	0.801491	0.44063	1
TRA2A	Q13595|Q13595-3|Q13595-4	7SK - MOCK	-0.0988469	-0.800091	0.441405	1
DHX30	Q7L2E3-2	7SK - MOCK	0.051006	0.799159	0.441922	1
FH	P07954|P07954-2	7SK - MOCK	-0.0665983	-0.798668	0.442195	1
RPL22	K7ERI7|P35268	7SK - MOCK	-0.0488092	-0.798644	0.442208	1
MAP4K4	A0A0D9SEY1|E7ENQ1|G3XAA2|G5E948|H7C360|O95819|O95819-2|O95819-3|O95819-4|O95819-5	7SK - MOCK	-0.0309135	-0.797717	0.442722	1
PSMC1	P62191|P62191-2	7SK - MOCK	0.0320949	0.797364	0.442919	1
LONP1	K7EKE6|P36776|P36776-2|P36776-3	7SK - MOCK	0.0350764	0.796779	0.443244	1
RPN1	P04843	7SK - MOCK	0.0296654	0.796283	0.44352	1
MRPL3	E7ETU7|H0Y9G6|P09001	7SK - MOCK	0.0911683	0.795329	0.44405	1
HNRNPUL1	A0A0A0MRA5|B7Z4B8|Q9BUJ2|Q9BUJ2-2|Q9BUJ2-4	7SK - MOCK	0.0320608	0.795131	0.444161	1
CTPS2	Q9NRF8	7SK - MOCK	-0.0460942	-0.79389	0.444852	1
DLG1	A0A0C4DFT3|Q12959|Q12959-2|Q12959-3|Q12959-4|Q12959-5|Q12959-6|Q12959-7|Q12959-8|Q12959-9	7SK - MOCK	-0.0420329	-0.792262	0.44576	1
PKM	P14618|P14618-2	7SK - MOCK	0.0308431	0.791881	0.445972	1
DPP4	P27487	7SK - MOCK	0.0757518	0.791307	0.446292	1
NGLY1	A0A0C4DFP4|Q96IV0|Q96IV0-2|Q96IV0-3|Q96IV0-5	7SK - MOCK	-0.0578134	-0.79039	0.446805	1
LYAR	Q9NX58	7SK - MOCK	-0.0423914	-0.790282	0.446865	1
CNNM3	Q8NE01|Q8NE01-2|Q8NE01-3	7SK - MOCK	-0.0759283	-0.7892	0.44747	1
CASK	O14936|O14936-2|O14936-3|O14936-4|O14936-6	7SK - MOCK	-0.0282103	-0.7889	0.447638	1
CAND1	Q86VP6|Q86VP6-2	7SK - MOCK	-0.0315707	-0.78807	0.448103	1
ALDH4A1	P30038|P30038-3	7SK - MOCK	-0.0819191	-0.786542	0.448959	1
TNPO1	Q92973|Q92973-2	7SK - MOCK	0.0448755	0.785722	0.449419	1
SLC39A14	Q15043|Q15043-2|Q15043-3	7SK - MOCK	-0.0535573	-0.784438	0.450139	1
SART1	O43290	7SK - MOCK	-0.033196	-0.784217	0.450263	1
MYO1B	E9PDF6|O43795|O43795-2	7SK - MOCK	0.0352438	0.783664	0.450574	1
DDX17	H3BLZ8	7SK - MOCK	0.0506412	0.783599	0.450611	1
LARS2	E9PHM2|Q15031	7SK - MOCK	-0.0369629	-0.783456	0.45069	1
SDC1	P18827	7SK - MOCK	-0.250624	-0.783028	0.450931	1
SNRPD1	J3QLI9|P62314	7SK - MOCK	0.0506149	0.780201	0.452522	1
NCKAP1	Q9Y2A7|Q9Y2A7-2	7SK - MOCK	-0.0302056	-0.778334	0.453575	1
SCD	O00767	7SK - MOCK	-0.0383769	-0.77805	0.453735	1
DYNC1LI1	E9PHI6|Q9Y6G9	7SK - MOCK	0.0315931	0.777732	0.453915	1
UBAP2	Q5T6F2	7SK - MOCK	-0.0430758	-0.775758	0.45503	1
RIOK2	Q9BVS4	7SK - MOCK	-0.0647984	-0.775667	0.455082	1
SRI	C9J0K6|P30626|P30626-2|P30626-3	7SK - MOCK	-0.0295372	-0.774841	0.455549	1
GRSF1	F5H5I6|Q12849	7SK - MOCK	0.0661064	0.774572	0.455701	1
CPNE1	B0QZ18|F2Z2V0|Q99829	7SK - MOCK	-0.0315037	-0.774236	0.455892	1
RPL24	P83731	7SK - MOCK	0.0537813	0.773968	0.456043	1
FLVCR1	Q9Y5Y0	7SK - MOCK	0.056855	0.770496	0.458012	1
FARSA	K7ER00|K7ER16|Q9Y285	7SK - MOCK	0.0417684	0.769398	0.458636	1
ALDH9A1	P49189	7SK - MOCK	-0.0433448	-0.767601	0.459658	1
HSPA8	P11142	7SK - MOCK	-0.043599	-0.767418	0.459762	1
PC	P11498	7SK - MOCK	0.0293225	0.764713	0.461303	1
TPM3	A0A087WWU8|P06753-2|P06753-5	7SK - MOCK	-0.0308929	-0.762521	0.462556	1
ESF1	Q9H501	7SK - MOCK	0.0556708	0.76197	0.46287	1
RPL7	P18124	7SK - MOCK	0.0529752	0.761689	0.463031	1
GCLM	P48507	7SK - MOCK	0.0416525	0.760128	0.463924	1
H2AFV|H2AFZ	C9J0D1|P0C0S5|Q71UI9|Q71UI9-2	7SK - MOCK	-0.0810485	-0.759929	0.464038	1
FBL	M0QXL5|M0R299|P22087	7SK - MOCK	-0.0297226	-0.759759	0.464136	1
EIF3E	P60228	7SK - MOCK	0.0306253	0.759663	0.464191	1
OGDH	A0A0D9SFS3|Q02218	7SK - MOCK	0.0452156	0.758018	0.465133	1
FUBP3	Q96I24	7SK - MOCK	0.0946814	0.754978	0.466879	1
TMED9	Q9BVK6	7SK - MOCK	-0.0534587	-0.754838	0.466959	1
UBA1	P22314|P22314-2	7SK - MOCK	0.0328705	0.753094	0.467963	1
CYP51A1	A0A0C4DFL7|Q16850|Q16850-2	7SK - MOCK	0.0332774	0.752858	0.468099	1
CASC4	Q6P4E1|Q6P4E1-2|Q6P4E1-4|Q6P4E1-5	7SK - MOCK	0.0579137	0.75233	0.468403	1
SCAMP3	O14828	7SK - MOCK	-0.066134	-0.751899	0.468651	1
MCM3	P25205|P25205-2	7SK - MOCK	0.0278976	0.751687	0.468773	1
ASAH1	E7EMM4|Q13510|Q13510-2|Q13510-3	7SK - MOCK	0.0434474	0.751138	0.46909	1
CLGN	O14967	7SK - MOCK	0.0546534	0.747872	0.470975	1
TOMM40	O96008|O96008-2	7SK - MOCK	-0.0508166	-0.746878	0.47155	1
BCLAF1	E9PK91|Q9NYF8|Q9NYF8-2|Q9NYF8-3	7SK - MOCK	-0.0818518	-0.744827	0.472738	1
LUC7L2	Q9Y383	7SK - MOCK	-0.0874145	-0.743806	0.47333	1
PPP2R1A	P30153	7SK - MOCK	-0.0440334	-0.743383	0.473575	1
RPS19	P39019	7SK - MOCK	-0.0541923	-0.74024	0.4754	1
SSBP1	A0A0G2JLD8|E7EUY5|Q04837	7SK - MOCK	-0.059694	-0.739638	0.475751	1
TMED10	P49755	7SK - MOCK	-0.027454	-0.739327	0.475931	1
CDC73	Q6P1J9	7SK - MOCK	0.0395805	0.734947	0.478485	1
DARS	P14868	7SK - MOCK	0.0379834	0.734711	0.478622	1
TSFM	P43897	7SK - MOCK	-0.0308546	-0.734564	0.478708	1
AURKA	A3KFJ0|O14965|Q5QPD4	7SK - MOCK	-0.0530363	-0.731907	0.480262	1
A2M	P01023	7SK - MOCK	0.0315431	0.731151	0.480704	1
MARCKSL1	P49006	7SK - MOCK	-0.0874651	-0.729849	0.481467	1
SLC12A7	A0A0G2JNW7|A0A0U1RR18|Q9Y666	7SK - MOCK	0.0464157	0.728879	0.482036	1
NAA15	A0A0B4J1W3|Q9BXJ9	7SK - MOCK	0.0297221	0.726211	0.483603	1
AKAP1	Q92667	7SK - MOCK	0.0310239	0.724695	0.484494	1
MCM5	P33992	7SK - MOCK	-0.0338754	-0.724459	0.484633	1
SEPT11	D6RER5|D6RGI3|H0Y961|Q9NVA2|Q9NVA2-2	7SK - MOCK	-0.0531429	-0.723986	0.484911	1
TMEM165	Q9HC07|Q9HC07-2|V9GY93	7SK - MOCK	0.0579453	0.72393	0.484944	1
PSMC4	P43686|P43686-2	7SK - MOCK	-0.0516898	-0.722908	0.485546	1
MRPL37	Q9BZE1	7SK - MOCK	0.143875	0.722782	0.485621	1
HSPA5	P11021	7SK - MOCK	-0.0362989	-0.722245	0.485937	1
TXNDC5	Q8NBS9	7SK - MOCK	-0.0382871	-0.721997	0.486083	1
CDK5RAP3	Q96JB5|Q96JB5-4	7SK - MOCK	0.0565713	0.721449	0.486407	1
STT3A	P46977	7SK - MOCK	0.04896	0.720589	0.486914	1
SREK1	Q8WXA9-2	7SK - MOCK	-0.0778596	-0.719713	0.487431	1
SRP9	P49458	7SK - MOCK	-0.0368892	-0.719226	0.487719	1
EXOC5	A0A0A0MSI8|O00471	7SK - MOCK	-0.0731844	-0.718984	0.487862	1
ZDHHC5	Q9C0B5|Q9C0B5-2	7SK - MOCK	-0.0451628	-0.717168	0.488936	1
HNRNPL	P14866	7SK - MOCK	-0.0600578	-0.716885	0.489103	1
EEF1B2	P24534	7SK - MOCK	-0.0339681	-0.716236	0.489488	1
SNRPD3	P62318|P62318-2	7SK - MOCK	-0.0424556	-0.713561	0.491074	1
HSPD1	P10809	7SK - MOCK	-0.0421378	-0.71315	0.491318	1
LARP1	Q6PKG0	7SK - MOCK	0.0556015	0.71253	0.491686	1
NCSTN	Q92542|Q92542-2	7SK - MOCK	0.0934948	0.711374	0.492372	1
ESYT1	Q9BSJ8|Q9BSJ8-2	7SK - MOCK	0.0449638	0.709305	0.493603	1
ADRBK1	P25098	7SK - MOCK	0.0393914	0.708035	0.49436	1
EIF2B4	A0A087WTA5|E7ERK9|Q9UI10|Q9UI10-2|Q9UI10-3	7SK - MOCK	-0.0454334	-0.707935	0.494419	1
PES1	B5MCF9|O00541|O00541-2	7SK - MOCK	0.0331758	0.707887	0.494448	1
ATXN10	Q9UBB4	7SK - MOCK	-0.0295272	-0.703773	0.496903	1
DLD	E9PEX6|P09622|P09622-3	7SK - MOCK	-0.0456737	-0.701557	0.498228	1
EPHX1	P07099	7SK - MOCK	0.0316152	0.700861	0.498645	1
GALNT2	Q10471	7SK - MOCK	-0.0335215	-0.700572	0.498818	1
LRPPRC	P42704	7SK - MOCK	0.10843	0.69869	0.499947	1
EIF2D	P41214	7SK - MOCK	0.0403435	0.697543	0.500635	1
PGK1	P00558|P00558-2	7SK - MOCK	0.0424474	0.697226	0.500826	1
MRPL40	Q9NQ50	7SK - MOCK	0.065667	0.696901	0.501021	1
KHDRBS1	Q07666	7SK - MOCK	-0.0383783	-0.696398	0.501323	1
SDHA	P31040|P31040-2	7SK - MOCK	-0.0305173	-0.69628	0.501394	1
SNTB1	Q13884	7SK - MOCK	0.0457051	0.694699	0.502344	1
SNRPB2	P08579	7SK - MOCK	-0.0450028	-0.69427	0.502603	1
DNAJB1	P25685|P25685-2	7SK - MOCK	0.0333581	0.693043	0.503341	1
UGDH	O60701	7SK - MOCK	-0.0326155	-0.691969	0.503989	1
SART3	Q15020|Q15020-4	7SK - MOCK	0.0370089	0.689149	0.50569	1
FDFT1	P37268	7SK - MOCK	-0.0328723	-0.688083	0.506335	1
MRPL2	Q5T653	7SK - MOCK	0.0819995	0.687832	0.506486	1
KPNA1	P52294	7SK - MOCK	-0.0385096	-0.687415	0.506739	1
TLN2	Q9Y4G6	7SK - MOCK	-0.0431778	-0.686977	0.507004	1
PTPRF	P10586|P10586-2	7SK - MOCK	-0.0417186	-0.686266	0.507434	1
MRPS22	G5E9V5|G5E9W7|H7C5F2|H7C5H3|P82650|P82650-2	7SK - MOCK	-0.0277427	-0.685969	0.507614	1
USP39	A0A087X1B2|B9A018|Q53GS9	7SK - MOCK	0.0362856	0.68493	0.508243	1
DNAJB6	A0A0J9YX62|O75190|O75190-3	7SK - MOCK	-0.0542336	-0.684761	0.508346	1
EIF4G3	A0A0A0MSA7|A0A0U1RQK7|O43432|O43432-3	7SK - MOCK	0.0389155	0.684621	0.508431	1
EEF1D	E9PK01|P29692	7SK - MOCK	0.0269223	0.684612	0.508436	1
PSMA4	H0YL69|H0YMA1|H0YMI6|H0YMZ1|P25789	7SK - MOCK	-0.0700655	-0.683499	0.509111	1
MAOB	P27338|P27338-2	7SK - MOCK	-0.0366835	-0.682375	0.509793	1
CNP	P09543|P09543-2	7SK - MOCK	0.0933219	0.680617	0.510861	1
BOD1L1	Q8NFC6	7SK - MOCK	-0.0396539	-0.679593	0.511483	1
ELAVL1	Q15717|Q15717-2	7SK - MOCK	0.0970561	0.678962	0.511868	1
G3BP1	Q13283	7SK - MOCK	0.0552042	0.678646	0.51206	1
PRDX3	P30048|P30048-2	7SK - MOCK	-0.0324977	-0.678044	0.512427	1
MGAT1	P26572	7SK - MOCK	-0.0265181	-0.6753	0.514099	1
SRPRB	Q9Y5M8	7SK - MOCK	0.0381146	0.674748	0.514436	1
SF3B1	O75533	7SK - MOCK	0.0283606	0.674445	0.514621	1
ABCF2	Q9UG63|Q9UG63-2	7SK - MOCK	-0.0399702	-0.67321	0.515375	1
RAB10	P61026	7SK - MOCK	0.0525071	0.671561	0.516383	1
RBM10	A0A0A0MR66|P98175|P98175-2	7SK - MOCK	0.0327022	0.671238	0.516581	1
PHB	C9JW96|C9JZ20|E7ESE2|E9PCW0|P35232	7SK - MOCK	-0.0489561	-0.663987	0.521029	1
UBTF	P17480|P17480-2	7SK - MOCK	-0.0904473	-0.663649	0.521237	1
UPF2	Q9HAU5	7SK - MOCK	0.0282666	0.663502	0.521327	1
DDOST	A0A0C4DGS1|P39656	7SK - MOCK	-0.0426665	-0.662223	0.522114	1
MCM4	P33991	7SK - MOCK	0.025145	0.661965	0.522273	1
GGCT	O75223	7SK - MOCK	0.0946518	0.661118	0.522795	1
PRPF4B	Q13523	7SK - MOCK	-0.074211	-0.659811	0.523601	1
HSPA9	P38646	7SK - MOCK	-0.0403487	-0.659636	0.523709	1
MAT2A	P31153|P31153-2	7SK - MOCK	0.030327	0.658956	0.524128	1
UGGT1	Q9NYU2|Q9NYU2-2	7SK - MOCK	0.0254039	0.658644	0.524321	1
YBX1	P67809	7SK - MOCK	0.0956228	0.658466	0.524431	1
HTATSF1	O43719	7SK - MOCK	-0.0821707	-0.657081	0.525287	1
DGAT1	A0A0A0MR74|O75907	7SK - MOCK	0.0423802	0.656925	0.525383	1
ARPC1B	O15143	7SK - MOCK	-0.0307924	-0.656587	0.525592	1
MPST	B1AH49|P25325|P25325-2	7SK - MOCK	-0.0599214	-0.655635	0.52618	1
ATP6V1A	P38606|P38606-2	7SK - MOCK	-0.0248835	-0.650825	0.529161	1
DNAJB11	Q9UBS4	7SK - MOCK	-0.029656	-0.650447	0.529395	1
IMPDH2	H0Y4R1|P12268	7SK - MOCK	-0.0644793	-0.649338	0.530084	1
CLTC	A0A087WVQ6|Q00610|Q00610-2	7SK - MOCK	0.023695	0.648729	0.530462	1
CBSL|CBS	P0DN79|P35520|P35520-2	7SK - MOCK	-0.0491892	-0.648413	0.530659	1
PRKAR2A	P13861	7SK - MOCK	0.0275327	0.647172	0.531431	1
SNRPG	A8MWD9|P62308	7SK - MOCK	0.156081	0.646645	0.531759	1
STRBP	Q96SI9|Q96SI9-2	7SK - MOCK	-0.0521503	-0.640058	0.535868	1
RPL13	P26373	7SK - MOCK	0.0502513	0.639312	0.536334	1
RPL34	P49207	7SK - MOCK	-0.0614687	-0.635828	0.538516	1
PSMC3	E9PM69|P17980|R4GNH3	7SK - MOCK	-0.0463806	-0.632014	0.54091	1
ACLY	P53396	7SK - MOCK	0.0283743	0.631748	0.541077	1
NES	P48681	7SK - MOCK	-0.0326885	-0.630461	0.541887	1
AFP	J3KMX3|P02771	7SK - MOCK	0.0291761	0.629798	0.542304	1
VPS36	Q86VN1|Q86VN1-2	7SK - MOCK	-0.0328494	-0.627224	0.543926	1
TXLNA	P40222	7SK - MOCK	-0.0253716	-0.624926	0.545376	1
ATP6AP1	A0A0C4DGX8|Q15904	7SK - MOCK	0.0772226	0.622611	0.54684	1
SLC25A5	P05141	7SK - MOCK	0.0351793	0.62072	0.548036	1
VAPB	O95292	7SK - MOCK	0.0247291	0.62048	0.548188	1
IMMT	Q16891-2	7SK - MOCK	-0.0329826	-0.619741	0.548657	1
CHERP	J3QK89|Q8IWX8	7SK - MOCK	-0.0392912	-0.619415	0.548863	1
PKN2	Q16513|Q16513-2|Q16513-3|Q16513-4|Q16513-5	7SK - MOCK	0.032138	0.61789	0.54983	1
U2SURP	O15042|O15042-2	7SK - MOCK	-0.0897693	-0.61584	0.551131	1
EWSR1	A0A0D9SFL3|B0QYK0|C9JGE3|H7BY36|Q01844|Q01844-2|Q01844-3|Q01844-5|Q01844-6	7SK - MOCK	0.0446766	0.61565	0.551252	1
PPIL4	Q8WUA2	7SK - MOCK	0.0310059	0.615006	0.551662	1
NUCKS1	Q9H1E3	7SK - MOCK	-0.158912	-0.614232	0.552154	1
PRDX4	H7C3T4|Q13162	7SK - MOCK	-0.0307803	-0.612107	0.553506	1
SF3A3	Q12874	7SK - MOCK	-0.0567118	-0.611785	0.553711	1
SAFB2	Q14151	7SK - MOCK	-0.0314753	-0.611201	0.554084	1
ENPP1	P22413	7SK - MOCK	0.0626844	0.609794	0.55498	1
GTF2I	P78347|P78347-2|P78347-3|P78347-4	7SK - MOCK	0.0273291	0.609573	0.555121	1
SF3A1	Q15459	7SK - MOCK	0.0253016	0.609507	0.555164	1
TMED2	Q15363	7SK - MOCK	-0.053435	-0.606781	0.556904	1
RFC3	P40938|P40938-2	7SK - MOCK	-0.0352226	-0.606416	0.557137	1
HNRNPM	M0QZM1|P52272|P52272-2	7SK - MOCK	-0.0489836	-0.605384	0.557797	1
ARCN1	B0YIW6|P48444	7SK - MOCK	-0.0312186	-0.603596	0.558941	1
ANPEP	P15144	7SK - MOCK	0.0679943	0.602713	0.559507	1
ADAR	P55265|P55265-4|P55265-5	7SK - MOCK	-0.0276672	-0.60174	0.56013	1
ANXA7	P20073|P20073-2	7SK - MOCK	-0.0253042	-0.600344	0.561026	1
DCTN1	E7EX90|Q14203|Q14203-2|Q14203-3|Q14203-4|Q14203-5|Q14203-6	7SK - MOCK	0.0253633	0.599308	0.561691	1
API5	G3V1C3|Q9BZZ5|Q9BZZ5-2|Q9BZZ5-6	7SK - MOCK	0.025146	0.598759	0.562043	1
USP10	Q14694|Q14694-2|Q14694-3	7SK - MOCK	0.0286752	0.598682	0.562093	1
ANO6	Q4KMQ2|Q4KMQ2-2|Q4KMQ2-3	7SK - MOCK	0.0295988	0.598237	0.562378	1
EIF4G1	Q04637|Q04637-3|Q04637-8|Q04637-9	7SK - MOCK	-0.0299376	-0.598158	0.56243	1
SHMT2	P34897|P34897-2|P34897-3	7SK - MOCK	0.0219712	0.597289	0.562988	1
MRPL41	Q8IXM3	7SK - MOCK	0.0563598	0.597184	0.563056	1
FGB	P02675	7SK - MOCK	-0.025439	-0.596947	0.563208	1
GNS	F6S8M0|H7C3P4|P15586|P15586-2	7SK - MOCK	0.0661868	0.595458	0.564166	1
TWF1	Q12792|Q12792-3|Q12792-4	7SK - MOCK	-0.0338263	-0.595052	0.564427	1
LAMP1	P11279	7SK - MOCK	0.132297	0.595022	0.564447	1
CDKAL1	Q5VV42|Q5VV42-2	7SK - MOCK	0.0286441	0.594731	0.564634	1
LMNA	P02545	7SK - MOCK	-0.0402397	-0.594182	0.564988	1
RPS7	P62081	7SK - MOCK	-0.0400634	-0.594065	0.565063	1
GMPS	P49915	7SK - MOCK	-0.0283554	-0.592346	0.566171	1
TBC1D5	C9J3F6|Q92609|Q92609-2	7SK - MOCK	-0.0388499	-0.590442	0.567399	1
ETFA	P13804|P13804-2	7SK - MOCK	-0.0246037	-0.590404	0.567424	1
EPB41L2	E9PHY5|O43491	7SK - MOCK	-0.0242569	-0.58989	0.567756	1
TRIM28	Q13263|Q13263-2	7SK - MOCK	-0.0230725	-0.587097	0.569562	1
CCT7	Q99832|Q99832-3	7SK - MOCK	0.0238079	0.586947	0.569659	1
SSB	P05455	7SK - MOCK	0.0449152	0.586445	0.569984	1
YME1L1	Q96I63|Q96TA2|Q96TA2-2|Q96TA2-3	7SK - MOCK	0.0263535	0.586222	0.570128	1
NLN	E9PCB6|H0YAK4|Q9BYT8	7SK - MOCK	0.0730766	0.582244	0.572706	1
THUMPD3	Q9BV44	7SK - MOCK	0.0394692	0.580943	0.573551	1
LUC7L	A8MYV2|Q9NQ29|Q9NQ29-2|Q9NQ29-3	7SK - MOCK	0.0317242	0.580701	0.573709	1
XPO5	Q9HAV4	7SK - MOCK	0.0282262	0.580401	0.573903	1
MOV10	Q9HCE1	7SK - MOCK	0.0464311	0.580317	0.573958	1
GOLM1	Q8NBJ4|Q8NBJ4-2	7SK - MOCK	0.0747799	0.575896	0.576835	1
SRP72	O76094	7SK - MOCK	-0.0232787	-0.57487	0.577503	1
CADM4	Q8NFZ8	7SK - MOCK	0.0514041	0.573948	0.578104	1
F2	P00734	7SK - MOCK	-0.0229034	-0.573716	0.578256	1
LRP1	Q07954	7SK - MOCK	0.041524	0.572903	0.578787	1
PLS3	A0A0A0MSQ0|P13797|P13797-2|P13797-3	7SK - MOCK	0.026386	0.572373	0.579132	1
TUBB6	Q9BUF5	7SK - MOCK	-0.0289859	-0.572337	0.579156	1
MRPL47	Q9HD33|Q9HD33-2	7SK - MOCK	0.0692995	0.571899	0.579442	1
ATP5A1	P25705	7SK - MOCK	-0.0319085	-0.568601	0.581598	1
RBM12	Q9NTZ6	7SK - MOCK	0.0390161	0.565195	0.583829	1
PLIN2	Q99541	7SK - MOCK	-0.0533203	-0.564366	0.584373	1
PSMC2	P35998	7SK - MOCK	-0.0197224	-0.555418	0.59026	1
YWHAE	P62258	7SK - MOCK	-0.0236212	-0.554917	0.59059	1
ATXN2L	H3BUF6|Q8WWM7	7SK - MOCK	-0.0253558	-0.552852	0.591954	1
RPL23	P62829	7SK - MOCK	-0.0303055	-0.552713	0.592046	1
ATP13A1	Q9HD20|Q9HD20-2	7SK - MOCK	-0.0198185	-0.552169	0.592405	1
L1RE1	Q9UN81	7SK - MOCK	0.0477671	0.551159	0.593072	1
FASTKD5	Q7L8L6	7SK - MOCK	-0.0275517	-0.548179	0.595045	1
SCARB2	Q14108	7SK - MOCK	0.10406	0.547509	0.595489	1
SMC2	O95347|O95347-2	7SK - MOCK	-0.0226537	-0.546902	0.595891	1
AIMP2	Q13155	7SK - MOCK	-0.026614	-0.544975	0.597169	1
FAM50A	B0S8I6|Q14320	7SK - MOCK	0.0230806	0.544195	0.597687	1
ASGR2	P07307	7SK - MOCK	0.0283244	0.543823	0.597934	1
TM9SF4	A0A0C4DFM1|Q92544	7SK - MOCK	-0.0339496	-0.543218	0.598336	1
ATP6V0A1	B7Z2A9|B7Z641|Q93050|Q93050-1|Q93050-3	7SK - MOCK	-0.0397904	-0.542833	0.598592	1
SQRDL	Q9Y6N5	7SK - MOCK	0.0261573	0.541385	0.599554	1
ACAD9	H0Y8Z9|Q9H845	7SK - MOCK	-0.0378376	-0.539785	0.600619	1
CBX5	P45973	7SK - MOCK	-0.0718272	-0.539108	0.601069	1
HNRNPC	B2R5W2|B4DY08|P07910-2	7SK - MOCK	0.0709929	0.539071	0.601094	1
TFG	Q05BK6|Q92734|Q92734-2|Q92734-3|Q92734-4	7SK - MOCK	-0.0225137	-0.536886	0.60255	1
IKBKAP	O95163	7SK - MOCK	-0.0208819	-0.536862	0.602566	1
EIF5B	A0A087WUT6|O60841	7SK - MOCK	-0.0818473	-0.536519	0.602794	1
ASPH	Q12797	7SK - MOCK	0.0216181	0.535078	0.603756	1
TMEM43	Q9BTV4	7SK - MOCK	0.0431002	0.534912	0.603867	1
PPIA	P62937	7SK - MOCK	-0.050622	-0.53423	0.604322	1
RRM1	E9PL69|P23921	7SK - MOCK	-0.0266275	-0.533273	0.604961	1
CYB5R3	P00387|P00387-2|P00387-3	7SK - MOCK	0.0195625	0.532828	0.605259	1
YWHAQ	P27348	7SK - MOCK	-0.0306453	-0.532813	0.605269	1
MRPL4	K7ES61|Q9BYD3	7SK - MOCK	0.0360116	0.532349	0.605579	1
GEMIN5	Q8TEQ6	7SK - MOCK	-0.0188549	-0.531958	0.605841	1
POLRMT	O00411	7SK - MOCK	0.0244253	0.529479	0.607499	1
SUPT6H	Q7KZ85	7SK - MOCK	0.022679	0.527113	0.609084	1
MYO1E	Q12965	7SK - MOCK	0.0345172	0.527018	0.609148	1
APOB	P04114	7SK - MOCK	0.018477	0.525119	0.610422	1
ZC3H14	Q6PJT7|Q6PJT7-2|Q6PJT7-5	7SK - MOCK	0.0293878	0.524987	0.610511	1
XRCC6	P12956	7SK - MOCK	0.0213035	0.523578	0.611457	1
AGT	P01019	7SK - MOCK	-0.0335697	-0.523401	0.611576	1
SEC24C	G5EA31|P53992	7SK - MOCK	-0.046195	-0.523131	0.611757	1
CNDP2	Q96KP4	7SK - MOCK	-0.0346227	-0.522399	0.612249	1
OSBP	P22059	7SK - MOCK	-0.0214541	-0.521887	0.612593	1
NADK2	Q4G0N4|Q4G0N4-2	7SK - MOCK	0.0240931	0.520815	0.613315	1
ADRM1	Q16186	7SK - MOCK	-0.0290092	-0.520678	0.613407	1
UCHL1	D6R956|D6R974|D6RE83|P09936	7SK - MOCK	-0.0297887	-0.519281	0.614347	1
RAD23B	P54727	7SK - MOCK	0.019091	0.518976	0.614552	1
PDZK1	Q5T2W1	7SK - MOCK	-0.0258299	-0.516585	0.616164	1
HNMT	P50135	7SK - MOCK	-0.0307141	-0.515185	0.617109	1
SARDH	A0A0A0MT55|Q9UL12|Q9UL12-2	7SK - MOCK	0.0399973	0.51349	0.618253	1
HSD17B12	Q53GQ0	7SK - MOCK	-0.036964	-0.513389	0.618321	1
CTSD	P07339	7SK - MOCK	-0.0374788	-0.511491	0.619604	1
TOP1	P11387	7SK - MOCK	-0.0717961	-0.511203	0.619799	1
NUMA1	Q14980|Q14980-2	7SK - MOCK	-0.0215138	-0.508435	0.621673	1
FARSB	Q9NSD9	7SK - MOCK	-0.0213389	-0.508036	0.621943	1
SRSF1	J3KTL2|Q07955	7SK - MOCK	-0.0211052	-0.507978	0.621982	1
LDHA	P00338|P00338-3	7SK - MOCK	-0.0271369	-0.506527	0.622966	1
SMU1	Q2TAY7	7SK - MOCK	-0.0377652	-0.505911	0.623383	1
RAB32	Q13637	7SK - MOCK	0.0221778	0.505198	0.623867	1
DMD	A0A075B6G3|A0A087WTU7|A0A087WV90|E7EQR9|E7EQS5|E7ESB2|E9PDN5|F8VX32|H0Y304|P11532|P11532-2|P11532-3|P11532-4|P11532-5|P11532-6|P11532-7|P11532-8	7SK - MOCK	-0.0215422	-0.505157	0.623895	1
NME1|NME1-NME2|NME2	E7ERL0|J3KPD9|P15531|P15531-2|P22392-2|Q32Q12	7SK - MOCK	-0.0210252	-0.504942	0.624041	1
ASNS	P08243|P08243-2|P08243-3	7SK - MOCK	0.0244686	0.504611	0.624266	1
MRPS7	J3QLS3|Q9Y2R9	7SK - MOCK	0.0447137	0.50401	0.624674	1
RPL12	P30050	7SK - MOCK	0.024807	0.503696	0.624887	1
P4HA2	O15460|O15460-2	7SK - MOCK	-0.0446932	-0.503494	0.625025	1
SLC7A2	P52569|P52569-2|P52569-3	7SK - MOCK	0.041143	0.503185	0.625234	1
CNBP	P62633|P62633-2|P62633-3|P62633-4|P62633-5|P62633-6|P62633-7|P62633-8	7SK - MOCK	0.0646296	0.502025	0.626022	1
CORO1B	Q9BR76	7SK - MOCK	0.0264158	0.500395	0.627131	1
CD63	F8VV56|F8VWK8|F8W022|P08962|P08962-2|P08962-3	7SK - MOCK	0.0650768	0.499583	0.627684	1
PAICS	E9PBS1|P22234|P22234-2	7SK - MOCK	0.0234388	0.499037	0.628056	1
HSP90B1	P14625	7SK - MOCK	-0.0310753	-0.49889	0.628155	1
SCYL1	E9PK59|E9PPN3|E9PS17|Q96KG9|Q96KG9-2|Q96KG9-3|Q96KG9-4|Q96KG9-5|Q96KG9-6	7SK - MOCK	0.0329613	0.49882	0.628203	1
FIP1L1	Q6UN15|Q6UN15-4|Q6UN15-5	7SK - MOCK	-0.0360713	-0.497819	0.628885	1
EDC4	Q6P2E9	7SK - MOCK	0.074033	0.497464	0.629127	1
METTL7B	A0A087WZT2|Q6UX53	7SK - MOCK	-0.0297322	-0.496995	0.629446	1
TM9SF2	Q99805	7SK - MOCK	0.0332116	0.49627	0.62994	1
NDUFV1	G3V0I5|P49821|P49821-2	7SK - MOCK	-0.0205426	-0.495439	0.630507	1
FKBP8	Q14318|Q14318-2	7SK - MOCK	-0.0182818	-0.495281	0.630615	1
ATL2	B5MCN0|Q8NHH9|Q8NHH9-2|Q8NHH9-3|Q8NHH9-4|Q8NHH9-5	7SK - MOCK	-0.0442504	-0.494599	0.63108	1
APEX1	A0A0C4DGK8|G3V3C7|G3V3M6|G3V5Q1|P27695	7SK - MOCK	-0.0330636	-0.492354	0.632614	1
CALR	P27797	7SK - MOCK	-0.0437595	-0.491162	0.633429	1
NPEPPS	E9PLK3|P55786|P55786-2	7SK - MOCK	0.0253416	0.490926	0.63359	1
TMCO1	J3QQY2|J9JIE6|Q9UM00|Q9UM00-2	7SK - MOCK	-0.0277738	-0.490088	0.634163	1
CSDE1	O75534|O75534-2|O75534-3|O75534-4	7SK - MOCK	0.0508268	0.489596	0.6345	1
PSAT1	Q9Y617|Q9Y617-2	7SK - MOCK	-0.0273708	-0.48957	0.634517	1
HDLBP	A0A024R4E5	7SK - MOCK	0.0499893	0.488989	0.634915	1
DNAJC3	Q13217	7SK - MOCK	-0.0329252	-0.488068	0.635545	1
MTERF4	B4DKD5|B5MBW3|C9JX74|E7EW93|H7C316|Q7Z6M4	7SK - MOCK	-0.0226677	-0.486924	0.636329	1
TUFM	P49411	7SK - MOCK	0.019933	0.485849	0.637066	1
IKBIP	Q70UQ0-4	7SK - MOCK	-0.0225243	-0.485715	0.637158	1
IQGAP2	E7EWC2|F5H7S7|Q13576	7SK - MOCK	0.01881	0.482933	0.639067	1
LMAN1	P49257	7SK - MOCK	-0.0231545	-0.482492	0.639369	1
MAP4	E7EVA0|P27816	7SK - MOCK	-0.0276223	-0.481649	0.639948	1
SRSF4	A0A0D9SEM4|Q08170	7SK - MOCK	0.0818911	0.481504	0.640048	1
EIF3C	Q99613|Q99613-2	7SK - MOCK	0.0199444	0.481219	0.640244	1
AMBP	P02760	7SK - MOCK	-0.0390569	-0.481051	0.64036	1
NSF	I3L0N3|P46459|P46459-2	7SK - MOCK	0.0179835	0.480822	0.640517	1
KDM2A	I3VM54|Q9Y2K7|Q9Y2K7-2|Q9Y2K7-4|Q9Y2K7-5	7SK - MOCK	-0.0210913	-0.480057	0.641043	1
SLC16A7	O60669	7SK - MOCK	-0.0224276	-0.479842	0.641191	1
ALYREF	Q86V81	7SK - MOCK	0.0410601	0.479836	0.641195	1
GSTK1	E9PFN5|Q9Y2Q3|Q9Y2Q3-4	7SK - MOCK	-0.0415645	-0.479172	0.641652	1
STRAP	Q9Y3F4|Q9Y3F4-2	7SK - MOCK	0.0278166	0.478902	0.641838	1
TKT	A0A0B4J1R6|P29401|P29401-2	7SK - MOCK	-0.0215765	-0.47874	0.641949	1
CHD4	A0A0C4DGG9|F5GWX5|Q14839|Q14839-2	7SK - MOCK	0.0203986	0.477527	0.642784	1
ZNF93	P35789|P35789-2|P35789-3	7SK - MOCK	-0.034671	-0.475585	0.644122	1
THRAP3	Q9Y2W1	7SK - MOCK	-0.0588167	-0.475085	0.644467	1
RRP1B	Q14684|Q14684-2	7SK - MOCK	-0.0256322	-0.474976	0.644542	1
MCAM	P43121	7SK - MOCK	-0.0439166	-0.474787	0.644672	1
ACSS3	A0A0B4J1R2|Q9H6R3	7SK - MOCK	-0.0260951	-0.473462	0.645586	1
SLC4A7	Q9Y6M7-13|Q9Y6M7-6	7SK - MOCK	-0.0286445	-0.472684	0.646123	1
MTA2	O94776	7SK - MOCK	-0.0267182	-0.472346	0.646356	1
IGF1R	C9J5X1|P08069	7SK - MOCK	-0.0267674	-0.470827	0.647405	1
PRKCSH	K7ELL7|P14314|P14314-2	7SK - MOCK	0.0230472	0.469883	0.648057	1
HK2	E9PB90|P52789	7SK - MOCK	-0.0220933	-0.469486	0.648332	1
GSR	P00390|P00390-2|P00390-3	7SK - MOCK	-0.0376739	-0.469302	0.648459	1
FLNA	P21333|P21333-2|Q5HY54	7SK - MOCK	0.0172648	0.469208	0.648524	1
PSMA6	G3V295|G3V5Z7|P60900	7SK - MOCK	-0.0480943	-0.467415	0.649764	1
SNRNP200	O75643	7SK - MOCK	0.0177392	0.467363	0.649801	1
LRRC47	Q8N1G4	7SK - MOCK	0.0250785	0.46649	0.650405	1
ALDH2	P05091	7SK - MOCK	-0.0255888	-0.463936	0.652174	1
HMGN1	A6NEL0|A6NL93|P05114	7SK - MOCK	-0.0488533	-0.46272	0.653018	1
PVR	A0A0A0MSA9|A0A0C4DG49|P15151|P15151-2|P15151-3|P15151-4	7SK - MOCK	-0.0611976	-0.461653	0.653758	1
ABCF3	Q9NUQ8	7SK - MOCK	-0.0381182	-0.460066	0.65486	1
STIP1	P31948|P31948-2	7SK - MOCK	0.019773	0.459457	0.655283	1
MPP6	Q9NZW5	7SK - MOCK	-0.0206699	-0.457358	0.656743	1
EXOSC10	Q01780	7SK - MOCK	-0.0290125	-0.452377	0.660211	1
MATR3	A0A0R4J2E8|A8MXP9|D6REM6|P43243	7SK - MOCK	-0.0257687	-0.45021	0.661723	1
TJP2	Q9UDY2|Q9UDY2-3|Q9UDY2-6|Q9UDY2-7	7SK - MOCK	-0.0172998	-0.450187	0.661739	1
MAPK1	P28482	7SK - MOCK	0.0289509	0.449744	0.662049	1
CKAP4	Q07065	7SK - MOCK	-0.0192472	-0.449669	0.662101	1
RBM28	Q9NW13|Q9NW13-2	7SK - MOCK	0.0217619	0.449066	0.662522	1
RPL18	G3V203|Q07020	7SK - MOCK	0.0515051	0.448744	0.662747	1
CDH17	Q12864	7SK - MOCK	0.0340655	0.445634	0.664921	1
MKI67	A0A087WV66|P46013|P46013-2	7SK - MOCK	-0.0169231	-0.442918	0.666822	1
ZC3HAV1	Q7Z2W4	7SK - MOCK	0.0286905	0.442391	0.667191	1
PGD	P52209|P52209-2	7SK - MOCK	-0.0171337	-0.442311	0.667247	1
GTPBP1	O00178	7SK - MOCK	0.0316737	0.44221	0.667318	1
MAP1S	Q66K74|Q66K74-2	7SK - MOCK	0.0283129	0.440778	0.668322	1
SLC26A6	G3XAC1|Q9BXS9|Q9BXS9-3|Q9BXS9-7	7SK - MOCK	0.0300774	0.439179	0.669443	1
PACSIN3	A0A0C4DGG1|Q9UKS6	7SK - MOCK	0.0368465	0.438355	0.670022	1
UPF1	Q92900|Q92900-2	7SK - MOCK	0.034084	0.437797	0.670413	1
AP3M1	Q9Y2T2	7SK - MOCK	0.0205091	0.435338	0.672141	1
EEF1G	P26641|P26641-2	7SK - MOCK	0.0213543	0.4342	0.672941	1
PPA1	Q15181	7SK - MOCK	0.0274648	0.430803	0.675332	1
MDN1	Q9NU22	7SK - MOCK	0.0260766	0.430575	0.675493	1
UTRN	P46939|P46939-2	7SK - MOCK	0.0206676	0.430127	0.675808	1
SRSF5	Q13243	7SK - MOCK	-0.0565068	-0.429967	0.675921	1
EPHA2	P29317	7SK - MOCK	-0.0175063	-0.427664	0.677545	1
METAP2	P50579|P50579-3	7SK - MOCK	-0.0207988	-0.42742	0.677717	1
HSD17B4	P51659	7SK - MOCK	0.018402	0.427091	0.677949	1
MTOR	P42345	7SK - MOCK	-0.0311292	-0.427075	0.67796	1
SLC1A5	Q15758	7SK - MOCK	0.0420569	0.425302	0.679212	1
H0YHG0|SARNP	H0YHG0|P82979	7SK - MOCK	-0.0209875	-0.425026	0.679407	1
PITRM1	Q5JRX3|Q5JRX3-2|Q5JRX3-3	7SK - MOCK	0.0332867	0.42471	0.67963	1
RBM26	Q5T8P6|Q5T8P6-2	7SK - MOCK	0.0224454	0.424561	0.679735	1
EGFR	P00533	7SK - MOCK	0.0318369	0.42403	0.68011	1
SERBP1	Q8NC51-2|Q8NC51-3|Q8NC51-4	7SK - MOCK	-0.0280628	-0.422818	0.680967	1
SUPT16H	Q9Y5B9	7SK - MOCK	0.0219937	0.421965	0.68157	1
ADSL	A0A0A6YY92|P30566	7SK - MOCK	-0.0210677	-0.421138	0.682156	1
ACBD3	Q9H3P7	7SK - MOCK	0.0207707	0.419795	0.683106	1
CANX	P27824|P27824-2	7SK - MOCK	0.018725	0.419266	0.683481	1
SLC29A1	Q99808	7SK - MOCK	-0.0457674	-0.41919	0.683534	1
EIF3L	B0QY89|Q9Y262	7SK - MOCK	-0.0185701	-0.418402	0.684093	1
SF3B2	A0A087WZZ5|Q13435	7SK - MOCK	0.0188432	0.416641	0.685341	1
PRRC2C	E7EPN9|Q9Y520-4|Q9Y520-6	7SK - MOCK	-0.0281596	-0.416192	0.685659	1
MRPS15	P82914	7SK - MOCK	-0.0688852	-0.415974	0.685814	1
COPG1	Q9Y678	7SK - MOCK	0.0177614	0.41506	0.686462	1
SERINC1	Q9NRX5	7SK - MOCK	0.0357526	0.412914	0.687986	1
KIAA0319L	E7EN73|Q8IZA0|Q8IZA0-2	7SK - MOCK	0.0268286	0.412434	0.688326	1
DDX24	G3V529|Q9GZR7	7SK - MOCK	-0.0203985	-0.412017	0.688623	1
TECR	Q9NZ01	7SK - MOCK	0.0223798	0.410956	0.689377	1
HSPA4	P34932	7SK - MOCK	-0.0211592	-0.409575	0.690359	1
HMOX2	A0A087WT44|I3L159|I3L1F5|P30519|P30519-2	7SK - MOCK	-0.0226979	-0.409306	0.69055	1
SLBP	E7EUV9|F8W8D3|H0YAE8|Q14493|Q14493-2	7SK - MOCK	0.0262458	0.407388	0.691915	1
TALDO1	F2Z393|P37837	7SK - MOCK	-0.0358957	-0.407383	0.691918	1
CD276	A0A0C4DGH0|Q5ZPR3|Q5ZPR3-4	7SK - MOCK	0.0491576	0.406511	0.69254	1
ASGR1	P07306	7SK - MOCK	0.0282738	0.400841	0.696583	1
TRMT1	K7EQQ8|Q9NXH9|Q9NXH9-2	7SK - MOCK	0.0226208	0.400653	0.696716	1
SF3B3	Q15393	7SK - MOCK	-0.0159307	-0.400532	0.696803	1
DNAJC8	O75937	7SK - MOCK	0.0170574	0.399599	0.697469	1
SKIV2L2	P42285	7SK - MOCK	-0.0195076	-0.398985	0.697908	1
RPS4X	P62701	7SK - MOCK	0.0208099	0.39747	0.698991	1
KIFC1	Q9BW19	7SK - MOCK	-0.0196149	-0.396932	0.699375	1
SDAD1	Q9NVU7|Q9NVU7-2	7SK - MOCK	0.0168289	0.396362	0.699784	1
ZCCHC3	Q9NUD5	7SK - MOCK	0.0339709	0.39362	0.701746	1
SLC25A3	Q00325|Q00325-2	7SK - MOCK	-0.019952	-0.392316	0.70268	1
EHD1	A0A024R571|C9J2Z4|Q9H4M9	7SK - MOCK	-0.0273361	-0.392272	0.702712	1
TGOLN2	F8W8W7|J3KQ45|O43493|O43493-2|O43493-3|O43493-5	7SK - MOCK	-0.0511254	-0.391671	0.703143	1
LRRC40	Q9H9A6	7SK - MOCK	-0.0181022	-0.391355	0.703369	1
PACSIN2	A0A0U1RR22|Q9UNF0|Q9UNF0-2	7SK - MOCK	0.0250552	0.388841	0.705172	1
HMGB3	E7EQU1|E7ES08|E9PES6|O15347	7SK - MOCK	0.0299517	0.386858	0.706596	1
NPC1	O15118	7SK - MOCK	-0.0553572	-0.385021	0.707916	1
EIF6	P56537	7SK - MOCK	-0.0351911	-0.384412	0.708353	1
SBDS	A0A087X020|Q9Y3A5	7SK - MOCK	0.0174488	0.383142	0.709267	1
FUBP1	Q96AE4-2	7SK - MOCK	0.030559	0.383006	0.709364	1
FNDC3A	Q9Y2H6|Q9Y2H6-2	7SK - MOCK	-0.0190601	-0.382317	0.70986	1
KIF5B	P33176	7SK - MOCK	-0.0155417	-0.381455	0.71048	1
ZYX	H0Y2Y8|Q15942	7SK - MOCK	-0.0254898	-0.381349	0.710557	1
STXBP3	O00186	7SK - MOCK	0.0182135	0.380947	0.710846	1
LIN7C	G3V1D4|Q9NUP9	7SK - MOCK	-0.0272866	-0.380651	0.711059	1
ZFR	Q96KR1	7SK - MOCK	0.0231958	0.380415	0.711229	1
MRPS18A	Q5QPA5|Q9NVS2|Q9NVS2-2	7SK - MOCK	0.0990356	0.380053	0.71149	1
TCP1	P17987	7SK - MOCK	0.0179355	0.378358	0.712712	1
PPIB	P23284	7SK - MOCK	0.0150733	0.377268	0.713497	1
SPTBN1	Q01082	7SK - MOCK	0.013188	0.376525	0.714033	1
DTNA	Q9Y4J8|Q9Y4J8-12|Q9Y4J8-13|Q9Y4J8-14|Q9Y4J8-15|Q9Y4J8-16|Q9Y4J8-2|Q9Y4J8-3|Q9Y4J8-4|Q9Y4J8-5	7SK - MOCK	-0.0200575	-0.373736	0.716046	1
IQGAP1	P46940	7SK - MOCK	-0.01467	-0.373652	0.716106	1
RSL1D1	J3QSV6|O76021	7SK - MOCK	0.0269724	0.372872	0.71667	1
DARS2	Q6PI48	7SK - MOCK	0.0208943	0.372555	0.716899	1
DAP3	P51398|V9GYL9	7SK - MOCK	0.0252058	0.372293	0.717088	1
ZCCHC8	Q6NZY4|Q6NZY4-2	7SK - MOCK	-0.0193922	-0.371445	0.717701	1
SPATS2L	Q9NUQ6	7SK - MOCK	-0.0197957	-0.371249	0.717842	1
MAVS	Q7Z434|Q7Z434-4	7SK - MOCK	0.0186643	0.370446	0.718423	1
CUL2	A0A0A0MTN0|Q13617|Q13617-2	7SK - MOCK	0.0156013	0.370438	0.718429	1
LAMC1	P11047	7SK - MOCK	0.032265	0.369935	0.718793	1
TRIM71	Q2Q1W2	7SK - MOCK	0.0258445	0.368814	0.719603	1
FRRS1	Q6ZNA5|Q6ZNA5-2	7SK - MOCK	0.0242601	0.368517	0.719818	1
PSAP	C9JIZ6|P07602|P07602-2|P07602-3	7SK - MOCK	0.0326446	0.367219	0.720758	1
ASCC3	Q8N3C0	7SK - MOCK	-0.0128885	-0.366878	0.721005	1
ACSL4	O60488|O60488-2	7SK - MOCK	0.0140096	0.366679	0.721149	1
DNAJC7	Q99615	7SK - MOCK	0.0160136	0.36664	0.721177	1
MTHFD1L	A0A087WVM4|B7ZM99|Q6UB35	7SK - MOCK	-0.0191453	-0.366144	0.721536	1
CAT	P04040	7SK - MOCK	-0.0190147	-0.366113	0.721559	1
HIST1H3A|HIST3H3|HIST2H3A	P68431|Q16695|Q71DI3	7SK - MOCK	-0.0656299	-0.365983	0.721653	1
OXSR1	O95747	7SK - MOCK	-0.0268342	-0.365718	0.721845	1
AIFM1	O95831|O95831-3	7SK - MOCK	0.0132212	0.365132	0.72227	1
YWHAZ	P63104	7SK - MOCK	-0.0164726	-0.364045	0.723057	1
IGF2BP1	Q9NZI8	7SK - MOCK	0.0250466	0.361591	0.724837	1
ZC3H18	E7ERS3|Q86VM9	7SK - MOCK	-0.0239003	-0.35826	0.727256	1
CLU	P10909|P10909-2|P10909-4|P10909-5	7SK - MOCK	-0.0321612	-0.357933	0.727493	1
RSRC2	Q7L4I2|Q7L4I2-2	7SK - MOCK	0.0325878	0.357098	0.7281	1
MYL6	B7Z6Z4|F8VPF3|F8W1R7|G3V1V0|G8JLA2|J3KND3|P60660|P60660-2	7SK - MOCK	0.0161397	0.356547	0.728501	1
FAM129B	Q96TA1|Q96TA1-2	7SK - MOCK	-0.0485211	-0.355021	0.72961	1
MRPS9	P82933	7SK - MOCK	-0.0198982	-0.354977	0.729642	1
LMNB1	P20700	7SK - MOCK	-0.0264429	-0.354113	0.730271	1
USP14	A6NJA2|P54578|P54578-2|P54578-3	7SK - MOCK	0.0149075	0.354037	0.730326	1
CPNE3	O75131	7SK - MOCK	-0.0166811	-0.353717	0.730559	1
ST13	P50502	7SK - MOCK	0.0186715	0.353696	0.730574	1
ADAM17	P78536	7SK - MOCK	-0.0282704	-0.353337	0.730836	1
EBNA1BP2	H7C2Q8|Q99848	7SK - MOCK	-0.0149165	-0.352684	0.731311	1
CFL1	P23528	7SK - MOCK	0.0159395	0.352135	0.731711	1
RPL4	P36578	7SK - MOCK	0.0292854	0.351763	0.731982	1
CD44	H0Y2P0|H0YD13|H0YE40|P16070|P16070-10|P16070-11|P16070-12|P16070-13|P16070-14|P16070-16|P16070-17|P16070-18|P16070-3|P16070-4|P16070-5|P16070-6|P16070-7|P16070-8	7SK - MOCK	-0.0454548	-0.351717	0.732015	1
RPL11	P62913|P62913-2	7SK - MOCK	0.0236994	0.351638	0.732073	1
TARDBP	Q13148	7SK - MOCK	-0.0304041	-0.351458	0.732204	1
GNB1	P62873|P62873-2	7SK - MOCK	0.0190508	0.350515	0.732891	1
PURB	Q96QR8	7SK - MOCK	0.027703	0.350479	0.732918	1
SNRPB	A8MT02|J3QLE5|P14678|P14678-2|P14678-3|P63162|P63162-2	7SK - MOCK	0.0349091	0.350055	0.733226	1
ZNF207	J3QRS9|O43670|O43670-2|O43670-4|X6R4W8	7SK - MOCK	-0.0300383	-0.347838	0.734843	1
NOLC1	A0A0A0MRM9|Q14978|Q14978-2|Q14978-3	7SK - MOCK	0.0448032	0.347623	0.735	1
[truncated: 396 more rows]

## Sheet: CTRL_Huh7_enzyme_1_nofrac
gene_name	protein_id	comparison	logFC	t	pvalue	fdr
[truncated: 1,642 more rows]

[truncated: 3 more sheets: CTRL_Huh7_enzyme_2_nofrac, 7SK_Huh7, 7SK_A549]
