# Supplementary material for: SHIFTR enables the unbiased identification of proteins bound to specific RNA regions in live cells
Source: Nucleic Acids Res. 2024 Jan 28;52(5):e26. doi: 10.1093/nar/gkae038 (PMC10954451; doi:10.1093/nar/gkae038)
Supplement: gkae038_Supplemental_Files [file gkae038_supplemental_files.zip › SupplementalTable_S5.xlsx]

## Sheet: SHIFTR_5leader
gene_name	protein_id	comparison	logFC	t	pvalue	fdr
repPOL	P0DTD1-11	5Leader - MOCK	1.08173	13.764	4.62696e-06	1.10477e-13
RBM27	Q9P2N5	5Leader - MOCK	0.518987	8.66144	8.22313e-05	1.10477e-13
MRPL41	Q8IXM3	5Leader - MOCK	0.592319	8.46903	9.42024e-05	1.10477e-13
NDUFA4	O00483	5Leader - MOCK	0.758669	8.41525	9.78965e-05	1.10477e-13
PABPN1	Q86U42	5Leader - MOCK	0.507026	7.80631	0.000153632	1.10477e-13
EIF4B	P23588	5Leader - MOCK	0.698187	7.74561	0.000160947	1.10477e-13
EIF4H	Q15056	5Leader - MOCK	0.675594	7.35969	0.000217908	1.10477e-13
RPS28	P62857	5Leader - MOCK	0.497313	7.30354	0.000227974	2.39736e-10
RAB1B	Q9H0U4	5Leader - MOCK	0.601124	6.73457	0.000366232	4.43125e-10
MRPL34	Q9BQ48	5Leader - MOCK	0.690982	6.61045	0.000407828	6.51533e-08
EIF3CL	B5ME19	5Leader - MOCK	0.406996	6.03777	0.000684153	1.01913e-07
ZC3H11A	O75152	5Leader - MOCK	0.404576	5.9139	0.000768821	1.43509e-07
RAB1A	P62820	5Leader - MOCK	0.552327	5.83065	0.000832371	1.66549e-07
RBM26	Q5T8P6	5Leader - MOCK	0.527529	5.73524	0.00091261	1.66549e-07
HIP1	O00291	5Leader - MOCK	0.401403	5.73117	0.000916219	1.75595e-06
7a	P0DTC7	5Leader - MOCK	0.425962	5.54705	0.00109779	2.76688e-05
CLDN1	O95832	5Leader - MOCK	0.466267	5.15106	0.00164318	2.76688e-05
CSK	P41240	5Leader - MOCK	-0.484443	-5.04295	0.00184104	2.76688e-05
MRPL53	Q96EL3	5Leader - MOCK	1.39148	5.01477	0.0018969	6.33586e-05
MPDU1	O75352	5Leader - MOCK	0.654536	4.91853	0.00210252	6.33586e-05
EIF3G	O75821	5Leader - MOCK	0.469381	4.87043	0.00221454	8.63831e-05
MRPS18A	Q9NVS2	5Leader - MOCK	0.623525	4.7731	0.00246228	8.63831e-05
ATP9A	O75110	5Leader - MOCK	-0.482512	-4.75598	0.00250898	8.63831e-05
VAMP3	Q15836	5Leader - MOCK	0.535556	4.74038	0.00255238	0.000182544
MRPL37	Q9BZE1	5Leader - MOCK	0.497947	4.68607	0.00271023	0.000328649
MRPS30	Q9NP92	5Leader - MOCK	0.407539	4.5825	0.00304231	0.000328649
C11orf68	Q9H3H3	5Leader - MOCK	0.311702	4.56862	0.00309017	0.00041735
QSOX2	Q6ZRP7	5Leader - MOCK	0.313315	4.51256	0.00329219	0.00041735
SLIRP	Q9GZT3	5Leader - MOCK	0.307758	4.48373	0.00340177	0.000842506
BLMH	Q13867	5Leader - MOCK	0.926991	4.4111	0.00369629	0.000842506
ARID1A	O14497	5Leader - MOCK	0.363558	4.38191	0.00382257	0.00339828
C4A	P0C0L4	5Leader - MOCK	0.388119	4.14123	0.00506682	0.00339828
FUBP3	Q96I24	5Leader - MOCK	0.291561	4.13126	0.00512729	0.00339828
TMEM237	Q96Q45	5Leader - MOCK	-0.261114	-4.10684	0.00527874	0.00339828
PTTG1IP	P53801	5Leader - MOCK	-0.750164	-4.10477	0.00529184	0.00698203
DLG5	Q8TDM6	5Leader - MOCK	1.88887	4.02416	0.00582948	0.00698203
VKORC1L1	Q8N0U8	5Leader - MOCK	0.442934	3.95722	0.00632202	0.00698203
TMEM63A	O94886	5Leader - MOCK	-0.35827	-3.9198	0.00661724	0.00698203
CAV1	Q03135	5Leader - MOCK	0.5558	3.91021	0.0066953	0.00698203
RAB8A	P61006	5Leader - MOCK	0.332322	3.89001	0.00686317	0.00698203
PURB	Q96QR8	5Leader - MOCK	0.28926	3.84336	0.00726861	0.00698203
CYCS	P99999	5Leader - MOCK	-0.242938	-3.83569	0.00733779	0.00698203
CEACAM6	P40199	5Leader - MOCK	-0.509985	-3.78101	0.00785232	0.00698203
UHRF2	Q96PU4	5Leader - MOCK	-0.67603	-3.77669	0.00789471	0.00698203
LARP1	Q6PKG0	5Leader - MOCK	0.270854	3.77519	0.00790938	0.00698203
PURA	Q00577	5Leader - MOCK	0.297301	3.76594	0.00800109	0.00698203
GGCT	O75223	5Leader - MOCK	1.45258	3.74801	0.00818197	0.00698203
SLC19A3	Q9BZV2	5Leader - MOCK	-0.382461	-3.74584	0.00820424	0.0108074
PUM2	Q8TB72	5Leader - MOCK	0.234393	3.72314	0.00844043	0.0108074
IGKC	P01834	5Leader - MOCK	-3.60055	-3.67864	0.0119997	0.0108074
ZKSCAN1	P17029	5Leader - MOCK	-0.389978	-3.66317	0.00910132	0.0108074
NSP9	P0DTD1orC1-9	5Leader - MOCK	0.534666	3.65909	0.00914821	0.0108074
EIF3D	O15371	5Leader - MOCK	0.292147	3.64475	0.00931544	0.0108074
CDSN	Q15517	5Leader - MOCK	0.391324	3.64053	0.00936538	0.0108074
ARF5	P84085	5Leader - MOCK	0.459848	3.6356	0.00942391	0.0158526
CD9	P21926	5Leader - MOCK	0.38974	3.60643	0.00977901	0.0158526
RAP1B	P61224	5Leader - MOCK	-0.345788	-3.60193	0.0098351	0.0320791
TNRC18	O15417	5Leader - MOCK	-0.348124	-3.52548	0.0108432	0.0320791
GSDMA	Q96QA5	5Leader - MOCK	1.5631	3.51249	0.0110256	0.0320791
MRPL33	O75394	5Leader - MOCK	-0.727501	-3.47964	0.0115015	0.0320791
SYMPK	Q92797	5Leader - MOCK	0.240771	3.45333	0.0118989	0.0320791
EIF3A	Q14152	5Leader - MOCK	0.237402	3.44794	0.0119821	0.0320791
UQCC1	Q9NVA1	5Leader - MOCK	0.313978	3.4461	0.0120108	0.0320791
SEMA4G	Q9NTN9	5Leader - MOCK	-0.465545	-3.43431	0.0121956	0.0320791
ZDBF2	Q9HCK1	5Leader - MOCK	0.240666	3.4283	0.0122909	0.0320791
TIAL1	Q01085	5Leader - MOCK	0.213585	3.39561	0.0128241	0.0320791
B4GALT7	Q9UBV7	5Leader - MOCK	-1.80111	-3.38562	0.0129922	0.0320791
THBS1	P07996	5Leader - MOCK	-0.515336	-3.37425	0.0131861	0.0320791
PTPN23	Q9H3S7	5Leader - MOCK	0.280603	3.36996	0.0132602	0.0320791
PABPC1	P11940	5Leader - MOCK	0.203927	3.36614	0.0133265	0.0413541
IFIT5	Q13325	5Leader - MOCK	0.323734	3.33678	0.0138482	0.0413541
SERPINB12	Q96P63	5Leader - MOCK	0.905966	3.3221	0.0141174	0.0413541
ABHD10	Q9NUJ1	5Leader - MOCK	-0.527693	-3.29637	0.0146029	0.0413541
HNRNPA2B1	P22626	5Leader - MOCK	0.213337	3.29197	0.0146878	0.0413541
POM121C	A8CG34	5Leader - MOCK	0.279088	3.28584	0.0148069	0.0413541
ERH	P84090	5Leader - MOCK	0.223235	3.28409	0.0148411	0.0413541
KHSRP	Q92945	5Leader - MOCK	0.224964	3.27674	0.0149856	0.0413541
PABPC4	Q13310	5Leader - MOCK	0.254071	3.26637	0.015192	0.0413541
WDR36	Q8NI36	5Leader - MOCK	0.223829	3.26015	0.0153173	0.0511669
H3-3B	P84243	5Leader - MOCK	0.293276	3.23608	0.0158131	0.0511669
CSDE1	O75534	5Leader - MOCK	0.211654	3.23063	0.0159277	0.0511669
SLC22A23	A1A5C7	5Leader - MOCK	-1.07864	-3.21135	0.0163402	0.0511669
ICOSLG	O75144	5Leader - MOCK	-0.256362	-3.19382	0.0167255	0.0511669
CLDND1	Q9NY35	5Leader - MOCK	0.324368	3.16277	0.0174322	0.0511669
ME2	P23368	5Leader - MOCK	-0.219664	-3.15876	0.0175258	0.0511669
RRM1	P23921	5Leader - MOCK	-0.193991	-3.15213	0.0176819	0.0511669
MRPL1	Q9BYD6	5Leader - MOCK	0.199263	3.14872	0.0177625	0.0511669
MRPL45	Q9BRJ2	5Leader - MOCK	0.21383	3.14707	0.0178019	0.0511669
ZC3H3	Q8IXZ2	5Leader - MOCK	0.203888	3.14536	0.0178426	0.0511669
ATIC	P31939	5Leader - MOCK	-0.229663	-3.13963	0.01798	0.0511669
GALK1	P51570	5Leader - MOCK	-0.542254	-3.132	0.0181647	0.0511669
ACOT8	O14734	5Leader - MOCK	-0.355455	-3.12951	0.0182254	0.0511669
TMEM161A	Q9NX61	5Leader - MOCK	-0.275088	-3.12501	0.0183354	0.0511669
FUBP1	Q96AE4	5Leader - MOCK	0.227193	3.12339	0.0183753	0.0511669
repExoN	P0DTD1-13	5Leader - MOCK	0.212145	3.11896	0.0184849	0.104154
SLC39A8	Q9C0K1	5Leader - MOCK	-0.262105	-3.10551	0.0188215	0.10679
FAR1	Q8WVX9	5Leader - MOCK	-0.25529	-3.08065	0.0194612	0.10679
CCDC51	Q96ER9	5Leader - MOCK	0.289013	3.07338	0.0196529	0.10679
HNRNPK	P61978	5Leader - MOCK	0.251324	3.06428	0.0198954	0.10679
COL5A2	P05997	5Leader - MOCK	0.238413	3.03286	0.0207578	0.10679
C17orf80	Q9BSJ5	5Leader - MOCK	-0.392928	-3.03239	0.0207711	0.10679
MRPL23	Q16540	5Leader - MOCK	0.211455	3.01857	0.0211632	0.10679
SLC46A1	Q96NT5	5Leader - MOCK	-0.327891	-3.0052	0.0215504	0.10679
ARF4	P18085	5Leader - MOCK	0.635455	3.00067	0.0216832	0.10679
TAF15	Q92804	5Leader - MOCK	0.25169	2.99477	0.0218575	0.10679
PPFIBP1	Q86W92	5Leader - MOCK	-0.324704	-2.98956	0.0220129	0.10679
CCN2	P29279	5Leader - MOCK	-0.319129	-2.98815	0.0220551	0.131376
PTBP2	Q9UKA9	5Leader - MOCK	-0.363772	-2.96812	0.0226639	0.131376
OXA1L	Q15070	5Leader - MOCK	0.507561	2.95912	0.0229436	0.131376
ARIH2	O95376	5Leader - MOCK	-0.391351	-2.95801	0.0229782	0.133863
ARG1	P05089	5Leader - MOCK	1.47844	2.9344	0.0237304	0.133863
C1GALT1	Q9NS00	5Leader - MOCK	0.231461	2.93397	0.0237441	0.133863
TMEM33	P57088	5Leader - MOCK	-0.448262	-2.9087	0.0245791	0.133863
SOAT1	P35610	5Leader - MOCK	0.354545	2.90536	0.0246917	0.133863
PCBP2	Q15366	5Leader - MOCK	0.29424	2.90236	0.0247934	0.133863
MAGOH	P61326	5Leader - MOCK	0.18148	2.89698	0.0249766	0.133863
YBX3	P16989	5Leader - MOCK	0.314552	2.88333	0.0254484	0.133863
FLG2	Q5D862	5Leader - MOCK	1.1175	2.87586	0.0257108	0.133863
CAT	P04040	5Leader - MOCK	0.386968	2.86526	0.0260877	0.133863
PCBP1	Q15365	5Leader - MOCK	0.297415	2.84643	0.0267724	0.133863
CC2D1A	Q6P1N0	5Leader - MOCK	-0.219812	-2.84601	0.0267879	0.133863
ZC3H14	Q6PJT7	5Leader - MOCK	0.262134	2.84503	0.0268241	0.133863
HNRNPDL	O14979	5Leader - MOCK	0.165627	2.84417	0.0268559	0.133863
RBMX	P38159	5Leader - MOCK	0.194031	2.84256	0.0269153	0.133863
CEACAM1	P13688	5Leader - MOCK	-0.447146	-2.84117	0.026967	0.139382
SNRPE	P62304	5Leader - MOCK	-0.347394	-2.83067	0.0273599	0.139382
TIA1	P31483	5Leader - MOCK	0.180899	2.82689	0.0275028	0.139382
PUM1	Q14671	5Leader - MOCK	0.199889	2.81733	0.0278679	0.139382
RBMXL1	Q96E39	5Leader - MOCK	0.190786	2.8032	0.0284171	0.139382
KHDRBS3	O75525	5Leader - MOCK	0.619483	2.79698	0.0286621	0.139382
MCOLN1	Q9GZU1	5Leader - MOCK	0.477392	2.79463	0.0287555	0.139382
RAB10	P61026	5Leader - MOCK	0.189018	2.79275	0.0288303	0.139382
XP32	Q5T750	5Leader - MOCK	1.798	2.7873	0.0290485	0.139382
TGM3	Q08188	5Leader - MOCK	0.860661	2.78692	0.0290636	0.149027
PLEKHA1	Q9HB21	5Leader - MOCK	-0.267879	-2.78065	0.0293171	0.149027
RPS29	P62273	5Leader - MOCK	-0.257234	-2.76342	0.030025	0.149027
RAB24	Q969Q5	5Leader - MOCK	0.293588	2.76267	0.0300563	0.149027
GPRC5B	Q9NZH0	5Leader - MOCK	-0.194501	-2.7623	0.0300716	0.149027
AHCY	P23526	5Leader - MOCK	0.18692	2.75214	0.0304983	0.149027
REEP4	Q9H6H4	5Leader - MOCK	0.165573	2.74688	0.0307221	0.149027
FAM174B	Q3ZCQ3	5Leader - MOCK	-0.164176	-2.74409	0.0308412	0.149027
LGALS1	P09382	5Leader - MOCK	-0.414636	-2.74335	0.0308727	0.283059
LARS2	Q15031	5Leader - MOCK	-0.207178	-2.72361	0.0317313	0.283059
BLVRB	P30043	5Leader - MOCK	-0.378558	-2.69386	0.0330735	0.283059
MUC13	Q9H3R2	5Leader - MOCK	-0.209884	-2.69311	0.033108	0.283059
HNRNPA1	P09651	5Leader - MOCK	0.204522	2.68749	0.0333684	0.283059
TRIM32	Q13049	5Leader - MOCK	0.274494	2.68415	0.0335242	0.283059
YBX2	Q9Y2T7	5Leader - MOCK	0.26805	2.68361	0.0335496	0.283059
MRPL22	Q9NWU5	5Leader - MOCK	0.198203	2.67255	0.034071	0.283059
SFXN3	Q9BWM7	5Leader - MOCK	0.35388	2.66589	0.0343897	0.283059
BAP1	Q92560	5Leader - MOCK	0.244058	2.65871	0.0347361	0.283059
PPP4C	P60510	5Leader - MOCK	0.233116	2.65188	0.0350697	0.283059
RNF10	Q8N5U6	5Leader - MOCK	0.439675	2.64621	0.0353488	0.283059
MFSD6	Q6ZSS7	5Leader - MOCK	-0.164479	-2.63777	0.0357689	0.283059
PTGS2	P35354	5Leader - MOCK	-0.19092	-2.63231	0.036043	0.283059
RPP21	Q9H633	5Leader - MOCK	-0.255509	-2.63006	0.0361571	0.283059
RBM3	P98179	5Leader - MOCK	0.295139	2.62219	0.0365575	0.283059
DDX10	Q13206	5Leader - MOCK	1.0103	2.60287	0.0375617	0.283059
GMDS	O60547	5Leader - MOCK	0.213436	2.59275	0.0380991	0.283059
ARF3	P61204	5Leader - MOCK	0.391852	2.5922	0.0381284	0.283059
CUL1	Q13616	5Leader - MOCK	-0.395035	-2.58916	0.0382917	0.283059
HNRNPH3	P31942	5Leader - MOCK	0.176604	2.58618	0.0384523	0.283059
KPNA6	O60684	5Leader - MOCK	0.188141	2.58042	0.0387645	0.283059
KHDRBS1	Q07666	5Leader - MOCK	0.401104	2.57087	0.0392884	0.283059
EIF4A1	P60842	5Leader - MOCK	0.351674	2.57053	0.0393072	0.283059
SYNCRIP	O60506	5Leader - MOCK	0.179302	2.5662	0.0395474	0.283059
ATPAF2	Q8N5M1	5Leader - MOCK	0.19771	2.55027	0.0404439	0.283059
PLPP3	O14495	5Leader - MOCK	-0.179584	-2.53719	0.041196	0.283059
SPEN	Q96T58	5Leader - MOCK	0.183374	2.52977	0.041629	0.283059
EIF4G1	Q04637	5Leader - MOCK	0.162924	2.52669	0.0418105	0.283059
ABCC5	O15440	5Leader - MOCK	-0.174697	-2.51618	0.0424351	0.283059
DDX60	Q8IY21	5Leader - MOCK	-0.50275	-2.51453	0.0425339	0.283059
PATL1	Q86TB9	5Leader - MOCK	0.164479	2.50814	0.0429192	0.283059
BAIAP2L1	Q9UHR4	5Leader - MOCK	0.322657	2.4983	0.0435195	0.283059
NPY5R	Q15761	5Leader - MOCK	-0.689328	-2.49422	0.0437715	0.283059
KIF5B	P33176	5Leader - MOCK	0.16322	2.48839	0.0441337	0.283059
FUS	P35637	5Leader - MOCK	0.182093	2.47774	0.0448029	0.283059
KHDC4	Q7Z7F0	5Leader - MOCK	-0.221296	-2.47711	0.0448428	0.283059
HGSNAT	Q68CP4	5Leader - MOCK	-0.837184	-2.47639	0.0448888	0.283059
CPNE3	O75131	5Leader - MOCK	0.170583	2.47303	0.0451026	0.283059
EIF2S1	P05198	5Leader - MOCK	0.281478	2.47227	0.0451508	0.283059
RRP7A	Q9Y3A4	5Leader - MOCK	-0.180519	-2.47098	0.0452337	0.283059
ZNF579	Q8NAF0	5Leader - MOCK	0.535097	2.47041	0.0452702	0.283059
CEACAM5	P06731	5Leader - MOCK	-0.540984	-2.46641	0.0455268	0.283059
MGST3	O14880	5Leader - MOCK	0.545861	2.46198	0.0458133	0.283059
VSIG10L	Q86VR7	5Leader - MOCK	-0.347622	-2.45874	0.0460241	0.283059
PSMA7	O14818	5Leader - MOCK	0.277499	2.45712	0.0461296	0.283059
ARL6IP5	O75915	5Leader - MOCK	0.169774	2.45108	0.0465257	0.283059
RBMS2	Q15434	5Leader - MOCK	0.186783	2.45055	0.0465607	0.283059
BAZ2B	Q9UIF8	5Leader - MOCK	-0.164648	-2.45046	0.0465668	0.283059
MRPL40	Q9NQ50	5Leader - MOCK	0.156256	2.44962	0.0466223	0.283059
NELFA	Q9H3P2	5Leader - MOCK	-0.186241	-2.44717	0.0467843	0.283059
RAB13	P51153	5Leader - MOCK	0.200306	2.44524	0.0469127	0.283059
WASHC5	Q12768	5Leader - MOCK	0.175637	2.44199	0.047129	0.283059
MACROH2A1	O75367	5Leader - MOCK	0.47327	2.43438	0.0476402	0.283059
SDC1	P18827	5Leader - MOCK	-0.614316	-2.43259	0.0477611	0.283059
HACL1	Q9UJ83	5Leader - MOCK	-0.443429	-2.43196	0.0478038	0.283059
TFAM	Q00059	5Leader - MOCK	0.245759	2.43163	0.0478264	0.283059
DDX3X	O00571	5Leader - MOCK	0.159661	2.42834	0.0480499	0.283059
DSG1	Q02413	5Leader - MOCK	0.960185	2.42527	0.0482597	0.389082
PDGFD	Q9GZP0	5Leader - MOCK	-0.604918	-2.41455	0.0489989	0.389082
THEM6	Q8WUY1	5Leader - MOCK	-0.149009	-2.41055	0.0492781	0.389082
STX10	O60499	5Leader - MOCK	-0.186603	-2.40716	0.0495163	0.389082
WASH3P	C4AMC7	5Leader - MOCK	-0.389636	-2.406	0.0495977	0.389082
PTRH2	Q9Y3E5	5Leader - MOCK	0.191199	2.39899	0.050094	0.389082
TARBP2	Q15633	5Leader - MOCK	-0.319209	-2.39119	0.0506517	0.389082
LLGL2	Q6P1M3	5Leader - MOCK	0.172169	2.38552	0.0510614	0.389082
MYEF2	Q9P2K5	5Leader - MOCK	0.177933	2.38483	0.051112	0.389082
NENF	Q9UMX5	5Leader - MOCK	-0.282651	-2.37907	0.0515316	0.389082
YBX1	P67809	5Leader - MOCK	0.271585	2.37374	0.0519238	0.389082
HAL	P42357	5Leader - MOCK	0.956686	2.37152	0.0520883	0.389082
SLC12A2	P55011	5Leader - MOCK	-0.202036	-2.36618	0.0524857	0.389082
NEDD8	Q15843	5Leader - MOCK	-0.200454	-2.36149	0.0528368	0.389082
RPL32	P62910	5Leader - MOCK	-0.224604	-2.35925	0.0530055	0.389082
NUDT21	O43809	5Leader - MOCK	-0.196194	-2.35464	0.0533544	0.389082
DDX41	Q9UJV9	5Leader - MOCK	0.149295	2.35041	0.0536765	0.389082
NANS	Q9NR45	5Leader - MOCK	-0.23057	-2.34953	0.0537437	0.389082
ECM1	Q16610	5Leader - MOCK	1.34652	2.34485	0.0541027	0.389082
ZNFX1	Q9P2E3	5Leader - MOCK	0.217536	2.3438	0.0541837	0.389082
HNRNPR	O43390	5Leader - MOCK	0.183094	2.33813	0.0546235	0.389082
IGSF3	O75054	5Leader - MOCK	0.184072	2.32775	0.0554374	0.389082
THUMPD1	Q9NXG2	5Leader - MOCK	0.167577	2.32669	0.0555205	0.389082
ACAD10	Q6JQN1	5Leader - MOCK	-0.202977	-2.32636	0.0555471	0.389082
TBRG4	Q969Z0	5Leader - MOCK	0.295491	2.32219	0.0558779	0.389082
PSMB5	P28074	5Leader - MOCK	0.2681	2.31464	0.0564827	0.389082
NGRN	Q9NPE2	5Leader - MOCK	0.179702	2.31431	0.0565091	0.389082
CIAO1	O76071	5Leader - MOCK	-0.284556	-2.31225	0.0566756	0.389082
HDGF	P51858	5Leader - MOCK	0.606045	2.30934	0.0569112	0.389082
PCYT1A	P49585	5Leader - MOCK	0.15252	2.305	0.0572646	0.389082
SBNO1	A3KN83	5Leader - MOCK	-0.552952	-2.30498	0.057266	0.389082
PLRG1	O43660	5Leader - MOCK	0.193787	2.29523	0.0580681	0.389082
RBM4B	Q9BQ04	5Leader - MOCK	0.177538	2.29165	0.0583653	0.389082
PRMT3	O60678	5Leader - MOCK	-0.401721	-2.29004	0.0584997	0.389082
KPNA1	P52294	5Leader - MOCK	0.151245	2.28936	0.0585562	0.389082
CD59	P13987	5Leader - MOCK	0.210522	2.28919	0.0585708	0.471407
PPID	Q08752	5Leader - MOCK	-0.865659	-2.28137	0.0592278	0.471407
SFPQ	P23246	5Leader - MOCK	0.169876	2.28066	0.0592884	0.471407
ALOX12B	O75342	5Leader - MOCK	0.673621	2.26985	0.0602101	0.471407
SART3	Q15020	5Leader - MOCK	0.151891	2.26814	0.0603572	0.471407
DMBT1	Q9UGM3	5Leader - MOCK	-2.37717	-2.26362	0.0607485	0.471407
GBA1	P04062	5Leader - MOCK	0.369495	2.25616	0.0613991	0.471407
RTN3	O95197	5Leader - MOCK	0.240922	2.25564	0.0614445	0.471407
TOP3A	Q13472	5Leader - MOCK	-0.326219	-2.24933	0.0620016	0.471407
TARDBP	Q13148	5Leader - MOCK	0.217201	2.24581	0.0623141	0.471407
NONO	Q15233	5Leader - MOCK	0.167869	2.24408	0.0624685	0.471407
SMAD2	Q15796	5Leader - MOCK	0.698949	2.24041	0.0627972	0.471407
PLOD1	Q02809	5Leader - MOCK	0.203223	2.2385	0.0629685	0.471407
KPRP	Q5T749	5Leader - MOCK	1.45629	2.23839	0.0629786	0.471407
MRPS17	Q9Y2R5	5Leader - MOCK	0.483549	2.23735	0.0630724	0.471407
SLPI	P03973	5Leader - MOCK	-0.379621	-2.23231	0.0635281	0.471407
TMEM9B	Q9NQ34	5Leader - MOCK	-0.245314	-2.23104	0.0636441	0.471407
PAXBP1	Q9Y5B6	5Leader - MOCK	-0.462982	-2.2282	0.0639025	0.471407
RSL1D1	O76021	5Leader - MOCK	-0.175003	-2.21561	0.065064	0.471407
PTRH1	Q86Y79	5Leader - MOCK	-0.184916	-2.21481	0.0651386	0.471407
NVL	O15381	5Leader - MOCK	-0.161327	-2.21105	0.0654899	0.471407
ABLIM1	O14639	5Leader - MOCK	0.163751	2.20914	0.0656689	0.471407
ZNF318	Q5VUA4	5Leader - MOCK	-0.182188	-2.20796	0.0657803	0.471407
SLC25A10	Q9UBX3	5Leader - MOCK	0.219988	2.20727	0.065845	0.471407
H4C16	P62805	5Leader - MOCK	0.228008	2.2044	0.0661158	0.471407
KCT2	Q8NC54	5Leader - MOCK	-0.337311	-2.20304	0.0662441	0.507948
HNRNPUL2	Q1KMD3	5Leader - MOCK	0.129675	2.18693	0.0677892	0.507948
RBMS1	P29558	5Leader - MOCK	0.155002	2.1862	0.0678608	0.507948
SRSF5	Q13243	5Leader - MOCK	0.195884	2.1784	0.0686229	0.507948
SQSTM1	Q13501	5Leader - MOCK	-0.1721	-2.17697	0.0687635	0.507948
IL10RB	Q08334	5Leader - MOCK	-0.424858	-2.17574	0.068884	0.507948
MFSD4B	Q5TF39	5Leader - MOCK	-0.217391	-2.17489	0.0689685	0.507948
SKIC3	Q6PGP7	5Leader - MOCK	0.231407	2.17069	0.0693844	0.507948
RPS3	P23396	5Leader - MOCK	0.189872	2.16496	0.0699562	0.507948
DCBLD1	Q8N8Z6	5Leader - MOCK	0.153778	2.16113	0.0703405	0.507948
LPCAT1	Q8NF37	5Leader - MOCK	-0.172667	-2.15453	0.0710087	0.507948
TMED3	Q9Y3Q3	5Leader - MOCK	0.293393	2.15349	0.0711148	0.507948
SLC9A8	Q9Y2E8	5Leader - MOCK	-0.187033	-2.15217	0.0712493	0.507948
NSP6	P0DTD1orC1-6	5Leader - MOCK	0.184515	2.14905	0.071569	0.507948
KDM5A	P29375	5Leader - MOCK	-0.144723	-2.14793	0.0716837	0.507948
CTSC	P53634	5Leader - MOCK	0.354015	2.14411	0.0720765	0.507948
PTPMT1	Q8WUK0	5Leader - MOCK	-0.310363	-2.14362	0.0721275	0.507948
RBM4	Q9BWF3	5Leader - MOCK	0.160277	2.13772	0.07274	0.507948
SYNE2	Q8WXH0	5Leader - MOCK	-0.235826	-2.13118	0.0734248	0.507948
PSMC4	P43686	5Leader - MOCK	0.237729	2.1295	0.073602	0.507948
PRRC2C	Q9Y520	5Leader - MOCK	0.210912	2.12823	0.0737358	0.507948
CD151	P48509	5Leader - MOCK	0.232671	2.12137	0.074464	0.507948
BPIFB1	Q8TDL5	5Leader - MOCK	-2.31152	-2.11924	0.074692	0.507948
DCD	P81605	5Leader - MOCK	-0.658668	-2.11882	0.0747374	0.507948
FADS1	O60427	5Leader - MOCK	-0.141576	-2.11729	0.0749012	0.507948
FKBP15	Q5T1M5	5Leader - MOCK	-0.251109	-2.11372	0.0752856	0.507948
MCRS1	Q96EZ8	5Leader - MOCK	0.174254	2.11343	0.075317	0.507948
CNN2	Q99439	5Leader - MOCK	-0.260266	-2.11036	0.0756493	0.507948
RBM5	P52756	5Leader - MOCK	0.14686	2.10483	0.076251	0.507948
GAR1	Q9NY12	5Leader - MOCK	1.92206	2.10444	0.0762937	0.507948
HP	P00738	5Leader - MOCK	-1.54113	-2.10115	0.0766548	0.507948
JUP	P14923	5Leader - MOCK	0.655896	2.1011	0.0766602	0.507948
ZNF276	Q8N554	5Leader - MOCK	-0.198328	-2.10058	0.0767168	0.507948
REEP5	Q00765	5Leader - MOCK	0.465263	2.09648	0.0771691	0.507948
U2AF2	P26368	5Leader - MOCK	0.224014	2.09507	0.0773253	0.507948
SLC5A6	Q9Y289	5Leader - MOCK	-0.202473	-2.09325	0.077527	0.507948
PODXL	O00592	5Leader - MOCK	-0.255541	-2.0906	0.0778232	0.507948
CNTNAP2	Q9UHC6	5Leader - MOCK	-0.210732	-2.08913	0.0779871	0.507948
COX6B1	P14854	5Leader - MOCK	0.211371	2.0885	0.078057	0.507948
PCCA	P05165	5Leader - MOCK	-1.39802	-2.08765	0.0781522	0.507948
SLC26A2	P50443	5Leader - MOCK	-0.225907	-2.08542	0.0784034	0.507948
HSPA4L	O95757	5Leader - MOCK	0.149098	2.08237	0.0787469	0.507948
POLG	P54098	5Leader - MOCK	0.170114	2.08013	0.0789999	0.507948
ATP6V1C1	P21283	5Leader - MOCK	0.235054	2.07987	0.079029	0.507948
RPUSD3	Q6P087	5Leader - MOCK	0.131352	2.07725	0.0793266	0.507948
CEACAM7	Q14002	5Leader - MOCK	-0.525495	-2.07692	0.0793641	0.507948
LAMTOR1	Q6IAA8	5Leader - MOCK	-0.301586	-2.07051	0.0800969	0.507948
NUCB2	P80303	5Leader - MOCK	-0.277923	-2.06956	0.0802066	0.507948
TCIRG1	Q13488	5Leader - MOCK	-0.179918	-2.06769	0.0804218	0.507948
SDC4	P31431	5Leader - MOCK	-0.349039	-2.06499	0.0807332	0.507948
TSN	Q15631	5Leader - MOCK	-0.159873	-2.06411	0.0808356	0.507948
RPL28	P46779	5Leader - MOCK	-0.159073	-2.06384	0.0808665	0.551922
EIF4A2	Q14240	5Leader - MOCK	0.356843	2.06136	0.0811546	0.570899
RPL35A	P18077	5Leader - MOCK	0.127778	2.05775	0.0815759	0.570899
TGM1	P22735	5Leader - MOCK	0.831533	2.05347	0.0820784	0.570899
SLC49A4	Q96SL1	5Leader - MOCK	-0.148112	-2.05347	0.0820785	0.570899
THYN1	Q9P016	5Leader - MOCK	-0.589521	-2.04737	0.0828002	0.570899
TMEM223	A0PJW6	5Leader - MOCK	0.278602	2.04011	0.0836669	0.570899
RPL37	P61927	5Leader - MOCK	-0.189805	-2.03987	0.083695	0.570899
ERMP1	Q7Z2K6	5Leader - MOCK	-0.155875	-2.03456	0.084335	0.570899
MTFMT	Q96DP5	5Leader - MOCK	0.158227	2.03418	0.0843806	0.570899
CLCN5	P51795	5Leader - MOCK	-0.358575	-2.02998	0.0848907	0.570899
CPSF1	Q10570	5Leader - MOCK	-0.124776	-2.02813	0.0851164	0.570899
LNPK	Q9C0E8	5Leader - MOCK	-0.140478	-2.02579	0.0854027	0.570899
TFPI	P10646	5Leader - MOCK	-0.191819	-2.0248	0.0855242	0.570899
H3-7	Q5TEC6	5Leader - MOCK	0.242167	2.01989	0.0861282	0.570899
CPLX2	Q6PUV4	5Leader - MOCK	-0.274038	-2.01299	0.0869846	0.570899
PRDX6	P30041	5Leader - MOCK	-1.32806	-2.01115	0.0872147	0.570899
EIF4G3	O43432	5Leader - MOCK	0.185424	2.01045	0.087303	0.570899
TOR1AIP2	Q8NFQ8	5Leader - MOCK	-0.130648	-2.00753	0.0876691	0.570899
HNRNPM	P52272	5Leader - MOCK	0.153435	2.00643	0.0878071	0.570899
MRPL57	Q9BQC6	5Leader - MOCK	0.148125	2.00518	0.0879649	0.570899
ADRM1	Q16186	5Leader - MOCK	-0.255001	-2.00419	0.0880901	0.570899
CADM1	Q9BY67	5Leader - MOCK	-0.363894	-2.00406	0.0881064	0.570899
ABCB8	Q9NUT2	5Leader - MOCK	-0.231384	-2.00192	0.0883776	0.570899
ITGB4	P16144	5Leader - MOCK	-0.152492	-1.99996	0.0886258	0.570899
LARP7	Q4G0J3	5Leader - MOCK	0.176662	1.99986	0.0886383	0.570899
CEP170	Q5SW79	5Leader - MOCK	0.16483	1.9986	0.0887983	0.570899
CIT	O14578	5Leader - MOCK	-0.253952	-1.99645	0.0890737	0.570899
BPIFA1	Q9NP55	5Leader - MOCK	-1.1353	-1.99491	0.0892704	0.570899
VPS18	Q9P253	5Leader - MOCK	-0.319667	-1.99425	0.089355	0.570899
MRRF	Q96E11	5Leader - MOCK	0.222819	1.9934	0.0894636	0.57333
FARP2	O94887	5Leader - MOCK	-0.156498	-1.98751	0.0902221	0.57333
EIF4E2	O60573	5Leader - MOCK	0.213039	1.98427	0.0906426	0.57333
ELAVL1	Q15717	5Leader - MOCK	0.13886	1.98156	0.090996	0.57333
LRPPRC	P42704	5Leader - MOCK	0.344536	1.97998	0.0912023	0.57333
CIRBP	Q14011	5Leader - MOCK	0.168757	1.97363	0.0920358	0.57333
DNAJC8	O75937	5Leader - MOCK	0.121622	1.97291	0.092131	0.57333
NRXN3	Q9Y4C0	5Leader - MOCK	-0.236314	-1.97133	0.0923402	0.57333
PLK1	P53350	5Leader - MOCK	-0.254135	-1.97124	0.0923526	0.57333
RBM20	Q5T481	5Leader - MOCK	0.196328	1.97112	0.0923676	0.57333
HSPG2	P98160	5Leader - MOCK	0.417764	1.96788	0.0927978	0.57333
CPA4	Q9UI42	5Leader - MOCK	0.745434	1.96555	0.0931089	0.57333
BTN2A1	Q7KYR7	5Leader - MOCK	-0.121833	-1.96531	0.0931413	0.57333
F5	P12259	5Leader - MOCK	-0.162458	-1.96467	0.093227	0.57333
NOA1	Q8NC60	5Leader - MOCK	0.133561	1.9618	0.0936103	0.57333
CPPED1	Q9BRF8	5Leader - MOCK	-0.144177	-1.96004	0.0938468	0.57333
M6PR	P20645	5Leader - MOCK	-0.183682	-1.95876	0.0940194	0.57333
IGF2BP1	Q9NZI8	5Leader - MOCK	0.126435	1.95719	0.0942311	0.57333
CPNE2	Q96FN4	5Leader - MOCK	-0.131427	-1.95618	0.0943682	0.656873
NPR3	P17342	5Leader - MOCK	0.221518	1.94696	0.0956236	0.656873
TRMT10C	Q7L0Y3	5Leader - MOCK	0.158509	1.94486	0.0959121	0.656873
GPALPP1	Q8IXQ4	5Leader - MOCK	0.982547	1.94353	0.0960944	0.656873
HARS2	P49590	5Leader - MOCK	0.296784	1.9428	0.0961957	0.656873
UBE2S	Q16763	5Leader - MOCK	-0.168348	-1.94037	0.0965306	0.656873
PTCD1	O75127	5Leader - MOCK	0.123953	1.93726	0.0969629	0.656873
UGGT1	Q9NYU2	5Leader - MOCK	-0.60744	-1.93716	0.0969768	0.656873
SLC30A1	Q9Y6M5	5Leader - MOCK	-0.193839	-1.93711	0.0969828	0.656873
RALY	Q9UKM9	5Leader - MOCK	0.273788	1.92733	0.0983521	0.656873
ITGA6	P23229	5Leader - MOCK	0.121825	1.92394	0.0988306	0.656873
PIGR	P01833	5Leader - MOCK	-1.65732	-1.92285	0.0989857	0.656873
TEFM	Q96QE5	5Leader - MOCK	0.146286	1.92175	0.0991412	0.656873
STAM	Q92783	5Leader - MOCK	-0.214937	-1.91781	0.0997026	0.656873
TNRC6B	Q9UPQ9	5Leader - MOCK	-0.129196	-1.91403	0.100244	0.656873
PCCB	P05166	5Leader - MOCK	-0.130946	-1.91242	0.100476	0.656873
TUBB6	Q9BUF5	5Leader - MOCK	0.362743	1.91172	0.100577	0.656873
SND1	Q7KZF4	5Leader - MOCK	0.117334	1.91152	0.100606	0.656873
DHCR24	Q15392	5Leader - MOCK	0.121807	1.91	0.100825	0.656873
CFH	P08603	5Leader - MOCK	-0.149054	-1.90782	0.101141	0.656873
LCLAT1	Q6UWP7	5Leader - MOCK	-0.143253	-1.90059	0.102194	0.656873
ZMAT2	Q96NC0	5Leader - MOCK	0.188401	1.8948	0.103044	0.656873
PARVA	Q9NVD7	5Leader - MOCK	0.361685	1.89462	0.10307	0.656873
ATP6V0D1	P61421	5Leader - MOCK	-0.178066	-1.89358	0.103225	0.656873
CTSV	O60911	5Leader - MOCK	0.28639	1.89216	0.103435	0.656873
TWNK	Q96RR1	5Leader - MOCK	-0.113977	-1.88552	0.104423	0.656873
PARP12	Q9H0J9	5Leader - MOCK	0.249949	1.88455	0.104568	0.656873
TMED2	Q15363	5Leader - MOCK	0.116648	1.88348	0.104729	0.656873
ENPP1	P22413	5Leader - MOCK	-0.147026	-1.87998	0.105254	0.656873
NETO2	Q8NC67	5Leader - MOCK	-0.391716	-1.87887	0.105421	0.656873
RCL1	Q9Y2P8	5Leader - MOCK	-0.639018	-1.87876	0.105439	0.656873
RBM10	P98175	5Leader - MOCK	0.149046	1.87411	0.106143	0.656873
HUWE1	Q7Z6Z7	5Leader - MOCK	-0.158002	-1.87202	0.10646	0.656873
SAP30	O75446	5Leader - MOCK	-0.310046	-1.87139	0.106557	0.656873
LRRFIP2	Q9Y608	5Leader - MOCK	-0.611058	-1.87027	0.106728	0.656873
AHCYL1	O43865	5Leader - MOCK	0.278903	1.86934	0.106869	0.656873
DDX39B	Q13838	5Leader - MOCK	0.116048	1.86269	0.107892	0.656873
RBM47	A0AV96	5Leader - MOCK	0.123988	1.86263	0.107901	0.656873
SLC20A1	Q8WUM9	5Leader - MOCK	-0.176386	-1.8625	0.107921	0.656873
RNF13	O43567	5Leader - MOCK	-0.41215	-1.862	0.107998	0.656873
PTK2	Q05397	5Leader - MOCK	-0.151842	-1.86003	0.108303	0.656873
TSNAX	Q99598	5Leader - MOCK	-0.193934	-1.85924	0.108426	0.656873
ABHD17B	Q5VST6	5Leader - MOCK	-1.60573	-1.85886	0.108485	0.656873
HNRNPL	P14866	5Leader - MOCK	0.194029	1.85651	0.10885	0.656873
MAP1S	Q66K74	5Leader - MOCK	-0.19018	-1.85587	0.10895	0.656873
SAFB	Q15424	5Leader - MOCK	0.150716	1.855	0.109085	0.656873
PSMA6	P60900	5Leader - MOCK	0.223714	1.85365	0.109296	0.656873
MAP7D3	Q8IWC1	5Leader - MOCK	-0.196961	-1.85303	0.109393	0.656873
TRIM33	Q9UPN9	5Leader - MOCK	-0.193194	-1.85056	0.109781	0.656873
ZNF24	P17028	5Leader - MOCK	0.122024	1.84845	0.110111	0.656873
OSTM1	Q86WC4	5Leader - MOCK	-0.296817	-1.84821	0.110149	0.656873
ME1	P48163	5Leader - MOCK	0.477549	1.84261	0.111036	0.656873
NRAS	P01111	5Leader - MOCK	-0.140316	-1.84121	0.111258	0.656873
ATP13A3	Q9H7F0	5Leader - MOCK	-0.162656	-1.8319	0.112749	0.656873
RBM17	Q96I25	5Leader - MOCK	-0.163347	-1.82962	0.113118	0.656873
FADS2	O95864	5Leader - MOCK	-0.626262	-1.82847	0.113303	0.656873
NUP93	Q8N1F7	5Leader - MOCK	0.129781	1.82673	0.113586	0.656873
MRPL11	Q9Y3B7	5Leader - MOCK	0.116855	1.82636	0.113646	0.656873
SCARA3	Q6AZY7	5Leader - MOCK	0.222833	1.82625	0.113663	0.656873
UCHL5	Q9Y5K5	5Leader - MOCK	-0.419007	-1.82528	0.113821	0.656873
BRD4	O60885	5Leader - MOCK	-0.184969	-1.82514	0.113844	0.656873
NAA35	Q5VZE5	5Leader - MOCK	-0.53858	-1.82434	0.113973	0.656873
TMEM9	Q9P0T7	5Leader - MOCK	-0.177321	-1.82416	0.114004	0.656873
ABCB7	O75027	5Leader - MOCK	0.388409	1.82021	0.114649	0.656873
DCAF1	Q9Y4B6	5Leader - MOCK	-0.182805	-1.81888	0.114867	0.656873
CYP2S1	Q96SQ9	5Leader - MOCK	-0.187252	-1.8175	0.115094	0.656873
PRKDC	P78527	5Leader - MOCK	0.231362	1.81346	0.11576	0.656873
EXOSC7	Q15024	5Leader - MOCK	0.197071	1.81336	0.115777	0.656873
TNFRSF10D	Q9UBN6	5Leader - MOCK	-0.128994	-1.81327	0.115791	0.656873
PSMC1	P62191	5Leader - MOCK	0.144463	1.813	0.115837	0.656873
LEMD2	Q8NC56	5Leader - MOCK	0.113602	1.81253	0.115914	0.656873
SCO1	O75880	5Leader - MOCK	0.18106	1.81013	0.116313	0.656873
SCAF11	Q99590	5Leader - MOCK	0.123784	1.80672	0.116879	0.656873
SLC25A3	Q00325	5Leader - MOCK	0.131829	1.8061	0.116984	0.656873
A1CF	Q9NQ94	5Leader - MOCK	0.149803	1.80535	0.117108	0.656873
SYPL1	Q16563	5Leader - MOCK	-0.330065	-1.79646	0.118605	0.656873
EFCAB14	O75071	5Leader - MOCK	0.519021	1.79564	0.118744	0.656873
SRC	P12931	5Leader - MOCK	0.109957	1.79359	0.119092	0.656873
PRDX5	P30044	5Leader - MOCK	-0.294634	-1.79347	0.119113	0.656873
TSPAN7	P41732	5Leader - MOCK	-0.129984	-1.79257	0.119265	0.656873
SLC2A1	P11166	5Leader - MOCK	-0.262204	-1.7925	0.119277	0.656873
HELZ2	Q9BYK8	5Leader - MOCK	-0.361977	-1.79067	0.11959	0.656873
SSB	P05455	5Leader - MOCK	0.180422	1.79017	0.119674	0.656873
RBBP7	Q16576	5Leader - MOCK	-0.174175	-1.78965	0.119763	0.656873
IDH1	O75874	5Leader - MOCK	0.166746	1.7882	0.120012	0.656873
COQ3	Q9NZJ6	5Leader - MOCK	-0.286617	-1.78804	0.120039	0.656873
TAX1BP1	Q86VP1	5Leader - MOCK	-0.110794	-1.78629	0.120338	0.656873
SLK	Q9H2G2	5Leader - MOCK	0.151372	1.78622	0.120352	0.656873
SUGP1	Q8IWZ8	5Leader - MOCK	0.12293	1.78592	0.120403	0.656873
MRPL46	Q9H2W6	5Leader - MOCK	0.199581	1.78562	0.120455	0.656873
OBSL1	O75147	5Leader - MOCK	0.15885	1.78475	0.120603	0.656873
GEMIN5	Q8TEQ6	5Leader - MOCK	0.271026	1.78422	0.120694	0.656873
TMEM97	Q5BJF2	5Leader - MOCK	0.172381	1.78415	0.120706	0.656873
PCYOX1	Q9UHG3	5Leader - MOCK	0.157867	1.78376	0.120774	0.656873
ICAM1	P05362	5Leader - MOCK	-0.194743	-1.78321	0.12087	0.656873
RPL14	P50914	5Leader - MOCK	-0.115986	-1.78197	0.121083	0.829367
CHMP1B	Q7LBR1	5Leader - MOCK	-0.21431	-1.77841	0.121699	0.829367
GFM2	Q969S9	5Leader - MOCK	-0.469272	-1.77816	0.121742	0.895789
RNPS1	Q15287	5Leader - MOCK	-0.195833	-1.77246	0.122737	0.895789
KRIT1	O00522	5Leader - MOCK	-0.14324	-1.7685	0.123432	0.895789
PSMB3	P49720	5Leader - MOCK	0.404692	1.76084	0.124788	0.895789
ANKRD17	O75179	5Leader - MOCK	0.132561	1.75761	0.125363	0.895789
SNX12	Q9UMY4	5Leader - MOCK	-0.187103	-1.75697	0.125477	0.895789
RBBP4	Q09028	5Leader - MOCK	-0.124806	-1.75622	0.125612	0.895789
FURIN	P09958	5Leader - MOCK	-0.150477	-1.75598	0.125655	0.895789
CELF1	Q92879	5Leader - MOCK	0.127293	1.75552	0.125737	0.895789
ZNF668	Q96K58	5Leader - MOCK	-0.120258	-1.7545	0.125919	0.895789
MAN1B1	Q9UKM7	5Leader - MOCK	-0.13738	-1.754	0.12601	0.895789
RPL10	P27635	5Leader - MOCK	0.171487	1.7538	0.126046	0.895789
XYLT2	Q9H1B5	5Leader - MOCK	0.142356	1.75367	0.126068	0.895789
RBM14	Q96PK6	5Leader - MOCK	0.122851	1.75248	0.126283	1
RPL26	P61254	5Leader - MOCK	0.144345	1.74939	0.12684	1
NUDT19	A8MXV4	5Leader - MOCK	-0.166961	-1.74897	0.126915	1
HSPE1	P61604	5Leader - MOCK	0.120389	1.74833	0.127032	1
CTNNB1	P35222	5Leader - MOCK	0.195754	1.74765	0.127154	1
YES1	P07947	5Leader - MOCK	0.104984	1.74432	0.127759	1
MUCL1	Q96DR8	5Leader - MOCK	-1.6924	-1.74253	0.128085	1
SCO2	O43819	5Leader - MOCK	-0.289811	-1.7417	0.128236	1
CLK3	P49761	5Leader - MOCK	0.173436	1.74016	0.128517	1
METTL2B	Q6P1Q9	5Leader - MOCK	-0.150155	-1.73531	0.129408	1
RIOK1	Q9BRS2	5Leader - MOCK	0.139367	1.73186	0.130046	1
PBRM1	Q86U86	5Leader - MOCK	-0.194839	-1.72922	0.130534	1
MRPL2	Q5T653	5Leader - MOCK	0.220493	1.72686	0.130974	1
EIF3H	O15372	5Leader - MOCK	0.121323	1.7268	0.130985	1
RPL34	P49207	5Leader - MOCK	-0.249626	-1.72679	0.130987	1
AHNAK2	Q8IVF2	5Leader - MOCK	0.115031	1.7253	0.131265	1
TMEM43	Q9BTV4	5Leader - MOCK	0.165742	1.72434	0.131444	1
CBX4	O00257	5Leader - MOCK	-0.19645	-1.72334	0.131631	1
SDC2	P34741	5Leader - MOCK	-0.244058	-1.72303	0.131689	1
HNRNPF	P52597	5Leader - MOCK	0.169727	1.71423	0.133348	1
ZFC3H1	O60293	5Leader - MOCK	0.230113	1.71076	0.134008	1
MTIF2	P46199	5Leader - MOCK	0.101415	1.70978	0.134194	1
TM9SF3	Q9HD45	5Leader - MOCK	0.208677	1.70634	0.134852	1
CNNM3	Q8NE01	5Leader - MOCK	0.156363	1.70189	0.135707	1
RPL7A	P62424	5Leader - MOCK	-0.195023	-1.70099	0.135881	1
GPAA1	O43292	5Leader - MOCK	-0.281303	-1.69934	0.136199	1
RBPMS	Q93062	5Leader - MOCK	0.242747	1.6982	0.136421	1
RPL22L1	Q6P5R6	5Leader - MOCK	-0.161875	-1.69666	0.136719	1
NCOA5	Q9HCD5	5Leader - MOCK	0.145402	1.69516	0.137011	1
ATP2A2	P16615	5Leader - MOCK	0.142799	1.69491	0.13706	1
CTDNEP1	O95476	5Leader - MOCK	-0.862815	-1.69414	0.137209	1
RPS18	P62269	5Leader - MOCK	0.138836	1.69146	0.137732	1
PPP6R3	Q5H9R7	5Leader - MOCK	0.214705	1.69007	0.138004	1
SLC19A2	O60779	5Leader - MOCK	-0.277691	-1.68916	0.138183	1
ALG5	Q9Y673	5Leader - MOCK	-0.120136	-1.68826	0.138361	1
EXOSC1	Q9Y3B2	5Leader - MOCK	-0.22873	-1.68527	0.138948	1
CD55	P08174	5Leader - MOCK	-0.251555	-1.68433	0.139133	1
RECQL	P46063	5Leader - MOCK	0.110821	1.68303	0.139391	1
RBM12B	Q8IXT5	5Leader - MOCK	0.113781	1.67984	0.140024	1
PCF11	O94913	5Leader - MOCK	0.111944	1.67903	0.140184	1
FRAS1	Q86XX4	5Leader - MOCK	-0.193878	-1.67891	0.140207	1
RAB35	Q15286	5Leader - MOCK	0.122942	1.67743	0.140502	1
IGKV3D-11	A0A0A0MRZ8	5Leader - MOCK	-1.02336	-1.67573	0.140843	1
LDHB	P07195	5Leader - MOCK	-0.0959538	-1.67463	0.141061	1
RAI1	Q7Z5J4	5Leader - MOCK	-0.167326	-1.67216	0.141557	1
SNRNP40	Q96DI7	5Leader - MOCK	0.136658	1.67162	0.141665	1
USP14	P54578	5Leader - MOCK	-0.106165	-1.67064	0.141861	1
RBM42	Q9BTD8	5Leader - MOCK	-0.237936	-1.67054	0.141883	1
PRPF39	Q86UA1	5Leader - MOCK	-0.313749	-1.67002	0.141986	1
HNRNPUL1	Q9BUJ2	5Leader - MOCK	0.112644	1.66954	0.142084	1
RTN4IP1	Q8WWV3	5Leader - MOCK	-0.115365	-1.66953	0.142085	1
PHB2	Q99623	5Leader - MOCK	0.102706	1.66703	0.142589	1
TOR3A	Q9H497	5Leader - MOCK	0.176628	1.66182	0.143647	1
PHF8	Q9UPP1	5Leader - MOCK	-0.136546	-1.6612	0.143773	1
METTL16	Q86W50	5Leader - MOCK	-0.115281	-1.66115	0.143783	1
SYCP1	Q15431	5Leader - MOCK	0.10825	1.66032	0.143952	1
HSPA8	P11142	5Leader - MOCK	0.151037	1.65834	0.144356	1
EIF3L	Q9Y262	5Leader - MOCK	0.270511	1.65784	0.14446	1
DTYMK	P23919	5Leader - MOCK	-0.235881	-1.65761	0.144507	1
QPCTL	Q9NXS2	5Leader - MOCK	0.203469	1.65731	0.144568	1
ERC1	Q8IUD2	5Leader - MOCK	0.170459	1.65504	0.145033	1
HELZ	P42694	5Leader - MOCK	0.280804	1.65458	0.145128	1
B4GALT4	O60513	5Leader - MOCK	0.141172	1.65332	0.145388	1
MRPL16	Q9NX20	5Leader - MOCK	-0.506558	-1.65248	0.145559	1
GGCX	P38435	5Leader - MOCK	-0.157332	-1.6497	0.146134	1
STK10	O94804	5Leader - MOCK	-0.19983	-1.64785	0.146516	1
CD44	P16070	5Leader - MOCK	-0.29347	-1.64774	0.146539	1
PHF2	O75151	5Leader - MOCK	-0.128113	-1.64605	0.14689	1
PPIG	Q13427	5Leader - MOCK	-0.177106	-1.64554	0.146996	1
NNT	Q13423	5Leader - MOCK	0.252537	1.64353	0.147415	1
NUP133	Q8WUM0	5Leader - MOCK	-0.177105	-1.6426	0.147609	1
PPFIA1	Q13136	5Leader - MOCK	-0.264499	-1.64247	0.147637	1
WBP11	Q9Y2W2	5Leader - MOCK	0.109249	1.64199	0.147736	1
HSD17B10	Q99714	5Leader - MOCK	0.226004	1.64176	0.147785	1
SAE1	Q9UBE0	5Leader - MOCK	0.162983	1.64109	0.147925	1
SF3A1	Q15459	5Leader - MOCK	0.101904	1.63776	0.148625	1
ECI1	P42126	5Leader - MOCK	-0.220813	-1.6347	0.149269	1
DDX1	Q92499	5Leader - MOCK	0.129704	1.63334	0.149556	1
STARD3	Q14849	5Leader - MOCK	-0.116497	-1.62958	0.150353	1
MAP2K1	Q02750	5Leader - MOCK	-0.155958	-1.62834	0.150616	1
MTG2	Q9H4K7	5Leader - MOCK	0.120618	1.62828	0.15063	1
RBM15B	Q8NDT2	5Leader - MOCK	0.108246	1.62781	0.15073	1
DDX17	Q92841	5Leader - MOCK	0.094154	1.62603	0.151109	1
PRRC2A	P48634	5Leader - MOCK	0.161287	1.62431	0.151477	1
ANKLE2	Q86XL3	5Leader - MOCK	0.114235	1.62121	0.152143	1
DDX39A	O00148	5Leader - MOCK	0.132608	1.62004	0.152393	1
SLC1A5	Q15758	5Leader - MOCK	0.209543	1.61883	0.152655	1
MED17	Q9NVC6	5Leader - MOCK	-0.256169	-1.61879	0.152663	1
MRPL58	Q14197	5Leader - MOCK	0.134039	1.61872	0.152677	1
MAGT1	Q9H0U3	5Leader - MOCK	0.110264	1.61729	0.152987	1
FRK	P42685	5Leader - MOCK	0.291987	1.61687	0.153077	1
MAT2A	P31153	5Leader - MOCK	0.144484	1.61354	0.153799	1
LTBR	P36941	5Leader - MOCK	-0.177059	-1.61269	0.153984	1
SLC25A1	P53007	5Leader - MOCK	-0.103341	-1.61201	0.154132	1
RTF1	Q92541	5Leader - MOCK	0.186257	1.61136	0.154272	1
STX4	Q12846	5Leader - MOCK	-0.142413	-1.61097	0.154357	1
ALYREF	Q86V81	5Leader - MOCK	0.181154	1.61045	0.154471	1
CHTOP	Q9Y3Y2	5Leader - MOCK	0.138949	1.61042	0.154477	1
SRSF11	Q05519	5Leader - MOCK	-0.184412	-1.60966	0.154644	1
MFN1	Q8IWA4	5Leader - MOCK	-0.119421	-1.6063	0.155379	1
IGHA1	P01876	5Leader - MOCK	-1.14852	-1.60578	0.155493	1
SKIC2	Q15477	5Leader - MOCK	0.114453	1.60307	0.156089	1
PSMA5	P28066	5Leader - MOCK	0.191247	1.60097	0.156551	1
SYNE1	Q8NF91	5Leader - MOCK	0.328076	1.60036	0.156685	1
PEBP1	P30086	5Leader - MOCK	0.257871	1.59984	0.156801	1
PTPN9	P43378	5Leader - MOCK	-0.267466	-1.59813	0.15718	1
MFSD10	Q14728	5Leader - MOCK	-0.25727	-1.59707	0.157414	1
EVA1C	P58658	5Leader - MOCK	-0.183646	-1.59293	0.158334	1
ATXN2L	Q8WWM7	5Leader - MOCK	0.173664	1.59124	0.158713	1
CSTF3	Q12996	5Leader - MOCK	0.131613	1.59086	0.158799	1
LARP4	Q71RC2	5Leader - MOCK	0.200398	1.5902	0.158945	1
HAVCR1	Q96D42	5Leader - MOCK	-0.429166	-1.58884	0.15925	1
MRPL3	P09001	5Leader - MOCK	0.13087	1.5864	0.159799	1
SFXN4	Q6P4A7	5Leader - MOCK	-0.260907	-1.58492	0.160132	1
NGDN	Q8NEJ9	5Leader - MOCK	0.195061	1.5846	0.160204	1
FAM98B	Q52LJ0	5Leader - MOCK	0.134367	1.58328	0.160502	1
VARS1	P26640	5Leader - MOCK	0.0933655	1.58081	0.161061	1
MTX1	Q13505	5Leader - MOCK	-0.126621	-1.58034	0.161169	1
NAPA	P54920	5Leader - MOCK	-0.202057	-1.57661	0.162017	1
XAB2	Q9HCS7	5Leader - MOCK	0.305594	1.5757	0.162225	1
RBM22	Q9NW64	5Leader - MOCK	0.175794	1.57158	0.163167	1
CKAP5	Q14008	5Leader - MOCK	0.118051	1.56886	0.163792	1
IARS2	Q9NSE4	5Leader - MOCK	0.103322	1.56865	0.16384	1
MACROD1	Q9BQ69	5Leader - MOCK	-0.12769	-1.56846	0.163886	1
TBL3	Q12788	5Leader - MOCK	-0.142891	-1.56727	0.164158	1
C7orf50	Q9BRJ6	5Leader - MOCK	-0.166302	-1.56575	0.164509	1
GYS1	P13807	5Leader - MOCK	-0.158736	-1.56563	0.164539	1
IGLC2	P0DOY2	5Leader - MOCK	-1.85047	-1.56424	0.16486	1
LUC7L3	O95232	5Leader - MOCK	-0.170818	-1.56124	0.165556	1
CYP51A1	Q16850	5Leader - MOCK	-0.167627	-1.56111	0.165586	1
L1RE1	Q9UN81	5Leader - MOCK	0.398611	1.56075	0.165672	1
MACF1	Q9UPN3	5Leader - MOCK	0.187174	1.55953	0.165955	1
ROR1	Q01973	5Leader - MOCK	-0.146346	-1.55891	0.1661	1
ETF1	P62495	5Leader - MOCK	-0.175057	-1.55775	0.16637	1
GOLGA1	Q92805	5Leader - MOCK	-0.217669	-1.55453	0.167125	1
MRPS22	P82650	5Leader - MOCK	0.118337	1.5542	0.167201	1
ATRN	O75882	5Leader - MOCK	-0.192623	-1.5538	0.167296	1
SCARA5	Q6ZMJ2	5Leader - MOCK	-0.119347	-1.55121	0.167906	1
EIF4G2	P78344	5Leader - MOCK	0.10941	1.55023	0.168137	1
SIRPA	P78324	5Leader - MOCK	0.112606	1.54664	0.168986	1
ABCC3	O15438	5Leader - MOCK	-0.127367	-1.54455	0.169482	1
ZFYVE16	Q7Z3T8	5Leader - MOCK	0.151557	1.5443	0.169542	1
PUF60	Q9UHX1	5Leader - MOCK	0.120405	1.54366	0.169695	1
LDLR	P01130	5Leader - MOCK	-0.109141	-1.54092	0.170348	1
UTP18	Q9Y5J1	5Leader - MOCK	0.0922791	1.54019	0.170521	1
HNRNPH1	P31943	5Leader - MOCK	0.129758	1.53781	0.171093	1
DHRS3	O75911	5Leader - MOCK	0.138486	1.53689	0.171312	1
PLAUR	Q03405	5Leader - MOCK	0.47967	1.53468	0.171845	1
ELOVL1	Q9BW60	5Leader - MOCK	0.169776	1.53378	0.172061	1
RBM12	Q9NTZ6	5Leader - MOCK	0.0956262	1.53277	0.172305	1
SURF6	O75683	5Leader - MOCK	-0.164279	-1.53032	0.172898	1
MTG1	Q9BT17	5Leader - MOCK	0.100632	1.52924	0.173158	1
LAMP1	P11279	5Leader - MOCK	-0.286965	-1.52856	0.173325	1
BDKRB2	P30411	5Leader - MOCK	-0.109352	-1.52815	0.173424	1
TXLNG	Q9NUQ3	5Leader - MOCK	-0.106063	-1.52724	0.173645	1
P4HB	P07237	5Leader - MOCK	0.0972377	1.52696	0.173713	1
APLP2	Q06481	5Leader - MOCK	0.115155	1.52643	0.173842	1
NOL7	Q9UMY1	5Leader - MOCK	0.148235	1.52414	0.174401	1
LMBRD1	Q9NUN5	5Leader - MOCK	-0.237354	-1.52174	0.174988	1
PIP4K2B	P78356	5Leader - MOCK	-0.195038	-1.52036	0.175327	1
SLC2A9	Q9NRM0	5Leader - MOCK	-0.272169	-1.51997	0.175422	1
MYH14	Q7Z406	5Leader - MOCK	0.329129	1.51913	0.175628	1
CLCN3	P51790	5Leader - MOCK	-0.114319	-1.51857	0.175766	1
ZC3H7B	Q9UGR2	5Leader - MOCK	0.0989567	1.51813	0.175873	1
SLC38A9	Q8NBW4	5Leader - MOCK	-0.301412	-1.51603	0.176392	1
GAPDH	P04406	5Leader - MOCK	0.247539	1.5115	0.177514	1
TUSC3	Q13454	5Leader - MOCK	0.108969	1.51135	0.177549	1
DSC1	Q08554	5Leader - MOCK	0.570624	1.51116	0.177596	1
YIPF5	Q969M3	5Leader - MOCK	-0.137727	-1.51058	0.17774	1
ZNF532	Q9HCE3	5Leader - MOCK	-0.192309	-1.51058	0.177741	1
MMP15	P51511	5Leader - MOCK	0.109975	1.50903	0.178126	1
CCDC71L	Q8N9Z2	5Leader - MOCK	0.218296	1.50661	0.178731	1
NFX1	Q12986	5Leader - MOCK	0.108773	1.50575	0.178946	1
HIBCH	Q6NVY1	5Leader - MOCK	-0.160845	-1.50412	0.179354	1
ST3GAL4	Q11206	5Leader - MOCK	-0.245699	-1.50292	0.179653	1
DST	Q03001	5Leader - MOCK	0.124039	1.49398	0.181911	1
CLTA	P09496	5Leader - MOCK	-0.114848	-1.49111	0.182641	1
PARP1	P09874	5Leader - MOCK	0.0891884	1.4907	0.182745	1
FAM120A	Q9NZB2	5Leader - MOCK	0.0958719	1.48988	0.182954	1
ANP32E	Q9BTT0	5Leader - MOCK	-0.238861	-1.48963	0.183018	1
FBLN1	P23142	5Leader - MOCK	0.167579	1.48796	0.183445	1
CTDSP1	Q9GZU7	5Leader - MOCK	0.11905	1.4875	0.183563	1
HSDL1	Q3SXM5	5Leader - MOCK	0.177887	1.48568	0.18403	1
ZDHHC18	Q9NUE0	5Leader - MOCK	-0.323525	-1.48523	0.184144	1
GCC2	Q8IWJ2	5Leader - MOCK	0.118716	1.48226	0.184908	1
MRPS35	P82673	5Leader - MOCK	0.113706	1.47863	0.185846	1
LSAMP	Q13449	5Leader - MOCK	-0.180247	-1.47801	0.186006	1
STK11IP	Q8N1F8	5Leader - MOCK	0.224231	1.47792	0.186031	1
ZNF526	Q8TF50	5Leader - MOCK	0.118164	1.47547	0.186665	1
MRPS34	P82930	5Leader - MOCK	-0.230596	-1.47473	0.186858	1
SRM	P19623	5Leader - MOCK	-0.118795	-1.4747	0.186865	1
MRPL14	Q6P1L8	5Leader - MOCK	0.155324	1.47303	0.187302	1
AGPS	O00116	5Leader - MOCK	0.103792	1.47017	0.188049	1
GOLPH3	Q9H4A6	5Leader - MOCK	-0.131134	-1.46765	0.188709	1
SNRNP70	P08621	5Leader - MOCK	0.153764	1.465	0.189406	1
POLR2E	P19388	5Leader - MOCK	-0.391869	-1.46406	0.189654	1
SLC26A6	Q9BXS9	5Leader - MOCK	-0.179365	-1.46178	0.190257	1
MAP2	P11137	5Leader - MOCK	-0.155054	-1.46007	0.190708	1
DYNC1H1	Q14204	5Leader - MOCK	0.180993	1.45963	0.190824	1
PIP5K1A	Q99755	5Leader - MOCK	0.114902	1.45533	0.191968	1
NUP155	O75694	5Leader - MOCK	0.184506	1.4528	0.192646	1
MAP1LC3B2	A6NCE7	5Leader - MOCK	0.0901938	1.45269	0.192675	1
MAPRE1	Q15691	5Leader - MOCK	-0.199084	-1.45268	0.192676	1
WDR74	Q6RFH5	5Leader - MOCK	-0.119603	-1.45255	0.192712	1
MANF	P55145	5Leader - MOCK	-0.145383	-1.45116	0.193085	1
EXOC8	Q8IYI6	5Leader - MOCK	-0.155425	-1.45093	0.193145	1
NFIC	P08651	5Leader - MOCK	0.163124	1.45007	0.193377	1
NUCB1	Q02818	5Leader - MOCK	-0.139854	-1.44843	0.193818	1
HHIPL2	Q6UWX4	5Leader - MOCK	-0.153513	-1.44738	0.194101	1
AFF1	P51825	5Leader - MOCK	-0.341798	-1.44635	0.194377	1
TPCN1	Q9ULQ1	5Leader - MOCK	-0.150843	-1.44563	0.194572	1
ERGIC3	Q9Y282	5Leader - MOCK	0.117549	1.44453	0.19487	1
SSBP1	Q04837	5Leader - MOCK	0.181511	1.44364	0.19511	1
HSPA2	P54652	5Leader - MOCK	0.171597	1.443	0.195283	1
NUP50	Q9UKX7	5Leader - MOCK	-0.283211	-1.44283	0.195328	1
NR1H2	P55055	5Leader - MOCK	0.163723	1.4392	0.196314	1
ACOT9	Q9Y305	5Leader - MOCK	0.0834859	1.43752	0.196773	1
DDX28	Q9NUL7	5Leader - MOCK	0.100842	1.43724	0.196848	1
HIRIP3	Q9BW71	5Leader - MOCK	-0.336033	-1.43649	0.197053	1
LYN	P07948	5Leader - MOCK	-0.0982083	-1.43566	0.19728	1
NPC1	O15118	5Leader - MOCK	-0.163113	-1.43501	0.197459	1
HDLBP	Q00341	5Leader - MOCK	0.089403	1.43421	0.197676	1
GZF1	Q9H116	5Leader - MOCK	-0.112628	-1.43419	0.197683	1
RSRC1	Q96IZ7	5Leader - MOCK	-0.152966	-1.43411	0.197705	1
STXBP1	P61764	5Leader - MOCK	0.707294	1.43384	0.19778	1
LARP4B	Q92615	5Leader - MOCK	0.117279	1.43324	0.197944	1
THSD7A	Q9UPZ6	5Leader - MOCK	-0.101737	-1.4319	0.198311	1
RO60	P10155	5Leader - MOCK	0.104269	1.43175	0.198353	1
G3BP2	Q9UN86	5Leader - MOCK	0.10611	1.4311	0.198532	1
EZR	P15311	5Leader - MOCK	0.0997288	1.42795	0.199398	1
PAIP2	Q9BPZ3	5Leader - MOCK	-0.159755	-1.42663	0.199763	1
NPC2	P61916	5Leader - MOCK	0.174969	1.4252	0.200159	1
VEZT	Q9HBM0	5Leader - MOCK	-0.0919314	-1.42364	0.200592	1
RABL6	Q3YEC7	5Leader - MOCK	-0.110818	-1.423	0.20077	1
FXYD2	P54710	5Leader - MOCK	0.178364	1.42069	0.201412	1
MOGS	Q13724	5Leader - MOCK	-0.095265	-1.41764	0.202263	1
PAXIP1	Q6ZW49	5Leader - MOCK	0.111728	1.41655	0.202567	1
BRD2	P25440	5Leader - MOCK	-0.132136	-1.41427	0.203207	1
EEF2	P13639	5Leader - MOCK	0.106753	1.41407	0.203264	1
BRI3BP	Q8WY22	5Leader - MOCK	-0.0983857	-1.41356	0.203407	1
RTCB	Q9Y3I0	5Leader - MOCK	0.142106	1.41318	0.203513	1
DTX2	Q86UW9	5Leader - MOCK	0.184665	1.41275	0.203635	1
CDCA8	Q53HL2	5Leader - MOCK	-0.114612	-1.41264	0.203666	1
CDC42BPA	Q5VT25	5Leader - MOCK	-0.148946	-1.41197	0.203855	1
FAM98A	Q8NCA5	5Leader - MOCK	0.187363	1.41085	0.204169	1
CHDH	Q8NE62	5Leader - MOCK	0.218623	1.4093	0.204607	1
SLC7A5	Q01650	5Leader - MOCK	0.218472	1.40908	0.20467	1
ACADVL	P49748	5Leader - MOCK	-0.112631	-1.40832	0.204885	1
PTGR1	Q14914	5Leader - MOCK	-0.153071	-1.40747	0.205124	1
LAMA5	O15230	5Leader - MOCK	-0.11158	-1.40651	0.205397	1
ZCCHC7	Q8N3Z6	5Leader - MOCK	0.17752	1.40637	0.205437	1
HASPIN	Q8TF76	5Leader - MOCK	-0.276254	-1.40629	0.20546	1
ABR	Q12979	5Leader - MOCK	-0.125792	-1.40549	0.205686	1
ADCY3	O60266	5Leader - MOCK	-0.169662	-1.4054	0.205713	1
NDRG3	Q9UGV2	5Leader - MOCK	-0.116859	-1.40413	0.206072	1
MTF2	Q9Y483	5Leader - MOCK	-0.118472	-1.40099	0.206968	1
MTHFD1L	Q6UB35	5Leader - MOCK	0.0887319	1.40071	0.207048	1
SETD1A	O15047	5Leader - MOCK	-0.110412	-1.40001	0.207249	1
IGHMBP2	P38935	5Leader - MOCK	0.110505	1.39992	0.207274	1
CELSR1	Q9NYQ6	5Leader - MOCK	-0.121775	-1.399	0.207538	1
FXR2	P51116	5Leader - MOCK	0.0888731	1.39766	0.207922	1
HEXA	P06865	5Leader - MOCK	0.102568	1.39758	0.207944	1
GATB	O75879	5Leader - MOCK	0.0939015	1.39676	0.208179	1
PSMA2	P25787	5Leader - MOCK	0.322075	1.395	0.208684	1
CCAR2	Q8N163	5Leader - MOCK	0.0843864	1.39454	0.208816	1
TECR	Q9NZ01	5Leader - MOCK	0.108964	1.39392	0.208994	1
GNA13	Q14344	5Leader - MOCK	-0.177756	-1.39272	0.209341	1
PDCD7	Q8N8D1	5Leader - MOCK	-0.21083	-1.39229	0.209464	1
LMAN2L	Q9H0V9	5Leader - MOCK	0.103843	1.3911	0.209808	1
NRP1	O14786	5Leader - MOCK	-0.150047	-1.3879	0.210737	1
PRPS1	P60891	5Leader - MOCK	-0.131083	-1.38759	0.210826	1
PRPS2	P11908	5Leader - MOCK	-0.131083	-1.38759	0.210826	1
EIF2B2	P49770	5Leader - MOCK	-0.147974	-1.38681	0.211053	1
NDUFS7	O75251	5Leader - MOCK	0.181482	1.38643	0.211162	1
EED	O75530	5Leader - MOCK	-0.123344	-1.38587	0.211326	1
SIDT2	Q8NBJ9	5Leader - MOCK	-0.123245	-1.3846	0.211694	1
PLXDC2	Q6UX71	5Leader - MOCK	-0.155438	-1.38089	0.212779	1
PKM	P14618	5Leader - MOCK	0.117566	1.3798	0.213099	1
ARID2	Q68CP9	5Leader - MOCK	-0.144153	-1.37897	0.213341	1
LYZ	P61626	5Leader - MOCK	-0.662542	-1.37742	0.213797	1
ACAT1	P24752	5Leader - MOCK	-0.104666	-1.37712	0.213884	1
ORAI1	Q96D31	5Leader - MOCK	-0.109257	-1.37489	0.214541	1
CHST3	Q7LGC8	5Leader - MOCK	-0.158911	-1.3738	0.214864	1
MYO1B	O43795	5Leader - MOCK	0.0892603	1.37346	0.214965	1
ZRANB2	O95218	5Leader - MOCK	-0.161625	-1.37151	0.215541	1
LGR4	Q9BXB1	5Leader - MOCK	-0.141394	-1.37111	0.215659	1
DNAJC25	Q9H1X3	5Leader - MOCK	-0.110516	-1.37097	0.215701	1
FIBP	O43427	5Leader - MOCK	-0.212776	-1.36971	0.216073	1
CD38	P28907	5Leader - MOCK	-0.0859555	-1.36934	0.216183	1
PPP1R10	Q96QC0	5Leader - MOCK	0.154511	1.36793	0.216602	1
SSR4	P51571	5Leader - MOCK	0.228971	1.36618	0.217125	1
NPTN	Q9Y639	5Leader - MOCK	-0.19839	-1.36532	0.217379	1
SPRR1B	P22528	5Leader - MOCK	0.289551	1.36388	0.21781	1
HBS1L	Q9Y450	5Leader - MOCK	-0.0899156	-1.36347	0.217932	1
GPATCH4	Q5T3I0	5Leader - MOCK	-0.121534	-1.36306	0.218056	1
FASTKD2	Q9NYY8	5Leader - MOCK	0.132506	1.35651	0.220023	1
UBE2J1	Q9Y385	5Leader - MOCK	0.639375	1.35626	0.220098	1
EEF1B2	P24534	5Leader - MOCK	-0.109202	-1.35392	0.220806	1
EP400	Q96L91	5Leader - MOCK	-0.12948	-1.35363	0.220894	1
EMC4	Q5J8M3	5Leader - MOCK	0.190262	1.35361	0.220898	1
IFRD2	Q12894	5Leader - MOCK	-0.182042	-1.35274	0.221162	1
DNAJC9	Q8WXX5	5Leader - MOCK	0.119515	1.35257	0.221213	1
GCN1	Q92616	5Leader - MOCK	0.0938742	1.3516	0.221508	1
HNRNPLL	Q8WVV9	5Leader - MOCK	0.0981587	1.35034	0.221892	1
NOTCH1	P46531	5Leader - MOCK	0.281636	1.34993	0.222014	1
ZC3H15	Q8WU90	5Leader - MOCK	0.1536	1.34904	0.222286	1
PRPF31	Q8WWY3	5Leader - MOCK	0.124329	1.34826	0.222522	1
MRPS6	P82932	5Leader - MOCK	-0.0921405	-1.34756	0.222738	1
PTPRG	P23470	5Leader - MOCK	-0.148652	-1.34613	0.223172	1
EARS2	Q5JPH6	5Leader - MOCK	0.0804473	1.34468	0.223617	1
PDIA5	Q14554	5Leader - MOCK	-0.0852463	-1.34222	0.224371	1
LGALS3BP	Q08380	5Leader - MOCK	-0.142756	-1.34154	0.224579	1
SF3A3	Q12874	5Leader - MOCK	0.0820959	1.33942	0.225231	1
KMT2A	Q03164	5Leader - MOCK	0.118449	1.33826	0.225587	1
WAC	Q9BTA9	5Leader - MOCK	0.128648	1.33808	0.225644	1
POLR2B	P30876	5Leader - MOCK	0.11271	1.33802	0.225664	1
PPP1R9B	Q96SB3	5Leader - MOCK	-0.126907	-1.33744	0.225842	1
RPL29	P47914	5Leader - MOCK	-0.1468	-1.33528	0.226508	1
CIAPIN1	Q6FI81	5Leader - MOCK	0.0905251	1.33369	0.227002	1
ATAD2	Q6PL18	5Leader - MOCK	0.117722	1.33026	0.228068	1
ARHGAP1	Q07960	5Leader - MOCK	-0.105839	-1.32943	0.228325	1
DAP3	P51398	5Leader - MOCK	0.138298	1.32918	0.228403	1
STRAP	Q9Y3F4	5Leader - MOCK	0.102552	1.32914	0.228416	1
ADCY9	O60503	5Leader - MOCK	-0.136335	-1.32852	0.228611	1
CMAS	Q8NFW8	5Leader - MOCK	0.14507	1.32812	0.228734	1
MEGF9	Q9H1U4	5Leader - MOCK	0.148708	1.32698	0.229089	1
RAB21	Q9UL25	5Leader - MOCK	-0.128184	-1.32557	0.22953	1
SLC11A2	P49281	5Leader - MOCK	-0.153191	-1.32327	0.230252	1
METTL8	Q9H825	5Leader - MOCK	0.118351	1.321	0.230967	1
EMB	Q6PCB8	5Leader - MOCK	-0.223723	-1.32032	0.23118	1
PCDH17	O14917	5Leader - MOCK	-0.102155	-1.31981	0.231341	1
RBM33	Q96EV2	5Leader - MOCK	0.28156	1.31968	0.231381	1
RER1	O15258	5Leader - MOCK	0.15507	1.31938	0.231476	1
GNAS	Q5JWF2	5Leader - MOCK	0.11333	1.31769	0.232011	1
NDUFAF7	Q7L592	5Leader - MOCK	-0.232583	-1.31762	0.232033	1
RPL18A	Q02543	5Leader - MOCK	-0.131299	-1.31758	0.232046	1
HSP90B1	P14625	5Leader - MOCK	0.0879306	1.31569	0.232642	1
TGOLN2	O43493	5Leader - MOCK	0.183232	1.31563	0.232664	1
MCAM	P43121	5Leader - MOCK	-0.096199	-1.31385	0.233225	1
RAI14	Q9P0K7	5Leader - MOCK	-0.091969	-1.31324	0.23342	1
R3HDM1	Q15032	5Leader - MOCK	0.184782	1.31157	0.233951	1
NSD1	Q96L73	5Leader - MOCK	-0.0956804	-1.31132	0.234032	1
BRD3	Q15059	5Leader - MOCK	-0.103246	-1.31105	0.234118	1
PLCB3	Q01970	5Leader - MOCK	-0.0912986	-1.30998	0.234458	1
PTPN11	Q06124	5Leader - MOCK	-0.101379	-1.30988	0.234492	1
SNX27	Q96L92	5Leader - MOCK	0.0869793	1.30922	0.2347	1
MYORG	Q6NSJ0	5Leader - MOCK	0.121601	1.3091	0.234739	1
ABT1	Q9ULW3	5Leader - MOCK	-0.0841447	-1.30903	0.234763	1
TMX3	Q96JJ7	5Leader - MOCK	0.139315	1.30782	0.235149	1
HNRNPA3	P51991	5Leader - MOCK	0.13817	1.30748	0.235259	1
CD58	P19256	5Leader - MOCK	-0.223414	-1.30679	0.235478	1
DPF2	Q92785	5Leader - MOCK	-0.241374	-1.30495	0.236067	1
UXS1	Q8NBZ7	5Leader - MOCK	0.202276	1.30452	0.236208	1
MYO18A	Q92614	5Leader - MOCK	-0.0859001	-1.30451	0.236211	1
RPL27A	P46776	5Leader - MOCK	-0.0879687	-1.30442	0.236237	1
NUP205	Q92621	5Leader - MOCK	0.159185	1.30327	0.236607	1
ZC2HC1A	Q96GY0	5Leader - MOCK	0.135565	1.30316	0.236643	1
TRIR	Q9BQ61	5Leader - MOCK	0.105233	1.30062	0.237463	1
WDR75	Q8IWA0	5Leader - MOCK	0.161321	1.3003	0.237564	1
PSPC1	Q8WXF1	5Leader - MOCK	0.109324	1.29884	0.238037	1
SERPINA3	P01011	5Leader - MOCK	-0.322998	-1.29881	0.238046	1
LRP1	Q07954	5Leader - MOCK	-0.0785924	-1.29827	0.23822	1
G6PD	P11413	5Leader - MOCK	0.0801036	1.29749	0.238474	1
DHX29	Q7Z478	5Leader - MOCK	0.106744	1.29643	0.238818	1
MTCL1	Q9Y4B5	5Leader - MOCK	-0.109371	-1.29636	0.23884	1
SOGA1	O94964	5Leader - MOCK	-0.109371	-1.29636	0.23884	1
GLUD1	P00367	5Leader - MOCK	0.108712	1.29385	0.239655	1
AFDN	P55196	5Leader - MOCK	0.125309	1.29352	0.239761	1
TMEM230	Q96A57	5Leader - MOCK	0.0922867	1.29349	0.239772	1
ZNF587	Q96SQ5	5Leader - MOCK	-0.10111	-1.2915	0.240419	1
ARL6IP4	Q66PJ3	5Leader - MOCK	-0.170374	-1.29096	0.240595	1
PFAS	O15067	5Leader - MOCK	-0.0929862	-1.28998	0.240917	1
FGFR4	P22455	5Leader - MOCK	-0.103319	-1.2889	0.24127	1
GCNT2	Q8N0V5	5Leader - MOCK	-0.100737	-1.28798	0.24157	1
GGH	Q92820	5Leader - MOCK	0.134149	1.28682	0.241951	1
NDUFB9	Q9Y6M9	5Leader - MOCK	-0.188482	-1.28501	0.242545	1
SLC22A18	Q96BI1	5Leader - MOCK	0.0883677	1.28468	0.242653	1
AIFM2	Q9BRQ8	5Leader - MOCK	-0.117867	-1.28249	0.243375	1
POLDIP3	Q9BY77	5Leader - MOCK	0.137694	1.28213	0.243494	1
ILF3	Q12906	5Leader - MOCK	0.0853497	1.2802	0.24413	1
PHLDA2	Q53GA4	5Leader - MOCK	-0.164139	-1.27981	0.244259	1
VAMP7	P51809	5Leader - MOCK	0.0825164	1.27946	0.244374	1
SUCLA2	Q9P2R7	5Leader - MOCK	0.11979	1.27882	0.244588	1
ABI1	Q8IZP0	5Leader - MOCK	-0.103148	-1.27459	0.245989	1
DHX30	Q7L2E3	5Leader - MOCK	0.103011	1.27447	0.246029	1
ARL4C	P56559	5Leader - MOCK	0.17323	1.2741	0.246153	1
CREB1	P16220	5Leader - MOCK	0.110408	1.2732	0.246451	1
IWS1	Q96ST2	5Leader - MOCK	0.246178	1.273	0.24652	1
SORT1	Q99523	5Leader - MOCK	-0.161217	-1.27268	0.246626	1
IGF2BP2	Q9Y6M1	5Leader - MOCK	0.0830012	1.27188	0.246892	1
PRDM2	Q13029	5Leader - MOCK	-0.109686	-1.27182	0.246912	1
RPS4X	P62701	5Leader - MOCK	0.144951	1.27146	0.247035	1
H2BC13	Q99880	5Leader - MOCK	0.184591	1.2713	0.247088	1
BZW1	Q7L1Q6	5Leader - MOCK	0.124532	1.27127	0.247098	1
AK2	P54819	5Leader - MOCK	-0.270139	-1.26836	0.248071	1
ZNF326	Q5BKZ1	5Leader - MOCK	0.0912438	1.26831	0.248088	1
DCTN1	Q14203	5Leader - MOCK	0.209368	1.26535	0.249082	1
TM4SF20	Q53R12	5Leader - MOCK	-0.179992	-1.26339	0.24974	1
PSMB6	P28072	5Leader - MOCK	0.424066	1.2627	0.249973	1
SLC29A2	Q14542	5Leader - MOCK	-0.21074	-1.26165	0.250329	1
CHD7	Q9P2D1	5Leader - MOCK	-0.0944125	-1.26104	0.250534	1
ENPEP	Q07075	5Leader - MOCK	-0.105249	-1.26005	0.250868	1
PIGK	Q92643	5Leader - MOCK	-0.189832	-1.25954	0.251042	1
SLC25A19	Q9HC21	5Leader - MOCK	-0.28307	-1.25882	0.251287	1
SLC22A5	O76082	5Leader - MOCK	-0.108822	-1.25777	0.251642	1
PHRF1	Q9P1Y6	5Leader - MOCK	0.0822268	1.25702	0.251896	1
PLEKHA6	Q9Y2H5	5Leader - MOCK	-0.226461	-1.25677	0.25198	1
LRP4	O75096	5Leader - MOCK	-0.0917074	-1.25629	0.252145	1
UQCC2	Q9BRT2	5Leader - MOCK	-0.140399	-1.25538	0.252452	1
EIF3B	P55884	5Leader - MOCK	0.0811737	1.25372	0.253019	1
NDUFA13	Q9P0J0	5Leader - MOCK	-0.127511	-1.25362	0.253053	1
SMPD4	Q9NXE4	5Leader - MOCK	0.245607	1.25232	0.253498	1
EPB41L1	Q9H4G0	5Leader - MOCK	0.0770312	1.25059	0.254089	1
HNRNPAB	Q99729	5Leader - MOCK	0.111702	1.25025	0.254204	1
PREB	Q9HCU5	5Leader - MOCK	-0.165295	-1.24834	0.254859	1
LANCL2	Q9NS86	5Leader - MOCK	0.198244	1.24831	0.25487	1
DAG1	Q14118	5Leader - MOCK	-0.211322	-1.24766	0.255094	1
BICC1	Q9H694	5Leader - MOCK	0.108796	1.24355	0.256509	1
MAP3K20	Q9NYL2	5Leader - MOCK	0.0794141	1.24324	0.256613	1
DZIP3	Q86Y13	5Leader - MOCK	0.127118	1.2426	0.256834	1
API5	Q9BZZ5	5Leader - MOCK	0.148671	1.24196	0.257057	1
KIN	O60870	5Leader - MOCK	-0.115469	-1.24162	0.257172	1
INTS5	Q6P9B9	5Leader - MOCK	0.193333	1.23841	0.258287	1
HNF4A	P41235	5Leader - MOCK	-0.176212	-1.2377	0.258532	1
SLC12A7	Q9Y666	5Leader - MOCK	-0.0974133	-1.23747	0.258611	1
PDCD6	O75340	5Leader - MOCK	-0.150186	-1.23664	0.258902	1
SNRNP48	Q6IEG0	5Leader - MOCK	-0.146327	-1.23629	0.259024	1
NLRP2	Q9NX02	5Leader - MOCK	-0.143984	-1.23594	0.259143	1
ZNF672	Q499Z4	5Leader - MOCK	-0.102424	-1.23484	0.259528	1
CARS1	P49589	5Leader - MOCK	0.0969576	1.23455	0.259629	1
SCAMP1	O15126	5Leader - MOCK	-0.156875	-1.23276	0.260252	1
D2HGDH	Q8N465	5Leader - MOCK	-0.284827	-1.23266	0.260287	1
TM9SF1	O15321	5Leader - MOCK	-0.0739438	-1.23252	0.260336	1
ABCC2	Q92887	5Leader - MOCK	-0.111106	-1.23195	0.260535	1
ZNF445	P59923	5Leader - MOCK	0.127361	1.23181	0.260585	1
PDPR	Q8NCN5	5Leader - MOCK	0.206655	1.23134	0.26075	1
SPTAN1	Q13813	5Leader - MOCK	-0.0923076	-1.23076	0.260952	1
P4HA1	P13674	5Leader - MOCK	0.0780396	1.22897	0.261579	1
AZGP1	P25311	5Leader - MOCK	0.506708	1.22877	0.261651	1
NDUFS4	O43181	5Leader - MOCK	0.256557	1.22868	0.261682	1
TRIM3	O75382	5Leader - MOCK	0.152932	1.22751	0.262094	1
MRPL9	Q9BYD2	5Leader - MOCK	0.0764386	1.22749	0.262099	1
ANXA3	P12429	5Leader - MOCK	-0.186427	-1.22732	0.26216	1
UBTF	P17480	5Leader - MOCK	-0.135105	-1.2266	0.262413	1
UBE3C	Q15386	5Leader - MOCK	0.0896255	1.22641	0.26248	1
NCKAP1	Q9Y2A7	5Leader - MOCK	0.0804773	1.22612	0.262583	1
MEPCE	Q7L2J0	5Leader - MOCK	0.0953307	1.22598	0.262629	1
BIRC6	Q9NR09	5Leader - MOCK	0.306185	1.22589	0.262662	1
SNTB2	Q13425	5Leader - MOCK	-0.087698	-1.22517	0.262916	1
RPS5	P46782	5Leader - MOCK	0.121093	1.22084	0.264447	1
MRPL32	Q9BYC8	5Leader - MOCK	0.123905	1.21785	0.265508	1
PRKCD	Q05655	5Leader - MOCK	-0.106238	-1.21535	0.266397	1
GPC1	P35052	5Leader - MOCK	-0.18987	-1.21482	0.266586	1
KRR1	Q13601	5Leader - MOCK	0.0940997	1.21273	0.267333	1
GPKOW	Q92917	5Leader - MOCK	0.0925272	1.20889	0.268706	1
ATG9A	Q7Z3C6	5Leader - MOCK	-0.118084	-1.20852	0.26884	1
FLOT1	O75955	5Leader - MOCK	-0.0835877	-1.2065	0.269565	1
EIF4A3	P38919	5Leader - MOCK	0.19361	1.20631	0.269634	1
PIK3C2A	O00443	5Leader - MOCK	0.289915	1.20616	0.269687	1
ATP5PB	P24539	5Leader - MOCK	-0.0968742	-1.20468	0.270222	1
KDM1A	O60341	5Leader - MOCK	0.0988125	1.20395	0.270486	1
TRIM25	Q14258	5Leader - MOCK	0.104955	1.20363	0.2706	1
MLPH	Q9BV36	5Leader - MOCK	0.122498	1.20227	0.271091	1
RBM7	Q9Y580	5Leader - MOCK	0.0812258	1.2019	0.271227	1
GRB2	P62993	5Leader - MOCK	-0.132836	-1.20179	0.271267	1
RPL9P9	P32969	5Leader - MOCK	0.229536	1.20084	0.271612	1
EIF1	P41567	5Leader - MOCK	0.137601	1.2007	0.271661	1
SAFB2	Q14151	5Leader - MOCK	0.104874	1.20038	0.271776	1
RNF167	Q9H6Y7	5Leader - MOCK	-0.110491	-1.19985	0.271969	1
TUFM	P49411	5Leader - MOCK	0.124127	1.1986	0.272421	1
RBFOX2	O43251	5Leader - MOCK	0.0780639	1.19845	0.272478	1
POF1B	Q8WVV4	5Leader - MOCK	-0.653485	-1.1981	0.272605	1
MFN2	O95140	5Leader - MOCK	0.108603	1.19781	0.272711	1
STAU2	Q9NUL3	5Leader - MOCK	0.0779306	1.19618	0.273303	1
USP13	Q92995	5Leader - MOCK	0.263263	1.19566	0.273491	1
FABP5	Q01469	5Leader - MOCK	-0.271716	-1.19536	0.273602	1
VCAN	P13611	5Leader - MOCK	-0.121914	-1.19515	0.27368	1
DECR1	Q16698	5Leader - MOCK	-0.0892361	-1.19417	0.274036	1
SLC7A11	Q9UPY5	5Leader - MOCK	0.106134	1.19192	0.274857	1
MFAP3	P55082	5Leader - MOCK	-0.140402	-1.19041	0.275411	1
MFAP3L	O75121	5Leader - MOCK	-0.140402	-1.19041	0.275411	1
UQCR10	Q9UDW1	5Leader - MOCK	0.223149	1.18868	0.276045	1
SURF2	Q15527	5Leader - MOCK	-0.095835	-1.18822	0.276214	1
SRPRB	Q9Y5M8	5Leader - MOCK	0.0783591	1.18668	0.276781	1
SLC23A2	Q9UGH3	5Leader - MOCK	-0.281069	-1.18665	0.276794	1
ZNF638	Q14966	5Leader - MOCK	0.0783927	1.18594	0.277054	1
ZNF609	O15014	5Leader - MOCK	-0.133003	-1.18573	0.27713	1
CLIC1	O00299	5Leader - MOCK	-0.13584	-1.18519	0.277332	1
MRPL21	Q7Z2W9	5Leader - MOCK	0.148712	1.18453	0.277573	1
MYDGF	Q969H8	5Leader - MOCK	-0.164826	-1.18376	0.277859	1
ADIPOR1	Q96A54	5Leader - MOCK	-0.14538	-1.18315	0.278084	1
RBM15	Q96T37	5Leader - MOCK	0.0844623	1.18266	0.278266	1
SCCPDH	Q8NBX0	5Leader - MOCK	-0.0938604	-1.18206	0.278486	1
ASH1L	Q9NR48	5Leader - MOCK	0.11458	1.18163	0.278646	1
SLC9A6	Q92581	5Leader - MOCK	-0.0911022	-1.18092	0.27891	1
TOP3B	O95985	5Leader - MOCK	0.137151	1.179	0.279622	1
IL1R2	P27930	5Leader - MOCK	0.0881838	1.17878	0.279703	1
ZCCHC3	Q9NUD5	5Leader - MOCK	-0.14254	-1.1781	0.279954	1
RPF2	Q9H7B2	5Leader - MOCK	-0.0914437	-1.17633	0.280615	1
FBL	P22087	5Leader - MOCK	0.0864385	1.17575	0.280829	1
NEDD1	Q8NHV4	5Leader - MOCK	0.739532	1.17397	0.281495	1
R3HDM2	Q9Y2K5	5Leader - MOCK	0.085538	1.17391	0.281515	1
PCMT1	P22061	5Leader - MOCK	0.125542	1.1737	0.281596	1
SNRPD2	P62316	5Leader - MOCK	0.112226	1.17343	0.281695	1
HNRNPC	P07910	5Leader - MOCK	0.15046	1.17249	0.282048	1
SRSF2	Q01130	5Leader - MOCK	0.175358	1.1724	0.282083	1
CYP4F11	Q9HBI6	5Leader - MOCK	0.145825	1.17216	0.282172	1
GUF1	Q8N442	5Leader - MOCK	-0.127175	-1.17213	0.282184	1
SEMA4D	Q92854	5Leader - MOCK	-0.203326	-1.17185	0.282288	1
GYG1	P46976	5Leader - MOCK	-0.242806	-1.17172	0.282336	1
SLC29A1	Q99808	5Leader - MOCK	-0.101512	-1.17077	0.282693	1
TENM3	Q9P273	5Leader - MOCK	-0.139175	-1.16961	0.283127	1
DNAJB1	P25685	5Leader - MOCK	-0.45137	-1.16895	0.283375	1
TAF2	Q6P1X5	5Leader - MOCK	0.138755	1.16716	0.284049	1
CYB561A3	Q8NBI2	5Leader - MOCK	-0.112729	-1.16693	0.284132	1
PNO1	Q9NRX1	5Leader - MOCK	0.0882563	1.16642	0.284325	1
LSM7	Q9UK45	5Leader - MOCK	0.149404	1.1659	0.284522	1
ST8SIA4	Q92187	5Leader - MOCK	-0.100416	-1.16518	0.284794	1
CD99	P14209	5Leader - MOCK	-0.141628	-1.16039	0.286605	1
PPP5C	P53041	5Leader - MOCK	-0.241776	-1.15962	0.286895	1
ARFIP1	P53367	5Leader - MOCK	-0.10171	-1.1587	0.287245	1
LSM11	P83369	5Leader - MOCK	0.232805	1.15821	0.287432	1
SECISBP2L	Q93073	5Leader - MOCK	0.0976568	1.15749	0.287705	1
CBLL1	Q75N03	5Leader - MOCK	0.16827	1.15708	0.287862	1
EIF3K	Q9UBQ5	5Leader - MOCK	0.19565	1.15692	0.287921	1
PRPF6	O94906	5Leader - MOCK	0.0857041	1.15555	0.288443	1
ELAC2	Q9BQ52	5Leader - MOCK	0.0724391	1.15553	0.288451	1
NSDHL	Q15738	5Leader - MOCK	0.0727111	1.15517	0.288589	1
TIPRL	O75663	5Leader - MOCK	-0.0909685	-1.15455	0.288824	1
PRB3	Q04118	5Leader - MOCK	-0.894155	-1.15343	0.289255	1
MECP2	P51608	5Leader - MOCK	-0.105347	-1.15302	0.289412	1
ZC3H7A	Q8IWR0	5Leader - MOCK	0.102113	1.15275	0.289513	1
WDR25	Q64LD2	5Leader - MOCK	-0.199484	-1.15206	0.289777	1
RACK1	P63244	5Leader - MOCK	0.132469	1.15139	0.290032	1
TATDN1	Q6P1N9	5Leader - MOCK	-0.171596	-1.15058	0.290345	1
MKRN2	Q9H000	5Leader - MOCK	0.0679336	1.15052	0.290368	1
SLC4A2	P04920	5Leader - MOCK	-0.135988	-1.14997	0.290578	1
TSPAN3	O60637	5Leader - MOCK	-0.138135	-1.14792	0.291364	1
ALB	P02768	5Leader - MOCK	-0.362134	-1.14745	0.291544	1
NELFB	Q8WX92	5Leader - MOCK	0.12802	1.14732	0.291596	1
BAZ1A	Q9NRL2	5Leader - MOCK	-0.0785851	-1.14707	0.291692	1
TRIM44	Q96DX7	5Leader - MOCK	-0.170517	-1.14683	0.291784	1
DTD1	Q8TEA8	5Leader - MOCK	0.124451	1.14547	0.292306	1
HNRNPU	Q00839	5Leader - MOCK	0.0781799	1.14496	0.292503	1
MSH3	P20585	5Leader - MOCK	0.194762	1.14464	0.292628	1
NACA	E9PAV3	5Leader - MOCK	0.0828493	1.14412	0.29283	1
PRDX4	Q13162	5Leader - MOCK	0.0951617	1.14379	0.292954	1
SPTLC2	O15270	5Leader - MOCK	0.145048	1.14331	0.293141	1
FRG1	Q14331	5Leader - MOCK	-0.0947359	-1.14314	0.293207	1
POLE	Q07864	5Leader - MOCK	-0.103472	-1.14292	0.293293	1
LSM14A	Q8ND56	5Leader - MOCK	0.115375	1.14143	0.293867	1
SAP30BP	Q9UHR5	5Leader - MOCK	0.250377	1.13985	0.294479	1
RPL31	P62899	5Leader - MOCK	-0.0829107	-1.13934	0.294679	1
KAT7	O95251	5Leader - MOCK	-0.137923	-1.13901	0.294808	1
VTI1A	Q96AJ9	5Leader - MOCK	-0.0810143	-1.13862	0.294957	1
PARN	O95453	5Leader - MOCK	0.0880721	1.13818	0.29513	1
USP10	Q14694	5Leader - MOCK	0.086174	1.13618	0.295908	1
FOXG1	P55316	5Leader - MOCK	0.0821792	1.13578	0.296064	1
RACGAP1	Q9H0H5	5Leader - MOCK	-0.0793103	-1.13552	0.296162	1
SLC4A4	Q9Y6R1	5Leader - MOCK	-0.131821	-1.13511	0.296325	1
C1orf159	Q96HA4	5Leader - MOCK	-0.168135	-1.1349	0.296406	1
EIF2S2	P20042	5Leader - MOCK	0.10008	1.13445	0.296582	1
AUP1	Q9Y679	5Leader - MOCK	0.0769449	1.13396	0.296773	1
RUFY1	Q96T51	5Leader - MOCK	-0.100142	-1.13367	0.296884	1
MRPL27	Q9P0M9	5Leader - MOCK	0.0845077	1.13349	0.296955	1
ADCY6	O43306	5Leader - MOCK	0.892973	1.13291	0.297184	1
SUPT5H	O00267	5Leader - MOCK	0.0749342	1.13266	0.297279	1
ETFB	P38117	5Leader - MOCK	0.0896601	1.1318	0.297615	1
EPM2AIP1	Q7L775	5Leader - MOCK	-0.0844083	-1.13074	0.29803	1
PELO	Q9BRX2	5Leader - MOCK	0.0854129	1.13072	0.298039	1
ABCG2	Q9UNQ0	5Leader - MOCK	-0.10571	-1.12961	0.298476	1
EIF1AX	P47813	5Leader - MOCK	0.106077	1.12946	0.298533	1
TEX2	Q8IWB9	5Leader - MOCK	-0.127073	-1.12882	0.298786	1
IDH3A	P50213	5Leader - MOCK	-0.0996121	-1.12847	0.298922	1
TSR3	Q9UJK0	5Leader - MOCK	0.0744678	1.12656	0.299672	1
SLC25A6	P12236	5Leader - MOCK	0.0802703	1.12628	0.299781	1
TALDO1	P37837	5Leader - MOCK	0.240222	1.12542	0.300123	1
SLC39A10	Q9ULF5	5Leader - MOCK	-0.088695	-1.12432	0.300553	1
PTCD3	Q96EY7	5Leader - MOCK	0.0750069	1.12349	0.300882	1
SGPL1	O95470	5Leader - MOCK	0.0813641	1.12331	0.300952	1
PPIB	P23284	5Leader - MOCK	0.067256	1.1233	0.300957	1
PIGS	Q96S52	5Leader - MOCK	-0.123708	-1.12229	0.301356	1
RNPC3	Q96LT9	5Leader - MOCK	0.0762698	1.11873	0.302768	1
ERBB3	P21860	5Leader - MOCK	0.19129	1.11821	0.302974	1
EPHA7	Q15375	5Leader - MOCK	-0.0745104	-1.11807	0.303029	1
GOLGA3	Q08378	5Leader - MOCK	-0.107384	-1.11747	0.303268	1
SUB1	P53999	5Leader - MOCK	0.163187	1.11725	0.303353	1
MTPAP	Q9NVV4	5Leader - MOCK	0.132758	1.11685	0.303511	1
CLINT1	Q14677	5Leader - MOCK	0.102012	1.11632	0.303723	1
HNRNPH2	P55795	5Leader - MOCK	0.111055	1.11508	0.304218	1
PDZD8	Q8NEN9	5Leader - MOCK	-0.142573	-1.11051	0.306041	1
PRPF8	Q6P2Q9	5Leader - MOCK	0.0775037	1.10961	0.306404	1
NUP85	Q9BW27	5Leader - MOCK	0.247991	1.10907	0.306621	1
MRPS15	P82914	5Leader - MOCK	0.0752036	1.10842	0.30688	1
AGPAT3	Q9NRZ7	5Leader - MOCK	0.216453	1.10796	0.307065	1
L2HGDH	Q9H9P8	5Leader - MOCK	-0.0871575	-1.10764	0.307193	1
ELMO1	Q92556	5Leader - MOCK	-0.175664	-1.10699	0.307454	1
PTCD2	Q8WV60	5Leader - MOCK	0.165785	1.10695	0.30747	1
SLC25A5	P05141	5Leader - MOCK	0.0790241	1.10637	0.307705	1
KMT2C	Q8NEZ4	5Leader - MOCK	0.218632	1.10553	0.308042	1
ACTL6A	O96019	5Leader - MOCK	-0.130684	-1.10521	0.308171	1
H2AC17	P0C0S8	5Leader - MOCK	0.111924	1.10515	0.308195	1
MARK2	Q7KZI7	5Leader - MOCK	0.0757413	1.10457	0.308427	1
UBAP2L	Q14157	5Leader - MOCK	0.0729927	1.10437	0.30851	1
UBA6	A0AVT1	5Leader - MOCK	0.277297	1.10359	0.308824	1
SACM1L	Q9NTJ5	5Leader - MOCK	-0.085019	-1.10341	0.308895	1
CDC40	O60508	5Leader - MOCK	0.0683701	1.10295	0.309084	1
KIF21A	Q7Z4S6	5Leader - MOCK	0.162254	1.10294	0.309084	1
VPS26A	O75436	5Leader - MOCK	0.0934266	1.10223	0.309371	1
TARS1	P26639	5Leader - MOCK	-0.126103	-1.10162	0.30962	1
AHNAK	Q09666	5Leader - MOCK	0.0801724	1.10136	0.309723	1
MORF4L1	Q9UBU8	5Leader - MOCK	0.0924419	1.10021	0.31019	1
DDX6	P26196	5Leader - MOCK	0.0681088	1.09971	0.310394	1
ERP44	Q9BS26	5Leader - MOCK	0.0726703	1.09865	0.310823	1
STRBP	Q96SI9	5Leader - MOCK	0.0742932	1.09827	0.310978	1
FAM3C	Q92520	5Leader - MOCK	-0.134251	-1.09616	0.311832	1
EPRS1	P07814	5Leader - MOCK	0.0643755	1.09444	0.312533	1
HEXIM1	O94992	5Leader - MOCK	0.0995743	1.09376	0.31281	1
YARS1	P54577	5Leader - MOCK	0.104381	1.0929	0.31316	1
CDC73	Q6P1J9	5Leader - MOCK	0.116547	1.09288	0.313168	1
PACSIN2	Q9UNF0	5Leader - MOCK	0.0985117	1.09208	0.313497	1
GOSR1	O95249	5Leader - MOCK	-0.11628	-1.0909	0.313979	1
NFXL1	Q6ZNB6	5Leader - MOCK	-0.0856616	-1.09064	0.314085	1
ESYT2	A0FGR8	5Leader - MOCK	0.0793191	1.09048	0.314147	1
GALNT2	Q10471	5Leader - MOCK	0.093189	1.08759	0.315333	1
OCIAD1	Q9NX40	5Leader - MOCK	-0.0946048	-1.0864	0.315822	1
ZNF207	O43670	5Leader - MOCK	0.119991	1.08624	0.315888	1
TRAP1	Q12931	5Leader - MOCK	0.112406	1.08597	0.315998	1
ANXA2	P07355	5Leader - MOCK	0.121642	1.08537	0.316245	1
TM4SF4	P48230	5Leader - MOCK	-0.326426	-1.08317	0.317151	1
CLN5	O75503	5Leader - MOCK	-0.202962	-1.08147	0.317854	1
TBCE	Q15813	5Leader - MOCK	-0.178523	-1.0802	0.318379	1
SPATA20	Q8TB22	5Leader - MOCK	-0.14913	-1.08012	0.318411	1
PSMD6	Q15008	5Leader - MOCK	-0.0997378	-1.08008	0.318427	1
ABCB1	P08183	5Leader - MOCK	-0.0832608	-1.07998	0.318467	1
LRP11	Q86VZ4	5Leader - MOCK	-0.0941606	-1.07936	0.318726	1
FOSL2	P15408	5Leader - MOCK	-0.177501	-1.07929	0.318753	1
MAN2C1	Q9NTJ4	5Leader - MOCK	0.274779	1.07754	0.319478	1
CSNK1G1	Q9HCP0	5Leader - MOCK	0.0927682	1.07734	0.319562	1
ACAA2	P42765	5Leader - MOCK	-0.0781095	-1.07634	0.319976	1
MIA3	Q5JRA6	5Leader - MOCK	0.0804153	1.07631	0.319991	1
PPP1CC	P36873	5Leader - MOCK	-0.0812071	-1.07268	0.321499	1
CWC22	Q9HCG8	5Leader - MOCK	0.0981609	1.0715	0.321991	1
ZCCHC8	Q6NZY4	5Leader - MOCK	0.0691559	1.06988	0.32267	1
STIP1	P31948	5Leader - MOCK	0.0942912	1.06815	0.323394	1
PRPF38B	Q5VTL8	5Leader - MOCK	-0.309683	-1.068	0.323457	1
MTERF3	Q96E29	5Leader - MOCK	0.123219	1.06633	0.324156	1
RBM41	Q96IZ5	5Leader - MOCK	-0.270621	-1.06628	0.324178	1
NPM1	P06748	5Leader - MOCK	0.0750202	1.06578	0.324385	1
PDIA4	P13667	5Leader - MOCK	0.0807216	1.06467	0.324853	1
ZCCHC4	Q9H5U6	5Leader - MOCK	-0.12717	-1.06404	0.325116	1
KIFC3	Q9BVG8	5Leader - MOCK	-0.0805249	-1.06384	0.325203	1
CUL4A	Q13619	5Leader - MOCK	0.193271	1.06313	0.325499	1
TCOF1	Q13428	5Leader - MOCK	0.142529	1.06244	0.32579	1
CDK16	Q00536	5Leader - MOCK	-0.127451	-1.06193	0.326006	1
FAM107B	Q9H098	5Leader - MOCK	0.0942286	1.06116	0.326329	1
CAP1	Q01518	5Leader - MOCK	-0.173483	-1.05936	0.327093	1
ZFHX3	Q15911	5Leader - MOCK	0.133568	1.05891	0.327281	1
PRDX2	P32119	5Leader - MOCK	0.354258	1.05817	0.327596	1
NCAPH	Q15003	5Leader - MOCK	-0.111405	-1.05784	0.327732	1
ATP6V0A1	Q93050	5Leader - MOCK	-0.0734439	-1.05525	0.32883	1
CYB5B	O43169	5Leader - MOCK	-0.519751	-1.05489	0.328983	1
H1-3	P16402	5Leader - MOCK	-0.106903	-1.05163	0.330372	1
TACO1	Q9BSH4	5Leader - MOCK	0.0708451	1.05001	0.33106	1
BCLAF1	Q9NYF8	5Leader - MOCK	0.0861878	1.04993	0.331098	1
PRDX3	P30048	5Leader - MOCK	0.198916	1.04981	0.331147	1
RRP36	Q96EU6	5Leader - MOCK	-0.0621186	-1.04754	0.332117	1
ACOX1	Q15067	5Leader - MOCK	-0.138976	-1.04726	0.332239	1
GBE1	Q04446	5Leader - MOCK	-0.0996759	-1.04601	0.332772	1
CD2BP2	O95400	5Leader - MOCK	0.0940562	1.04512	0.333153	1
IPO7	O95373	5Leader - MOCK	0.160169	1.04391	0.333675	1
CFAP20	Q9Y6A4	5Leader - MOCK	-0.082157	-1.04339	0.333897	1
VPS4A	Q9UN37	5Leader - MOCK	0.132123	1.04321	0.333975	1
MYO1C	O00159	5Leader - MOCK	0.0746571	1.04312	0.334014	1
MFAP1	P55081	5Leader - MOCK	0.0990618	1.04231	0.33436	1
MTRFR	Q9H3J6	5Leader - MOCK	0.0951763	1.04071	0.335049	1
RRAS	P10301	5Leader - MOCK	-0.100733	-1.04035	0.335207	1
STEAP3	Q658P3	5Leader - MOCK	0.0793141	1.0383	0.33609	1
DNAJC1	Q96KC8	5Leader - MOCK	0.0862538	1.03757	0.336407	1
ERO1A	Q96HE7	5Leader - MOCK	0.109378	1.0366	0.336827	1
MTA1	Q13330	5Leader - MOCK	-0.0712206	-1.03658	0.336834	1
MARS1	P56192	5Leader - MOCK	0.0729912	1.0358	0.33717	1
MRPS31	Q92665	5Leader - MOCK	0.0768114	1.0357	0.337216	1
PSMD2	Q13200	5Leader - MOCK	0.0953946	1.03542	0.337335	1
RNF113A	O15541	5Leader - MOCK	0.108794	1.03413	0.337897	1
ATAD1	Q8NBU5	5Leader - MOCK	-0.1416	-1.03405	0.337929	1
CAPRIN1	Q14444	5Leader - MOCK	0.0710956	1.03382	0.338029	1
RANBP1	P43487	5Leader - MOCK	0.108116	1.03322	0.33829	1
RSRC2	Q7L4I2	5Leader - MOCK	-0.13396	-1.03093	0.339288	1
NDUFA8	P51970	5Leader - MOCK	-0.127144	-1.03035	0.339541	1
CAPN2	P17655	5Leader - MOCK	0.0703025	1.0303	0.339561	1
ZNF280C	Q8ND82	5Leader - MOCK	-0.06715	-1.02906	0.340099	1
UPF1	Q92900	5Leader - MOCK	0.0758278	1.02902	0.340116	1
GABRA5	P31644	5Leader - MOCK	-0.0885021	-1.02892	0.340162	1
AGFG1	P52594	5Leader - MOCK	0.0935089	1.02891	0.340165	1
CORO1C	Q9ULV4	5Leader - MOCK	-0.0752484	-1.02846	0.340362	1
ALAS1	P13196	5Leader - MOCK	0.0943356	1.02812	0.34051	1
COPB1	P53618	5Leader - MOCK	0.138559	1.02547	0.341672	1
CDKN2AIP	Q9NXV6	5Leader - MOCK	-0.0955017	-1.0248	0.341961	1
LTF	P02788	5Leader - MOCK	-0.642274	-1.02447	0.342106	1
GALNT1	Q10472	5Leader - MOCK	0.0697154	1.02242	0.343008	1
RBMX2	Q9Y388	5Leader - MOCK	-0.0885059	-1.02147	0.343423	1
VAPB	O95292	5Leader - MOCK	-0.067878	-1.02118	0.343552	1
EIF3E	P60228	5Leader - MOCK	0.0692753	1.02055	0.343827	1
TCP1	P17987	5Leader - MOCK	0.0848776	1.01996	0.344087	1
NDNF	Q8TB73	5Leader - MOCK	-0.216966	-1.01868	0.344653	1
FMR1	Q06787	5Leader - MOCK	0.0626651	1.01806	0.344924	1
RPS23	P62266	5Leader - MOCK	-0.0908932	-1.01739	0.345221	1
RNF19A	Q9NV58	5Leader - MOCK	-0.290446	-1.01665	0.345548	1
CDK1	P06493	5Leader - MOCK	-0.0915256	-1.01635	0.345679	1
SLBP	Q14493	5Leader - MOCK	0.113207	1.01582	0.345916	1
PRKAR2A	P13861	5Leader - MOCK	0.0626043	1.01493	0.346309	1
SPCS3	P61009	5Leader - MOCK	-0.143302	-1.01418	0.346639	1
SLTM	Q9NWH9	5Leader - MOCK	0.0850785	1.01373	0.346838	1
MRPS9	P82933	5Leader - MOCK	0.0735169	1.01344	0.346969	1
SP1	P08047	5Leader - MOCK	-0.111908	-1.01301	0.347156	1
H1-2	P16403	5Leader - MOCK	-0.0997773	-1.01254	0.347366	1
STEAP2	Q8NFT2	5Leader - MOCK	0.0911369	1.01218	0.347524	1
LMTK2	Q8IWU2	5Leader - MOCK	-0.111056	-1.01116	0.347978	1
SLC17A5	Q9NRA2	5Leader - MOCK	-0.129429	-1.0103	0.348362	1
SLC7A2	P52569	5Leader - MOCK	-0.20263	-1.00954	0.348701	1
LARS1	Q9P2J5	5Leader - MOCK	0.0625243	1.00919	0.348853	1
NDUFAF2	Q8N183	5Leader - MOCK	0.124437	1.00879	0.349034	1
AFG1L	Q8WV93	5Leader - MOCK	0.171097	1.00878	0.349037	1
NRDE2	Q9H7Z3	5Leader - MOCK	0.0749211	1.00818	0.349306	1
PI4K2A	Q9BTU6	5Leader - MOCK	-0.0837992	-1.00776	0.34949	1
U2SURP	O15042	5Leader - MOCK	0.144703	1.00772	0.349507	1
PTGES3	Q15185	5Leader - MOCK	0.275286	1.00713	0.349774	1
ASXL2	Q76L83	5Leader - MOCK	-0.144873	-1.0066	0.35001	1
AKAP17A	Q02040	5Leader - MOCK	-0.0636284	-1.00595	0.350297	1
TNFRSF10A	O00220	5Leader - MOCK	0.192325	1.00591	0.350318	1
SIN3A	Q96ST3	5Leader - MOCK	0.123846	1.00554	0.35048	1
RBM25	P49756	5Leader - MOCK	0.0806585	1.00523	0.350621	1
IL6ST	P40189	5Leader - MOCK	0.100999	1.00483	0.3508	1
PLCD3	Q8N3E9	5Leader - MOCK	0.0659939	1.0048	0.350812	1
WIZ	O95785	5Leader - MOCK	0.158208	1.00479	0.350817	1
SCFD1	Q8WVM8	5Leader - MOCK	0.0682799	1.00412	0.351116	1
RNMT	O43148	5Leader - MOCK	-0.118517	-1.0041	0.351124	1
RPS17	P08708	5Leader - MOCK	0.0746969	1.00355	0.351369	1
NUCKS1	Q9H1E3	5Leader - MOCK	0.295988	1.00299	0.351621	1
C18orf21	Q32NC0	5Leader - MOCK	-0.0627257	-1.00293	0.351649	1
PRMT5	O14744	5Leader - MOCK	0.141103	1.00077	0.352617	1
RAB20	Q9NX57	5Leader - MOCK	0.280848	0.998861	0.353475	1
DNPEP	Q9ULA0	5Leader - MOCK	0.0900513	0.998707	0.353544	1
EFR3A	Q14156	5Leader - MOCK	-0.0784357	-0.998056	0.353837	1
UTP20	O75691	5Leader - MOCK	0.0866538	0.997856	0.353927	1
DHX9	Q08211	5Leader - MOCK	0.114831	0.997535	0.354071	1
SETD3	Q86TU7	5Leader - MOCK	-0.0863956	-0.997149	0.354245	1
SLC25A11	Q02978	5Leader - MOCK	0.0673837	0.997105	0.354265	1
NOP53	Q9NZM5	5Leader - MOCK	-0.076827	-0.996483	0.354545	1
B4GALT5	O43286	5Leader - MOCK	-0.161918	-0.995495	0.354991	1
CCPG1	Q9ULG6	5Leader - MOCK	0.0980506	0.995417	0.355026	1
DNAJC13	O75165	5Leader - MOCK	0.0808153	0.994765	0.35532	1
PLSCR1	O15162	5Leader - MOCK	-0.0722698	-0.994521	0.35543	1
KIAA1522	Q9P206	5Leader - MOCK	-0.10108	-0.993828	0.355743	1
CANX	P27824	5Leader - MOCK	0.078255	0.993576	0.355857	1
COPB2	P35606	5Leader - MOCK	0.0752107	0.993228	0.356014	1
ZFX	P17010	5Leader - MOCK	-0.0981016	-0.992122	0.356515	1
CIR1	Q86X95	5Leader - MOCK	-0.122274	-0.989878	0.357532	1
WTAP	Q15007	5Leader - MOCK	0.0766148	0.987748	0.358499	1
CASC3	O15234	5Leader - MOCK	0.0878922	0.986137	0.359232	1
RRS1	Q15050	5Leader - MOCK	-0.0980853	-0.985493	0.359525	1
HNRNPA0	Q13151	5Leader - MOCK	0.140146	0.984982	0.359758	1
PFKM	P08237	5Leader - MOCK	0.0706	0.984521	0.359968	1
PPHLN1	Q8NEY8	5Leader - MOCK	0.142944	0.984388	0.360029	1
AURKA	O14965	5Leader - MOCK	-0.0822023	-0.983538	0.360417	1
RIOX1	Q9H6W3	5Leader - MOCK	-0.149798	-0.982404	0.360935	1
SPRYD4	Q8WW59	5Leader - MOCK	0.124208	0.981805	0.361209	1
RPS6KA3	P51812	5Leader - MOCK	0.0639758	0.980666	0.36173	1
SLC6A6	P31641	5Leader - MOCK	-0.0919435	-0.979114	0.362441	1
RUVBL2	Q9Y230	5Leader - MOCK	-0.099375	-0.978907	0.362536	1
HNRNPD	Q14103	5Leader - MOCK	0.0878642	0.978702	0.36263	1
RCOR1	Q9UKL0	5Leader - MOCK	-0.0792901	-0.978382	0.362777	1
PTPRJ	Q12913	5Leader - MOCK	-0.0836565	-0.977725	0.363078	1
ADAR	P55265	5Leader - MOCK	0.061347	0.976983	0.363419	1
SSR1	P43307	5Leader - MOCK	0.115079	0.975885	0.363924	1
BAIAP2	Q9UQB8	5Leader - MOCK	-0.0682311	-0.975847	0.363941	1
OS9	Q13438	5Leader - MOCK	0.084974	0.975509	0.364097	1
TOPORS	Q9NS56	5Leader - MOCK	-0.19488	-0.975382	0.364155	1
SUMO2	P61956	5Leader - MOCK	0.0987544	0.97493	0.364363	1
GTF3C5	Q9Y5Q8	5Leader - MOCK	-0.0916279	-0.974277	0.364664	1
STX18	Q9P2W9	5Leader - MOCK	-0.0879863	-0.973953	0.364813	1
DNA2	P51530	5Leader - MOCK	0.0740903	0.973026	0.365241	1
TRPM4	Q8TD43	5Leader - MOCK	0.0891467	0.972672	0.365404	1
PIP	P12273	5Leader - MOCK	-0.398523	-0.972371	0.365543	1
SLC5A3	P53794	5Leader - MOCK	0.129746	0.969726	0.366765	1
INCENP	Q9NQS7	5Leader - MOCK	-0.121048	-0.969076	0.367066	1
DIP2B	Q9P265	5Leader - MOCK	0.113831	0.968469	0.367347	1
NFIA	Q12857	5Leader - MOCK	0.207432	0.968367	0.367395	1
ECI2	O75521	5Leader - MOCK	0.0829811	0.966509	0.368256	1
PGD	P52209	5Leader - MOCK	0.0794646	0.965879	0.368549	1
VSIR	Q9H7M9	5Leader - MOCK	-0.196357	-0.965636	0.368662	1
CKAP4	Q07065	5Leader - MOCK	0.0695168	0.96524	0.368846	1
FXR1	P51114	5Leader - MOCK	0.0580289	0.964762	0.369068	1
DDX56	Q9NY93	5Leader - MOCK	0.063659	0.964289	0.369288	1
GFM1	Q96RP9	5Leader - MOCK	0.0649691	0.964255	0.369304	1
B4GALT3	O60512	5Leader - MOCK	0.143963	0.963651	0.369585	1
DDX49	Q9Y6V7	5Leader - MOCK	0.064227	0.963476	0.369666	1
CTNNA1	P35221	5Leader - MOCK	0.0774154	0.96181	0.370443	1
HSPA9	P38646	5Leader - MOCK	0.0601733	0.960475	0.371066	1
JTB	O76095	5Leader - MOCK	-0.0711326	-0.960163	0.371212	1
SLC39A14	Q15043	5Leader - MOCK	0.153624	0.959434	0.371552	1
MOV10	Q9HCE1	5Leader - MOCK	0.0629411	0.957665	0.372379	1
INO80	Q9ULG1	5Leader - MOCK	-0.0942808	-0.957184	0.372605	1
NSUN2	Q08J23	5Leader - MOCK	0.0720697	0.957158	0.372617	1
MICA	Q29983	5Leader - MOCK	-0.108815	-0.955482	0.373403	1
LRP8	Q14114	5Leader - MOCK	-0.116247	-0.955398	0.373442	1
MRPL19	P49406	5Leader - MOCK	-0.0747405	-0.955157	0.373555	1
DNAJC5	Q9H3Z4	5Leader - MOCK	0.110144	0.95514	0.373563	1
YTHDC2	Q9H6S0	5Leader - MOCK	0.0587814	0.953831	0.374178	1
MPRIP	Q6WCQ1	5Leader - MOCK	0.160061	0.952707	0.374706	1
FAM20B	O75063	5Leader - MOCK	0.0812056	0.951946	0.375064	1
INTS12	Q96CB8	5Leader - MOCK	0.0917667	0.951785	0.375141	1
PPIL2	Q13356	5Leader - MOCK	0.0630549	0.951432	0.375307	1
BIN1	O00499	5Leader - MOCK	-0.125318	-0.951318	0.37536	1
IL1R1	P14778	5Leader - MOCK	-0.0970003	-0.949712	0.376118	1
DLAT	P10515	5Leader - MOCK	0.0596556	0.949297	0.376313	1
PDLIM1	O00151	5Leader - MOCK	-0.0848591	-0.949016	0.376446	1
TSPAN14	Q8NG11	5Leader - MOCK	0.163545	0.948718	0.376587	1
BBX	Q8WY36	5Leader - MOCK	-0.0947207	-0.948375	0.376749	1
RPS3A	P61247	5Leader - MOCK	0.147089	0.948248	0.376809	1
MAP2K3	P46734	5Leader - MOCK	-0.0840582	-0.948195	0.376834	1
ALDH5A1	P51649	5Leader - MOCK	-0.110834	-0.948021	0.376916	1
SFXN1	Q9H9B4	5Leader - MOCK	0.105232	0.947975	0.376938	1
ARL1	P40616	5Leader - MOCK	0.113477	0.947914	0.376967	1
PYCR2	Q96C36	5Leader - MOCK	-0.0669024	-0.947155	0.377326	1
MRPL17	Q9NRX2	5Leader - MOCK	-0.0979114	-0.946829	0.37748	1
MLEC	Q14165	5Leader - MOCK	0.060329	0.945422	0.378146	1
YTHDF3	Q7Z739	5Leader - MOCK	0.0894091	0.944871	0.378407	1
ZDHHC20	Q5W0Z9	5Leader - MOCK	0.127185	0.944808	0.378437	1
SCARB1	Q8WTV0	5Leader - MOCK	0.124263	0.944572	0.378549	1
SLC20A2	Q08357	5Leader - MOCK	-0.12464	-0.944528	0.378569	1
TXNDC15	Q96J42	5Leader - MOCK	-0.135156	-0.94405	0.378796	1
PHF6	Q8IWS0	5Leader - MOCK	0.0642416	0.943102	0.379246	1
IMUP	Q9GZP8	5Leader - MOCK	0.165039	0.943063	0.379265	1
SAP18	O00422	5Leader - MOCK	0.137051	0.942096	0.379724	1
PTPN1	P18031	5Leader - MOCK	-0.150927	-0.941681	0.379921	1
RECQL5	O94762	5Leader - MOCK	-0.0709089	-0.941441	0.380035	1
RCC1	P18754	5Leader - MOCK	0.105933	0.941212	0.380144	1
ABCC1	P33527	5Leader - MOCK	-0.090644	-0.940507	0.38048	1
PAPSS1	O43252	5Leader - MOCK	0.125582	0.938869	0.38126	1
GSR	P00390	5Leader - MOCK	0.0588661	0.938598	0.381389	1
CDH17	Q12864	5Leader - MOCK	0.0973132	0.938015	0.381668	1
RC3H1	Q5TC82	5Leader - MOCK	0.0564435	0.936384	0.382446	1
ARID4A	P29374	5Leader - MOCK	0.122365	0.93557	0.382835	1
RDX	P35241	5Leader - MOCK	0.0596381	0.93535	0.382941	1
MRPS18B	Q9Y676	5Leader - MOCK	0.0887338	0.935295	0.382967	1
NCSTN	Q92542	5Leader - MOCK	-0.28316	-0.935093	0.383064	1
SDHA	P31040	5Leader - MOCK	-0.0629718	-0.934491	0.383352	1
SNRNP200	O75643	5Leader - MOCK	0.0843464	0.933939	0.383616	1
NAP1L4	Q99733	5Leader - MOCK	0.0772329	0.933126	0.384006	1
EIF2A	Q9BY44	5Leader - MOCK	0.166428	0.933058	0.384038	1
CDC42BPB	Q9Y5S2	5Leader - MOCK	0.0579555	0.932845	0.384141	1
NRP2	O60462	5Leader - MOCK	-0.0603944	-0.9328	0.384162	1
CRYZ	Q08257	5Leader - MOCK	0.0871164	0.931964	0.384563	1
USP8	P40818	5Leader - MOCK	-0.15062	-0.931942	0.384574	1
SDF4	Q9BRK5	5Leader - MOCK	0.137112	0.93139	0.384839	1
RAD21	O60216	5Leader - MOCK	-0.0807843	-0.930519	0.385257	1
NBAS	A2RRP1	5Leader - MOCK	0.099489	0.930406	0.385311	1
NKTR	P30414	5Leader - MOCK	-0.108189	-0.930142	0.385438	1
BMPR1A	P36894	5Leader - MOCK	0.122817	0.93011	0.385454	1
SEC62	Q99442	5Leader - MOCK	0.163525	0.929997	0.385508	1
NCAPD2	Q15021	5Leader - MOCK	-0.0824677	-0.929645	0.385677	1
CWC25	Q9NXE8	5Leader - MOCK	-0.0692516	-0.92964	0.385679	1
NKAP	Q8N5F7	5Leader - MOCK	-0.0819935	-0.928892	0.386039	1
IPO9	Q96P70	5Leader - MOCK	0.131389	0.928588	0.386186	1
GLUD2	P49448	5Leader - MOCK	0.0756603	0.927334	0.38679	1
TOR1A	O14656	5Leader - MOCK	0.0635371	0.926596	0.387145	1
MBOAT7	Q96N66	5Leader - MOCK	0.0699151	0.92606	0.387404	1
VPS52	Q8N1B4	5Leader - MOCK	-0.0954287	-0.925681	0.387587	1
FASN	P49327	5Leader - MOCK	0.104471	0.925244	0.387798	1
PSME3	P61289	5Leader - MOCK	0.201387	0.92295	0.388907	1
LENG1	Q96BZ8	5Leader - MOCK	0.168924	0.922493	0.389129	1
VDAC2	P45880	5Leader - MOCK	0.0860072	0.922264	0.389239	1
JUND	P17535	5Leader - MOCK	0.0888127	0.921859	0.389435	1
AKAP1	Q92667	5Leader - MOCK	0.0852523	0.921564	0.389579	1
SUGP2	Q8IX01	5Leader - MOCK	0.0745745	0.921546	0.389587	1
ZBTB7A	O95365	5Leader - MOCK	0.117533	0.920531	0.390079	1
CHD9	Q3L8U1	5Leader - MOCK	-0.0812845	-0.920291	0.390196	1
RAB9A	P51151	5Leader - MOCK	-0.0606285	-0.919918	0.390377	1
PAK2	Q13177	5Leader - MOCK	-0.110265	-0.919221	0.390715	1
IMMT	Q16891	5Leader - MOCK	0.057004	0.919157	0.390746	1
TNFRSF1A	P19438	5Leader - MOCK	-0.0832172	-0.918076	0.391272	1
SYT1	P21579	5Leader - MOCK	-0.118701	-0.918	0.391309	1
SNX6	Q9UNH7	5Leader - MOCK	0.0762716	0.916152	0.392208	1
PSMD1	Q99460	5Leader - MOCK	-0.062978	-0.91572	0.392418	1
NXF1	Q9UBU9	5Leader - MOCK	0.0571308	0.91553	0.392511	1
PAF1	Q8N7H5	5Leader - MOCK	0.0947717	0.915504	0.392524	1
CSNK2A2	P19784	5Leader - MOCK	0.0703788	0.914531	0.392998	1
EPCAM	P16422	5Leader - MOCK	0.0857934	0.913252	0.393622	1
MRPS27	Q92552	5Leader - MOCK	0.097237	0.912814	0.393836	1
TXN	P10599	5Leader - MOCK	0.273444	0.912299	0.394088	1
AHCTF1	Q8WYP5	5Leader - MOCK	0.0740391	0.912262	0.394106	1
EPHB4	P54760	5Leader - MOCK	-0.0568101	-0.9122	0.394136	1
ASAH1	Q13510	5Leader - MOCK	-0.0691498	-0.911807	0.394329	1
SF1	Q15637	5Leader - MOCK	0.116849	0.911771	0.394346	1
SLC2A3	P11169	5Leader - MOCK	-0.103718	-0.911729	0.394367	1
SLC38A2	Q96QD8	5Leader - MOCK	-0.167929	-0.911273	0.39459	1
PPP1R9A	Q9ULJ8	5Leader - MOCK	-0.153336	-0.90816	0.396115	1
FEN1	P39748	5Leader - MOCK	0.072205	0.907218	0.396578	1
ATP5PO	P48047	5Leader - MOCK	-0.0689605	-0.907007	0.396682	1
SRRM1	Q8IYB3	5Leader - MOCK	-0.0791945	-0.906102	0.397126	1
PKP4	Q99569	5Leader - MOCK	0.169708	0.905496	0.397425	1
CTPS2	Q9NRF8	5Leader - MOCK	0.0926666	0.905282	0.39753	1
CTBP2	P56545	5Leader - MOCK	0.0891787	0.904543	0.397893	1
ALKBH5	Q6P6C2	5Leader - MOCK	0.0743447	0.904244	0.398041	1
CAD	P27708	5Leader - MOCK	0.0897501	0.903654	0.398331	1
SLC2A13	Q96QE2	5Leader - MOCK	-0.136386	-0.903405	0.398454	1
CSNK1G3	Q9Y6M4	5Leader - MOCK	0.143162	0.90335	0.398481	1
DBT	P11182	5Leader - MOCK	-0.0809931	-0.902842	0.398731	1
DARS2	Q6PI48	5Leader - MOCK	0.103401	0.902824	0.398741	1
TJP1	Q07157	5Leader - MOCK	0.0803529	0.90271	0.398797	1
SRSF6	Q13247	5Leader - MOCK	0.0701629	0.902276	0.399011	1
RFT1	Q96AA3	5Leader - MOCK	-0.108151	-0.902122	0.399087	1
IPO5	O00410	5Leader - MOCK	0.246444	0.901261	0.399512	1
MATR3	P43243	5Leader - MOCK	0.0734393	0.900539	0.399869	1
DUSP11	O75319	5Leader - MOCK	0.140181	0.900466	0.399904	1
H1-4	P10412	5Leader - MOCK	-0.0962682	-0.899609	0.400328	1
YTHDF1	Q9BYJ9	5Leader - MOCK	0.09567	0.898882	0.400688	1
ERBB2	P04626	5Leader - MOCK	-0.0664807	-0.896433	0.401901	1
HSP90AB1	P08238	5Leader - MOCK	0.06204	0.894916	0.402655	1
DPM1	O60762	5Leader - MOCK	0.0540595	0.894484	0.402869	1
KIF1B	O60333	5Leader - MOCK	0.0625478	0.894435	0.402894	1
UBA1	P22314	5Leader - MOCK	-0.0645515	-0.894195	0.403013	1
FASTK	Q14296	5Leader - MOCK	-0.0948007	-0.893112	0.403552	1
MAVS	Q7Z434	5Leader - MOCK	0.0826447	0.892298	0.403957	1
DKC1	O60832	5Leader - MOCK	0.0782282	0.890806	0.4047	1
ZFP37	Q9Y6Q3	5Leader - MOCK	0.105072	0.889752	0.405226	1
COMT	P21964	5Leader - MOCK	0.0721353	0.889575	0.405315	1
UTP15	Q8TED0	5Leader - MOCK	-0.111403	-0.889373	0.405415	1
SLC9A1	P19634	5Leader - MOCK	-0.104951	-0.889365	0.405419	1
SP110	Q9HB58	5Leader - MOCK	-0.0849136	-0.889227	0.405488	1
ING5	Q8WYH8	5Leader - MOCK	-0.116601	-0.887637	0.406283	1
CSGALNACT1	Q8TDX6	5Leader - MOCK	0.129648	0.886969	0.406617	1
DCAF13	Q9NV06	5Leader - MOCK	-0.0580488	-0.886855	0.406674	1
STXBP3	O00186	5Leader - MOCK	0.0587775	0.885268	0.407469	1
FIP1L1	Q6UN15	5Leader - MOCK	0.0710916	0.885134	0.407536	1
ARMCX3	Q9UH62	5Leader - MOCK	0.0863426	0.884838	0.407685	1
SLC4A7	Q9Y6M7	5Leader - MOCK	-0.0911572	-0.884565	0.407822	1
HARS1	P12081	5Leader - MOCK	0.0929618	0.884551	0.407828	1
ZNF451	Q9Y4E5	5Leader - MOCK	-0.071419	-0.884438	0.407885	1
FOXRED1	Q96CU9	5Leader - MOCK	0.0650772	0.883263	0.408475	1
PCID2	Q5JVF3	5Leader - MOCK	-0.0665706	-0.883245	0.408484	1
MTUS1	Q9ULD2	5Leader - MOCK	0.0586462	0.88317	0.408521	1
ARIH1	Q9Y4X5	5Leader - MOCK	-0.065484	-0.882707	0.408754	1
EMG1	Q92979	5Leader - MOCK	0.0938346	0.882692	0.408761	1
BRIX1	Q8TDN6	5Leader - MOCK	-0.0572617	-0.882417	0.4089	1
GNE	Q9Y223	5Leader - MOCK	-0.109368	-0.882349	0.408934	1
DDX5	P17844	5Leader - MOCK	0.0732095	0.881032	0.409596	1
PTPRA	P18433	5Leader - MOCK	-0.187113	-0.880481	0.409873	1
HEATR1	Q9H583	5Leader - MOCK	0.0765819	0.879176	0.410531	1
PPA2	Q9H2U2	5Leader - MOCK	-0.0797036	-0.878694	0.410774	1
URB2	Q14146	5Leader - MOCK	0.0817114	0.878377	0.410934	1
MALSU1	Q96EH3	5Leader - MOCK	0.121607	0.877025	0.411616	1
AGR2	O95994	5Leader - MOCK	0.0554582	0.87673	0.411765	1
PSME1	Q06323	5Leader - MOCK	0.338842	0.876487	0.411888	1
DKK1	O94907	5Leader - MOCK	-0.132297	-0.875311	0.412482	1
NOP14	P78316	5Leader - MOCK	-0.0591282	-0.873878	0.413207	1
MRPL39	Q9NYK5	5Leader - MOCK	-0.12633	-0.873273	0.413514	1
HSD17B12	Q53GQ0	5Leader - MOCK	0.0731443	0.872969	0.413668	1
PDXDC1	Q6P996	5Leader - MOCK	0.100268	0.872303	0.414005	1
MAN2A1	Q16706	5Leader - MOCK	-0.0778128	-0.871741	0.41429	1
MYRF	Q9Y2G1	5Leader - MOCK	0.157076	0.870884	0.414725	1
KSR1	Q8IVT5	5Leader - MOCK	-0.0739802	-0.869593	0.415382	1
RTRAF	Q9Y224	5Leader - MOCK	0.0740994	0.869227	0.415567	1
ZC3HAV1	Q7Z2W4	5Leader - MOCK	0.0669071	0.868727	0.415822	1
RPS11	P62280	5Leader - MOCK	0.0856228	0.86831	0.416034	1
RPL19	P84098	5Leader - MOCK	-0.125492	-0.868085	0.416149	1
VCP	P55072	5Leader - MOCK	-0.0590793	-0.86669	0.416859	1
IKBIP	Q70UQ0	5Leader - MOCK	0.0548171	0.865875	0.417275	1
ALG6	Q9Y672	5Leader - MOCK	-0.0725395	-0.865767	0.41733	1
ATXN2	Q99700	5Leader - MOCK	0.071924	0.865637	0.417396	1
TRMT61B	Q9BVS5	5Leader - MOCK	0.0952964	0.865413	0.41751	1
TMED5	Q9Y3A6	5Leader - MOCK	-0.235663	-0.865127	0.417656	1
TTF1	Q15361	5Leader - MOCK	-0.0630906	-0.86407	0.418196	1
MRPL47	Q9HD33	5Leader - MOCK	0.0706286	0.864031	0.418216	1
ZFR	Q96KR1	5Leader - MOCK	0.0566537	0.863075	0.418705	1
ZNF587B	E7ETH6	5Leader - MOCK	0.093224	0.863016	0.418735	1
ZNF652	Q9Y2D9	5Leader - MOCK	-0.0700245	-0.861791	0.419361	1
UQCRC2	P22695	5Leader - MOCK	0.0842777	0.861409	0.419557	1
VWA8	A3KMH1	5Leader - MOCK	-0.0640819	-0.860386	0.420081	1
GNL1	P36915	5Leader - MOCK	0.0617276	0.859998	0.42028	1
JADE3	Q92613	5Leader - MOCK	0.168254	0.85992	0.42032	1
DNAAF5	Q86Y56	5Leader - MOCK	0.0694372	0.859912	0.420324	1
B3GALT6	Q96L58	5Leader - MOCK	0.0808889	0.85958	0.420495	1
SPART	Q8N0X7	5Leader - MOCK	-0.0618287	-0.859241	0.420668	1
IREB2	P48200	5Leader - MOCK	0.0721278	0.859002	0.420791	1
TRUB1	Q8WWH5	5Leader - MOCK	0.0656295	0.858546	0.421025	1
MRPL50	Q8N5N7	5Leader - MOCK	0.101909	0.858035	0.421287	1
ASCC1	Q8N9N2	5Leader - MOCK	0.155135	0.857908	0.421353	1
LGALS8	O00214	5Leader - MOCK	-0.115362	-0.85726	0.421686	1
MPST	P25325	5Leader - MOCK	-0.0972815	-0.856679	0.421984	1
HSPD1	P10809	5Leader - MOCK	0.0579581	0.856665	0.421991	1
PWP2	Q15269	5Leader - MOCK	0.0613174	0.856061	0.422302	1
GPRC5A	Q8NFJ5	5Leader - MOCK	-0.0647753	-0.855849	0.422411	1
PSAP	P07602	5Leader - MOCK	0.113797	0.855414	0.422635	1
ISCU	Q9H1K1	5Leader - MOCK	0.0630831	0.854912	0.422894	1
SLC22A3	O75751	5Leader - MOCK	-0.115583	-0.853484	0.42363	1
RPS16	P62249	5Leader - MOCK	0.0559109	0.85339	0.423678	1
RBM24	Q9BX46	5Leader - MOCK	-0.0728486	-0.852955	0.423903	1
RBBP5	Q15291	5Leader - MOCK	0.0977376	0.852713	0.424028	1
PMPCB	O75439	5Leader - MOCK	0.0562767	0.852673	0.424048	1
NPLOC4	Q8TAT6	5Leader - MOCK	0.062312	0.852545	0.424114	1
CPSF4	O95639	5Leader - MOCK	-0.0773562	-0.852069	0.42436	1
YLPM1	P49750	5Leader - MOCK	0.0671888	0.851516	0.424646	1
SF3B1	O75533	5Leader - MOCK	0.0688856	0.851344	0.424734	1
BRD8	Q9H0E9	5Leader - MOCK	0.118835	0.850885	0.424972	1
DNAJC7	Q99615	5Leader - MOCK	0.0789724	0.849876	0.425493	1
PPP4R2	Q9NY27	5Leader - MOCK	-0.113549	-0.848813	0.426044	1
ZBTB24	O43167	5Leader - MOCK	-0.0833166	-0.848216	0.426353	1
OSBPL10	Q9BXB5	5Leader - MOCK	0.185198	0.84812	0.426403	1
MCCC1	Q96RQ3	5Leader - MOCK	-0.082209	-0.846277	0.427358	1
MRPL43	Q8N983	5Leader - MOCK	0.0732104	0.846066	0.427468	1
RSF1	Q96T23	5Leader - MOCK	-0.0712944	-0.845976	0.427515	1
MARF1	Q9Y4F3	5Leader - MOCK	0.059244	0.845433	0.427796	1
MYL12B	O14950	5Leader - MOCK	0.0626691	0.844993	0.428025	1
RPL7	P18124	5Leader - MOCK	0.0912506	0.844472	0.428296	1
PRKRA	O75569	5Leader - MOCK	0.0556553	0.844145	0.428466	1
RBM6	P78332	5Leader - MOCK	0.0743265	0.844137	0.42847	1
NUP188	Q5SRE5	5Leader - MOCK	0.0518713	0.843627	0.428735	1
NECTIN1	Q15223	5Leader - MOCK	0.0827451	0.843277	0.428917	1
CHL1	O00533	5Leader - MOCK	-0.0883161	-0.843134	0.428992	1
CEBPB	P17676	5Leader - MOCK	0.0616334	0.841963	0.429602	1
GALNT7	Q86SF2	5Leader - MOCK	0.0552318	0.84155	0.429817	1
SRP9	P49458	5Leader - MOCK	0.0733424	0.841387	0.429902	1
AQR	O60306	5Leader - MOCK	0.0716647	0.840237	0.430501	1
ARPC4	P59998	5Leader - MOCK	0.215517	0.839954	0.430649	1
PDHX	O00330	5Leader - MOCK	0.0941151	0.839573	0.430848	1
RPL15	P61313	5Leader - MOCK	-0.0798424	-0.838942	0.431178	1
TSPYL5	Q86VY4	5Leader - MOCK	0.106126	0.83841	0.431456	1
DVL3	Q92997	5Leader - MOCK	0.187699	0.838017	0.431661	1
TRIP11	Q15643	5Leader - MOCK	-0.0648912	-0.837982	0.431679	1
LSR	Q86X29	5Leader - MOCK	-0.148743	-0.837945	0.431698	1
CDV3	Q9UKY7	5Leader - MOCK	-0.163827	-0.837624	0.431866	1
UGT1A7	Q9HAW7	5Leader - MOCK	0.116158	0.83749	0.431936	1
FAM111B	Q6SJ93	5Leader - MOCK	-0.0637234	-0.836821	0.432287	1
CXADR	P78310	5Leader - MOCK	0.0826033	0.836378	0.432518	1
POLDIP2	Q9Y2S7	5Leader - MOCK	0.0548722	0.835987	0.432723	1
HADHA	P40939	5Leader - MOCK	0.0908647	0.835305	0.43308	1
GTF2H4	Q92759	5Leader - MOCK	0.145354	0.833955	0.433788	1
SEPTIN2	Q15019	5Leader - MOCK	-0.0578737	-0.833036	0.43427	1
AMMECR1L	Q6DCA0	5Leader - MOCK	0.107231	0.832519	0.434542	1
CRAT	P43155	5Leader - MOCK	0.0515886	0.832377	0.434616	1
TRMT1	Q9NXH9	5Leader - MOCK	0.0894543	0.832244	0.434687	1
CWF19L2	Q2TBE0	5Leader - MOCK	0.062493	0.831913	0.43486	1
GIGYF2	Q6Y7W6	5Leader - MOCK	0.0758728	0.831825	0.434907	1
RPL21	P46778	5Leader - MOCK	-0.107776	-0.831626	0.435011	1
CSRP1	P21291	5Leader - MOCK	0.0935971	0.831551	0.435051	1
SERBP1	Q8NC51	5Leader - MOCK	0.0893835	0.830986	0.435348	1
GSTP1	P09211	5Leader - MOCK	-0.154332	-0.83057	0.435567	1
MRM1	Q6IN84	5Leader - MOCK	0.0529625	0.83052	0.435593	1
GNAI3	P08754	5Leader - MOCK	0.0813747	0.830019	0.435856	1
PDE8A	O60658	5Leader - MOCK	-0.0747521	-0.829988	0.435873	1
SLC7A1	P30825	5Leader - MOCK	-0.118403	-0.829861	0.43594	1
EGLN1	Q9GZT9	5Leader - MOCK	0.0744576	0.829184	0.436296	1
PSMA1	P25786	5Leader - MOCK	0.178078	0.828605	0.436602	1
ACP1	P24666	5Leader - MOCK	0.0682113	0.828202	0.436814	1
NSP3	P0DTD1orC1-3	5Leader - MOCK	0.0512966	0.828027	0.436906	1
SPG7	Q9UQ90	5Leader - MOCK	0.0750228	0.827468	0.437201	1
MSH6	P52701	5Leader - MOCK	0.0473499	0.826971	0.437463	1
SARS1	P49591	5Leader - MOCK	-0.391924	-0.826157	0.437893	1
RHPN2	Q8IUC4	5Leader - MOCK	-0.0785183	-0.825997	0.437977	1
MBNL1	Q9NR56	5Leader - MOCK	0.0562796	0.825981	0.437986	1
SLC7A7	Q9UM01	5Leader - MOCK	0.0964382	0.825727	0.43812	1
SF3B2	Q13435	5Leader - MOCK	0.0694305	0.825167	0.438416	1
RPS20	P60866	5Leader - MOCK	0.0895175	0.824872	0.438572	1
CLCN7	P51798	5Leader - MOCK	-0.0984358	-0.822898	0.439617	1
MRPS7	Q9Y2R9	5Leader - MOCK	0.059624	0.822804	0.439666	1
CDC37	Q16543	5Leader - MOCK	-0.0527686	-0.820684	0.44079	1
MKI67	P46013	5Leader - MOCK	0.0705164	0.820544	0.440865	1
TBC1D23	Q9NUY8	5Leader - MOCK	-0.175046	-0.81983	0.441244	1
LYSMD3	Q7Z3D4	5Leader - MOCK	-0.153176	-0.819723	0.4413	1
ASGR1	P07306	5Leader - MOCK	0.0671902	0.819605	0.441364	1
MACO1	Q8N5G2	5Leader - MOCK	-0.0887592	-0.819533	0.441402	1
CHD1L	Q86WJ1	5Leader - MOCK	-0.0794283	-0.818961	0.441705	1
VPS53	Q5VIR6	5Leader - MOCK	0.0918963	0.818702	0.441843	1
SLC35E1	Q96K37	5Leader - MOCK	-0.0687345	-0.818406	0.442001	1
ABHD12	Q8N2K0	5Leader - MOCK	0.058753	0.817874	0.442283	1
EIF3I	Q13347	5Leader - MOCK	-0.0479313	-0.817681	0.442386	1
CBR1	P16152	5Leader - MOCK	0.143893	0.816162	0.443195	1
PCLAF	Q15004	5Leader - MOCK	0.21293	0.814806	0.443918	1
RERE	Q9P2R6	5Leader - MOCK	-0.142317	-0.814251	0.444214	1
CORO1B	Q9BR76	5Leader - MOCK	-0.0594427	-0.813998	0.444349	1
F10	P00742	5Leader - MOCK	0.342488	0.813635	0.444543	1
MIDEAS	Q6PJG2	5Leader - MOCK	0.0712361	0.811597	0.445631	1
TUBB4B	P68371	5Leader - MOCK	0.116724	0.810831	0.446041	1
ARF6	P62330	5Leader - MOCK	0.120208	0.809955	0.44651	1
VAMP4	O75379	5Leader - MOCK	0.109915	0.80939	0.446813	1
RRP15	Q9Y3B9	5Leader - MOCK	0.083273	0.809108	0.446964	1
METTL17	Q9H7H0	5Leader - MOCK	0.0500016	0.808101	0.447504	1
HABP4	Q5JVS0	5Leader - MOCK	0.0670902	0.807626	0.447759	1
CACYBP	Q9HB71	5Leader - MOCK	0.136337	0.8069	0.448149	1
TFB1M	Q8WVM0	5Leader - MOCK	-0.0610794	-0.806691	0.448261	1
PSMD12	O00232	5Leader - MOCK	0.070195	0.806261	0.448491	1
GLG1	Q92896	5Leader - MOCK	0.0661966	0.805425	0.448941	1
DHX16	O60231	5Leader - MOCK	0.047867	0.805122	0.449104	1
ARHGEF2	Q92974	5Leader - MOCK	-0.119128	-0.804821	0.449266	1
RRP1B	Q14684	5Leader - MOCK	0.0549478	0.803412	0.450024	1
CARS2	Q9HA77	5Leader - MOCK	-0.0855284	-0.803284	0.450093	1
TRIM4	Q9C037	5Leader - MOCK	0.0696865	0.802761	0.450375	1
FKBP8	Q14318	5Leader - MOCK	0.0594636	0.802663	0.450428	1
RAB11B	Q15907	5Leader - MOCK	0.0615028	0.800492	0.451599	1
PTBP1	P26599	5Leader - MOCK	0.138769	0.800338	0.451682	1
SNW1	Q13573	5Leader - MOCK	0.0765876	0.799712	0.45202	1
LSM2	Q9Y333	5Leader - MOCK	0.172213	0.798518	0.452665	1
CPSF2	Q9P2I0	5Leader - MOCK	0.0533704	0.795633	0.454227	1
ARHGAP12	Q8IWW6	5Leader - MOCK	0.0989869	0.795495	0.454302	1
EPHB2	P29323	5Leader - MOCK	-0.0508557	-0.795408	0.454349	1
PLPP6	Q8IY26	5Leader - MOCK	-0.138272	-0.795128	0.454501	1
VDAC3	Q9Y277	5Leader - MOCK	0.0849008	0.794938	0.454604	1
SF3B4	Q15427	5Leader - MOCK	0.0799147	0.794747	0.454708	1
TMEM109	Q9BVC6	5Leader - MOCK	-0.0656451	-0.793057	0.455625	1
MTRF1	O75570	5Leader - MOCK	0.0660598	0.792962	0.455676	1
SUCLG1	P53597	5Leader - MOCK	0.0625448	0.792755	0.455789	1
CSE1L	P55060	5Leader - MOCK	0.0894064	0.792637	0.455853	1
NUSAP1	Q9BXS6	5Leader - MOCK	-0.0573708	-0.792113	0.456138	1
WASHC2C	Q9Y4E1	5Leader - MOCK	0.0982065	0.79196	0.456221	1
PSMC5	P62195	5Leader - MOCK	0.15999	0.789938	0.457322	1
AP2A1	O95782	5Leader - MOCK	0.0547636	0.789711	0.457445	1
MTMR10	Q9NXD2	5Leader - MOCK	-0.0852323	-0.789377	0.457627	1
LTN1	O94822	5Leader - MOCK	0.0512068	0.789153	0.457749	1
MSN	P26038	5Leader - MOCK	0.0574882	0.787594	0.458599	1
RPF1	Q9H9Y2	5Leader - MOCK	-0.0811531	-0.787239	0.458793	1
ZMPSTE24	O75844	5Leader - MOCK	-0.0755585	-0.786634	0.459123	1
TERF2	Q15554	5Leader - MOCK	-0.134449	-0.78653	0.45918	1
ARL2	P36404	5Leader - MOCK	0.128237	0.786254	0.459331	1
ATR	Q13535	5Leader - MOCK	0.137151	0.785312	0.459846	1
P4HA2	O15460	5Leader - MOCK	-0.0677654	-0.784827	0.460111	1
TMED7	Q9Y3B3	5Leader - MOCK	0.0683438	0.784826	0.460111	1
AAAS	Q9NRG9	5Leader - MOCK	-0.153113	-0.784485	0.460298	1
CD47	Q08722	5Leader - MOCK	-0.192518	-0.783879	0.46063	1
TPP2	P29144	5Leader - MOCK	-0.0670006	-0.783867	0.460636	1
TIMM17B	O60830	5Leader - MOCK	-0.0814387	-0.782847	0.461195	1
SEC11A	P67812	5Leader - MOCK	-0.0768943	-0.781999	0.46166	1
ETHE1	O95571	5Leader - MOCK	-0.107388	-0.780267	0.46261	1
OSBPL11	Q9BXB4	5Leader - MOCK	-0.0696077	-0.779485	0.463039	1
SRPK1	Q96SB4	5Leader - MOCK	0.0749811	0.778503	0.463579	1
TWF2	Q6IBS0	5Leader - MOCK	0.0572298	0.77768	0.464031	1
TMF1	P82094	5Leader - MOCK	0.0609487	0.777507	0.464127	1
SYF2	O95926	5Leader - MOCK	0.0633857	0.776622	0.464614	1
NARS2	Q96I59	5Leader - MOCK	-0.0664177	-0.77647	0.464698	1
DNTTIP2	Q5QJE6	5Leader - MOCK	-0.0536698	-0.77636	0.464758	1
MRPS16	Q9Y3D3	5Leader - MOCK	-0.0920585	-0.775611	0.465171	1
NDUFB10	O96000	5Leader - MOCK	-0.0623227	-0.775163	0.465418	1
CUX1	P39880	5Leader - MOCK	0.102396	0.774863	0.465583	1
GPATCH8	Q9UKJ3	5Leader - MOCK	-0.0847693	-0.773965	0.466078	1
EEF1A2	Q05639	5Leader - MOCK	0.0479976	0.772848	0.466695	1
BAG3	O95817	5Leader - MOCK	0.0800907	0.772568	0.46685	1
RRP8	O43159	5Leader - MOCK	0.0488206	0.7722	0.467054	1
DNM1	Q05193	5Leader - MOCK	-0.0493294	-0.772145	0.467083	1
RECK	O95980	5Leader - MOCK	-0.0680249	-0.772127	0.467094	1
SUN1	O94901	5Leader - MOCK	-0.0813537	-0.771963	0.467184	1
KCTD18	Q6PI47	5Leader - MOCK	0.0849676	0.77116	0.467628	1
H1-5	P16401	5Leader - MOCK	-0.0877577	-0.770766	0.467846	1
POLD1	P28340	5Leader - MOCK	-0.0626421	-0.770484	0.468002	1
KTN1	Q86UP2	5Leader - MOCK	0.057364	0.770325	0.46809	1
SCD	O00767	5Leader - MOCK	0.0927718	0.770182	0.46817	1
HMGN3	Q15651	5Leader - MOCK	-0.140185	-0.769328	0.468643	1
MRPS26	Q9BYN8	5Leader - MOCK	0.0631798	0.768194	0.469271	1
POLR1A	O95602	5Leader - MOCK	-0.0714721	-0.767964	0.469398	1
QRSL1	Q9H0R6	5Leader - MOCK	-0.0619246	-0.767286	0.469774	1
CLN3	Q13286	5Leader - MOCK	-0.185267	-0.767215	0.469814	1
SREK1	Q8WXA9	5Leader - MOCK	-0.098535	-0.767176	0.469835	1
EPB41L2	O43491	5Leader - MOCK	0.0750789	0.766914	0.469981	1
TNFAIP2	Q03169	5Leader - MOCK	0.0711967	0.76667	0.470116	1
TRIM47	Q96LD4	5Leader - MOCK	-0.0780887	-0.76167	0.472898	1
RPS13	P62277	5Leader - MOCK	0.118024	0.761239	0.473138	1
IRS2	Q9Y4H2	5Leader - MOCK	-0.0883553	-0.76098	0.473282	1
MLH1	P40692	5Leader - MOCK	0.134318	0.76094	0.473305	1
MPHOSPH10	O00566	5Leader - MOCK	0.0516856	0.76045	0.473578	1
SRSF9	Q13242	5Leader - MOCK	0.0641887	0.760425	0.473592	1
TM7SF3	Q9NS93	5Leader - MOCK	-0.125635	-0.760413	0.473599	1
ARHGEF1	Q92888	5Leader - MOCK	0.119925	0.759955	0.473854	1
FSTL1	Q12841	5Leader - MOCK	-0.0926655	-0.759622	0.47404	1
DYNC1LI1	Q9Y6G9	5Leader - MOCK	-0.160127	-0.758934	0.474424	1
LAP3	P28838	5Leader - MOCK	-0.0863355	-0.758134	0.474872	1
HLTF	Q14527	5Leader - MOCK	-0.0848376	-0.758116	0.474881	1
XPO7	Q9UIA9	5Leader - MOCK	0.0829948	0.75775	0.475086	1
PARP4	Q9UKK3	5Leader - MOCK	0.133954	0.756301	0.475897	1
RAD50	Q92878	5Leader - MOCK	-0.051621	-0.755833	0.476159	1
STAG2	Q8N3U4	5Leader - MOCK	0.114751	0.755671	0.47625	1
DCUN1D5	Q9BTE7	5Leader - MOCK	-0.0587903	-0.755605	0.476287	1
CPT1A	P50416	5Leader - MOCK	0.0488678	0.754522	0.476893	1
ALDH3A2	P51648	5Leader - MOCK	0.0677769	0.753666	0.477374	1
3a	P0DTC3	5Leader - MOCK	0.0865013	0.752007	0.478305	1
SUDS3	Q9H7L9	5Leader - MOCK	0.0671035	0.751471	0.478606	1
ARHGAP26	Q9UNA1	5Leader - MOCK	0.0729441	0.750936	0.478907	1
ANXA11	P50995	5Leader - MOCK	0.0698838	0.750816	0.478974	1
LASP1	Q14847	5Leader - MOCK	0.0733118	0.750598	0.479096	1
GNAI2	P04899	5Leader - MOCK	0.0599365	0.7497	0.479602	1
AXL	P30530	5Leader - MOCK	-0.0532392	-0.749669	0.479619	1
PLBD2	Q8NHP8	5Leader - MOCK	-0.207453	-0.749205	0.479881	1
BOD1L1	Q8NFC6	5Leader - MOCK	-0.0839501	-0.748136	0.480483	1
ARID4B	Q4LE39	5Leader - MOCK	0.350403	0.748128	0.480487	1
GOT2	P00505	5Leader - MOCK	0.065639	0.747963	0.48058	1
APOD	P05090	5Leader - MOCK	-0.346393	-0.746771	0.481252	1
KARS1	Q15046	5Leader - MOCK	0.0445927	0.746616	0.48134	1
MTERF1	Q99551	5Leader - MOCK	-0.121235	-0.746519	0.481394	1
RPL30	P62888	5Leader - MOCK	0.0604147	0.746488	0.481412	1
CLPTM1L	Q96KA5	5Leader - MOCK	0.047438	0.746239	0.481552	1
CCT7	Q99832	5Leader - MOCK	0.0545336	0.745935	0.481724	1
DNAJC14	Q6Y2X3	5Leader - MOCK	-0.0706462	-0.745642	0.481889	1
TMEM63B	Q5T3F8	5Leader - MOCK	0.0655638	0.745043	0.482227	1
EFTUD2	Q15029	5Leader - MOCK	0.0516013	0.744829	0.482349	1
ALDH2	P05091	5Leader - MOCK	-0.0681396	-0.744761	0.482387	1
AGK	Q53H12	5Leader - MOCK	0.0591421	0.743735	0.482967	1
TIMM44	O43615	5Leader - MOCK	0.0424956	0.743556	0.483068	1
PPP4R3A	Q6IN85	5Leader - MOCK	0.0765402	0.743257	0.483237	1
S100A9	P06702	5Leader - MOCK	-0.623058	-0.743222	0.483257	1
MRPL49	Q13405	5Leader - MOCK	0.118274	0.742746	0.483526	1
HP1BP3	Q5SSJ5	5Leader - MOCK	-0.078009	-0.742129	0.483875	1
TRUB2	O95900	5Leader - MOCK	0.104405	0.741856	0.48403	1
S100A7	P31151	5Leader - MOCK	-0.569189	-0.741315	0.484336	1
TMEM209	Q96SK2	5Leader - MOCK	-0.0714941	-0.741288	0.484352	1
RPS15	P62841	5Leader - MOCK	-0.0624094	-0.7412	0.484402	1
CSTF2	P33240	5Leader - MOCK	0.0572288	0.740588	0.484748	1
TMPO	P42166	5Leader - MOCK	0.0749097	0.740459	0.484822	1
ZNF316	A6NFI3	5Leader - MOCK	0.0853228	0.740303	0.48491	1
LYAR	Q9NX58	5Leader - MOCK	0.0667171	0.739497	0.485367	1
NMD3	Q96D46	5Leader - MOCK	0.0546017	0.738256	0.486071	1
GPC6	Q9Y625	5Leader - MOCK	0.132601	0.737658	0.486411	1
KYNU	Q16719	5Leader - MOCK	0.255979	0.737019	0.486775	1
ZMYM4	Q5VZL5	5Leader - MOCK	0.068546	0.736126	0.487282	1
RAE1	P78406	5Leader - MOCK	-0.0826337	-0.735459	0.487662	1
PYGL	P06737	5Leader - MOCK	-0.0627363	-0.733894	0.488553	1
LAMP2	P13473	5Leader - MOCK	-0.336374	-0.733161	0.488971	1
RALA	P11233	5Leader - MOCK	-0.100171	-0.732598	0.489292	1
FHL2	Q14192	5Leader - MOCK	-0.0540541	-0.732438	0.489383	1
IGF1R	P08069	5Leader - MOCK	-0.0475423	-0.732344	0.489437	1
UMPS	P11172	5Leader - MOCK	-0.11875	-0.731023	0.490191	1
CSNK1D	P48730	5Leader - MOCK	0.0539506	0.730861	0.490283	1
UHRF1	Q96T88	5Leader - MOCK	-0.0995806	-0.730519	0.490479	1
PACSIN3	Q9UKS6	5Leader - MOCK	-0.0744851	-0.730446	0.49052	1
CTR9	Q6PD62	5Leader - MOCK	0.101208	0.730442	0.490523	1
OXSM	Q9NWU1	5Leader - MOCK	-0.0680822	-0.730024	0.490761	1
NUP210	Q8TEM1	5Leader - MOCK	-0.0769012	-0.7297	0.490947	1
SAAL1	Q96ER3	5Leader - MOCK	0.143979	0.729258	0.491199	1
TRIP12	Q14669	5Leader - MOCK	-0.0436079	-0.729176	0.491246	1
BOP1	Q14137	5Leader - MOCK	-0.0545294	-0.729173	0.491248	1
TPX2	Q9ULW0	5Leader - MOCK	-0.0658836	-0.729167	0.491251	1
RPP38	P78345	5Leader - MOCK	0.0644007	0.728972	0.491363	1
GPR108	Q9NPR9	5Leader - MOCK	0.118804	0.728145	0.491836	1
ITGAV	P06756	5Leader - MOCK	0.0820348	0.728088	0.491869	1
XRN2	Q9H0D6	5Leader - MOCK	0.0477829	0.727902	0.491975	1
NOMO2	Q5JPE7	5Leader - MOCK	0.0781312	0.727811	0.492027	1
CHERP	Q8IWX8	5Leader - MOCK	0.0472606	0.72765	0.49212	1
PACC1	Q9H813	5Leader - MOCK	-0.341158	-0.726243	0.492926	1
MEX3C	Q5U5Q3	5Leader - MOCK	-0.164041	-0.724326	0.494025	1
SLC25A4	P12235	5Leader - MOCK	0.0526244	0.724229	0.494081	1
MAL2	Q969L2	5Leader - MOCK	0.16108	0.723676	0.494398	1
STARD3NL	O95772	5Leader - MOCK	0.0517422	0.722913	0.494837	1
CDK5RAP3	Q96JB5	5Leader - MOCK	-0.0664037	-0.722737	0.494938	1
LMAN2	Q12907	5Leader - MOCK	0.0816862	0.722345	0.495164	1
HACD3	Q9P035	5Leader - MOCK	0.0619239	0.722155	0.495273	1
SLC12A9	Q9BXP2	5Leader - MOCK	-0.145034	-0.721737	0.495513	1
ABCE1	P61221	5Leader - MOCK	0.0424489	0.721707	0.49553	1
MED1	Q15648	5Leader - MOCK	-0.0638742	-0.720185	0.496407	1
AURKB	Q96GD4	5Leader - MOCK	-0.103167	-0.719784	0.496637	1
NR2F2	P24468	5Leader - MOCK	-0.0647596	-0.719449	0.49683	1
ACSF2	Q96CM8	5Leader - MOCK	0.0475085	0.718955	0.497115	1
MRPL44	Q9H9J2	5Leader - MOCK	0.143084	0.718726	0.497247	1
ASNS	P08243	5Leader - MOCK	0.0743343	0.71786	0.497746	1
ING3	Q9NXR8	5Leader - MOCK	-0.0550646	-0.717795	0.497784	1
NEDD4	P46934	5Leader - MOCK	0.0816898	0.717683	0.497848	1
MORF4L2	Q15014	5Leader - MOCK	0.0824675	0.717367	0.498031	1
NIPBL	Q6KC79	5Leader - MOCK	-0.0650155	-0.716953	0.49827	1
ATP2B4	P23634	5Leader - MOCK	0.056848	0.716555	0.4985	1
ZNF592	Q92610	5Leader - MOCK	-0.0684746	-0.714826	0.499499	1
CNNM4	Q6P4Q7	5Leader - MOCK	-0.0688112	-0.7131	0.500498	1
SH3GL1	Q99961	5Leader - MOCK	0.0557478	0.712879	0.500626	1
SYVN1	Q86TM6	5Leader - MOCK	-0.0812135	-0.712332	0.500943	1
VLDLR	P98155	5Leader - MOCK	-0.0449923	-0.712201	0.501019	1
RDH14	Q9HBH5	5Leader - MOCK	-0.0917829	-0.71208	0.501089	1
STOM	P27105	5Leader - MOCK	0.0421992	0.711407	0.501479	1
APOO	Q9BUR5	5Leader - MOCK	-0.0522441	-0.711191	0.501604	1
LSM8	O95777	5Leader - MOCK	-0.115084	-0.709474	0.502601	1
RRBP1	Q9P2E9	5Leader - MOCK	0.0607963	0.709377	0.502657	1
COQ9	O75208	5Leader - MOCK	-0.0817894	-0.709297	0.502703	1
MRPL13	Q9BYD1	5Leader - MOCK	0.11525	0.707968	0.503475	1
SEC24A	O95486	5Leader - MOCK	-0.0705083	-0.707967	0.503476	1
GTF2I	P78347	5Leader - MOCK	0.0788503	0.707584	0.503699	1
RNASET2	O00584	5Leader - MOCK	-0.162026	-0.707526	0.503733	1
A2ML1	A8K2U0	5Leader - MOCK	0.216361	0.707199	0.503923	1
NDUFS3	O75489	5Leader - MOCK	-0.138602	-0.706841	0.504131	1
ASCC2	Q9H1I8	5Leader - MOCK	-0.160668	-0.706775	0.504169	1
PHLDB1	Q86UU1	5Leader - MOCK	-0.0916879	-0.706441	0.504364	1
EXOSC2	Q13868	5Leader - MOCK	0.0576398	0.706403	0.504386	1
ATAD3A	Q9NVI7	5Leader - MOCK	0.0806514	0.706215	0.504495	1
PRCP	P42785	5Leader - MOCK	0.0437133	0.705873	0.504694	1
B3GLCT	Q6Y288	5Leader - MOCK	0.0643396	0.705667	0.504814	1
WDR3	Q9UNX4	5Leader - MOCK	-0.0421784	-0.705651	0.504824	1
RDH13	Q8NBN7	5Leader - MOCK	0.0540627	0.705173	0.505102	1
EEF1A1	P68104	5Leader - MOCK	0.0442621	0.704959	0.505227	1
RPL17	P18621	5Leader - MOCK	0.0485526	0.704321	0.505599	1
EFNB1	P98172	5Leader - MOCK	-0.0703341	-0.703816	0.505893	1
BCKDHA	P12694	5Leader - MOCK	-0.0604119	-0.703707	0.505956	1
ABCF3	Q9NUQ8	5Leader - MOCK	-0.0645245	-0.703401	0.506135	1
FKBP9	O95302	5Leader - MOCK	-0.045294	-0.702301	0.506777	1
CS	O75390	5Leader - MOCK	-0.0467472	-0.702091	0.506899	1
PBK	Q96KB5	5Leader - MOCK	-0.0506039	-0.70208	0.506906	1
LTV1	Q96GA3	5Leader - MOCK	-0.0872063	-0.701853	0.507038	1
PPIF	P30405	5Leader - MOCK	0.0665342	0.701686	0.507136	1
SAMD4B	Q5PRF9	5Leader - MOCK	0.116566	0.700602	0.50777	1
BZW2	Q9Y6E2	5Leader - MOCK	0.0794797	0.700398	0.507888	1
UGT1A6	P19224	5Leader - MOCK	0.0646332	0.700099	0.508063	1
THAP11	Q96EK4	5Leader - MOCK	-0.0558086	-0.699029	0.508689	1
ECH1	Q13011	5Leader - MOCK	0.104825	0.698872	0.508781	1
METTL13	Q8N6R0	5Leader - MOCK	0.108017	0.698266	0.509136	1
RARS2	Q5T160	5Leader - MOCK	0.0489021	0.698055	0.50926	1
RBM8A	Q9Y5S9	5Leader - MOCK	0.0892026	0.69805	0.509262	1
MGME1	Q9BQP7	5Leader - MOCK	0.0590939	0.698012	0.509285	1
RBFA	Q8N0V3	5Leader - MOCK	0.0548368	0.697857	0.509376	1
BYSL	Q13895	5Leader - MOCK	-0.0439725	-0.697616	0.509517	1
LIMCH1	Q9UPQ0	5Leader - MOCK	-0.0806841	-0.696227	0.510331	1
TMX1	Q9H3N1	5Leader - MOCK	0.0538817	0.695675	0.510655	1
RAB5C	P51148	5Leader - MOCK	0.106968	0.69533	0.510857	1
NPY1R	P25929	5Leader - MOCK	-0.151941	-0.69442	0.511391	1
TRAM1	Q15629	5Leader - MOCK	0.0469759	0.694169	0.511539	1
SF3B3	Q15393	5Leader - MOCK	0.0470928	0.692769	0.512361	1
FSCN1	Q16658	5Leader - MOCK	-0.0895715	-0.69185	0.512902	1
DDX23	Q9BUQ8	5Leader - MOCK	-0.0554444	-0.691072	0.51336	1
NAA15	Q9BXJ9	5Leader - MOCK	0.045993	0.690697	0.513581	1
PRKCSH	P14314	5Leader - MOCK	0.0936557	0.690174	0.513889	1
CLTC	Q00610	5Leader - MOCK	0.0537745	0.688281	0.515005	1
CDH1	P12830	5Leader - MOCK	0.040916	0.688211	0.515046	1
THNSL1	Q8IYQ7	5Leader - MOCK	0.179347	0.687585	0.515416	1
RPS7	P62081	5Leader - MOCK	0.0687809	0.686829	0.515862	1
CLPTM1	O96005	5Leader - MOCK	0.0455864	0.686695	0.515941	1
SEC24C	P53992	5Leader - MOCK	0.0541189	0.686258	0.5162	1
EIF4E	P06730	5Leader - MOCK	0.0639979	0.685298	0.516767	1
ORC3	Q9UBD5	5Leader - MOCK	-0.0810195	-0.685219	0.516814	1
SLC26A3	P40879	5Leader - MOCK	-0.0757248	-0.683918	0.517583	1
PRDM10	Q9NQV6	5Leader - MOCK	0.238458	0.68361	0.517765	1
RPL36	Q9Y3U8	5Leader - MOCK	-0.0636039	-0.68358	0.517783	1
APMAP	Q9HDC9	5Leader - MOCK	0.0467573	0.682481	0.518434	1
RCN1	Q15293	5Leader - MOCK	0.104707	0.682378	0.518495	1
CSTF2T	Q9H0L4	5Leader - MOCK	0.0632723	0.681235	0.519173	1
SHFL	Q9NUL5	5Leader - MOCK	-0.125174	-0.681046	0.519284	1
GPATCH1	Q9BRR8	5Leader - MOCK	-0.0644845	-0.680985	0.519321	1
BCHE	P06276	5Leader - MOCK	0.0594374	0.68057	0.519567	1
GALNT4	Q8N4A0	5Leader - MOCK	0.0433557	0.680491	0.519614	1
FH	P07954	5Leader - MOCK	0.0815545	0.680426	0.519653	1
UPF2	Q9HAU5	5Leader - MOCK	-0.0575604	-0.679904	0.519962	1
NOL6	Q9H6R4	5Leader - MOCK	0.0515117	0.679169	0.520398	1
NTHL1	P78549	5Leader - MOCK	0.0494876	0.678191	0.52098	1
ACAD9	Q9H845	5Leader - MOCK	0.0561945	0.67761	0.521325	1
DCBLD2	Q96PD2	5Leader - MOCK	-0.116098	-0.677294	0.521513	1
SUCLG2	Q96I99	5Leader - MOCK	-0.0555309	-0.677268	0.521529	1
SNX5	Q9Y5X3	5Leader - MOCK	0.0895136	0.676403	0.522043	1
GARS1	P41250	5Leader - MOCK	0.0464012	0.676244	0.522138	1
NUMA1	Q14980	5Leader - MOCK	0.0443334	0.675618	0.522511	1
CAND1	Q86VP6	5Leader - MOCK	0.077734	0.675362	0.522663	1
XRCC5	P13010	5Leader - MOCK	0.0571145	0.674936	0.522917	1
9b	P0DTD2	5Leader - MOCK	-0.0620965	-0.674771	0.523015	1
NCBP1	Q09161	5Leader - MOCK	0.134049	0.674485	0.523186	1
ERAP1	Q9NZ08	5Leader - MOCK	-0.217371	-0.674235	0.523335	1
DSP	P15924	5Leader - MOCK	0.386326	0.674195	0.523359	1
FOXK1	P85037	5Leader - MOCK	-0.0627764	-0.673857	0.52356	1
RAB14	P61106	5Leader - MOCK	0.0553553	0.673075	0.524026	1
TWF1	Q12792	5Leader - MOCK	-0.0632415	-0.671607	0.524902	1
ADGRL2	O95490	5Leader - MOCK	-0.124529	-0.671058	0.525231	1
ZNF8	P17098	5Leader - MOCK	0.0455739	0.671019	0.525253	1
NAGPA	Q9UK23	5Leader - MOCK	-0.0515594	-0.670362	0.525646	1
MRPL4	Q9BYD3	5Leader - MOCK	0.0592397	0.66997	0.52588	1
CD276	Q5ZPR3	5Leader - MOCK	0.150254	0.668919	0.526509	1
LMNB1	P20700	5Leader - MOCK	-0.0681297	-0.667616	0.527289	1
BUB3	O43684	5Leader - MOCK	0.0492242	0.667426	0.527403	1
SCRIB	Q14160	5Leader - MOCK	-0.0477021	-0.66728	0.52749	1
MRTO4	Q9UKD2	5Leader - MOCK	-0.078069	-0.667082	0.527609	1
METAP1	P53582	5Leader - MOCK	-0.0978847	-0.666217	0.528128	1
SLC39A6	Q13433	5Leader - MOCK	-0.0691568	-0.666024	0.528243	1
RPL38	P63173	5Leader - MOCK	0.128541	0.665779	0.52839	1
RPL4	P36578	5Leader - MOCK	-0.0762816	-0.665331	0.528659	1
RPL36A	P83881	5Leader - MOCK	-0.0495354	-0.665163	0.52876	1
MICALL1	Q8N3F8	5Leader - MOCK	-0.122077	-0.664704	0.529036	1
SLC3A2	P08195	5Leader - MOCK	0.0874762	0.664507	0.529154	1
MMUT	P22033	5Leader - MOCK	-0.0629335	-0.664148	0.529369	1
EPHX1	P07099	5Leader - MOCK	0.0543032	0.663043	0.530033	1
PCNP	Q8WW12	5Leader - MOCK	0.0450941	0.662957	0.530084	1
EHD4	Q9H223	5Leader - MOCK	0.137975	0.662576	0.530314	1
PARK7	Q99497	5Leader - MOCK	0.206653	0.662411	0.530412	1
CHCHD3	Q9NX63	5Leader - MOCK	0.0640983	0.662103	0.530598	1
ESCO2	Q56NI9	5Leader - MOCK	0.0574353	0.661763	0.530802	1
MERTK	Q12866	5Leader - MOCK	0.1648	0.661274	0.531097	1
TNPO1	Q92973	5Leader - MOCK	-0.0622434	-0.661233	0.531121	1
VTI1B	Q9UEU0	5Leader - MOCK	0.0560495	0.660595	0.531505	1
APOBEC3B	Q9UH17	5Leader - MOCK	0.0879349	0.659855	0.53195	1
KANSL1	Q7Z3B3	5Leader - MOCK	-0.0603288	-0.658962	0.532489	1
AGO1	Q9UL18	5Leader - MOCK	0.0446433	0.658454	0.532795	1
NEMF	O60524	5Leader - MOCK	0.0396072	0.658199	0.532948	1
GOLGA5	Q8TBA6	5Leader - MOCK	-0.045603	-0.65752	0.533358	1
IMP3	Q9NV31	5Leader - MOCK	-0.054098	-0.657373	0.533447	1
AKAP8	O43823	5Leader - MOCK	0.0590949	0.655108	0.534814	1
MESD	Q14696	5Leader - MOCK	0.0592034	0.654904	0.534938	1
WFS1	O76024	5Leader - MOCK	-0.115696	-0.654855	0.534967	1
PDLIM5	Q96HC4	5Leader - MOCK	-0.0450857	-0.654591	0.535127	1
VIM	P08670	5Leader - MOCK	0.106605	0.654321	0.53529	1
SRSF7	Q16629	5Leader - MOCK	0.0604666	0.654242	0.535338	1
CBX2	Q14781	5Leader - MOCK	-0.0605319	-0.654	0.535484	1
ANAPC7	Q9UJX3	5Leader - MOCK	-0.0650338	-0.653233	0.535948	1
PIGT	Q969N2	5Leader - MOCK	-0.0534924	-0.652873	0.536166	1
NME3	Q13232	5Leader - MOCK	0.0737317	0.652016	0.536685	1
PPA1	Q15181	5Leader - MOCK	-0.0968478	-0.651943	0.536729	1
CISD1	Q9NZ45	5Leader - MOCK	0.0633301	0.651932	0.536736	1
TRNT1	Q96Q11	5Leader - MOCK	0.121217	0.651642	0.536911	1
DEK	P35659	5Leader - MOCK	-0.0827498	-0.651213	0.537171	1
CD63	P08962	5Leader - MOCK	-0.126053	-0.650804	0.537419	1
ECT2	Q9H8V3	5Leader - MOCK	0.101221	0.650147	0.537818	1
TMEM132A	Q24JP5	5Leader - MOCK	-0.0852415	-0.649773	0.538045	1
GLCE	O94923	5Leader - MOCK	-0.0628109	-0.649193	0.538396	1
PPIE	Q9UNP9	5Leader - MOCK	0.0942683	0.648932	0.538555	1
EXOSC8	Q96B26	5Leader - MOCK	-0.0946669	-0.648587	0.538764	1
EDC3	Q96F86	5Leader - MOCK	0.0533747	0.648182	0.53901	1
CCT5	P48643	5Leader - MOCK	0.0411117	0.648158	0.539025	1
RPS8	P62241	5Leader - MOCK	0.0441367	0.648141	0.539035	1
PDCD11	Q14690	5Leader - MOCK	0.0502164	0.647866	0.539202	1
CPT2	P23786	5Leader - MOCK	-0.168208	-0.647559	0.539388	1
SEMA3C	Q99985	5Leader - MOCK	-0.0394162	-0.647082	0.539679	1
PEG10	Q86TG7	5Leader - MOCK	-0.0744942	-0.646534	0.540011	1
AKR1C1	Q04828	5Leader - MOCK	0.0463273	0.646304	0.540151	1
TRIM59	Q8IWR1	5Leader - MOCK	-0.0677711	-0.646202	0.540214	1
RRAS2	P62070	5Leader - MOCK	0.0806182	0.644809	0.541061	1
INTS2	Q9H0H0	5Leader - MOCK	-0.260149	-0.644686	0.541136	1
GTF2E2	P29084	5Leader - MOCK	-0.0412178	-0.64443	0.541292	1
GLS	O94925	5Leader - MOCK	0.0527067	0.644304	0.541369	1
RHBDF2	Q6PJF5	5Leader - MOCK	-0.0445129	-0.644141	0.541467	1
QSER1	Q2KHR3	5Leader - MOCK	-0.249283	-0.643755	0.541703	1
PALS2	Q9NZW5	5Leader - MOCK	0.0517279	0.642908	0.542219	1
GLDC	P23378	5Leader - MOCK	0.0459606	0.64256	0.542431	1
PLD3	Q8IV08	5Leader - MOCK	0.049813	0.641939	0.54281	1
CISD2	Q8N5K1	5Leader - MOCK	-0.0819811	-0.641688	0.542963	1
DGCR8	Q8WYQ5	5Leader - MOCK	0.0544949	0.641626	0.543	1
PSME3IP1	Q9GZU8	5Leader - MOCK	-0.0694237	-0.64152	0.543065	1
UTP14A	Q9BVJ6	5Leader - MOCK	0.0550835	0.641423	0.543125	1
ESYT1	Q9BSJ8	5Leader - MOCK	0.0571155	0.64142	0.543126	1
SEPTIN7	Q16181	5Leader - MOCK	0.0430398	0.64123	0.543242	1
HSPA1A	P0DMV8	5Leader - MOCK	0.0760535	0.640547	0.543659	1
SCML2	Q9UQR0	5Leader - MOCK	0.0407983	0.639164	0.544504	1
FYTTD1	Q96QD9	5Leader - MOCK	0.0430082	0.638686	0.544796	1
TTC17	Q96AE7	5Leader - MOCK	-0.057185	-0.63851	0.544903	1
NEK9	Q8TD19	5Leader - MOCK	-0.0582983	-0.637607	0.545456	1
YARS2	Q9Y2Z4	5Leader - MOCK	0.0384489	0.637592	0.545465	1
DHX57	Q6P158	5Leader - MOCK	0.0495719	0.637437	0.545559	1
BLVRA	P53004	5Leader - MOCK	-0.065027	-0.637362	0.545605	1
TIMM50	Q3ZCQ8	5Leader - MOCK	-0.0656916	-0.637004	0.545825	1
CD14	P08571	5Leader - MOCK	-0.0925777	-0.636921	0.545876	1
RPL6	Q02878	5Leader - MOCK	-0.0776296	-0.636456	0.54616	1
PRDM15	P57071	5Leader - MOCK	-0.0405121	-0.635853	0.546529	1
EMC8	O43402	5Leader - MOCK	-0.0523581	-0.635671	0.546641	1
SDAD1	Q9NVU7	5Leader - MOCK	0.0487644	0.634567	0.547317	1
LUC7L	Q9NQ29	5Leader - MOCK	0.0702339	0.634504	0.547356	1
CLASP1	Q7Z460	5Leader - MOCK	-0.0489109	-0.633522	0.547958	1
ILF2	Q12905	5Leader - MOCK	0.0860878	0.633517	0.547961	1
MTREX	P42285	5Leader - MOCK	0.0468133	0.633217	0.548145	1
PSMC2	P35998	5Leader - MOCK	0.0443769	0.632386	0.548656	1
EXT2	Q93063	5Leader - MOCK	-0.0913005	-0.631978	0.548906	1
NT5E	P21589	5Leader - MOCK	0.0501113	0.631486	0.549208	1
CLK1	P49759	5Leader - MOCK	-0.0436959	-0.631357	0.549287	1
SMC3	Q9UQE7	5Leader - MOCK	0.0463201	0.631351	0.549292	1
ELP3	Q9H9T3	5Leader - MOCK	-0.0665381	-0.631249	0.549354	1
SRSF4	Q08170	5Leader - MOCK	0.0673084	0.630914	0.54956	1
TENT2	Q6PIY7	5Leader - MOCK	0.0629804	0.630404	0.549873	1
DUS2	Q9NX74	5Leader - MOCK	0.060718	0.63037	0.549894	1
SYTL2	Q9HCH5	5Leader - MOCK	0.0731198	0.630351	0.549906	1
JAM3	Q9BX67	5Leader - MOCK	-0.0474084	-0.630345	0.549909	1
HSP90AA1	P07900	5Leader - MOCK	0.0430293	0.629986	0.55013	1
POLD3	Q15054	5Leader - MOCK	0.139648	0.629827	0.550228	1
KIF1C	O43896	5Leader - MOCK	0.0364039	0.629691	0.550312	1
AKR1B1	P15121	5Leader - MOCK	0.0724866	0.629248	0.550584	1
PUS1	Q9Y606	5Leader - MOCK	0.0456119	0.62921	0.550608	1
INTS7	Q9NVH2	5Leader - MOCK	0.180105	0.629179	0.550627	1
DPP3	Q9NY33	5Leader - MOCK	0.170308	0.629162	0.550637	1
TPP1	O14773	5Leader - MOCK	-0.0826426	-0.629023	0.550723	1
TM2D3	Q9BRN9	5Leader - MOCK	-0.0441474	-0.629012	0.550729	1
PYM1	Q9BRP8	5Leader - MOCK	0.1044	0.628574	0.550999	1
NUDCD1	Q96RS6	5Leader - MOCK	-0.0629737	-0.627563	0.551622	1
SART1	O43290	5Leader - MOCK	0.0488176	0.627027	0.551952	1
HSDL2	Q6YN16	5Leader - MOCK	0.0592432	0.627022	0.551955	1
NF2	P35240	5Leader - MOCK	-0.197919	-0.626616	0.552205	1
PSMD11	O00231	5Leader - MOCK	0.0579248	0.626399	0.552339	1
JAK1	P23458	5Leader - MOCK	-0.0589702	-0.626078	0.552537	1
MARCKSL1	P49006	5Leader - MOCK	-0.0618612	-0.625862	0.55267	1
LAS1L	Q9Y4W2	5Leader - MOCK	0.0485636	0.625827	0.552692	1
RPL10A	P62906	5Leader - MOCK	0.0482299	0.62568	0.552783	1
BST1	Q10588	5Leader - MOCK	0.0804769	0.625588	0.552839	1
EXOSC6	Q5RKV6	5Leader - MOCK	-0.049648	-0.625377	0.552969	1
IDH2	P48735	5Leader - MOCK	-0.046992	-0.62517	0.553097	1
OTUB1	Q96FW1	5Leader - MOCK	-0.0708983	-0.625084	0.55315	1
TFAP2A	P05549	5Leader - MOCK	0.0763888	0.623838	0.553919	1
OSBPL9	Q96SU4	5Leader - MOCK	-0.150214	-0.623249	0.554283	1
ANO6	Q4KMQ2	5Leader - MOCK	-0.0460782	-0.623181	0.554325	1
TOP1	P11387	5Leader - MOCK	0.101569	0.622666	0.554643	1
NELFCD	Q8IXH7	5Leader - MOCK	0.0466064	0.622601	0.554684	1
NOC2L	Q9Y3T9	5Leader - MOCK	0.0608803	0.622208	0.554926	1
NUP153	P49790	5Leader - MOCK	-0.0417019	-0.622175	0.554947	1
GTF3C2	Q8WUA4	5Leader - MOCK	0.0637443	0.622139	0.554969	1
MEAF6	Q9HAF1	5Leader - MOCK	-0.113532	-0.620927	0.555719	1
CAPZA2	P47755	5Leader - MOCK	0.204116	0.620557	0.555948	1
RNF128	Q8TEB7	5Leader - MOCK	-0.0889689	-0.619917	0.556344	1
TSFM	P43897	5Leader - MOCK	0.048634	0.61958	0.556553	1
GRN	P28799	5Leader - MOCK	-0.0669231	-0.61925	0.556757	1
USP36	Q9P275	5Leader - MOCK	-0.041337	-0.61832	0.557333	1
ACBD5	Q5T8D3	5Leader - MOCK	0.105327	0.617287	0.557974	1
RFC1	P35251	5Leader - MOCK	0.0474761	0.616947	0.558185	1
UTP11	Q9Y3A2	5Leader - MOCK	-0.0536263	-0.616794	0.558279	1
AP2M1	Q96CW1	5Leader - MOCK	0.0448482	0.616111	0.558704	1
OSMR	Q99650	5Leader - MOCK	-0.10817	-0.615926	0.558819	1
TRMT11	Q7Z4G4	5Leader - MOCK	0.0592781	0.615761	0.558921	1
IGF2BP3	O00425	5Leader - MOCK	0.044293	0.615508	0.559078	1
RPP30	P78346	5Leader - MOCK	-0.0444792	-0.61534	0.559183	1
MAP4	P27816	5Leader - MOCK	0.0459254	0.615192	0.559274	1
PDHA1	P08559	5Leader - MOCK	0.0493674	0.614971	0.559411	1
ATP11A	P98196	5Leader - MOCK	-0.0424554	-0.613981	0.560027	1
DLG1	Q12959	5Leader - MOCK	0.048827	0.61313	0.560556	1
METAP2	P50579	5Leader - MOCK	-0.0661906	-0.613055	0.560602	1
EXOSC9	Q06265	5Leader - MOCK	-0.0466252	-0.613006	0.560633	1
ZNF787	Q6DD87	5Leader - MOCK	0.0483242	0.61206	0.561222	1
POGZ	Q7Z3K3	5Leader - MOCK	-0.0515132	-0.611298	0.561696	1
TUBB	P07437	5Leader - MOCK	0.0823745	0.611162	0.561781	1
CD109	Q6YHK3	5Leader - MOCK	0.0538376	0.610488	0.562201	1
SDHB	P21912	5Leader - MOCK	-0.0477084	-0.61041	0.562249	1
ZNF512	Q96ME7	5Leader - MOCK	-0.041818	-0.610134	0.562422	1
NUDC	Q9Y266	5Leader - MOCK	-0.0468749	-0.609965	0.562527	1
DHX32	Q7L7V1	5Leader - MOCK	-0.188683	-0.609709	0.562686	1
OSBPL8	Q9BZF1	5Leader - MOCK	0.0458654	0.609358	0.562905	1
SRP72	O76094	5Leader - MOCK	0.0629372	0.609277	0.562956	1
INO80D	Q53TQ3	5Leader - MOCK	0.050991	0.608601	0.563378	1
CAPN1	P07384	5Leader - MOCK	0.104278	0.608268	0.563585	1
VPS35L	Q7Z3J2	5Leader - MOCK	-0.0467288	-0.608115	0.563681	1
CALD1	Q05682	5Leader - MOCK	-0.0763419	-0.607502	0.564063	1
C3	P01024	5Leader - MOCK	0.115722	0.607414	0.564118	1
[truncated: 1,774 more rows]

## Sheet: GO_MF_5leader
Category	Term	Count	%	PValue	Genes	List Total	Pop Hits	Pop Total	Fold Enrichment	Bonferroni	Benjamini	FDR
GOTERM_MF_DIRECT	GO:0003723~RNA binding	28	49.1228	7.17151e-16	RBM27, RBM26, IFIT5, MRPS30, MRPL37, MRPL41, TIAL1, PURB, PURA, LARP1, PABPN1, KHSRP, EIF4H, EIF3CL, EIF4B, C11ORF68, PABPC4, PUM2, RPS28, FUBP3, ZC3H11A, HNRNPA2B1, EIF3G, ERH, SLIRP, PABPC1, EIF3D, EIF3A	57	1468	18945	6.33945	7.66054e-14	8.24723e-14	7.67351e-14
GOTERM_MF_DIRECT	GO:0003743~translation initiation factor activity	6	10.5263	1.25506e-06	EIF4H, EIF3G, EIF3CL, EIF3D, EIF3A, EIF4B	57	64	18945	31.1595	0.000144321	7.21658e-05	6.71455e-05
GOTERM_MF_DIRECT	GO:0003729~mRNA binding	7	12.2807	9.50129e-05	PURB, FUBP3, ZC3H11A, KHSRP, PABPC1, EIF3A, PUM2	57	251	18945	9.26924	0.0108675	0.00364216	0.00338879
GOTERM_MF_DIRECT	GO:0003735~structural constituent of ribosome	6	10.5263	0.000242882	MRPL41, RPS28, MRPS18A, MRPS30, MRPL37, MRPL34	57	190	18945	10.4958	0.0275482	0.00698285	0.00649708
GOTERM_MF_DIRECT	GO:0003730~mRNA 3'-UTR binding	6	10.5263	0.000789255	TIAL1, LARP1, PABPC4, HNRNPA2B1, PABPC1, PUM2	57	246	18945	8.10655	0.0867998	0.0181529	0.0168901
GOTERM_MF_DIRECT	GO:0043024~ribosomal small subunit binding	3	5.26316	0.00142088	LARP1, EIF4H, EIF4B	57	19	18945	52.4792	0.150849	0.0272336	0.0253391
GOTERM_MF_DIRECT	GO:0008266~poly(U) RNA binding	3	5.26316	0.00287268	PABPC4, IFIT5, PABPC1	57	27	18945	36.9298	0.281676	0.0443872	0.0412994
GOTERM_MF_DIRECT	GO:0008143~poly(A) binding	3	5.26316	0.00308781	PABPN1, PABPC4, PABPC1	57	28	18945	35.6109	0.29928	0.0443872	0.0412994
GOTERM_MF_DIRECT	GO:0034057~RNA strand-exchange activity	2	3.50877	0.00590327	EIF4H, EIF4B	57	2	18945	332.368	0.493832	0.0754306	0.0701833
GOTERM_MF_DIRECT	GO:0032422~purine-rich negative regulatory element binding	2	3.50877	0.0117723	PURB, PURA	57	4	18945	166.184	0.743813	0.135382	0.125964
GOTERM_MF_DIRECT	GO:0033592~RNA strand annealing activity	2	3.50877	0.0146941	EIF4H, EIF4B	57	5	18945	132.947	0.817746	0.15362	0.142933
GOTERM_MF_DIRECT	GO:0005515~protein binding	46	80.7018	0.0184574	RAB1A, VKORC1L1, HIP1, RBM26, RAB1B, IFIT5, PTPN23, CLDN1, MRPL41, TIAL1, PURB, PURA, LARP1, POM121C, PABPN1, KHSRP, EIF4H, EIF3CL, SYMPK, EIF4B, RAB8A, MPDU1, C11ORF68, GSDMA, NDUFA4, UQCC1, CAV1, PABPC4, ARID1A, PUM2, MRPL53, RPS28, FUBP3, DLG5, ZC3H11A, HNRNPA2B1, EIF3G, CD9, BLMH, ERH, SLIRP, PABPC1, EIF3D, EIF3A, ARF5, VAMP3	57	12648	18945	1.2088	0.882631	0.176883	0.164578
GOTERM_MF_DIRECT	GO:0000339~RNA cap binding	2	3.50877	0.03491	LARP1, IFIT5	57	12	18945	55.3947	0.9832	0.30882	0.287337
GOTERM_MF_DIRECT	GO:0008494~translation activator activity	2	3.50877	0.0406108	LARP1, PABPC1	57	14	18945	47.4812	0.9915	0.333589	0.310383
GOTERM_MF_DIRECT	GO:0003697~single-stranded DNA binding	3	5.26316	0.0440733	PURB, PURA, FUBP3	57	113	18945	8.82394	0.994392	0.337895	0.31439
GOTERM_MF_DIRECT	GO:0031369~translation initiation factor binding	2	3.50877	0.0658578	LARP1, EIF3CL	57	23	18945	28.9016	0.999604	0.473353	0.440424
GOTERM_MF_DIRECT	GO:0003676~nucleic acid binding	4	7.01754	0.0760545	ZDBF2, KHSRP, SLIRP, PABPC1	57	334	18945	3.98046	0.999888	0.50856	0.473182
GOTERM_MF_DIRECT	GO:0035925~mRNA 3'-UTR AU-rich region binding	2	3.50877	0.0796007	TIAL1, KHSRP	57	28	18945	23.7406	0.999928	0.50856	0.473182
GOTERM_MF_DIRECT	GO:0003924~GTPase activity	4	7.01754	0.0892808	RAB1A, RAB1B, RAB8A, ARF5	57	358	18945	3.71361	0.999979	0.540384	0.502792

## Sheet: GO_BP_5leader
Category	Term	Count	%	PValue	Genes	List Total	Pop Hits	Pop Total	Fold Enrichment	Bonferroni	Benjamini	FDR
GOTERM_BP_DIRECT	GO:0006413~translational initiation	7	12.2807	1.0171e-08	LARP1, EIF4H, EIF3G, EIF3CL, EIF3D, EIF3A, EIF4B	56	55	19414	44.1227	4.12941e-06	4.12942e-06	4.08874e-06
GOTERM_BP_DIRECT	GO:0032543~mitochondrial translation	6	10.5263	7.61384e-06	MRPL41, MRPL53, MRPS18A, MRPS30, MRPL37, MRPL34	56	96	19414	21.6674	0.00308646	0.00154561	0.00153038
GOTERM_BP_DIRECT	GO:0001732~formation of cytoplasmic translation initiation complex	4	7.01754	1.42247e-05	EIF3G, EIF3CL, EIF3D, EIF3A	56	17	19414	81.5714	0.00575862	0.00192507	0.00190611
GOTERM_BP_DIRECT	GO:0006412~translation	7	12.2807	3.70063e-05	MRPL41, RPS28, PABPC4, MRPS18A, MRPS30, MRPL37, MRPL34	56	221	19414	10.9808	0.0149125	0.00375614	0.00371914
GOTERM_BP_DIRECT	GO:0075525~viral translational termination-reinitiation	3	5.26316	7.83746e-05	EIF3G, EIF3D, EIF3A	56	5	19414	208.007	0.0313204	0.00636402	0.00630132
GOTERM_BP_DIRECT	GO:0006397~mRNA processing	6	10.5263	0.000479933	RBM27, RBM26, PABPN1, KHSRP, HNRNPA2B1, SYMPK	56	230	19414	9.04379	0.177083	0.0324754	0.0321555
GOTERM_BP_DIRECT	GO:0010608~posttranscriptional regulation of gene expression	3	5.26316	0.0024518	LARP1, CAV1, PUM2	56	26	19414	40.0014	0.630887	0.142204	0.140803
GOTERM_BP_DIRECT	GO:1903020~positive regulation of glycoprotein metabolic process	2	3.50877	0.00565813	RAB1A, RAB1B	56	2	19414	346.679	0.900114	0.255245	0.25273
GOTERM_BP_DIRECT	GO:0097010~eukaryotic translation initiation factor 4F complex assembly	2	3.50877	0.00565813	EIF4H, EIF4B	56	2	19414	346.679	0.900114	0.255245	0.25273
GOTERM_BP_DIRECT	GO:0043488~regulation of mRNA stability	3	5.26316	0.0133671	PABPC4, KHSRP, PUM2	56	62	19414	16.7748	0.995762	0.542703	0.537356
GOTERM_BP_DIRECT	GO:0019068~virion assembly	2	3.50877	0.0196663	RAB1A, RAB1B	56	7	19414	99.051	0.999685	0.725866	0.718714
GOTERM_BP_DIRECT	GO:0051028~mRNA transport	3	5.26316	0.0247461	POM121C, KHSRP, HNRNPA2B1	56	86	19414	12.0934	0.999962	0.831845	0.823649
GOTERM_BP_DIRECT	GO:0035332~positive regulation of hippo signaling	2	3.50877	0.027978	TIAL1, DLG5	56	10	19414	69.3357	0.99999	0.831845	0.823649
GOTERM_BP_DIRECT	GO:0075522~IRES-dependent viral translational initiation	2	3.50877	0.0307332	EIF3D, EIF3A	56	11	19414	63.0325	0.999997	0.831845	0.823649
GOTERM_BP_DIRECT	GO:0001731~formation of translation preinitiation complex	2	3.50877	0.0307332	EIF4H, EIF4B	56	11	19414	63.0325	0.999997	0.831845	0.823649
GOTERM_BP_DIRECT	GO:2000637~positive regulation of gene silencing by miRNA	2	3.50877	0.0334807	TIAL1, PUM2	56	12	19414	57.7798	0.999999	0.849572	0.841202
GOTERM_BP_DIRECT	GO:0045019~negative regulation of nitric oxide biosynthetic process	2	3.50877	0.0498058	CAV1, KHSRP	56	18	19414	38.5198	1	1	0.992593
GOTERM_BP_DIRECT	GO:0007030~Golgi organization	3	5.26316	0.0546521	RAB1A, RAB1B, RAB8A	56	133	19414	7.81982	1	1	0.992593
GOTERM_BP_DIRECT	GO:0016973~poly(A)+ mRNA export from nucleus	2	3.50877	0.0685098	PABPN1, ZC3H11A	56	25	19414	27.7343	1	1	0.992593
GOTERM_BP_DIRECT	GO:0045070~positive regulation of viral genome replication	2	3.50877	0.081648	LARP1, PABPC1	56	30	19414	23.1119	1	1	0.992593
GOTERM_BP_DIRECT	GO:0006446~regulation of translational initiation	2	3.50877	0.0842538	EIF4H, EIF4B	56	31	19414	22.3664	1	1	0.992593
GOTERM_BP_DIRECT	GO:0006378~mRNA polyadenylation	2	3.50877	0.0946043	SYMPK, PABPC1	56	35	19414	19.8102	1	1	0.992593
GOTERM_BP_DIRECT	GO:0048255~mRNA stabilization	2	3.50877	0.0946043	LARP1, PABPC1	56	35	19414	19.8102	1	1	0.992593
GOTERM_BP_DIRECT	GO:0006904~vesicle docking involved in exocytosis	2	3.50877	0.0946043	RAB8A, VAMP3	56	35	19414	19.8102	1	1	0.992593
GOTERM_BP_DIRECT	GO:0006457~protein folding	3	5.26316	0.0957967	KHSRP, QSOX2, MPDU1	56	184	19414	5.65237	1	1	0.992593
GOTERM_BP_DIRECT	GO:0006915~apoptotic process	5	8.77193	0.096616	TIAL1, MRPL41, HIP1, GSDMA, MRPS30	56	616	19414	2.81395	1	1	0.992593

## Sheet: SHIFTR_ORF1ab
gene_name	protein_id	comparison	logFC	t	pvalue	fdr
RPS28	P62857	ORF1ab - MOCK	1.79664	26.3854	7.12935e-08	1.62522e-13
KSR1	Q8IVT5	ORF1ab - MOCK	2.02738	23.8307	1.37667e-07	1.62522e-13
MARF1	Q9Y4F3	ORF1ab - MOCK	1.11757	15.9482	1.81487e-06	1.62522e-13
N	P0DTC9	ORF1ab - MOCK	1.79485	14.7082	3.03797e-06	1.62522e-13
SLIRP	Q9GZT3	ORF1ab - MOCK	0.756252	11.0179	1.8724e-05	1.62522e-13
repPOL	P0DTD1-11	ORF1ab - MOCK	0.744185	9.46903	4.77571e-05	1.4597e-08
9b	P0DTD2	ORF1ab - MOCK	0.790157	8.58623	8.66911e-05	2.97923e-07
MED17	Q9NVC6	ORF1ab - MOCK	1.27136	8.03401	0.000129373	1.99237e-06
RBMS1	P29558	ORF1ab - MOCK	0.538892	7.60069	0.000180075	1.99237e-06
CSDE1	O75534	ORF1ab - MOCK	0.493342	7.53022	0.000190303	2.73876e-05
MRPL34	Q9BQ48	ORF1ab - MOCK	0.74461	7.12349	0.000264001	4.6801e-05
REEP4	Q9H6H4	ORF1ab - MOCK	0.417006	6.91821	0.00031322	4.6801e-05
RBMS2	Q15434	ORF1ab - MOCK	0.518924	6.80818	0.000343844	4.6801e-05
EXOSC1	Q9Y3B2	ORF1ab - MOCK	0.917614	6.76094	0.000358026	0.000186591
RBM3	P98179	ORF1ab - MOCK	0.730505	6.49026	0.000453285	0.000186591
NDUFA4	O00483	ORF1ab - MOCK	0.582772	6.46418	0.000463888	0.000186591
EIF2B2	P49770	ORF1ab - MOCK	0.681358	6.38568	0.000497547	0.000186591
ISCU	Q9H1K1	ORF1ab - MOCK	0.471005	6.38313	0.000498687	0.00026737
ZC3HAV1	Q7Z2W4	ORF1ab - MOCK	0.48703	6.32363	0.000526118	0.00123963
KHSRP	Q92945	ORF1ab - MOCK	0.415873	6.05746	0.000671691	0.00123963
MRPL43	Q8N983	ORF1ab - MOCK	0.515679	5.95952	0.000736336	0.00123963
DAP	P51397	ORF1ab - MOCK	0.480431	5.89864	0.000780049	0.00123963
RC3H1	Q5TC82	ORF1ab - MOCK	0.355138	5.89165	0.000785255	0.00123963
MRPL14	Q6P1L8	ORF1ab - MOCK	0.617845	5.85936	0.000809806	0.00123963
PABPN1	Q86U42	ORF1ab - MOCK	0.378487	5.82729	0.000835059	0.00123963
SF3B6	Q9Y3B4	ORF1ab - MOCK	0.370269	5.80856	0.00085021	0.00379539
ARID1A	O14497	ORF1ab - MOCK	0.473154	5.70286	0.000941795	0.00379539
RAMAC	Q9BTL3	ORF1ab - MOCK	0.601157	5.60083	0.00104087	0.00379539
CAV1	Q03135	ORF1ab - MOCK	0.794782	5.59152	0.00105048	0.00379539
RBM27	Q9P2N5	ORF1ab - MOCK	0.333636	5.56809	0.00107512	0.00705215
EIF4H	Q15056	ORF1ab - MOCK	0.502631	5.47549	0.00117904	0.00705215
HNRNPH3	P31942	ORF1ab - MOCK	0.372124	5.44935	0.00121039	0.0104355
SRSF9	Q13242	ORF1ab - MOCK	0.453028	5.3669	0.0013156	0.0104355
CNBP	P62633	ORF1ab - MOCK	0.67931	5.33351	0.00136109	0.0144956
RPS8	P62241	ORF1ab - MOCK	0.3587	5.26745	0.00145642	0.0144956
FUBP3	Q96I24	ORF1ab - MOCK	0.368723	5.22461	0.00152225	0.0205735
MPDU1	O75352	ORF1ab - MOCK	0.680477	5.11347	0.00170915	0.0205735
C1QBP	Q07021	ORF1ab - MOCK	-0.607847	-5.03805	0.00185062	0.0205735
MOV10	Q9HCE1	ORF1ab - MOCK	0.329045	5.00651	0.00191364	0.0205735
MRPL41	Q8IXM3	ORF1ab - MOCK	0.348212	4.97877	0.00197106	0.0205735
USP13	Q92995	ORF1ab - MOCK	-1.09098	-4.95491	0.00202199	0.0205735
TIAL1	Q01085	ORF1ab - MOCK	0.310745	4.94027	0.00205397	0.0205735
TIA1	P31483	ORF1ab - MOCK	0.313814	4.90394	0.00213581	0.0205735
CLDN1	O95832	ORF1ab - MOCK	0.442587	4.88945	0.00216947	0.0205735
CCNL1	Q9UK58	ORF1ab - MOCK	0.363042	4.88865	0.00217135	0.0205735
PUM2	Q8TB72	ORF1ab - MOCK	0.30518	4.84753	0.00227024	0.0205735
STX10	O60499	ORF1ab - MOCK	-0.375171	-4.83967	0.0022897	0.0205735
ZC3H3	Q8IXZ2	ORF1ab - MOCK	0.312081	4.81445	0.00235344	0.0205735
G3BP2	Q9UN86	ORF1ab - MOCK	0.35545	4.79392	0.00240679	0.0205735
RAB1B	Q9H0U4	ORF1ab - MOCK	0.427438	4.78872	0.00242051	0.0205735
HSPE1	P61604	ORF1ab - MOCK	0.329731	4.78847	0.00242117	0.0205735
SLC25A24	Q6NUK1	ORF1ab - MOCK	-0.291174	-4.77543	0.00245599	0.0267483
BLMH	Q13867	ORF1ab - MOCK	0.999604	4.75664	0.00250717	0.0551565
TM4SF20	Q53R12	ORF1ab - MOCK	-0.669961	-4.70256	0.00266117	0.0551565
PABPC1	P11940	ORF1ab - MOCK	0.284065	4.68895	0.00270159	0.0772739
ACAD10	Q6JQN1	ORF1ab - MOCK	-0.402979	-4.61863	0.00292156	0.0772739
G3BP1	Q13283	ORF1ab - MOCK	0.271794	4.5493	0.00315819	0.0772739
MRPS18A	Q9NVS2	ORF1ab - MOCK	0.59294	4.53897	0.00319525	0.0772739
C11orf68	Q9H3H3	ORF1ab - MOCK	0.307427	4.50597	0.00331691	0.0772739
RBBP4	Q09028	ORF1ab - MOCK	-0.320025	-4.50325	0.00332715	0.0772739
ZC3H11A	O75152	ORF1ab - MOCK	0.307059	4.48844	0.00338361	0.0772739
GNL1	P36915	ORF1ab - MOCK	0.318097	4.43177	0.00360968	0.0772739
MYL12B	O14950	ORF1ab - MOCK	-0.327058	-4.40985	0.00370161	0.0772739
CDSN	Q15517	ORF1ab - MOCK	0.473879	4.40854	0.0037072	0.0772739
EIF4B	P23588	ORF1ab - MOCK	0.39729	4.40749	0.00371165	0.0772739
SYNE1	Q8NF91	ORF1ab - MOCK	0.900588	4.39308	0.00377367	0.0772739
UQCRC1	P31930	ORF1ab - MOCK	-0.398094	-4.36245	0.00390939	0.0772739
NSP9	P0DTD1orC1-9	ORF1ab - MOCK	0.63723	4.36101	0.0039159	0.140436
FUBP1	Q96AE4	ORF1ab - MOCK	0.310881	4.27391	0.0043332	0.140436
ELAVL1	Q15717	ORF1ab - MOCK	0.297956	4.25188	0.00444636	0.140436
IFIT5	Q13325	ORF1ab - MOCK	0.411775	4.24424	0.0044864	0.140436
ADGRG2	Q8IZP9	ORF1ab - MOCK	-0.716194	-4.22048	0.0046134	0.140436
CNTNAP2	Q9UHC6	ORF1ab - MOCK	-0.424883	-4.21214	0.00465894	0.140436
ERH	P84090	ORF1ab - MOCK	0.284967	4.19224	0.00476963	0.140436
ASCC2	Q9H1I8	ORF1ab - MOCK	-0.948252	-4.17134	0.00488899	0.140436
CD99	P14209	ORF1ab - MOCK	-0.508705	-4.16792	0.00490883	0.140436
NELFA	Q9H3P2	ORF1ab - MOCK	-0.316079	-4.15321	0.00499525	0.140436
RCN2	Q14257	ORF1ab - MOCK	-0.597899	-4.13358	0.00511313	0.140436
FAM174B	Q3ZCQ3	ORF1ab - MOCK	-0.247083	-4.12983	0.00513599	0.145375
YBX2	Q9Y2T7	ORF1ab - MOCK	0.409044	4.09519	0.00535276	0.145375
TNRC18	O15417	ORF1ab - MOCK	0.404287	4.09425	0.00535876	0.145375
RAB1A	P62820	ORF1ab - MOCK	0.386907	4.08439	0.00542237	0.174812
LDHB	P07195	ORF1ab - MOCK	-0.233068	-4.06762	0.00553248	0.188106
KIF2C	Q99661	ORF1ab - MOCK	0.357542	4.03956	0.00572228	0.188106
repExoN	P0DTD1-13	ORF1ab - MOCK	0.27373	4.02437	0.00582804	0.188106
QSOX2	Q6ZRP7	ORF1ab - MOCK	0.27883	4.01589	0.00588797	0.188106
TAGLN2	P37802	ORF1ab - MOCK	0.267674	4.00288	0.00598131	0.411617
ARL6IP5	O75915	ORF1ab - MOCK	0.275095	3.97162	0.0062123	0.466354
GMPS	P49915	ORF1ab - MOCK	0.378332	3.93128	0.00652508	0.466354
ZDHHC20	Q5W0Z9	ORF1ab - MOCK	0.525988	3.90735	0.00671879	0.466354
CEACAM6	P40199	ORF1ab - MOCK	-0.520403	-3.85825	0.00713644	0.466354
EIF3CL	B5ME19	ORF1ab - MOCK	0.259439	3.84877	0.00722034	0.466354
PLSCR1	O15162	ORF1ab - MOCK	-0.277473	-3.81837	0.00749672	0.466354
MGST3	O14880	ORF1ab - MOCK	0.832928	3.75673	0.00809341	0.466354
RPS29	P62273	ORF1ab - MOCK	0.348843	3.74757	0.00818645	0.466354
BAP1	Q92560	ORF1ab - MOCK	0.341936	3.72497	0.00842113	0.466354
PURA	Q00577	ORF1ab - MOCK	0.292257	3.70205	0.00866661	0.466354
CYCS	P99999	ORF1ab - MOCK	0.233224	3.68232	0.00888428	0.466354
MYO1B	O43795	ORF1ab - MOCK	0.238301	3.66675	0.00906025	0.466354
ARF5	P84085	ORF1ab - MOCK	0.462172	3.65398	0.0092075	0.466354
FIBP	O43427	ORF1ab - MOCK	-0.56637	-3.64592	0.00930169	0.466354
HMGN5	P82970	ORF1ab - MOCK	-0.743628	-3.63914	0.00938184	0.466354
TMED2	Q15363	ORF1ab - MOCK	-0.224742	-3.62883	0.00950506	0.466354
NSP3	P0DTD1orC1-3	ORF1ab - MOCK	0.224795	3.62863	0.00950747	0.552753
NEDD1	Q8NHV4	ORF1ab - MOCK	2.24991	3.5716	0.0102222	0.552753
HNRNPL	P14866	ORF1ab - MOCK	0.370261	3.54273	0.0106063	0.552753
FLG2	Q5D862	ORF1ab - MOCK	1.37051	3.52698	0.0108224	0.552753
CLDND1	Q9NY35	ORF1ab - MOCK	0.360333	3.51345	0.0110119	0.552753
SYNCRIP	O60506	ORF1ab - MOCK	0.245345	3.51143	0.0110406	0.552753
PDLIM1	O00151	ORF1ab - MOCK	0.313541	3.50646	0.0111113	0.552753
HNRNPH1	P31943	ORF1ab - MOCK	0.294824	3.49407	0.0112898	0.552753
RBM15B	Q8NDT2	ORF1ab - MOCK	0.232189	3.49168	0.0113246	0.552753
AIFM2	Q9BRQ8	ORF1ab - MOCK	-0.320234	-3.48439	0.0114314	0.552753
TAX1BP1	Q86VP1	ORF1ab - MOCK	-0.215043	-3.46708	0.0116894	0.552753
SYMPK	Q92797	ORF1ab - MOCK	0.240857	3.45457	0.0118799	0.552753
RPL14	P50914	ORF1ab - MOCK	0.224575	3.45031	0.0119455	0.552753
PCNA	P12004	ORF1ab - MOCK	-0.29324	-3.44084	0.0120928	0.552753
H1-10	Q92522	ORF1ab - MOCK	0.291441	3.41966	0.0124294	0.552753
JUND	P17535	ORF1ab - MOCK	-0.328756	-3.41242	0.0125469	0.552753
DSG1	Q02413	ORF1ab - MOCK	1.34157	3.38858	0.0129421	0.552753
CD44	P16070	ORF1ab - MOCK	-0.603413	-3.38798	0.0129523	0.552753
GCN1	Q92616	ORF1ab - MOCK	0.232611	3.34914	0.013626	0.552753
RBBP7	Q16576	ORF1ab - MOCK	-0.324314	-3.33234	0.0139291	0.552753
EI24	O14681	ORF1ab - MOCK	0.219112	3.32934	0.0139839	0.552753
DCBLD1	Q8N8Z6	ORF1ab - MOCK	0.235401	3.30823	0.0143769	0.552753
CCN2	P29279	ORF1ab - MOCK	-0.3533	-3.3081	0.0143794	0.552753
7a	P0DTC7	ORF1ab - MOCK	0.253869	3.30599	0.0144194	0.552753
MACROH2A1	O75367	ORF1ab - MOCK	0.641805	3.30128	0.0145089	0.552753
KIF21A	Q7Z4S6	ORF1ab - MOCK	0.484733	3.29504	0.0146285	0.552753
YBX3	P16989	ORF1ab - MOCK	0.359314	3.29364	0.0146556	0.552753
CELF1	Q92879	ORF1ab - MOCK	0.238787	3.29313	0.0146653	0.552753
TSPYL1	Q9H0U9	ORF1ab - MOCK	0.443512	3.27941	0.0149329	0.552753
STOML2	Q9UJZ1	ORF1ab - MOCK	-0.360516	-3.27936	0.0149339	0.552753
KCT2	Q8NC54	ORF1ab - MOCK	-0.501746	-3.277	0.0149803	0.552753
ALDH1B1	P30837	ORF1ab - MOCK	-0.247071	-3.26854	0.0151485	0.552753
ZNF451	Q9Y4E5	ORF1ab - MOCK	0.263761	3.26636	0.0151921	0.552753
HNRNPH2	P55795	ORF1ab - MOCK	0.325113	3.26438	0.0152321	0.590083
TMEM109	Q9BVC6	ORF1ab - MOCK	0.269149	3.25159	0.0154917	0.590083
UBE2S	Q16763	ORF1ab - MOCK	0.280917	3.23784	0.0157761	0.590083
RAP1B	P61224	ORF1ab - MOCK	-0.310452	-3.23384	0.01586	0.590083
ZKSCAN1	P17029	ORF1ab - MOCK	-0.343226	-3.22402	0.0160679	0.590083
RPL26	P61254	ORF1ab - MOCK	0.264962	3.2112	0.0163437	0.590083
RPL10	P27635	ORF1ab - MOCK	0.313751	3.20873	0.0163973	0.590083
CHST3	Q7LGC8	ORF1ab - MOCK	0.37051	3.20309	0.0165207	0.590083
FAM120A	Q9NZB2	ORF1ab - MOCK	0.206097	3.20281	0.0165268	0.590083
MRPL42	Q9Y6G3	ORF1ab - MOCK	0.625693	3.19342	0.0167344	0.590083
GGCT	O75223	ORF1ab - MOCK	1.23089	3.17601	0.0171271	0.590083
VPS35L	Q7Z3J2	ORF1ab - MOCK	0.243872	3.17368	0.0171805	0.590083
WDR36	Q8NI36	ORF1ab - MOCK	-0.217866	-3.17329	0.0171892	0.590083
CHTOP	Q9Y3Y2	ORF1ab - MOCK	0.273149	3.16581	0.0173617	0.590083
NTPCR	Q9BSD7	ORF1ab - MOCK	0.461233	3.16269	0.0174342	0.650145
JTB	O76095	ORF1ab - MOCK	-0.233774	-3.15553	0.0176017	0.823848
HNRNPDL	O14979	ORF1ab - MOCK	0.182066	3.12645	0.0183001	0.823848
TKT	P29401	ORF1ab - MOCK	0.221429	3.1219	0.0184121	0.823848
MRPL57	Q9BQC6	ORF1ab - MOCK	0.230381	3.11868	0.0184917	0.823848
PURB	Q96QR8	ORF1ab - MOCK	0.23464	3.11763	0.0185179	0.823848
UXS1	Q8NBZ7	ORF1ab - MOCK	-0.483103	-3.11563	0.0185675	1
ZMYM4	Q5VZL5	ORF1ab - MOCK	0.288048	3.09339	0.0191304	1
PAPSS1	O43252	ORF1ab - MOCK	0.412394	3.08312	0.0193966	1
ERP44	Q9BS26	ORF1ab - MOCK	-0.203774	-3.08071	0.0194597	1
CS	O75390	ORF1ab - MOCK	-0.20503	-3.07932	0.0194961	1
MYORG	Q6NSJ0	ORF1ab - MOCK	0.285776	3.07654	0.0195692	1
PODXL	O00592	ORF1ab - MOCK	-0.375978	-3.0759	0.0195863	1
DNM1	Q05193	ORF1ab - MOCK	0.196364	3.07366	0.0196455	1
NUCB2	P80303	ORF1ab - MOCK	-0.411285	-3.06264	0.0199395	1
TRIM32	Q13049	ORF1ab - MOCK	0.310057	3.0319	0.0207848	1
PCNP	Q8WW12	ORF1ab - MOCK	0.205781	3.02532	0.0209708	1
SPEN	Q96T58	ORF1ab - MOCK	0.219213	3.0242	0.0210025	1
H3-3B	P84243	ORF1ab - MOCK	0.273439	3.01719	0.021203	1
PEBP1	P30086	ORF1ab - MOCK	0.485083	3.00947	0.021426	1
SDC4	P31431	ORF1ab - MOCK	-0.508366	-3.00761	0.0214801	1
MARCKSL1	P49006	ORF1ab - MOCK	-0.297092	-3.00574	0.0215346	1
KHDRBS3	O75525	ORF1ab - MOCK	0.660537	2.98234	0.0222298	1
MRPS7	Q9Y2R9	ORF1ab - MOCK	0.216079	2.98186	0.0222442	1
HNRNPM	P52272	ORF1ab - MOCK	0.227833	2.97932	0.0223214	1
KHDRBS1	Q07666	ORF1ab - MOCK	0.464051	2.97433	0.0224733	1
CLTA	P09496	ORF1ab - MOCK	-0.228832	-2.97098	0.022576	1
APOBEC3B	Q9UH17	ORF1ab - MOCK	0.393915	2.9559	0.0230443	1
RPL27A	P46776	ORF1ab - MOCK	0.198705	2.94645	0.0233433	1
MTFMT	Q96DP5	ORF1ab - MOCK	0.228671	2.93982	0.0235552	1
PTPN6	P29350	ORF1ab - MOCK	0.314244	2.92179	0.0241428	1
RNF13	O43567	ORF1ab - MOCK	-0.646229	-2.91952	0.0242177	1
RNF167	Q9H6Y7	ORF1ab - MOCK	-0.268419	-2.91484	0.0243734	1
LTN1	O94822	ORF1ab - MOCK	0.189116	2.91448	0.0243853	1
PRKAR1A	P10644	ORF1ab - MOCK	-0.226028	-2.91339	0.0244219	1
CADM1	Q9BY67	ORF1ab - MOCK	-0.528187	-2.90886	0.0245735	1
NAPA	P54920	ORF1ab - MOCK	-0.372527	-2.90675	0.0246448	1
RBM15	Q96T37	ORF1ab - MOCK	0.206849	2.89634	0.0249986	1
PPIA	P62937	ORF1ab - MOCK	0.18947	2.88092	0.0255328	1
PREP	P48147	ORF1ab - MOCK	-0.216742	-2.87988	0.0255692	1
PON2	Q15165	ORF1ab - MOCK	-0.821553	-2.87859	0.0256147	1
WDR74	Q6RFH5	ORF1ab - MOCK	-0.236876	-2.87679	0.025678	1
MERTK	Q12866	ORF1ab - MOCK	0.716033	2.87314	0.0258069	1
EMC4	Q5J8M3	ORF1ab - MOCK	0.403711	2.87219	0.0258405	1
EIF3A	Q14152	ORF1ab - MOCK	0.197304	2.86556	0.0260769	1
WWP1	Q9H0M0	ORF1ab - MOCK	0.24528	2.8446	0.0268398	1
ZNF526	Q8TF50	ORF1ab - MOCK	0.227587	2.84181	0.0269433	1
YBX1	P67809	ORF1ab - MOCK	0.324833	2.83915	0.027042	1
R3HDM1	Q15032	ORF1ab - MOCK	0.399695	2.83701	0.0271219	1
HNRNPLL	Q8WVV9	ORF1ab - MOCK	0.205444	2.82622	0.0275281	1
DDX50	Q9BQ39	ORF1ab - MOCK	0.219258	2.82193	0.0276917	1
PTPN23	Q9H3S7	ORF1ab - MOCK	0.233913	2.80922	0.0281815	1
RBM26	Q5T8P6	ORF1ab - MOCK	0.258292	2.80812	0.0282244	1
PUM1	Q14671	ORF1ab - MOCK	0.199227	2.808	0.0282291	1
ATP5PB	P24539	ORF1ab - MOCK	-0.225416	-2.80315	0.0284187	1
AKAP9	Q99996	ORF1ab - MOCK	0.206434	2.79896	0.028584	1
TXNDC5	Q8NBS9	ORF1ab - MOCK	-0.302356	-2.79647	0.0286825	1
ELOVL1	Q9BW60	ORF1ab - MOCK	0.309307	2.79433	0.0287674	1
RTN4IP1	Q8WWV3	ORF1ab - MOCK	-0.192907	-2.79169	0.0288726	1
MRPL53	Q96EL3	ORF1ab - MOCK	0.774078	2.7897	0.0289521	1
CIAO1	O76071	ORF1ab - MOCK	-0.343063	-2.78766	0.0290338	1
CBX8	Q9HC52	ORF1ab - MOCK	-0.190005	-2.78014	0.0293379	1
SLC22A18	Q96BI1	ORF1ab - MOCK	0.190876	2.77493	0.0295501	1
GIPC1	O14908	ORF1ab - MOCK	0.198091	2.7695	0.0297731	1
PDIA6	Q15084	ORF1ab - MOCK	-0.167291	-2.76709	0.0298727	1
SAFB	Q15424	ORF1ab - MOCK	0.224175	2.75912	0.0302046	1
BAZ2B	Q9UIF8	ORF1ab - MOCK	-0.185387	-2.75911	0.0302052	1
TXNDC15	Q96J42	ORF1ab - MOCK	-0.394976	-2.75887	0.0302153	1
RPL29	P47914	ORF1ab - MOCK	0.302296	2.74967	0.0306031	1
MBNL1	Q9NR56	ORF1ab - MOCK	0.187077	2.74561	0.0307763	1
PRKDC	P78527	ORF1ab - MOCK	0.349483	2.73931	0.0310464	1
XPR1	Q9UBH6	ORF1ab - MOCK	0.232597	2.72544	0.0316507	1
MMP15	P51511	ORF1ab - MOCK	0.198506	2.72382	0.031722	1
PATL1	Q86TB9	ORF1ab - MOCK	0.177953	2.71361	0.0321762	1
EPM2AIP1	Q7L775	ORF1ab - MOCK	-0.202196	-2.70863	0.0323996	1
SLC7A1	P30825	ORF1ab - MOCK	0.386338	2.70777	0.0324387	1
MFN1	Q8IWA4	ORF1ab - MOCK	0.201202	2.70631	0.0325047	1
RAB8A	P61006	ORF1ab - MOCK	0.229922	2.69136	0.0331888	1
ATP6V0D1	P61421	ORF1ab - MOCK	-0.252872	-2.68908	0.0332946	1
FASTK	Q14296	ORF1ab - MOCK	0.284581	2.68102	0.0336708	1
ZNF579	Q8NAF0	ORF1ab - MOCK	0.579809	2.67683	0.0338683	1
PMPCB	O75439	ORF1ab - MOCK	-0.17648	-2.67393	0.0340057	1
IFRD2	Q12894	ORF1ab - MOCK	-0.358706	-2.66551	0.0344077	1
XRCC4	Q13426	ORF1ab - MOCK	0.487289	2.6647	0.0344468	1
LEO1	Q8WVC0	ORF1ab - MOCK	-0.273759	-2.66387	0.0344867	1
ETFA	P13804	ORF1ab - MOCK	-0.19159	-2.66336	0.0345112	1
FAU	P62861	ORF1ab - MOCK	0.198888	2.65131	0.0350977	1
ZDHHC13	Q8IUH4	ORF1ab - MOCK	0.201838	2.65037	0.0351435	1
EIF3I	Q13347	ORF1ab - MOCK	-0.155287	-2.64911	0.0352056	1
THOC3	Q96J01	ORF1ab - MOCK	-0.15339	-2.63803	0.0357556	1
DLG5	Q8TDM6	ORF1ab - MOCK	1.23721	2.63583	0.0358659	1
EP300	Q09472	ORF1ab - MOCK	-0.253251	-2.63028	0.0361459	1
CEACAM7	Q14002	ORF1ab - MOCK	-0.664661	-2.62695	0.0363147	1
CALU	O43852	ORF1ab - MOCK	-0.319748	-2.62588	0.0363692	1
MDH2	P40926	ORF1ab - MOCK	-0.19651	-2.62269	0.0365323	1
HMGN3	Q15651	ORF1ab - MOCK	0.476765	2.61645	0.036853	1
ACTA2	P62736	ORF1ab - MOCK	-0.294636	-2.61202	0.0370824	1
SFXN3	Q9BWM7	ORF1ab - MOCK	0.346558	2.61073	0.0371498	1
SRSF5	Q13243	ORF1ab - MOCK	-0.234136	-2.60379	0.037513	1
RCOR1	Q9UKL0	ORF1ab - MOCK	0.211004	2.60363	0.0375213	1
ARID4A	P29374	ORF1ab - MOCK	-0.339919	-2.59894	0.0377692	1
MACF1	Q9UPN3	ORF1ab - MOCK	0.311599	2.59623	0.0379134	1
POM121C	A8CG34	ORF1ab - MOCK	0.220276	2.59341	0.0380636	1
RBM4B	Q9BQ04	ORF1ab - MOCK	0.200665	2.59018	0.0382369	1
XRN1	Q8IZH2	ORF1ab - MOCK	0.18481	2.58379	0.0385813	1
CD59	P13987	ORF1ab - MOCK	0.237546	2.58304	0.038622	1
CAAP1	Q9H8G2	ORF1ab - MOCK	0.176592	2.5805	0.0387602	1
CD9	P21926	ORF1ab - MOCK	0.27779	2.57051	0.0393085	1
MILR1	Q7Z6M3	ORF1ab - MOCK	-0.306416	-2.57032	0.0393189	1
R3HDM2	Q9Y2K5	ORF1ab - MOCK	0.187237	2.56962	0.0393575	1
RSRC1	Q96IZ7	ORF1ab - MOCK	-0.274026	-2.56909	0.0393869	1
RBMXL1	Q96E39	ORF1ab - MOCK	0.174701	2.56686	0.0395109	1
ALB	P02768	ORF1ab - MOCK	0.809507	2.56499	0.0396147	1
UFSP2	Q9NUQ7	ORF1ab - MOCK	-0.330331	-2.56413	0.0396626	1
H1-4	P10412	ORF1ab - MOCK	0.27434	2.56366	0.0396891	1
CCDC51	Q96ER9	ORF1ab - MOCK	0.241027	2.56309	0.0397206	1
PKP3	Q9Y446	ORF1ab - MOCK	0.355545	2.55854	0.0399757	1
UBA52	P62987	ORF1ab - MOCK	0.219868	2.55852	0.0399767	1
KIF22	Q14807	ORF1ab - MOCK	0.154128	2.5577	0.0400234	1
MARCKS	P29966	ORF1ab - MOCK	-0.30372	-2.55048	0.0404319	1
BAG2	O95816	ORF1ab - MOCK	-0.216895	-2.54837	0.0405525	1
HNRNPA1	P09651	ORF1ab - MOCK	0.193352	2.54071	0.0409925	1
GSDMA	Q96QA5	ORF1ab - MOCK	1.12974	2.53867	0.0411104	1
ZFP64	Q9NTW7	ORF1ab - MOCK	0.441625	2.53795	0.041152	1
ARG1	P05089	ORF1ab - MOCK	1.27789	2.53636	0.0412446	1
RBM14	Q96PK6	ORF1ab - MOCK	0.17774	2.53547	0.0412958	1
XPC	Q01831	ORF1ab - MOCK	0.178233	2.52702	0.0417911	1
IGF2BP2	Q9Y6M1	ORF1ab - MOCK	0.164779	2.52502	0.0419087	1
TXN	P10599	ORF1ab - MOCK	0.755675	2.52118	0.0421363	1
FASN	P49327	ORF1ab - MOCK	0.283881	2.51419	0.0425542	1
NRXN3	Q9Y4C0	ORF1ab - MOCK	-0.301163	-2.5123	0.0426677	1
ABCB7	O75027	ORF1ab - MOCK	0.534726	2.5059	0.0430551	1
THBS1	P07996	ORF1ab - MOCK	-0.381456	-2.49765	0.04356	1
HSD17B11	Q8NBQ5	ORF1ab - MOCK	-0.178604	-2.49603	0.0436596	1
RBM4	Q9BWF3	ORF1ab - MOCK	0.186996	2.49409	0.0437795	1
DDX21	Q9NR30	ORF1ab - MOCK	0.173597	2.49396	0.0437872	1
BRIX1	Q8TDN6	ORF1ab - MOCK	0.161382	2.48694	0.0442242	1
TM9SF2	Q99805	ORF1ab - MOCK	0.153299	2.48421	0.0443951	1
USP16	Q9Y5T5	ORF1ab - MOCK	0.323517	2.47311	0.0450973	1
HSD17B12	Q53GQ0	ORF1ab - MOCK	-0.207193	-2.47282	0.0451159	1
STAM	Q92783	ORF1ab - MOCK	-0.276179	-2.46426	0.0456656	1
GALK1	P51570	ORF1ab - MOCK	-0.425723	-2.45893	0.0460115	1
TM9SF1	O15321	ORF1ab - MOCK	0.147396	2.45686	0.0461467	1
GNA13	Q14344	ORF1ab - MOCK	-0.313534	-2.45655	0.0461667	1
TRIM4	Q9C037	ORF1ab - MOCK	0.21294	2.45299	0.0464006	1
SERPINB12	Q96P63	ORF1ab - MOCK	0.667558	2.44788	0.0467375	1
DIMT1	Q9UNQ2	ORF1ab - MOCK	0.201661	2.44746	0.0467653	1
ITPRIP	Q8IWB1	ORF1ab - MOCK	0.151496	2.44607	0.0468574	1
SETD3	Q86TU7	ORF1ab - MOCK	-0.211854	-2.44514	0.046919	1
RNH1	P13489	ORF1ab - MOCK	-0.243166	-2.43845	0.0473663	1
RBFA	Q8N0V3	ORF1ab - MOCK	0.191049	2.4313	0.0478485	1
SF1	Q15637	ORF1ab - MOCK	0.311433	2.43012	0.047929	1
RNF213	Q63HN8	ORF1ab - MOCK	0.211768	2.42779	0.0480872	1
CISD2	Q8N5K1	ORF1ab - MOCK	0.309075	2.41921	0.0486765	1
DDX10	Q13206	ORF1ab - MOCK	0.93843	2.4177	0.0487805	1
L2HGDH	Q9H9P8	ORF1ab - MOCK	-0.189782	-2.41185	0.0491871	1
H1-0	P07305	ORF1ab - MOCK	0.24211	2.41122	0.0492315	1
EEF1B2	P24534	ORF1ab - MOCK	-0.194133	-2.40692	0.0495332	1
IGF2BP1	Q9NZI8	ORF1ab - MOCK	0.155338	2.40461	0.0496958	1
H4C16	P62805	ORF1ab - MOCK	0.24859	2.40338	0.0497822	1
DSP	P15924	ORF1ab - MOCK	1.37529	2.40007	0.0500168	1
repHEL	P0DTD1-12	ORF1ab - MOCK	0.377005	2.4	0.0500221	1
ZC3H14	Q6PJT7	ORF1ab - MOCK	0.221129	2.39999	0.0500228	1
CLK3	P49761	ORF1ab - MOCK	0.239147	2.39947	0.0500593	1
FLG	P20930	ORF1ab - MOCK	1.49898	2.39721	0.0502206	1
CEACAM5	P06731	ORF1ab - MOCK	-0.525378	-2.39527	0.0503595	1
TM9SF3	Q9HD45	ORF1ab - MOCK	0.292629	2.39281	0.0505352	1
ARHGEF28	Q8N1W1	ORF1ab - MOCK	0.206275	2.39133	0.0506418	1
PRDX2	P32119	ORF1ab - MOCK	0.799923	2.38936	0.0507836	1
GARS1	P41250	ORF1ab - MOCK	-0.163776	-2.38684	0.050966	1
LTBR	P36941	ORF1ab - MOCK	-0.261783	-2.38437	0.0511452	1
GPAA1	O43292	ORF1ab - MOCK	-0.394603	-2.38378	0.0511878	1
BSG	P35613	ORF1ab - MOCK	-0.528637	-2.37973	0.0514834	1
LARS2	Q15031	ORF1ab - MOCK	-0.180848	-2.37746	0.0516497	1
RSRC2	Q7L4I2	ORF1ab - MOCK	-0.308802	-2.37647	0.051723	1
LUC7L3	O95232	ORF1ab - MOCK	-0.259687	-2.37349	0.0519425	1
HNRNPK	P61978	ORF1ab - MOCK	0.194435	2.37065	0.0521525	1
ZBTB7A	O95365	ORF1ab - MOCK	0.301766	2.36346	0.0526885	1
L1RE1	Q9UN81	ORF1ab - MOCK	0.603165	2.36167	0.0528232	1
FOSL2	P15408	ORF1ab - MOCK	-0.388142	-2.36009	0.0529423	1
RAB34	Q9BZG1	ORF1ab - MOCK	0.320669	2.35523	0.0533093	1
CEACAM1	P13688	ORF1ab - MOCK	-0.369829	-2.3499	0.0537157	1
DSTN	P60981	ORF1ab - MOCK	-0.156388	-2.34568	0.0540394	1
TBC1D15	Q8TC07	ORF1ab - MOCK	0.360139	2.34343	0.0542126	1
METTL16	Q86W50	ORF1ab - MOCK	-0.162112	-2.33597	0.0547915	1
NSFL1C	Q9UNZ2	ORF1ab - MOCK	0.308976	2.33236	0.0550744	1
BCLAF3	A2AJT9	ORF1ab - MOCK	0.232824	2.33153	0.0551391	1
NPM1	P06748	ORF1ab - MOCK	-0.164105	-2.33138	0.055151	1
ZNFX1	Q9P2E3	ORF1ab - MOCK	0.216302	2.33051	0.0552197	1
RBMX	P38159	ORF1ab - MOCK	0.159077	2.33049	0.0552207	1
SMAD2	Q15796	ORF1ab - MOCK	0.726137	2.32756	0.0554523	1
H1-3	P16402	ORF1ab - MOCK	0.236407	2.32559	0.0556077	1
SUCLG2	Q96I99	ORF1ab - MOCK	-0.190567	-2.32419	0.0557187	1
JAG1	P78504	ORF1ab - MOCK	-0.179408	-2.32261	0.0558442	1
M6PR	P20645	ORF1ab - MOCK	-0.217619	-2.32065	0.0560005	1
PTPN11	Q06124	ORF1ab - MOCK	-0.179536	-2.31969	0.0560772	1
VSIG10L	Q86VR7	ORF1ab - MOCK	0.327874	2.31906	0.0561282	1
XPNPEP3	Q9NQH7	ORF1ab - MOCK	-0.172752	-2.31784	0.0562253	1
DHX8	Q14562	ORF1ab - MOCK	0.296601	2.3151	0.0564457	1
DDX60	Q8IY21	ORF1ab - MOCK	-0.46237	-2.31257	0.0566499	1
FNBP1L	Q5T0N5	ORF1ab - MOCK	-0.400651	-2.31111	0.0567677	1
HAL	P42357	ORF1ab - MOCK	0.93174	2.30968	0.0568835	1
MAGOH	P61326	ORF1ab - MOCK	0.144662	2.30925	0.0569184	1
PPID	Q08752	ORF1ab - MOCK	-0.875853	-2.30824	0.0570006	1
ZNF646	O15015	ORF1ab - MOCK	0.522484	2.30421	0.0573289	1
EVA1C	P58658	ORF1ab - MOCK	-0.265605	-2.30384	0.0573591	1
RPL8	P62917	ORF1ab - MOCK	0.312629	2.30118	0.0575775	1
VPS72	Q15906	ORF1ab - MOCK	0.316902	2.28968	0.0585302	1
GOLPH3	Q9H4A6	ORF1ab - MOCK	-0.204525	-2.28903	0.0585841	1
ATPAF1	Q5TC12	ORF1ab - MOCK	-0.286966	-2.28794	0.0586752	1
RPS27A	P62979	ORF1ab - MOCK	0.199178	2.28792	0.0586766	1
SYCP1	Q15431	ORF1ab - MOCK	0.149058	2.28623	0.0588185	1
MTX1	Q13505	ORF1ab - MOCK	-0.18291	-2.28287	0.0591013	1
PECR	Q9BY49	ORF1ab - MOCK	-0.153487	-2.28041	0.0593097	1
LPCAT1	Q8NF37	ORF1ab - MOCK	-0.182452	-2.27664	0.0596296	1
UQCRFS1	P47985	ORF1ab - MOCK	-0.25244	-2.27561	0.0597168	1
KIF5B	P33176	ORF1ab - MOCK	0.149168	2.27416	0.0598411	1
KLC2	Q9H0B6	ORF1ab - MOCK	0.412498	2.27405	0.0598502	1
EIF4G1	Q04637	ORF1ab - MOCK	0.146604	2.27359	0.0598897	1
ANK3	Q12955	ORF1ab - MOCK	0.312758	2.27047	0.0601568	1
CREB1	P16220	ORF1ab - MOCK	-0.196778	-2.26921	0.0602656	1
AGR2	O95994	ORF1ab - MOCK	0.143538	2.26918	0.0602683	1
PLEC	Q15149	ORF1ab - MOCK	0.17171	2.26482	0.0606446	1
ACTG1	P63261	ORF1ab - MOCK	-0.277315	-2.26443	0.060678	1
GBA1	P04062	ORF1ab - MOCK	0.370775	2.26398	0.060717	1
SRSF1	Q07955	ORF1ab - MOCK	0.145104	2.26007	0.0610573	1
EXOSC8	Q96B26	ORF1ab - MOCK	0.329629	2.25837	0.0612054	1
TMEM192	Q8IY95	ORF1ab - MOCK	-0.151134	-2.25815	0.0612254	1
QPCTL	Q9NXS2	ORF1ab - MOCK	0.27684	2.25493	0.0615075	1
P3H3	Q8IVL6	ORF1ab - MOCK	0.199108	2.25145	0.061814	1
HIBCH	Q6NVY1	ORF1ab - MOCK	-0.240447	-2.2485	0.0620748	1
CPNE2	Q96FN4	ORF1ab - MOCK	-0.151051	-2.24827	0.062095	1
CHD2	O14647	ORF1ab - MOCK	0.153174	2.24739	0.0621733	1
ENAH	Q8N8S7	ORF1ab - MOCK	0.301993	2.24644	0.0622577	1
DCUN1D5	Q9BTE7	ORF1ab - MOCK	-0.174408	-2.24159	0.0626911	1
A2ML1	A8K2U0	ORF1ab - MOCK	0.685222	2.23972	0.0628587	1
ME2	P23368	ORF1ab - MOCK	-0.15573	-2.2394	0.0628875	1
PYCR2	Q96C36	ORF1ab - MOCK	-0.157946	-2.23608	0.0631872	1
VKORC1L1	Q8N0U8	ORF1ab - MOCK	0.250223	2.23552	0.0632375	1
GPRC5B	Q9NZH0	ORF1ab - MOCK	0.15738	2.23511	0.0632747	1
DHCR24	Q15392	ORF1ab - MOCK	0.14245	2.2337	0.0634026	1
AATF	Q9NY61	ORF1ab - MOCK	0.32469	2.22826	0.0638976	1
HNRNPR	O43390	ORF1ab - MOCK	0.174341	2.22635	0.0640721	1
USP10	Q14694	ORF1ab - MOCK	0.168852	2.22626	0.0640803	1
PRR11	Q96HE9	ORF1ab - MOCK	0.393661	2.22109	0.0645563	1
LGALS3	P17931	ORF1ab - MOCK	0.540591	2.21951	0.0647018	1
GRPEL1	Q9HAV7	ORF1ab - MOCK	0.382532	2.2164	0.0649903	1
NUP50	Q9UKX7	ORF1ab - MOCK	-0.434962	-2.21594	0.0650332	1
DSC3	Q14574	ORF1ab - MOCK	0.888957	2.21547	0.0650769	1
MAPRE1	Q15691	ORF1ab - MOCK	-0.303143	-2.21199	0.065402	1
ALG6	Q9Y672	ORF1ab - MOCK	-0.185271	-2.21124	0.0654723	1
ADAM10	O14672	ORF1ab - MOCK	0.227363	2.20312	0.0662372	1
BIN1	O00499	ORF1ab - MOCK	-0.290098	-2.2022	0.0663244	1
VCL	P18206	ORF1ab - MOCK	0.193054	2.19573	0.0669412	1
NOLC1	Q14978	ORF1ab - MOCK	0.189805	2.19103	0.0673932	1
TGM3	Q08188	ORF1ab - MOCK	0.672936	2.17905	0.0685589	1
AHDC1	Q5TGY3	ORF1ab - MOCK	1.37813	2.17887	0.0685762	1
TSN	Q15631	ORF1ab - MOCK	-0.168741	-2.1786	0.0686024	1
DNAJC25	Q9H1X3	ORF1ab - MOCK	-0.175517	-2.1773	0.0687305	1
TMEM9B	Q9NQ34	ORF1ab - MOCK	-0.2393	-2.17634	0.0688256	1
TMEM11	P17152	ORF1ab - MOCK	-0.209725	-2.17421	0.0690354	1
PEG10	Q86TG7	ORF1ab - MOCK	-0.250496	-2.17405	0.0690513	1
IDH3A	P50213	ORF1ab - MOCK	-0.191216	-2.16621	0.0698311	1
ACOT8	O14734	ORF1ab - MOCK	-0.245912	-2.16507	0.0699453	1
TXLNA	P40222	ORF1ab - MOCK	-0.146895	-2.16446	0.0700058	1
FAM234A	Q9H0X4	ORF1ab - MOCK	-0.28226	-2.15764	0.0706934	1
MAP1LC3B2	A6NCE7	ORF1ab - MOCK	0.133787	2.15481	0.0709806	1
SHOC2	Q9UQ13	ORF1ab - MOCK	0.22307	2.15461	0.0710007	1
FXR2	P51116	ORF1ab - MOCK	0.136852	2.1522	0.0712467	1
CNPY2	Q9Y2B0	ORF1ab - MOCK	-0.199425	-2.14834	0.0716412	1
MTA1	Q13330	ORF1ab - MOCK	0.147584	2.14801	0.0716755	1
ECM1	Q16610	ORF1ab - MOCK	1.23323	2.14756	0.0717218	1
KMT2E	Q8IZD2	ORF1ab - MOCK	0.159629	2.14567	0.0719165	1
LASP1	Q14847	ORF1ab - MOCK	0.209515	2.14511	0.0719742	1
CD58	P19256	ORF1ab - MOCK	-0.366231	-2.14216	0.0722791	1
TOR1B	O14657	ORF1ab - MOCK	-0.171575	-2.14186	0.0723101	1
EMB	Q6PCB8	ORF1ab - MOCK	-0.36283	-2.14127	0.0723707	1
GDI2	P50395	ORF1ab - MOCK	0.274745	2.14024	0.0724777	1
SRSF3	P84103	ORF1ab - MOCK	0.160361	2.13983	0.0725201	1
RECQL5	O94762	ORF1ab - MOCK	0.161062	2.13839	0.0726706	1
ICOSLG	O75144	ORF1ab - MOCK	-0.171254	-2.13353	0.0731785	1
SND1	Q7KZF4	ORF1ab - MOCK	0.130952	2.13337	0.0731944	1
SEMA4G	Q9NTN9	ORF1ab - MOCK	-0.289142	-2.13299	0.0732346	1
MRPL12	P52815	ORF1ab - MOCK	-0.209168	-2.13266	0.0732693	1
QTRT1	Q9BXR0	ORF1ab - MOCK	-0.146503	-2.12247	0.0743476	1
ARF4	P18085	ORF1ab - MOCK	0.449397	2.12209	0.0743878	1
ADCY9	O60503	ORF1ab - MOCK	0.217589	2.12029	0.0745799	1
PPP2R1A	P30153	ORF1ab - MOCK	-0.142552	-2.11908	0.0747089	1
PCID2	Q5JVF3	ORF1ab - MOCK	-0.159666	-2.11842	0.0747797	1
PABPC4	Q13310	ORF1ab - MOCK	0.164617	2.11634	0.0750033	1
DTX2	Q86UW9	ORF1ab - MOCK	0.276522	2.11549	0.0750951	1
DCBLD2	Q96PD2	ORF1ab - MOCK	-0.362422	-2.11431	0.075222	1
EP400	Q96L91	ORF1ab - MOCK	0.202115	2.11298	0.0753653	1
MANF	P55145	ORF1ab - MOCK	0.211571	2.11181	0.0754915	1
TAF15	Q92804	ORF1ab - MOCK	0.177309	2.10974	0.0757167	1
CUL1	Q13616	ORF1ab - MOCK	-0.321526	-2.10736	0.075975	1
RBM24	Q9BX46	ORF1ab - MOCK	0.179964	2.10712	0.0760008	1
HNRNPUL1	Q9BUJ2	ORF1ab - MOCK	0.142137	2.10667	0.0760501	1
DNAJC2	Q99543	ORF1ab - MOCK	-0.171662	-2.10569	0.0761575	1
IGHMBP2	P38935	ORF1ab - MOCK	0.166031	2.10334	0.0764137	1
POLD3	Q15054	ORF1ab - MOCK	0.466065	2.102	0.0765611	1
BASP1	P80723	ORF1ab - MOCK	-0.343648	-2.10158	0.0766068	1
ZNF593	O00488	ORF1ab - MOCK	0.267709	2.10056	0.0767188	1
PTGES3	Q15185	ORF1ab - MOCK	-0.57317	-2.09692	0.0771201	1
B4GALT7	Q9UBV7	ORF1ab - MOCK	-1.11377	-2.09361	0.0774879	1
CEP170	Q5SW79	ORF1ab - MOCK	0.172306	2.08925	0.0779734	1
LENG1	Q96BZ8	ORF1ab - MOCK	0.382276	2.0876	0.0781579	1
SRCAP	Q6ZRS2	ORF1ab - MOCK	0.217505	2.08688	0.0782384	1
MBD1	Q9UIS9	ORF1ab - MOCK	0.184731	2.08517	0.0784315	1
FAM136A	Q96C01	ORF1ab - MOCK	0.219386	2.08459	0.0784962	1
VPS53	Q5VIR6	ORF1ab - MOCK	0.233916	2.08395	0.0785683	1
RPRD2	Q5VT52	ORF1ab - MOCK	0.229345	2.08361	0.0786061	1
CAT	P04040	ORF1ab - MOCK	0.28136	2.0833	0.0786415	1
NENF	Q9UMX5	ORF1ab - MOCK	-0.247509	-2.08329	0.0786431	1
NDRG3	Q9UGV2	ORF1ab - MOCK	-0.173368	-2.08313	0.0786604	1
SLC29A3	Q9BZD2	ORF1ab - MOCK	0.501025	2.08219	0.0787672	1
FKBP15	Q5T1M5	ORF1ab - MOCK	-0.247183	-2.08068	0.0789379	1
SLC9A8	Q9Y2E8	ORF1ab - MOCK	-0.180763	-2.08002	0.079012	1
UBR5	O95071	ORF1ab - MOCK	0.541306	2.08	0.0790142	1
TMEM223	A0PJW6	ORF1ab - MOCK	0.283951	2.07928	0.0790962	1
GGCX	P38435	ORF1ab - MOCK	0.198289	2.07916	0.0791099	1
DAG1	Q14118	ORF1ab - MOCK	-0.352133	-2.07901	0.0791264	1
CYB5B	O43169	ORF1ab - MOCK	-1.02299	-2.07628	0.0794373	1
TBL1XR1	Q9BZK7	ORF1ab - MOCK	-0.132079	-2.07586	0.0794853	1
NUDT19	A8MXV4	ORF1ab - MOCK	-0.197586	-2.06978	0.0801808	1
SAP30BP	Q9UHR5	ORF1ab - MOCK	0.454204	2.06778	0.0804112	1
ENDOD1	O94919	ORF1ab - MOCK	0.353279	2.06481	0.0807541	1
GSN	P06396	ORF1ab - MOCK	0.679159	2.06355	0.0809001	1
CNNM3	Q8NE01	ORF1ab - MOCK	0.189484	2.06239	0.0810356	1
SOAT1	P35610	ORF1ab - MOCK	0.25093	2.05627	0.0817496	1
XP32	Q5T750	ORF1ab - MOCK	1.3263	2.05607	0.0817734	1
TOR1AIP2	Q8NFQ8	ORF1ab - MOCK	-0.133716	-2.05468	0.0819364	1
SNX12	Q9UMY4	ORF1ab - MOCK	-0.218514	-2.05194	0.0822592	1
ACADM	P11310	ORF1ab - MOCK	-0.130238	-2.05163	0.082296	1
ATXN10	Q9UBB4	ORF1ab - MOCK	-0.236373	-2.05145	0.0823172	1
WDR55	Q9H6Y2	ORF1ab - MOCK	-0.192888	-2.0511	0.0823577	1
H3-7	Q5TEC6	ORF1ab - MOCK	0.245879	2.05085	0.0823871	1
PYGL	P06737	ORF1ab - MOCK	-0.175172	-2.04918	0.0825854	1
JUP	P14923	ORF1ab - MOCK	0.639376	2.04818	0.082704	1
RAD21	O60216	ORF1ab - MOCK	-0.177666	-2.04646	0.0829079	1
PON3	Q15166	ORF1ab - MOCK	-0.127331	-2.04521	0.0830572	1
CASK	O14936	ORF1ab - MOCK	-0.127637	-2.04331	0.0832833	1
PKP1	Q13835	ORF1ab - MOCK	1.39239	2.04092	0.0835694	1
SCFD1	Q8WVM8	ORF1ab - MOCK	-0.138726	-2.04009	0.0836684	1
FUS	P35637	ORF1ab - MOCK	0.149876	2.03937	0.0837553	1
MGME1	Q9BQP7	ORF1ab - MOCK	-0.172558	-2.03824	0.0838914	1
HNRNPAB	Q99729	ORF1ab - MOCK	0.181527	2.03179	0.084671	1
FOXK2	Q01167	ORF1ab - MOCK	0.13284	2.03126	0.0847349	1
FLOT1	O75955	ORF1ab - MOCK	-0.140569	-2.02897	0.0850144	1
VAMP3	Q15836	ORF1ab - MOCK	0.229116	2.02798	0.0851349	1
DYNC1H1	Q14204	ORF1ab - MOCK	0.251445	2.0278	0.0851568	1
CIRBP	Q14011	ORF1ab - MOCK	0.173031	2.02362	0.0856695	1
RNF128	Q8TEB7	ORF1ab - MOCK	-0.290362	-2.02319	0.0857223	1
FKBP1A	P62942	ORF1ab - MOCK	1.1823	2.02177	0.0858965	1
PARK7	Q99497	ORF1ab - MOCK	0.630403	2.02071	0.0860275	1
TMEM237	Q96Q45	ORF1ab - MOCK	-0.128442	-2.02015	0.0860964	1
PRNP	P04156	ORF1ab - MOCK	-0.350602	-2.01765	0.0864062	1
POLR2E	P19388	ORF1ab - MOCK	-0.539741	-2.01652	0.0865457	1
PARP12	Q9H0J9	ORF1ab - MOCK	0.267393	2.01607	0.0866017	1
DHX33	Q9H6R0	ORF1ab - MOCK	-0.157424	-2.01429	0.086823	1
NSDHL	Q15738	ORF1ab - MOCK	-0.126733	-2.01343	0.0869303	1
TGM1	P22735	ORF1ab - MOCK	0.81349	2.00892	0.0874948	1
PML	P29590	ORF1ab - MOCK	0.162273	2.00786	0.087627	1
TMPO	P42166	ORF1ab - MOCK	0.203095	2.00753	0.0876691	1
EHMT1	Q9H9B1	ORF1ab - MOCK	0.248115	2.00555	0.0879184	1
CALML3	P27482	ORF1ab - MOCK	0.865487	2.00129	0.088457	1
LGALS8	O00214	ORF1ab - MOCK	0.269271	2.00097	0.0884978	1
MRPS10	P82664	ORF1ab - MOCK	-0.398892	-2.00046	0.0885628	1
LARP1	Q6PKG0	ORF1ab - MOCK	0.143523	2.00044	0.0885648	1
NPY5R	Q15761	ORF1ab - MOCK	-0.552736	-1.99998	0.0886228	1
ETF1	P62495	ORF1ab - MOCK	-0.224646	-1.99902	0.0887456	1
TGM2	P21980	ORF1ab - MOCK	-0.132824	-1.99886	0.0887652	1
MAK16	Q9BXY0	ORF1ab - MOCK	0.286856	1.99872	0.0887838	1
PCCA	P05165	ORF1ab - MOCK	-1.33809	-1.99816	0.088855	1
NKAP	Q8N5F7	ORF1ab - MOCK	0.176351	1.99785	0.0888939	1
NSP4	P0DTD1orC1-4	ORF1ab - MOCK	0.130218	1.99562	0.0891793	1
RO60	P10155	ORF1ab - MOCK	0.145277	1.99483	0.0892807	1
NSP2	P0DTD1orC1-2	ORF1ab - MOCK	0.169005	1.99222	0.0896155	1
HMGB2	P26583	ORF1ab - MOCK	0.32496	1.99101	0.0897711	1
IMP3	Q9NV31	ORF1ab - MOCK	0.163448	1.98615	0.0903987	1
UBA6	A0AVT1	ORF1ab - MOCK	0.499021	1.98601	0.0904169	1
HSPG2	P98160	ORF1ab - MOCK	0.420825	1.9823	0.0908994	1
U2AF2	P26368	ORF1ab - MOCK	0.211918	1.98195	0.090945	1
WASL	O00401	ORF1ab - MOCK	0.152503	1.98075	0.0911011	1
PLRG1	O43660	ORF1ab - MOCK	0.167186	1.98017	0.0911769	1
SPG7	Q9UQ90	ORF1ab - MOCK	0.179076	1.97513	0.0918381	1
RABL6	Q3YEC7	ORF1ab - MOCK	-0.153735	-1.97408	0.0919769	1
MGAT2	Q10469	ORF1ab - MOCK	-0.182853	-1.97365	0.0920337	1
XAB2	Q9HCS7	ORF1ab - MOCK	0.382736	1.97346	0.092059	1
RPL17	P18621	ORF1ab - MOCK	0.135993	1.97276	0.0921508	1
CLASP2	O75122	ORF1ab - MOCK	-0.803129	-1.9715	0.0923175	1
CSTA	P01040	ORF1ab - MOCK	1.13009	1.96972	0.0925532	1
PRPF8	Q6P2Q9	ORF1ab - MOCK	0.137407	1.96724	0.0928834	1
ATP6AP1	Q15904	ORF1ab - MOCK	-0.461312	-1.96577	0.0930796	1
QKI	Q96PU8	ORF1ab - MOCK	-0.229861	-1.96299	0.0934506	1
VPS39	Q96JC1	ORF1ab - MOCK	-0.177136	-1.96274	0.093484	1
MAL2	Q969L2	ORF1ab - MOCK	0.436837	1.96256	0.0935094	1
TARDBP	Q13148	ORF1ab - MOCK	0.189266	1.95696	0.0942625	1
GSTP1	P09211	ORF1ab - MOCK	0.362784	1.9524	0.0948805	1
C18orf25	Q96B23	ORF1ab - MOCK	-0.227199	-1.95092	0.0950819	1
DKC1	O60832	ORF1ab - MOCK	0.17128	1.95041	0.0951518	1
PHRF1	Q9P1Y6	ORF1ab - MOCK	0.127559	1.95003	0.0952043	1
EFNB1	P98172	ORF1ab - MOCK	0.194757	1.94889	0.0953595	1
LRBA	P50851	ORF1ab - MOCK	0.172059	1.94843	0.0954218	1
SHANK2	Q9UPX8	ORF1ab - MOCK	0.256353	1.94833	0.0954355	1
S100A4	P26447	ORF1ab - MOCK	0.337775	1.9476	0.0955365	1
CYFIP1	Q7L576	ORF1ab - MOCK	0.142438	1.94715	0.0955982	1
ARPC4	P59998	ORF1ab - MOCK	0.498455	1.94267	0.0962129	1
FCGBP	Q9Y6R7	ORF1ab - MOCK	-0.182732	-1.93976	0.0966153	1
PDCD6	O75340	ORF1ab - MOCK	-0.235567	-1.93967	0.0966279	1
RPS6KA3	P51812	ORF1ab - MOCK	0.126377	1.9372	0.0969712	1
ATIC	P31939	ORF1ab - MOCK	-0.141566	-1.9353	0.0972357	1
TOX4	O94842	ORF1ab - MOCK	-0.151657	-1.93437	0.0973648	1
H1-5	P16401	ORF1ab - MOCK	0.220037	1.93256	0.0976176	1
TPI1	P60174	ORF1ab - MOCK	0.360991	1.93002	0.0979737	1
BAIAP2	Q9UQB8	ORF1ab - MOCK	-0.134909	-1.92949	0.0980489	1
PRMT1	Q99873	ORF1ab - MOCK	-0.260919	-1.92784	0.098281	1
RSPRY1	Q96DX4	ORF1ab - MOCK	0.459744	1.92682	0.0984236	1
A1CF	Q9NQ94	ORF1ab - MOCK	0.159872	1.9267	0.0984413	1
TPP1	O14773	ORF1ab - MOCK	-0.252403	-1.92113	0.0992295	1
PAFAH1B1	P43034	ORF1ab - MOCK	-0.288238	-1.91896	0.0995383	1
MFN2	O95140	ORF1ab - MOCK	0.173962	1.91867	0.0995808	1
EXOC5	O00471	ORF1ab - MOCK	0.577155	1.91249	0.100467	1
DAZAP1	Q96EP5	ORF1ab - MOCK	0.297712	1.91197	0.10054	1
HNRNPF	P52597	ORF1ab - MOCK	0.189004	1.90893	0.10098	1
TMEM179B	Q7Z7N9	ORF1ab - MOCK	-0.410132	-1.907	0.101259	1
CALM1	P0DP23	ORF1ab - MOCK	0.640054	1.90657	0.101322	1
VAMP4	O75379	ORF1ab - MOCK	-0.258763	-1.90547	0.101481	1
SCAMP1	O15126	ORF1ab - MOCK	0.242414	1.90495	0.101557	1
PPP1CB	P62140	ORF1ab - MOCK	0.168527	1.90494	0.101559	1
HASPIN	Q8TF76	ORF1ab - MOCK	-0.373759	-1.90264	0.101893	1
FBLN1	P23142	ORF1ab - MOCK	-0.214214	-1.90204	0.101982	1
TMEM51	Q9NW97	ORF1ab - MOCK	-0.416358	-1.89983	0.102305	1
EIF3G	O75821	ORF1ab - MOCK	0.183027	1.89914	0.102406	1
NONO	Q15233	ORF1ab - MOCK	0.141927	1.89728	0.102679	1
ALDH4A1	P30038	ORF1ab - MOCK	-0.182146	-1.89443	0.103099	1
ABHD10	Q9NUJ1	ORF1ab - MOCK	0.303264	1.89442	0.103101	1
LCLAT1	Q6UWP7	ORF1ab - MOCK	-0.142692	-1.89314	0.103289	1
KIN	O60870	ORF1ab - MOCK	0.175975	1.89223	0.103424	1
NDUFAF2	Q8N183	ORF1ab - MOCK	0.233382	1.89198	0.103461	1
CCAR2	Q8N163	ORF1ab - MOCK	0.114478	1.89183	0.103484	1
CNN2	Q99439	ORF1ab - MOCK	-0.232982	-1.88913	0.103885	1
RHOA	P61586	ORF1ab - MOCK	-0.240546	-1.8867	0.104247	1
FAM120C	Q9NX05	ORF1ab - MOCK	0.122407	1.88651	0.104275	1
TMEM87A	Q8NBN3	ORF1ab - MOCK	-0.274072	-1.88597	0.104355	1
METAP1	P53582	ORF1ab - MOCK	-0.276932	-1.88484	0.104525	1
FMR1	Q06787	ORF1ab - MOCK	0.115902	1.88296	0.104807	1
PLXDC2	Q6UX71	ORF1ab - MOCK	-0.211869	-1.88222	0.104918	1
GAPDH	P04406	ORF1ab - MOCK	0.307887	1.87999	0.105253	1
FURIN	P09958	ORF1ab - MOCK	-0.160879	-1.87736	0.10565	1
CYC1	P08574	ORF1ab - MOCK	-0.292991	-1.87474	0.106047	1
TP53BP1	Q12888	ORF1ab - MOCK	-0.174077	-1.87421	0.106127	1
CTNNBL1	Q8WYA6	ORF1ab - MOCK	-0.276123	-1.86983	0.106794	1
BCORL1	Q5H9F3	ORF1ab - MOCK	0.40815	1.86961	0.106828	1
GLA	P06280	ORF1ab - MOCK	-0.127821	-1.86959	0.106832	1
NSUN4	Q96CB9	ORF1ab - MOCK	-0.167897	-1.86957	0.106835	1
RBPMS	Q93062	ORF1ab - MOCK	0.26659	1.865	0.107536	1
B3GLCT	Q6Y288	ORF1ab - MOCK	-0.169843	-1.86282	0.107872	1
GKAP1	Q5VSY0	ORF1ab - MOCK	-0.151462	-1.86276	0.107881	1
RCN1	Q15293	ORF1ab - MOCK	-0.285689	-1.86184	0.108024	1
DCTN1	Q14203	ORF1ab - MOCK	-0.307937	-1.86107	0.108142	1
CDK1	P06493	ORF1ab - MOCK	-0.167284	-1.85761	0.108678	1
SCAF11	Q99590	ORF1ab - MOCK	0.127265	1.85752	0.108693	1
UTP20	O75691	ORF1ab - MOCK	0.161258	1.85696	0.10878	1
WDR5	P61964	ORF1ab - MOCK	-0.233353	-1.85503	0.109081	1
RPL5	P46777	ORF1ab - MOCK	0.153224	1.85303	0.109393	1
PTDSS2	Q9BVG9	ORF1ab - MOCK	-0.123764	-1.85095	0.109719	1
CRYZ	Q08257	ORF1ab - MOCK	-0.172997	-1.8507	0.109758	1
NOSIP	Q9Y314	ORF1ab - MOCK	-0.180138	-1.84815	0.110159	1
TRIP12	Q14669	ORF1ab - MOCK	0.110508	1.84782	0.110211	1
CYP2S1	Q96SQ9	ORF1ab - MOCK	-0.190329	-1.84737	0.110283	1
SNX5	Q9Y5X3	ORF1ab - MOCK	-0.244224	-1.84546	0.110584	1
DDX3X	O00571	ORF1ab - MOCK	0.121081	1.84157	0.1112	1
YIPF5	Q969M3	ORF1ab - MOCK	-0.167849	-1.84096	0.111299	1
HSPA2	P54652	ORF1ab - MOCK	0.218907	1.84084	0.111318	1
HNRNPU	Q00839	ORF1ab - MOCK	0.125492	1.83787	0.111791	1
FABP5	Q01469	ORF1ab - MOCK	0.417697	1.83757	0.111838	1
TM7SF3	Q9NS93	ORF1ab - MOCK	-0.303505	-1.83698	0.111934	1
SRP9	P49458	ORF1ab - MOCK	0.160117	1.83687	0.111951	1
INTS1	Q8N201	ORF1ab - MOCK	0.133868	1.83672	0.111975	1
RER1	O15258	ORF1ab - MOCK	0.215814	1.83621	0.112057	1
PTPRK	Q15262	ORF1ab - MOCK	-0.165195	-1.83567	0.112142	1
ADGRE5	P48960	ORF1ab - MOCK	-0.212004	-1.83493	0.112261	1
MIDEAS	Q6PJG2	ORF1ab - MOCK	0.160909	1.83325	0.112532	1
TMEM9	Q9P0T7	ORF1ab - MOCK	-0.178073	-1.8319	0.112749	1
ME1	P48163	ORF1ab - MOCK	0.474431	1.83058	0.112963	1
H1-2	P16403	ORF1ab - MOCK	0.180321	1.8299	0.113072	1
DSC1	Q08554	ORF1ab - MOCK	0.690124	1.82763	0.113439	1
SAP18	O00422	ORF1ab - MOCK	0.265438	1.82463	0.113927	1
GFM2	Q969S9	ORF1ab - MOCK	-0.481423	-1.82421	0.113996	1
POP4	O95707	ORF1ab - MOCK	0.124918	1.82338	0.11413	1
MRPL11	Q9Y3B7	ORF1ab - MOCK	0.116663	1.82336	0.114133	1
RPL36A	P83881	ORF1ab - MOCK	0.135744	1.82277	0.114231	1
REEP5	Q00765	ORF1ab - MOCK	-0.40418	-1.82124	0.11448	1
SURF2	Q15527	ORF1ab - MOCK	-0.146606	-1.81771	0.115059	1
ATP13A1	Q9HD20	ORF1ab - MOCK	0.140614	1.81565	0.115399	1
MRPL33	O75394	ORF1ab - MOCK	-0.379506	-1.81518	0.115476	1
PCBP1	Q15365	ORF1ab - MOCK	0.189511	1.81373	0.115715	1
UFD1	Q92890	ORF1ab - MOCK	0.185723	1.81336	0.115777	1
NCKAP1	Q9Y2A7	ORF1ab - MOCK	0.11857	1.80648	0.116919	1
COQ3	Q9NZJ6	ORF1ab - MOCK	-0.289462	-1.80578	0.117036	1
ALDH3A1	P30838	ORF1ab - MOCK	-0.171459	-1.80207	0.117658	1
NDUFAF7	Q7L592	ORF1ab - MOCK	-0.318081	-1.80198	0.117674	1
MICAL2	O94851	ORF1ab - MOCK	0.458221	1.80166	0.117728	1
TM4SF4	P48230	ORF1ab - MOCK	0.542707	1.80085	0.117864	1
EGLN1	Q9GZT9	ORF1ab - MOCK	0.161623	1.79989	0.118026	1
FADS2	O95864	ORF1ab - MOCK	-0.614942	-1.79543	0.11878	1
MORC2	Q9Y6X9	ORF1ab - MOCK	-0.146526	-1.79502	0.11885	1
KIDINS220	Q9ULH0	ORF1ab - MOCK	0.165903	1.79391	0.119037	1
YTHDF2	Q9Y5A9	ORF1ab - MOCK	0.153827	1.79246	0.119285	1
RBFOX2	O43251	ORF1ab - MOCK	0.116647	1.79078	0.119571	1
TAF3	Q5VWG9	ORF1ab - MOCK	0.361498	1.78978	0.11974	1
BOP1	Q14137	ORF1ab - MOCK	0.133833	1.78963	0.119766	1
TAF1	P21675	ORF1ab - MOCK	-0.209979	-1.78893	0.119886	1
ATAD1	Q8NBU5	ORF1ab - MOCK	0.24482	1.78784	0.120074	1
ZNF768	Q9H5H4	ORF1ab - MOCK	0.213822	1.78776	0.120086	1
SAMM50	Q9Y512	ORF1ab - MOCK	-0.296986	-1.78742	0.120144	1
LGALS3BP	Q08380	ORF1ab - MOCK	-0.190175	-1.78716	0.120189	1
ZFP37	Q9Y6Q3	ORF1ab - MOCK	0.211026	1.78698	0.120221	1
PPP1R12A	O14974	ORF1ab - MOCK	-0.174226	-1.78362	0.120799	1
RCL1	Q9Y2P8	ORF1ab - MOCK	-0.606117	-1.78203	0.121073	1
PRPF40A	O75400	ORF1ab - MOCK	-0.216789	-1.77848	0.121688	1
EXOSC10	Q01780	ORF1ab - MOCK	0.12092	1.77635	0.122058	1
GAR1	Q9NY12	ORF1ab - MOCK	1.62167	1.77555	0.122198	1
PSMA2	P25787	ORF1ab - MOCK	0.409782	1.77488	0.122313	1
COL5A2	P05997	ORF1ab - MOCK	0.139352	1.7727	0.122695	1
PSMA7	O14818	ORF1ab - MOCK	0.199901	1.77003	0.123163	1
DYNC1LI1	Q9Y6G9	ORF1ab - MOCK	0.373274	1.76916	0.123316	1
CNNM4	Q6P4Q7	ORF1ab - MOCK	-0.170501	-1.76693	0.123708	1
ALDH2	P05091	ORF1ab - MOCK	-0.161564	-1.76588	0.123894	1
SPP1	P10451	ORF1ab - MOCK	-0.47863	-1.76505	0.124041	1
MLEC	Q14165	ORF1ab - MOCK	-0.112618	-1.76485	0.124075	1
CIAPIN1	Q6FI81	ORF1ab - MOCK	0.119774	1.76461	0.124118	1
RFT1	Q96AA3	ORF1ab - MOCK	-0.211528	-1.76443	0.124151	1
CTSD	P07339	ORF1ab - MOCK	0.709544	1.76379	0.124263	1
VIM	P08670	ORF1ab - MOCK	0.28719	1.76272	0.124453	1
NOL6	Q9H6R4	ORF1ab - MOCK	0.133637	1.76197	0.124586	1
DHX38	Q92620	ORF1ab - MOCK	0.143942	1.75982	0.124969	1
BRCA1	P38398	ORF1ab - MOCK	-0.237988	-1.75978	0.124975	1
MRPS2	Q9Y399	ORF1ab - MOCK	-0.110169	-1.75807	0.125281	1
SLC22A23	A1A5C7	ORF1ab - MOCK	-0.590237	-1.75726	0.125425	1
SDC1	P18827	ORF1ab - MOCK	-0.443676	-1.75689	0.125492	1
CASP14	P31944	ORF1ab - MOCK	0.857987	1.75446	0.125926	1
SEC16A	O15027	ORF1ab - MOCK	0.217701	1.75248	0.126282	1
FAR1	Q8WVX9	ORF1ab - MOCK	-0.145089	-1.75083	0.126579	1
PCBP2	Q15366	ORF1ab - MOCK	0.177374	1.7496	0.126801	1
RAB20	Q9NX57	ORF1ab - MOCK	0.491427	1.74781	0.127126	1
NUCB1	Q02818	ORF1ab - MOCK	-0.168708	-1.74727	0.127224	1
SEMA3A	Q14563	ORF1ab - MOCK	0.174876	1.74617	0.127424	1
HNRNPD	Q14103	ORF1ab - MOCK	0.156655	1.74495	0.127645	1
ADIPOR1	Q96A54	ORF1ab - MOCK	-0.214382	-1.74471	0.127689	1
WDHD1	O75717	ORF1ab - MOCK	0.160993	1.74331	0.127943	1
UHRF2	Q96PU4	ORF1ab - MOCK	-0.312041	-1.74324	0.127956	1
EPN1	Q9Y6I3	ORF1ab - MOCK	-0.247436	-1.74193	0.128195	1
PRRC2C	Q9Y520	ORF1ab - MOCK	0.172561	1.74125	0.128319	1
CTNNB1	P35222	ORF1ab - MOCK	0.194952	1.74049	0.128457	1
PRCC	Q92733	ORF1ab - MOCK	0.624271	1.73923	0.128688	1
SMU1	Q2TAY7	ORF1ab - MOCK	-0.150923	-1.73721	0.129059	1
NR2F2	P24468	ORF1ab - MOCK	-0.156279	-1.73619	0.129246	1
KAT7	O95251	ORF1ab - MOCK	-0.2099	-1.73341	0.129758	1
STX18	Q9P2W9	ORF1ab - MOCK	-0.156509	-1.73246	0.129935	1
S100A8	P05109	ORF1ab - MOCK	0.741098	1.73127	0.130154	1
RPL22L1	Q6P5R6	ORF1ab - MOCK	-0.165155	-1.73105	0.130196	1
POLR1A	O95602	ORF1ab - MOCK	0.160981	1.72973	0.13044	1
PIP4P1	Q86T03	ORF1ab - MOCK	1.14153	1.72924	0.130532	1
FXR1	P51114	ORF1ab - MOCK	0.103962	1.72843	0.130682	1
TMED5	Q9Y3A6	ORF1ab - MOCK	-0.47063	-1.7277	0.130818	1
RPL36	Q9Y3U8	ORF1ab - MOCK	0.160552	1.72553	0.131223	1
RABL3	Q5HYI8	ORF1ab - MOCK	-0.243505	-1.72545	0.131237	1
TM2D3	Q9BRN9	ORF1ab - MOCK	-0.121025	-1.72436	0.131441	1
TOMM40	O96008	ORF1ab - MOCK	-0.242964	-1.72324	0.13165	1
CSTF2	P33240	ORF1ab - MOCK	0.133048	1.72175	0.13193	1
LYN	P07948	ORF1ab - MOCK	-0.117617	-1.7194	0.132372	1
ANP32B	Q92688	ORF1ab - MOCK	-0.278393	-1.7183	0.132579	1
EWSR1	Q01844	ORF1ab - MOCK	0.126427	1.71042	0.134073	1
CAPN1	P07384	ORF1ab - MOCK	0.292838	1.70817	0.134502	1
COTL1	Q14019	ORF1ab - MOCK	-0.134374	-1.70774	0.134584	1
CHMP1B	Q7LBR1	ORF1ab - MOCK	-0.205778	-1.70761	0.134609	1
RPS26	P62854	ORF1ab - MOCK	0.16008	1.70729	0.13467	1
RRP36	Q96EU6	ORF1ab - MOCK	0.101197	1.70654	0.134815	1
LRRFIP2	Q9Y608	ORF1ab - MOCK	-0.557217	-1.70548	0.135018	1
SERPINH1	P50454	ORF1ab - MOCK	0.315299	1.7045	0.135205	1
CLTC	Q00610	ORF1ab - MOCK	0.132991	1.7022	0.135647	1
VTN	P04004	ORF1ab - MOCK	-0.148083	-1.70204	0.135679	1
FBXO17	Q96EF6	ORF1ab - MOCK	0.152504	1.70159	0.135766	1
VPS26B	Q4G0F5	ORF1ab - MOCK	-0.195144	-1.7003	0.136014	1
EHD2	Q9NZN4	ORF1ab - MOCK	0.177148	1.69844	0.136374	1
TNPO1	Q92973	ORF1ab - MOCK	0.159862	1.69826	0.136409	1
TRIM56	Q9BRZ2	ORF1ab - MOCK	-0.122158	-1.69797	0.136465	1
SLC26A3	P40879	ORF1ab - MOCK	-0.187833	-1.69644	0.136762	1
PPP5C	P53041	ORF1ab - MOCK	0.35294	1.6928	0.137471	1
TSPAN3	O60637	ORF1ab - MOCK	-0.203635	-1.69224	0.137581	1
RRP1B	Q14684	ORF1ab - MOCK	-0.11571	-1.69184	0.137658	1
WDR43	Q15061	ORF1ab - MOCK	-0.210242	-1.69143	0.137738	1
NANS	Q9NR45	ORF1ab - MOCK	-0.165951	-1.69105	0.137812	1
CAPZB	P47756	ORF1ab - MOCK	0.241677	1.68936	0.138144	1
ESF1	Q9H501	ORF1ab - MOCK	-0.197284	-1.68354	0.13929	1
VANGL1	Q8TAA9	ORF1ab - MOCK	0.285891	1.68289	0.139419	1
MRPL2	Q5T653	ORF1ab - MOCK	0.214793	1.68223	0.139549	1
CLCN7	P51798	ORF1ab - MOCK	0.20112	1.68132	0.13973	1
NUP205	Q92621	ORF1ab - MOCK	0.205259	1.68049	0.139893	1
ZFC3H1	O60293	ORF1ab - MOCK	0.225925	1.67962	0.140066	1
HTATSF1	O43719	ORF1ab - MOCK	-0.229946	-1.67824	0.140341	1
WDR12	Q9GZL7	ORF1ab - MOCK	-0.110677	-1.6762	0.140747	1
SUN1	O94901	ORF1ab - MOCK	0.17663	1.67604	0.14078	1
GTF3A	Q92664	ORF1ab - MOCK	0.144483	1.67402	0.141183	1
PRDX1	Q06830	ORF1ab - MOCK	0.211325	1.674	0.141188	1
DHRS3	O75911	ORF1ab - MOCK	-0.150689	-1.67231	0.141526	1
RBM8A	Q9Y5S9	ORF1ab - MOCK	-0.213466	-1.67047	0.141897	1
ANAPC7	Q9UJX3	ORF1ab - MOCK	-0.166302	-1.67042	0.141906	1
HAVCR1	Q96D42	ORF1ab - MOCK	-0.450417	-1.66751	0.142492	1
POP1	Q99575	ORF1ab - MOCK	0.109551	1.66708	0.142579	1
SYPL1	Q16563	ORF1ab - MOCK	-0.305823	-1.66452	0.143099	1
PTBP2	Q9UKA9	ORF1ab - MOCK	-0.203899	-1.66368	0.143269	1
INTS13	Q9NVM9	ORF1ab - MOCK	0.149869	1.66341	0.143324	1
RHOG	P84095	ORF1ab - MOCK	0.0975829	1.66309	0.143389	1
HUWE1	Q7Z6Z7	ORF1ab - MOCK	-0.140182	-1.66088	0.143838	1
EIF2A	Q9BY44	ORF1ab - MOCK	0.296091	1.65999	0.144019	1
UTP18	Q9Y5J1	ORF1ab - MOCK	0.0994418	1.65974	0.14407	1
ZDBF2	Q9HCK1	ORF1ab - MOCK	0.116436	1.65864	0.144295	1
PRPF40B	Q6NWY9	ORF1ab - MOCK	-0.172918	-1.65765	0.144498	1
MRPL28	Q13084	ORF1ab - MOCK	0.191498	1.65755	0.144519	1
THEM6	Q8WUY1	ORF1ab - MOCK	-0.102412	-1.65674	0.144683	1
GCNT2	Q8N0V5	ORF1ab - MOCK	-0.129061	-1.65012	0.146048	1
METTL2B	Q6P1Q9	ORF1ab - MOCK	-0.142764	-1.6499	0.146093	1
PIGT	Q969N2	ORF1ab - MOCK	0.134968	1.64728	0.146636	1
STRAP	Q9Y3F4	ORF1ab - MOCK	-0.127077	-1.647	0.146693	1
H2BC13	Q99880	ORF1ab - MOCK	0.238991	1.64596	0.14691	1
RECQL4	O94761	ORF1ab - MOCK	0.266175	1.64505	0.1471	1
SSR4	P51571	ORF1ab - MOCK	0.275474	1.64364	0.147392	1
SFXN1	Q9H9B4	ORF1ab - MOCK	0.182239	1.64168	0.147801	1
DBT	P11182	ORF1ab - MOCK	-0.147263	-1.64156	0.147826	1
ALDH5A1	P51649	ORF1ab - MOCK	-0.191887	-1.64131	0.14788	1
RPL4	P36578	ORF1ab - MOCK	0.18813	1.64088	0.14797	1
TMOD3	Q9NYL9	ORF1ab - MOCK	0.183675	1.64014	0.148124	1
SKIC3	Q6PGP7	ORF1ab - MOCK	0.174743	1.63915	0.148331	1
RACK1	P63244	ORF1ab - MOCK	-0.188504	-1.63844	0.14848	1
MYO15B	Q96JP2	ORF1ab - MOCK	0.160818	1.63777	0.148622	1
CDK9	P50750	ORF1ab - MOCK	-0.163699	-1.63586	0.149023	1
PSMC3	P17980	ORF1ab - MOCK	0.882701	1.63438	0.149335	1
MRPL4	Q9BYD3	ORF1ab - MOCK	0.144292	1.63187	0.149868	1
VAT1	Q99536	ORF1ab - MOCK	-0.131137	-1.63001	0.150261	1
TMEM38B	Q9NVV0	ORF1ab - MOCK	-0.155488	-1.62987	0.150291	1
MFSD6	Q6ZSS7	ORF1ab - MOCK	-0.1016	-1.62937	0.150397	1
ABHD17B	Q5VST6	ORF1ab - MOCK	-1.40737	-1.62923	0.150427	1
SBDS	Q9Y3A5	ORF1ab - MOCK	-0.207503	-1.62851	0.150579	1
MRPL16	Q9NX20	ORF1ab - MOCK	-0.499064	-1.62803	0.150682	1
HGSNAT	Q68CP4	ORF1ab - MOCK	-0.5502	-1.62749	0.150797	1
PRDX6	P30041	ORF1ab - MOCK	-1.0728	-1.6246	0.151415	1
RPL24	P83731	ORF1ab - MOCK	0.196237	1.62367	0.151613	1
P2RX4	Q99571	ORF1ab - MOCK	-0.196922	-1.62331	0.15169	1
SRSF11	Q05519	ORF1ab - MOCK	-0.185959	-1.62316	0.151724	1
INTS10	Q9NVR2	ORF1ab - MOCK	-0.10888	-1.62274	0.151814	1
P4HA1	P13674	ORF1ab - MOCK	-0.103016	-1.62231	0.151906	1
ATP11A	P98196	ORF1ab - MOCK	-0.112115	-1.62139	0.152103	1
TMED10	P49755	ORF1ab - MOCK	0.641555	1.62088	0.152213	1
TMEM185B	Q9H7F4	ORF1ab - MOCK	0.348148	1.62005	0.152392	1
IDH1	O75874	ORF1ab - MOCK	0.15104	1.61976	0.152453	1
GPC1	P35052	ORF1ab - MOCK	-0.253028	-1.61892	0.152636	1
HGD	Q93099	ORF1ab - MOCK	0.146477	1.61782	0.152873	1
PPP1CA	P62136	ORF1ab - MOCK	0.110001	1.61649	0.153159	1
ORAI1	Q96D31	ORF1ab - MOCK	-0.128363	-1.61532	0.153412	1
OSBPL11	Q9BXB4	ORF1ab - MOCK	-0.144202	-1.61481	0.153523	1
EPPK1	P58107	ORF1ab - MOCK	0.624759	1.61326	0.153859	1
SLC44A1	Q8WWI5	ORF1ab - MOCK	0.123055	1.61247	0.15403	1
CDH1	P12830	ORF1ab - MOCK	-0.0958634	-1.61243	0.15404	1
DDX27	Q96GQ7	ORF1ab - MOCK	0.109246	1.61148	0.154247	1
PDHB	P11177	ORF1ab - MOCK	-0.184024	-1.60837	0.154924	1
ITPR3	Q14573	ORF1ab - MOCK	0.122661	1.60803	0.154999	1
ATP6V0A1	Q93050	ORF1ab - MOCK	0.111876	1.60745	0.155126	1
QSER1	Q2KHR3	ORF1ab - MOCK	0.621849	1.60588	0.155471	1
NRG1	Q02297	ORF1ab - MOCK	-0.20492	-1.60511	0.155639	1
CCDC9	Q9Y3X0	ORF1ab - MOCK	0.185254	1.60195	0.156334	1
KRIT1	O00522	ORF1ab - MOCK	-0.129727	-1.60167	0.156397	1
GLS	O94925	ORF1ab - MOCK	-0.131009	-1.60149	0.156435	1
TOR1AIP1	Q5JTV8	ORF1ab - MOCK	-0.151991	-1.60145	0.156444	1
CALML5	Q9NZT1	ORF1ab - MOCK	1.55107	1.60127	0.156485	1
ITFG1	Q8TB96	ORF1ab - MOCK	-0.196906	-1.60062	0.156628	1
PSMD6	Q15008	ORF1ab - MOCK	-0.1476	-1.59839	0.157121	1
TNRC6A	Q8NDV7	ORF1ab - MOCK	0.175018	1.59821	0.15716	1
CPNE8	Q86YQ8	ORF1ab - MOCK	1.26691	1.59673	0.15749	1
S100A9	P06702	ORF1ab - MOCK	1.33853	1.59668	0.1575	1
SRPRB	Q9Y5M8	ORF1ab - MOCK	-0.105426	-1.59658	0.157522	1
TSFM	P43897	ORF1ab - MOCK	-0.125302	-1.5963	0.157585	1
TERF2IP	Q9NYB0	ORF1ab - MOCK	0.360566	1.59603	0.157644	1
ZRANB2	O95218	ORF1ab - MOCK	-0.187958	-1.59496	0.157883	1
RALY	Q9UKM9	ORF1ab - MOCK	0.226464	1.59419	0.158054	1
ZCCHC9	Q8N567	ORF1ab - MOCK	0.148413	1.59364	0.158177	1
DDX28	Q9NUL7	ORF1ab - MOCK	0.111764	1.5929	0.158342	1
PYM1	Q9BRP8	ORF1ab - MOCK	-0.264205	-1.59073	0.158827	1
CDKN2AIP	Q9NXV6	ORF1ab - MOCK	-0.148196	-1.59025	0.158934	1
EBNA1BP2	Q99848	ORF1ab - MOCK	0.107573	1.5901	0.158968	1
EXOSC3	Q9NQT5	ORF1ab - MOCK	0.292531	1.5901	0.158968	1
NDUFB5	O43674	ORF1ab - MOCK	-0.133166	-1.58743	0.159568	1
MTMR10	Q9NXD2	ORF1ab - MOCK	-0.171359	-1.58703	0.159657	1
EFCAB14	O75071	ORF1ab - MOCK	0.458471	1.58615	0.159854	1
MRPL37	Q9BZE1	ORF1ab - MOCK	0.168412	1.58489	0.160139	1
P4HB	P07237	ORF1ab - MOCK	-0.100784	-1.58265	0.160645	1
SREK1	Q8WXA9	ORF1ab - MOCK	-0.203142	-1.58163	0.160876	1
EXOSC6	Q5RKV6	ORF1ab - MOCK	0.125518	1.58105	0.161007	1
USP36	Q9P275	ORF1ab - MOCK	0.105659	1.58045	0.161142	1
MAN2C1	Q9NTJ4	ORF1ab - MOCK	-0.402713	-1.57923	0.16142	1
ALDH1A1	P00352	ORF1ab - MOCK	-0.186673	-1.57867	0.161548	1
LGALS7B	P47929	ORF1ab - MOCK	1.33276	1.57754	0.161804	1
CLCC1	Q96S66	ORF1ab - MOCK	0.146821	1.5765	0.162041	1
LSS	P48449	ORF1ab - MOCK	0.136902	1.57498	0.162389	1
UBAP2L	Q14157	ORF1ab - MOCK	0.104092	1.5749	0.162407	1
TCF20	Q9UGU0	ORF1ab - MOCK	0.143657	1.57388	0.16264	1
CACTIN	Q8WUQ7	ORF1ab - MOCK	-0.49352	-1.57372	0.162677	1
IARS1	P41252	ORF1ab - MOCK	-0.149356	-1.57347	0.162734	1
NETO2	Q8NC67	ORF1ab - MOCK	-0.327965	-1.57309	0.162821	1
HDLBP	Q00341	ORF1ab - MOCK	0.0980398	1.57277	0.162895	1
ERCC5	P28715	ORF1ab - MOCK	0.155715	1.57127	0.163239	1
SKIC2	Q15477	ORF1ab - MOCK	0.112059	1.56954	0.163637	1
HADH	Q16836	ORF1ab - MOCK	-0.117574	-1.56883	0.163799	1
RFC3	P40938	ORF1ab - MOCK	-0.142023	-1.56768	0.164065	1
TIMM17B	O60830	ORF1ab - MOCK	-0.163014	-1.56701	0.16422	1
TOR1A	O14656	ORF1ab - MOCK	-0.107433	-1.56675	0.164279	1
TRMT2A	Q8IZ69	ORF1ab - MOCK	-0.103144	-1.5665	0.164337	1
ECE1	P42892	ORF1ab - MOCK	-0.25394	-1.56465	0.164765	1
HMGN2	P05204	ORF1ab - MOCK	-0.271541	-1.56457	0.164784	1
DHX30	Q7L2E3	ORF1ab - MOCK	0.126423	1.56413	0.164885	1
YME1L1	Q96TA2	ORF1ab - MOCK	-0.197153	-1.56407	0.1649	1
EFTUD2	Q15029	ORF1ab - MOCK	0.108349	1.56394	0.16493	1
NHP2	Q9NX24	ORF1ab - MOCK	0.256726	1.56314	0.165116	1
DDX39A	O00148	ORF1ab - MOCK	-0.12791	-1.56265	0.165229	1
CENPF	P49454	ORF1ab - MOCK	0.275268	1.56236	0.165297	1
MRPS33	Q9Y291	ORF1ab - MOCK	0.193751	1.5623	0.165309	1
OPA1	O60313	ORF1ab - MOCK	0.118725	1.56007	0.165828	1
FOXK1	P85037	ORF1ab - MOCK	-0.145132	-1.55788	0.16634	1
SERPINB3	P29508	ORF1ab - MOCK	0.962082	1.55626	0.166719	1
GOLIM4	O00461	ORF1ab - MOCK	-0.140591	-1.55621	0.166732	1
PSPC1	Q8WXF1	ORF1ab - MOCK	0.130825	1.55428	0.167182	1
HMGN1	P05114	ORF1ab - MOCK	-0.303953	-1.55375	0.167307	1
ARMC1	Q9NVT9	ORF1ab - MOCK	-0.18239	-1.55279	0.167534	1
CPA4	Q9UI42	ORF1ab - MOCK	0.588336	1.55132	0.167881	1
DDX5	P17844	ORF1ab - MOCK	0.128893	1.55115	0.167919	1
UPK1B	O75841	ORF1ab - MOCK	0.479818	1.5503	0.16812	1
VPS26A	O75436	ORF1ab - MOCK	-0.131403	-1.55027	0.168128	1
LYZ	P61626	ORF1ab - MOCK	0.745505	1.5499	0.168215	1
TNFRSF1A	P19438	ORF1ab - MOCK	-0.140386	-1.54877	0.168481	1
RPL35	P42766	ORF1ab - MOCK	-0.197977	-1.5474	0.168805	1
LSM4	Q9Y4Z0	ORF1ab - MOCK	0.361521	1.54652	0.169015	1
RPUSD3	Q6P087	ORF1ab - MOCK	0.0976844	1.54481	0.16942	1
CLN5	O75503	ORF1ab - MOCK	-0.28955	-1.54285	0.169888	1
CTSC	P53634	ORF1ab - MOCK	-0.254382	-1.54068	0.170405	1
NFX1	Q12986	ORF1ab - MOCK	0.111267	1.54028	0.1705	1
SLC27A2	O14975	ORF1ab - MOCK	0.102549	1.53579	0.171578	1
EFR3A	Q14156	ORF1ab - MOCK	-0.120651	-1.53523	0.171713	1
HNRNPUL2	Q1KMD3	ORF1ab - MOCK	0.0909892	1.5345	0.171887	1
PCLAF	Q15004	ORF1ab - MOCK	-0.400905	-1.53412	0.17198	1
ZC3H7A	Q8IWR0	ORF1ab - MOCK	0.135872	1.53386	0.172042	1
DPP4	P27487	ORF1ab - MOCK	0.11916	1.53262	0.172342	1
CFAP20	Q9Y6A4	ORF1ab - MOCK	0.120675	1.53257	0.172354	1
PSMA4	P25789	ORF1ab - MOCK	-0.260432	-1.53179	0.172542	1
PLK1	P53350	ORF1ab - MOCK	-0.197472	-1.53173	0.172557	1
UPF2	Q9HAU5	ORF1ab - MOCK	-0.129515	-1.52983	0.173016	1
MRPL46	Q9H2W6	ORF1ab - MOCK	-0.170955	-1.52951	0.173094	1
GTPBP10	A4D1E9	ORF1ab - MOCK	0.137417	1.52903	0.17321	1
EIF4E2	O60573	ORF1ab - MOCK	0.16412	1.52863	0.173307	1
CEBPB	P17676	ORF1ab - MOCK	0.111851	1.52797	0.173468	1
C1GALT1C1	Q96EU7	ORF1ab - MOCK	-0.200515	-1.52661	0.173799	1
BZW1	Q7L1Q6	ORF1ab - MOCK	-0.149355	-1.52466	0.174273	1
RAB24	Q969Q5	ORF1ab - MOCK	0.161954	1.52399	0.174436	1
TSPAN14	Q8NG11	ORF1ab - MOCK	-0.262691	-1.52386	0.174469	1
UQCC2	Q9BRT2	ORF1ab - MOCK	0.170228	1.5221	0.1749	1
TRRAP	Q9Y4A5	ORF1ab - MOCK	0.23707	1.51882	0.175703	1
TXLNG	Q9NUQ3	ORF1ab - MOCK	-0.105342	-1.51686	0.176186	1
CMSS1	Q9BQ75	ORF1ab - MOCK	0.122164	1.51657	0.176259	1
DHRS1	Q96LJ7	ORF1ab - MOCK	-0.176127	-1.51649	0.176279	1
CPNE1	Q99829	ORF1ab - MOCK	0.341327	1.5143	0.176819	1
TMEM63B	Q5T3F8	ORF1ab - MOCK	0.133175	1.51335	0.177053	1
ARPC1B	O15143	ORF1ab - MOCK	-0.104779	-1.51297	0.177149	1
HEATR1	Q9H583	ORF1ab - MOCK	0.131735	1.51235	0.177302	1
SCO2	O43819	ORF1ab - MOCK	-0.251558	-1.51181	0.177434	1
ZNF326	Q5BKZ1	ORF1ab - MOCK	0.108751	1.51166	0.177473	1
DNAJB11	Q9UBS4	ORF1ab - MOCK	-0.147881	-1.51097	0.177643	1
FDPS	P14324	ORF1ab - MOCK	-0.153529	-1.5091	0.178108	1
MYH9	P35579	ORF1ab - MOCK	0.15125	1.50857	0.17824	1
MRPL23	Q16540	ORF1ab - MOCK	0.105655	1.50826	0.178319	1
ECHDC1	Q9NTX5	ORF1ab - MOCK	0.140377	1.5074	0.178533	1
CISD1	Q9NZ45	ORF1ab - MOCK	0.146431	1.50739	0.178536	1
IFNGR1	P15260	ORF1ab - MOCK	-0.157328	-1.50498	0.179139	1
NUP88	Q99567	ORF1ab - MOCK	0.163482	1.50343	0.179527	1
DDX56	Q9NY93	ORF1ab - MOCK	0.0992317	1.50313	0.1796	1
HSPA1A	P0DMV8	ORF1ab - MOCK	0.178431	1.50281	0.179682	1
LACTB	P83111	ORF1ab - MOCK	-0.160826	-1.50274	0.1797	1
BCLAF1	Q9NYF8	ORF1ab - MOCK	0.123342	1.50254	0.17975	1
SLC3A2	P08195	ORF1ab - MOCK	-0.197781	-1.50243	0.179777	1
MCOLN1	Q9GZU1	ORF1ab - MOCK	-0.256513	-1.50161	0.179982	1
TXNL1	O43396	ORF1ab - MOCK	-0.137107	-1.50133	0.180052	1
MYADM	Q96S97	ORF1ab - MOCK	0.191514	1.50082	0.180183	1
IDE	P14735	ORF1ab - MOCK	0.615209	1.49837	0.1808	1
NDUFB7	P17568	ORF1ab - MOCK	-0.232275	-1.4976	0.180993	1
HK1	P19367	ORF1ab - MOCK	0.0968767	1.49654	0.181263	1
ORC1	Q13415	ORF1ab - MOCK	0.106502	1.49643	0.181289	1
PTPRA	P18433	ORF1ab - MOCK	0.317827	1.49557	0.181507	1
NCOR2	Q9Y618	ORF1ab - MOCK	0.156326	1.49552	0.181521	1
ENO1	P06733	ORF1ab - MOCK	0.127496	1.49202	0.182408	1
SART3	Q15020	ORF1ab - MOCK	0.09989	1.49163	0.182508	1
OXSM	Q9NWU1	ORF1ab - MOCK	-0.13903	-1.49078	0.182725	1
TIMM29	Q9BSF4	ORF1ab - MOCK	-0.180555	-1.49063	0.182764	1
HMGN4	O00479	ORF1ab - MOCK	-0.28579	-1.48817	0.183392	1
MUC5AC	P98088	ORF1ab - MOCK	-0.152873	-1.48656	0.183803	1
AK2	P54819	ORF1ab - MOCK	0.316325	1.48521	0.184149	1
HP1BP3	Q5SSJ5	ORF1ab - MOCK	0.156023	1.48431	0.184381	1
PTGS2	P35354	ORF1ab - MOCK	0.107577	1.48322	0.18466	1
STXBP1	P61764	ORF1ab - MOCK	0.731201	1.4823	0.184897	1
SERPINA12	Q8IW75	ORF1ab - MOCK	0.776638	1.4821	0.18495	1
LSM8	O95777	ORF1ab - MOCK	-0.240277	-1.48127	0.185164	1
TMED7	Q9Y3B3	ORF1ab - MOCK	-0.128954	-1.48084	0.185274	1
EIF4E	P06730	ORF1ab - MOCK	0.13826	1.48051	0.185359	1
NEDD8	Q15843	ORF1ab - MOCK	0.125625	1.47995	0.185503	1
TWNK	Q96RR1	ORF1ab - MOCK	0.0894128	1.47915	0.185711	1
PTCD2	Q8WV60	ORF1ab - MOCK	-0.221428	-1.47848	0.185884	1
MRPS34	P82930	ORF1ab - MOCK	0.230842	1.47631	0.186449	1
PLOD2	O00469	ORF1ab - MOCK	-0.098902	-1.47591	0.186551	1
S100A11	P31949	ORF1ab - MOCK	0.695375	1.47493	0.186806	1
GZF1	Q9H116	ORF1ab - MOCK	-0.115721	-1.47358	0.187158	1
CLU	P10909	ORF1ab - MOCK	-0.147458	-1.46895	0.188367	1
OSBPL8	Q9BZF1	ORF1ab - MOCK	0.110538	1.46858	0.188464	1
PPFIBP1	Q86W92	ORF1ab - MOCK	-0.159461	-1.46816	0.188574	1
YTHDC2	Q9H6S0	ORF1ab - MOCK	0.0903003	1.46528	0.189332	1
RIOK3	O14730	ORF1ab - MOCK	0.221309	1.46498	0.18941	1
RRM1	P23921	ORF1ab - MOCK	-0.0901546	-1.46491	0.189431	1
CDK16	Q00536	ORF1ab - MOCK	-0.17571	-1.46402	0.189664	1
RPS4X	P62701	ORF1ab - MOCK	0.166802	1.46313	0.189899	1
DBN1	Q16643	ORF1ab - MOCK	0.225609	1.45852	0.191119	1
NUP133	Q8WUM0	ORF1ab - MOCK	-0.156875	-1.45497	0.192064	1
GTF3C1	Q12789	ORF1ab - MOCK	0.0874725	1.4548	0.192111	1
MRPS9	P82933	ORF1ab - MOCK	-0.105466	-1.45386	0.192362	1
GOLGA3	Q08378	ORF1ab - MOCK	0.13968	1.45356	0.192442	1
HSPA8	P11142	ORF1ab - MOCK	0.132302	1.45264	0.192686	1
SFXN4	Q6P4A7	ORF1ab - MOCK	-0.238892	-1.45119	0.193076	1
CTDNEP1	O95476	ORF1ab - MOCK	-0.738775	-1.45059	0.193238	1
STIM1	Q13586	ORF1ab - MOCK	-0.138021	-1.4505	0.19326	1
APLP2	Q06481	ORF1ab - MOCK	0.109345	1.44941	0.193554	1
NRP1	O14786	ORF1ab - MOCK	-0.156631	-1.4488	0.193718	1
AARS1	P49588	ORF1ab - MOCK	0.220596	1.4486	0.193771	1
ARIH1	Q9Y4X5	ORF1ab - MOCK	-0.107446	-1.44834	0.19384	1
PUS1	Q9Y606	ORF1ab - MOCK	-0.104672	-1.44393	0.19503	1
CRAT	P43155	ORF1ab - MOCK	-0.0894904	-1.44392	0.195034	1
MYO19	Q96H55	ORF1ab - MOCK	0.116306	1.4433	0.195203	1
MORF4L2	Q15014	ORF1ab - MOCK	-0.165799	-1.44225	0.195487	1
ACTL6A	O96019	ORF1ab - MOCK	-0.170522	-1.44212	0.195521	1
NECTIN3	Q9NQS3	ORF1ab - MOCK	-0.178278	-1.44115	0.195786	1
ZNF236	Q9UL36	ORF1ab - MOCK	0.250381	1.43909	0.196344	1
8	P0DTC8	ORF1ab - MOCK	-0.25478	-1.43838	0.196539	1
SDAD1	Q9NVU7	ORF1ab - MOCK	0.110342	1.43587	0.197222	1
PNPLA6	Q8IY17	ORF1ab - MOCK	0.314102	1.43504	0.19745	1
VRK1	Q99986	ORF1ab - MOCK	-0.101901	-1.4349	0.197487	1
EED	O75530	ORF1ab - MOCK	-0.127586	-1.43352	0.197866	1
NRAS	P01111	ORF1ab - MOCK	0.109232	1.43333	0.19792	1
RPL38	P63173	ORF1ab - MOCK	-0.276678	-1.43305	0.197995	1
CPSF7	Q8N684	ORF1ab - MOCK	0.119343	1.43279	0.198068	1
ATAD2	Q6PL18	ORF1ab - MOCK	0.126762	1.43241	0.198172	1
MRPS22	P82650	ORF1ab - MOCK	-0.108928	-1.43064	0.198658	1
KRR1	Q13601	ORF1ab - MOCK	0.111007	1.43062	0.198663	1
RPL27	P61353	ORF1ab - MOCK	0.0999628	1.42984	0.198876	1
SYVN1	Q86TM6	ORF1ab - MOCK	0.162959	1.42932	0.199019	1
KDM2A	Q9Y2K7	ORF1ab - MOCK	0.20808	1.42786	0.199423	1
SACM1L	Q9NTJ5	ORF1ab - MOCK	-0.109994	-1.42755	0.19951	1
GTF2E2	P29084	ORF1ab - MOCK	-0.0912761	-1.42708	0.19964	1
VTI1A	Q96AJ9	ORF1ab - MOCK	-0.101429	-1.42555	0.200063	1
CCNK	O75909	ORF1ab - MOCK	-0.108013	-1.42352	0.200626	1
SNX11	Q9Y5W9	ORF1ab - MOCK	0.154761	1.42227	0.200972	1
RAB5A	P20339	ORF1ab - MOCK	-0.169261	-1.41968	0.201694	1
GALNT7	Q86SF2	ORF1ab - MOCK	0.093153	1.41934	0.201788	1
MAP2K3	P46734	ORF1ab - MOCK	-0.12536	-1.41408	0.20326	1
LAMP1	P11279	ORF1ab - MOCK	-0.265454	-1.41398	0.20329	1
NPEPPS	P55786	ORF1ab - MOCK	0.22384	1.41371	0.203364	1
EIF5	P55010	ORF1ab - MOCK	-0.0862855	-1.41342	0.203445	1
TRPM4	Q8TD43	ORF1ab - MOCK	0.129526	1.41325	0.203494	1
RRP9	O43818	ORF1ab - MOCK	-0.0950609	-1.41258	0.203682	1
ABCF3	Q9NUQ8	ORF1ab - MOCK	0.129501	1.41173	0.203921	1
F5	P12259	ORF1ab - MOCK	-0.11664	-1.41058	0.204248	1
NT5E	P21589	ORF1ab - MOCK	-0.111907	-1.41022	0.204348	1
LPAR1	Q92633	ORF1ab - MOCK	-0.14172	-1.40947	0.204559	1
RPL18A	Q02543	ORF1ab - MOCK	0.140362	1.40852	0.204827	1
CAVIN1	Q6NZI2	ORF1ab - MOCK	-0.095658	-1.40763	0.205081	1
SUMF2	Q8NBJ7	ORF1ab - MOCK	-0.255197	-1.40703	0.205249	1
HAT1	O14929	ORF1ab - MOCK	-0.106145	-1.40671	0.205341	1
GNB1	P62873	ORF1ab - MOCK	-0.128504	-1.40502	0.205821	1
RTF1	Q92541	ORF1ab - MOCK	0.162398	1.40496	0.205838	1
ZNF34	Q8IZ26	ORF1ab - MOCK	0.178627	1.40491	0.205851	1
ZFP62	Q8NB50	ORF1ab - MOCK	0.178627	1.40491	0.205851	1
ZNF629	Q9UEG4	ORF1ab - MOCK	0.178627	1.40491	0.205851	1
ZNF181	Q2M3W8	ORF1ab - MOCK	0.178627	1.40491	0.205851	1
ZC2HC1A	Q96GY0	ORF1ab - MOCK	0.145809	1.40163	0.206785	1
USP32	Q8NFA0	ORF1ab - MOCK	0.193839	1.40133	0.20687	1
SF3A3	Q12874	ORF1ab - MOCK	-0.0858544	-1.40074	0.207039	1
IMUP	Q9GZP8	ORF1ab - MOCK	0.245122	1.40067	0.207059	1
TGOLN2	O43493	ORF1ab - MOCK	-0.195014	-1.40022	0.207188	1
ATR	Q13535	ORF1ab - MOCK	0.244432	1.39959	0.207368	1
PUSL1	Q8N0Z8	ORF1ab - MOCK	-0.234548	-1.39924	0.20747	1
RBM5	P52756	ORF1ab - MOCK	0.0975961	1.39877	0.207603	1
IREB2	P48200	ORF1ab - MOCK	0.117431	1.39853	0.207671	1
RECK	O95980	ORF1ab - MOCK	-0.123013	-1.39627	0.208319	1
GBE1	Q04446	ORF1ab - MOCK	-0.133013	-1.39585	0.20844	1
BCS1L	Q9Y276	ORF1ab - MOCK	0.127603	1.39568	0.208488	1
DHX16	O60231	ORF1ab - MOCK	0.0829434	1.39511	0.208654	1
GTPBP4	Q9BZE4	ORF1ab - MOCK	0.131356	1.39336	0.209158	1
TMEM106B	Q9NUM4	ORF1ab - MOCK	-0.210584	-1.39198	0.209556	1
EMC1	Q8N766	ORF1ab - MOCK	-0.0903936	-1.39162	0.20966	1
MRPL32	Q9BYC8	ORF1ab - MOCK	0.141455	1.39034	0.210029	1
CHST14	Q8NCH0	ORF1ab - MOCK	0.196452	1.38996	0.21014	1
SEC62	Q99442	ORF1ab - MOCK	0.244213	1.38888	0.210451	1
PAXBP1	Q9Y5B6	ORF1ab - MOCK	0.288526	1.3886	0.210534	1
MAFK	O60675	ORF1ab - MOCK	-0.104241	-1.3872	0.21094	1
TPBG	Q13641	ORF1ab - MOCK	-0.24683	-1.38646	0.211153	1
CCT2	P78371	ORF1ab - MOCK	-0.089018	-1.38584	0.211334	1
NECTIN2	Q92692	ORF1ab - MOCK	-0.0843147	-1.38443	0.211744	1
CSGALNACT1	Q8TDX6	ORF1ab - MOCK	-0.202358	-1.3844	0.211753	1
MICA	Q29983	ORF1ab - MOCK	-0.157504	-1.38302	0.212157	1
NPTN	Q9Y639	ORF1ab - MOCK	-0.200912	-1.38268	0.212255	1
GPALPP1	Q8IXQ4	ORF1ab - MOCK	-0.698323	-1.38132	0.212652	1
ZFP91	Q96JP5	ORF1ab - MOCK	0.108987	1.38016	0.212993	1
SLC15A4	Q8N697	ORF1ab - MOCK	-0.159539	-1.37985	0.213083	1
CRTAP	O75718	ORF1ab - MOCK	-0.123955	-1.3798	0.213097	1
NDUFS3	O75489	ORF1ab - MOCK	0.270246	1.3782	0.213567	1
HLA-C	P10321	ORF1ab - MOCK	-0.0932072	-1.37761	0.21374	1
ERAP1	Q9NZ08	ORF1ab - MOCK	0.443672	1.37616	0.214166	1
VSIR	Q9H7M9	ORF1ab - MOCK	-0.279657	-1.37529	0.214425	1
KDM5A	P29375	ORF1ab - MOCK	-0.0925861	-1.37413	0.214767	1
CHL1	O00533	ORF1ab - MOCK	-0.143839	-1.3732	0.21504	1
DIP2B	Q9P265	ORF1ab - MOCK	0.161248	1.37189	0.215427	1
PSIP1	O75475	ORF1ab - MOCK	-0.142406	-1.37148	0.215549	1
RAD50	Q92878	ORF1ab - MOCK	-0.0936095	-1.37063	0.215802	1
ARF3	P61204	ORF1ab - MOCK	0.207168	1.37047	0.215849	1
NIPSNAP1	Q9BPW8	ORF1ab - MOCK	-0.10964	-1.37016	0.215941	1
RAC1	P63000	ORF1ab - MOCK	-0.185332	-1.36984	0.216036	1
PPP4C	P60510	ORF1ab - MOCK	0.120411	1.36977	0.216056	1
RPS20	P60866	ORF1ab - MOCK	0.148651	1.36976	0.216058	1
TCOF1	Q13428	ORF1ab - MOCK	0.183753	1.36974	0.216066	1
SPECC1L	Q69YQ0	ORF1ab - MOCK	-0.242512	-1.36813	0.216545	1
TUFM	P49411	ORF1ab - MOCK	0.141674	1.36804	0.216569	1
RAB6A	P20340	ORF1ab - MOCK	0.140438	1.36622	0.217112	1
PRDX3	P30048	ORF1ab - MOCK	-0.258741	-1.36555	0.217312	1
ZFHX3	Q15911	ORF1ab - MOCK	0.172108	1.36445	0.217639	1
MYEF2	Q9P2K5	ORF1ab - MOCK	0.101618	1.36198	0.218378	1
ALDH3A2	P51648	ORF1ab - MOCK	-0.12243	-1.3614	0.218552	1
PACSIN2	Q9UNF0	ORF1ab - MOCK	-0.122745	-1.36072	0.218757	1
ABCC4	O15439	ORF1ab - MOCK	0.103502	1.3603	0.218882	1
RNF10	Q8N5U6	ORF1ab - MOCK	0.225955	1.35992	0.218995	1
ABCD3	P28288	ORF1ab - MOCK	0.124397	1.35987	0.219012	1
ZNHIT6	Q9NWK9	ORF1ab - MOCK	-0.169079	-1.35938	0.219157	1
SFPQ	P23246	ORF1ab - MOCK	0.101205	1.35872	0.219357	1
HDGF	P51858	ORF1ab - MOCK	0.356284	1.35762	0.219688	1
NOP2	P46087	ORF1ab - MOCK	0.116285	1.35716	0.219826	1
HEXB	P07686	ORF1ab - MOCK	0.35395	1.35716	0.219826	1
CALR	P27797	ORF1ab - MOCK	-0.1525	-1.35537	0.220365	1
CD55	P08174	ORF1ab - MOCK	-0.202411	-1.35528	0.220394	1
ARPC2	O15144	ORF1ab - MOCK	-0.163624	-1.35421	0.220717	1
STT3B	Q8TCJ2	ORF1ab - MOCK	0.0949544	1.35392	0.220806	1
ING2	Q9H160	ORF1ab - MOCK	0.105534	1.35251	0.221232	1
PIGS	Q96S52	ORF1ab - MOCK	0.149024	1.35196	0.2214	1
SURF6	O75683	ORF1ab - MOCK	-0.145002	-1.35075	0.221766	1
ZMYND11	Q15326	ORF1ab - MOCK	0.136086	1.34998	0.222001	1
RARS1	P54136	ORF1ab - MOCK	-0.129604	-1.34971	0.222082	1
PPFIA1	Q13136	ORF1ab - MOCK	-0.217326	-1.34954	0.222134	1
C1orf131	Q8NDD1	ORF1ab - MOCK	-0.132828	-1.3488	0.22236	1
SET	Q01105	ORF1ab - MOCK	-0.133409	-1.34872	0.222384	1
USP39	Q53GS9	ORF1ab - MOCK	0.110789	1.34813	0.222564	1
MRPS23	Q9Y3D9	ORF1ab - MOCK	0.13038	1.34693	0.222929	1
PUS7	Q96PZ0	ORF1ab - MOCK	0.122434	1.34472	0.223605	1
TBRG4	Q969Z0	ORF1ab - MOCK	0.171095	1.34459	0.223643	1
QTRT2	Q9H974	ORF1ab - MOCK	0.177111	1.34215	0.224391	1
GRSF1	Q12849	ORF1ab - MOCK	-0.109411	-1.34149	0.224593	1
ZNF267	Q14586	ORF1ab - MOCK	0.159046	1.34089	0.224778	1
CEPT1	Q9Y6K0	ORF1ab - MOCK	-0.254808	-1.33785	0.225715	1
SSR1	P43307	ORF1ab - MOCK	-0.157749	-1.33773	0.225752	1
AHCTF1	Q8WYP5	ORF1ab - MOCK	0.108543	1.33739	0.225855	1
CPSF4	O95639	ORF1ab - MOCK	-0.121379	-1.33697	0.225985	1
CAPRIN1	Q14444	ORF1ab - MOCK	0.0919305	1.33679	0.226043	1
PRKRA	O75569	ORF1ab - MOCK	-0.0881342	-1.33676	0.22605	1
TGFBR2	P37173	ORF1ab - MOCK	-0.0979901	-1.33613	0.226246	1
SEL1L	Q9UBV2	ORF1ab - MOCK	-0.0930045	-1.336	0.226287	1
WASH3P	C4AMC7	ORF1ab - MOCK	-0.216121	-1.33455	0.226735	1
HNRNPA2B1	P22626	ORF1ab - MOCK	0.0864319	1.33372	0.226992	1
ST8SIA4	Q92187	ORF1ab - MOCK	-0.114693	-1.33084	0.227886	1
MALSU1	Q96EH3	ORF1ab - MOCK	-0.184488	-1.33052	0.227985	1
METTL17	Q9H7H0	ORF1ab - MOCK	0.0821846	1.32823	0.228701	1
HMGA1	P17096	ORF1ab - MOCK	-0.128509	-1.3274	0.228959	1
GNE	Q9Y223	ORF1ab - MOCK	0.164363	1.32603	0.229387	1
PPIF	P30405	ORF1ab - MOCK	0.125627	1.32489	0.229743	1
AHNAK	Q09666	ORF1ab - MOCK	0.0964384	1.32482	0.229768	1
CTSZ	Q9UBR2	ORF1ab - MOCK	0.290299	1.32373	0.230108	1
IL1R1	P14778	ORF1ab - MOCK	-0.135105	-1.32279	0.230403	1
LMNB1	P20700	ORF1ab - MOCK	-0.134973	-1.32262	0.230456	1
RSBN1	Q5VWQ0	ORF1ab - MOCK	-0.20427	-1.32174	0.230734	1
CIR1	Q86X95	ORF1ab - MOCK	-0.163137	-1.32068	0.231066	1
RPL10A	P62906	ORF1ab - MOCK	0.101728	1.3197	0.231375	1
HEXA	P06865	ORF1ab - MOCK	0.0967605	1.31845	0.231771	1
TFAP2A	P05549	ORF1ab - MOCK	-0.161397	-1.31806	0.231892	1
PSMD12	O00232	ORF1ab - MOCK	-0.114654	-1.31692	0.232253	1
RANBP2	P49792	ORF1ab - MOCK	0.0840504	1.3162	0.232483	1
UGGT1	Q9NYU2	ORF1ab - MOCK	-0.412558	-1.31567	0.23265	1
PTDSS1	P48651	ORF1ab - MOCK	0.252886	1.31472	0.23295	1
KIF1C	O43896	ORF1ab - MOCK	0.0760054	1.31469	0.232959	1
ACBD3	Q9H3P7	ORF1ab - MOCK	-0.179997	-1.3132	0.233433	1
LMBRD1	Q9NUN5	ORF1ab - MOCK	0.204719	1.31251	0.233653	1
CD47	Q08722	ORF1ab - MOCK	-0.322179	-1.31182	0.233872	1
DNAJC5	Q9H3Z4	ORF1ab - MOCK	-0.151221	-1.31135	0.234023	1
EMC8	O43402	ORF1ab - MOCK	-0.107999	-1.3112	0.23407	1
SLC19A2	O60779	ORF1ab - MOCK	0.215534	1.31107	0.234111	1
HSPB1	P04792	ORF1ab - MOCK	0.560277	1.31026	0.234369	1
COPB2	P35606	ORF1ab - MOCK	0.0992166	1.31025	0.234373	1
HPF1	Q9NWY4	ORF1ab - MOCK	-0.108444	-1.30916	0.234721	1
UBE3C	Q15386	ORF1ab - MOCK	0.0956603	1.30899	0.234776	1
NIPSNAP2	O75323	ORF1ab - MOCK	-0.092563	-1.30802	0.235085	1
SCAMP3	O14828	ORF1ab - MOCK	0.0957821	1.30687	0.235452	1
SLC7A2	P52569	ORF1ab - MOCK	-0.262291	-1.30678	0.235482	1
RPL23	P62829	ORF1ab - MOCK	0.0860109	1.30622	0.23566	1
ACACA	Q13085	ORF1ab - MOCK	-0.192869	-1.30548	0.2359	1
ATP5PO	P48047	ORF1ab - MOCK	0.0992107	1.30487	0.236093	1
PAK2	Q13177	ORF1ab - MOCK	0.156472	1.30443	0.236236	1
URB2	Q14146	ORF1ab - MOCK	0.121218	1.30306	0.236675	1
RPS25	P62851	ORF1ab - MOCK	0.0979218	1.30295	0.236712	1
SPATS2	Q86XZ4	ORF1ab - MOCK	-0.0967208	-1.30172	0.237108	1
SLC46A1	Q96NT5	ORF1ab - MOCK	-0.141927	-1.30079	0.237406	1
MTDH	Q86UE4	ORF1ab - MOCK	-0.132965	-1.30058	0.237476	1
ACAA2	P42765	ORF1ab - MOCK	-0.0942867	-1.29926	0.2379	1
CRELD2	Q6UXH1	ORF1ab - MOCK	-0.10625	-1.2992	0.237921	1
NEK9	Q8TD19	ORF1ab - MOCK	-0.118767	-1.29895	0.238001	1
RAVER1	Q8IY67	ORF1ab - MOCK	0.12511	1.29875	0.238065	1
CCT6A	P40227	ORF1ab - MOCK	-0.120713	-1.29875	0.238066	1
PDXDC1	Q6P996	ORF1ab - MOCK	0.14906	1.29677	0.238705	1
UBXN4	Q92575	ORF1ab - MOCK	-0.205873	-1.29669	0.238733	1
SMOC1	Q9H4F8	ORF1ab - MOCK	-0.122094	-1.29641	0.238822	1
MRPL48	Q96GC5	ORF1ab - MOCK	-0.0897833	-1.29638	0.238831	1
RTRAF	Q9Y224	ORF1ab - MOCK	0.110489	1.2961	0.238924	1
RNASET2	O00584	ORF1ab - MOCK	0.296712	1.29566	0.239065	1
SAP30	O75446	ORF1ab - MOCK	-0.214593	-1.29525	0.239201	1
ING1	Q9UK53	ORF1ab - MOCK	-0.144052	-1.29514	0.239236	1
SERINC1	Q9NRX5	ORF1ab - MOCK	-0.164853	-1.29455	0.239428	1
YTHDF1	Q9BYJ9	ORF1ab - MOCK	0.137623	1.29306	0.239911	1
CAPZA2	P47755	ORF1ab - MOCK	0.424966	1.29199	0.240261	1
MESD	Q14696	ORF1ab - MOCK	-0.11666	-1.29048	0.240752	1
SSR3	Q9UNL2	ORF1ab - MOCK	-0.115673	-1.29042	0.240772	1
MORF4L1	Q9UBU8	ORF1ab - MOCK	-0.108374	-1.28983	0.240964	1
RARS2	Q5T160	ORF1ab - MOCK	-0.0903486	-1.28968	0.241013	1
PGRMC2	O15173	ORF1ab - MOCK	0.112255	1.28863	0.241359	1
APOH	P02749	ORF1ab - MOCK	-0.119078	-1.28859	0.24137	1
PFN1	P07737	ORF1ab - MOCK	0.101406	1.28839	0.241437	1
SNRPD3	P62318	ORF1ab - MOCK	0.0857304	1.28806	0.241544	1
IL6ST	P40189	ORF1ab - MOCK	-0.129397	-1.28735	0.241777	1
THYN1	Q9P016	ORF1ab - MOCK	-0.370515	-1.28677	0.241965	1
PARP1	P09874	ORF1ab - MOCK	0.0769593	1.2863	0.24212	1
RPP38	P78345	ORF1ab - MOCK	0.113579	1.28563	0.24234	1
GNAI1	P63096	ORF1ab - MOCK	0.137529	1.28563	0.242342	1
ECHS1	P30084	ORF1ab - MOCK	-0.0907609	-1.28536	0.242431	1
AZGP1	P25311	ORF1ab - MOCK	0.529356	1.28369	0.242979	1
DCTN4	Q9UJW0	ORF1ab - MOCK	0.129321	1.28309	0.243176	1
DNA2	P51530	ORF1ab - MOCK	0.0976711	1.28271	0.2433	1
MRPS26	Q9BYN8	ORF1ab - MOCK	-0.105447	-1.28212	0.243497	1
GPRC5C	Q9NQ84	ORF1ab - MOCK	0.108402	1.2819	0.243568	1
APOD	P05090	ORF1ab - MOCK	0.59435	1.28133	0.243757	1
MMUT	P22033	ORF1ab - MOCK	0.121315	1.28025	0.244112	1
ATL3	Q6DD88	ORF1ab - MOCK	-0.114934	-1.27997	0.244205	1
ADAM17	P78536	ORF1ab - MOCK	-0.112383	-1.27959	0.244332	1
CD99L2	Q8TCZ2	ORF1ab - MOCK	-0.212552	-1.2793	0.244428	1
USP8	P40818	ORF1ab - MOCK	0.206583	1.27821	0.24479	1
OGDH	Q02218	ORF1ab - MOCK	-0.0786543	-1.27673	0.24528	1
MORC3	Q14149	ORF1ab - MOCK	0.224878	1.27444	0.246039	1
MFAP3	P55082	ORF1ab - MOCK	-0.150217	-1.27363	0.24631	1
MFAP3L	O75121	ORF1ab - MOCK	-0.150217	-1.27363	0.24631	1
BPIFA1	Q9NP55	ORF1ab - MOCK	-0.724149	-1.27245	0.246702	1
CPOX	P36551	ORF1ab - MOCK	0.102814	1.27157	0.246997	1
AIMP1	Q12904	ORF1ab - MOCK	-0.0918981	-1.27053	0.247345	1
CCN1	O00622	ORF1ab - MOCK	0.121818	1.26846	0.248038	1
TOR3A	Q9H497	ORF1ab - MOCK	-0.13445	-1.26499	0.249204	1
NEB	P20929	ORF1ab - MOCK	-0.101777	-1.26258	0.250015	1
MCCC2	Q9HCC0	ORF1ab - MOCK	0.0755497	1.26107	0.250523	1
STBD1	O95210	ORF1ab - MOCK	-0.100717	-1.26021	0.250816	1
PLCD3	Q8N3E9	ORF1ab - MOCK	0.0826191	1.25793	0.251588	1
C17orf80	Q9BSJ5	ORF1ab - MOCK	-0.162815	-1.25651	0.252068	1
COQ9	O75208	ORF1ab - MOCK	-0.144822	-1.25593	0.252267	1
GLYR1	Q49A26	ORF1ab - MOCK	-0.219633	-1.25364	0.253047	1
TPRA1	Q86W33	ORF1ab - MOCK	-0.289868	-1.2524	0.253471	1
HBS1L	Q9Y450	ORF1ab - MOCK	-0.0825857	-1.25232	0.253496	1
RIOK2	Q9BVS4	ORF1ab - MOCK	0.0958687	1.2508	0.254015	1
TCIRG1	Q13488	ORF1ab - MOCK	-0.108775	-1.25009	0.254261	1
DCAF1	Q9Y4B6	ORF1ab - MOCK	-0.125537	-1.24907	0.254608	1
PDCD6IP	Q8WUM4	ORF1ab - MOCK	0.109898	1.24861	0.254766	1
TSR1	Q2NL82	ORF1ab - MOCK	0.0873437	1.24843	0.254829	1
PCDH17	O14917	ORF1ab - MOCK	-0.0965641	-1.24758	0.25512	1
PRKAA1	Q13131	ORF1ab - MOCK	0.256187	1.24636	0.255539	1
AFDN	P55196	ORF1ab - MOCK	0.120713	1.24608	0.255635	1
PPP1R8	Q12972	ORF1ab - MOCK	-0.122607	-1.24585	0.255715	1
SNX3	O60493	ORF1ab - MOCK	0.0882971	1.24432	0.256241	1
FRAS1	Q86XX4	ORF1ab - MOCK	-0.143674	-1.24416	0.256295	1
TRA2A	Q13595	ORF1ab - MOCK	0.0842595	1.24385	0.256403	1
MAP3K20	Q9NYL2	ORF1ab - MOCK	0.0793672	1.24251	0.256866	1
PFKM	P08237	ORF1ab - MOCK	0.0890912	1.24238	0.256911	1
EEA1	Q15075	ORF1ab - MOCK	0.127341	1.24213	0.256998	1
MATR3	P43243	ORF1ab - MOCK	0.10128	1.24193	0.257065	1
TRIM59	Q8IWR1	ORF1ab - MOCK	-0.130139	-1.24089	0.257427	1
LRP10	Q7Z4F1	ORF1ab - MOCK	-0.151738	-1.23975	0.25782	1
TRMT5	Q32P41	ORF1ab - MOCK	0.185968	1.23965	0.257856	1
PPA1	Q15181	ORF1ab - MOCK	0.184151	1.23964	0.257859	1
NGDN	Q8NEJ9	ORF1ab - MOCK	0.152355	1.23767	0.258542	1
STRBP	Q96SI9	ORF1ab - MOCK	0.0837018	1.23735	0.258653	1
NUDCD1	Q96RS6	ORF1ab - MOCK	-0.124161	-1.23733	0.258662	1
KYNU	Q16719	ORF1ab - MOCK	-0.429688	-1.23716	0.258719	1
CNOT9	Q92600	ORF1ab - MOCK	-0.0907144	-1.2359	0.259158	1
TMX2	Q9Y320	ORF1ab - MOCK	0.132434	1.2358	0.259191	1
EEF1A2	Q05639	ORF1ab - MOCK	0.0767404	1.23566	0.259242	1
ATP5F1C	P36542	ORF1ab - MOCK	-0.0902939	-1.23544	0.259318	1
BNIP1	Q12981	ORF1ab - MOCK	0.233731	1.23538	0.259339	1
IPO9	Q96P70	ORF1ab - MOCK	0.174758	1.23509	0.259439	1
PPP4R2	Q9NY27	ORF1ab - MOCK	-0.165182	-1.23478	0.259547	1
EHMT2	Q96KQ7	ORF1ab - MOCK	-0.351402	-1.23454	0.259633	1
DHX29	Q7Z478	ORF1ab - MOCK	0.101632	1.23434	0.259703	1
SPTBN1	Q01082	ORF1ab - MOCK	0.464817	1.23151	0.260692	1
TPM4	P67936	ORF1ab - MOCK	0.170059	1.2286	0.261711	1
CDV3	Q9UKY7	ORF1ab - MOCK	-0.239665	-1.22537	0.262844	1
DDX17	Q92841	ORF1ab - MOCK	0.0709236	1.22484	0.263031	1
RCC2	Q9P258	ORF1ab - MOCK	-0.130087	-1.22455	0.263134	1
RPLP2	P05387	ORF1ab - MOCK	0.660843	1.22328	0.263582	1
ZSCAN21	Q9Y5A6	ORF1ab - MOCK	0.135124	1.22299	0.263684	1
CTSB	P07858	ORF1ab - MOCK	-0.116784	-1.22271	0.263786	1
HRAS	P01112	ORF1ab - MOCK	0.127848	1.22228	0.263937	1
RRP12	Q5JTH9	ORF1ab - MOCK	0.127778	1.22198	0.264043	1
DLAT	P10515	ORF1ab - MOCK	-0.0766747	-1.22012	0.264701	1
RIOX2	Q8IUF8	ORF1ab - MOCK	-0.145674	-1.21965	0.264868	1
GDI1	P31150	ORF1ab - MOCK	0.106394	1.21959	0.26489	1
ZFR	Q96KR1	ORF1ab - MOCK	0.080022	1.21907	0.265072	1
STK11IP	Q8N1F8	ORF1ab - MOCK	0.184914	1.21878	0.265178	1
PRPF6	O94906	ORF1ab - MOCK	0.0903407	1.21807	0.265428	1
GNB2	P62879	ORF1ab - MOCK	-0.101358	-1.21725	0.26572	1
CC2D1A	Q6P1N0	ORF1ab - MOCK	-0.093965	-1.21661	0.265949	1
UCHL5	Q9Y5K5	ORF1ab - MOCK	-0.278571	-1.21352	0.26705	1
ATP6V1C1	P21283	ORF1ab - MOCK	-0.137044	-1.21263	0.267366	1
PSMC5	P62195	ORF1ab - MOCK	0.2455	1.21214	0.267543	1
TRA2B	P62995	ORF1ab - MOCK	0.20293	1.21118	0.267887	1
RFC4	P35249	ORF1ab - MOCK	-0.313058	-1.21061	0.268089	1
IL1R2	P27930	ORF1ab - MOCK	-0.0904831	-1.20952	0.268482	1
CYP24A1	Q07973	ORF1ab - MOCK	-0.135984	-1.2094	0.268524	1
DECR1	Q16698	ORF1ab - MOCK	-0.0903258	-1.20875	0.268756	1
CBX5	P45973	ORF1ab - MOCK	-0.176003	-1.20821	0.268952	1
ARMCX3	Q9UH62	ORF1ab - MOCK	0.117894	1.20817	0.268964	1
NLRP2	Q9NX02	ORF1ab - MOCK	0.140712	1.20786	0.269078	1
OTUD4	Q01804	ORF1ab - MOCK	0.105531	1.20699	0.269389	1
METTL15	A6NJ78	ORF1ab - MOCK	0.175263	1.20546	0.269941	1
SCARB2	Q14108	ORF1ab - MOCK	-0.28817	-1.20533	0.269986	1
ITGB5	P18084	ORF1ab - MOCK	-0.0741126	-1.20499	0.270108	1
YTHDF3	Q7Z739	ORF1ab - MOCK	0.114011	1.20486	0.270157	1
TSPAN4	O14817	ORF1ab - MOCK	-0.263468	-1.20475	0.270197	1
ZNF512B	Q96KM6	ORF1ab - MOCK	-0.130777	-1.20469	0.270217	1
GSPT1	P15170	ORF1ab - MOCK	0.0929914	1.2028	0.2709	1
RCC1	P18754	ORF1ab - MOCK	0.135258	1.20176	0.271277	1
NDNF	Q8TB73	ORF1ab - MOCK	-0.255937	-1.20165	0.271316	1
ZNF638	Q14966	ORF1ab - MOCK	0.0792675	1.19917	0.272214	1
IL13RA1	P78552	ORF1ab - MOCK	-0.177638	-1.19862	0.272417	1
WDR77	Q9BQA1	ORF1ab - MOCK	-0.113408	-1.19718	0.272938	1
ELOVL5	Q9NYP7	ORF1ab - MOCK	-0.148605	-1.19668	0.27312	1
PSMD11	O00231	ORF1ab - MOCK	-0.110463	-1.19454	0.2739	1
AREG	P15514	ORF1ab - MOCK	-0.22322	-1.19453	0.273903	1
JAM3	Q9BX67	ORF1ab - MOCK	-0.0897157	-1.19287	0.274512	1
MUC5B	Q9HC84	ORF1ab - MOCK	-0.109278	-1.19221	0.274751	1
CD151	P48509	ORF1ab - MOCK	-0.130753	-1.19214	0.274778	1
HDGFL2	Q7Z4V5	ORF1ab - MOCK	-0.125088	-1.19169	0.274943	1
NTN1	O95631	ORF1ab - MOCK	0.124385	1.19164	0.274961	1
CFL1	P23528	ORF1ab - MOCK	-0.118095	-1.19156	0.274991	1
DMBT1	Q9UGM3	ORF1ab - MOCK	-1.25052	-1.19078	0.275274	1
DHRS7	Q9Y394	ORF1ab - MOCK	-0.0802317	-1.19074	0.275289	1
XPO4	Q9C0E2	ORF1ab - MOCK	0.264801	1.18947	0.275754	1
CD40	P25942	ORF1ab - MOCK	-0.102594	-1.1889	0.275965	1
NOSTRIN	Q8IVI9	ORF1ab - MOCK	-0.0776347	-1.1872	0.276589	1
ITIH2	P19823	ORF1ab - MOCK	0.466313	1.18334	0.278014	1
DDX41	Q9UJV9	ORF1ab - MOCK	0.0751344	1.18287	0.278187	1
SLC38A1	Q9H2H9	ORF1ab - MOCK	-0.285734	-1.18234	0.278383	1
EZR	P15311	ORF1ab - MOCK	0.0824774	1.18094	0.278901	1
AUP1	Q9Y679	ORF1ab - MOCK	0.0801008	1.18047	0.279077	1
HMG20A	Q9NP66	ORF1ab - MOCK	-0.121451	-1.17997	0.279261	1
OSBPL9	Q96SU4	ORF1ab - MOCK	-0.28421	-1.17921	0.279543	1
C1orf159	Q96HA4	ORF1ab - MOCK	-0.17463	-1.17874	0.279717	1
ANXA13	P27216	ORF1ab - MOCK	-0.0801829	-1.17749	0.280182	1
GFM1	Q96RP9	ORF1ab - MOCK	-0.0792817	-1.17668	0.280484	1
FH	P07954	ORF1ab - MOCK	-0.140867	-1.17529	0.281004	1
IWS1	Q96ST2	ORF1ab - MOCK	0.22727	1.17522	0.281028	1
SLC5A6	Q9Y289	ORF1ab - MOCK	-0.113629	-1.17474	0.281206	1
BPHL	Q86WA6	ORF1ab - MOCK	-0.0788477	-1.17426	0.281384	1
WDR82	Q6UXN9	ORF1ab - MOCK	-0.0777619	-1.17413	0.281435	1
SDC2	P34741	ORF1ab - MOCK	-0.166199	-1.17335	0.281726	1
METTL13	Q8N6R0	ORF1ab - MOCK	-0.181452	-1.17298	0.281864	1
OSMR	Q99650	ORF1ab - MOCK	-0.205999	-1.17297	0.281869	1
SECISBP2L	Q93073	ORF1ab - MOCK	0.0989555	1.17288	0.2819	1
WDFY1	Q8IWB7	ORF1ab - MOCK	-0.0872395	-1.17152	0.28241	1
IGKC	P01834	ORF1ab - MOCK	-1.1463	-1.17116	0.289588	1
PDE8A	O60658	ORF1ab - MOCK	0.105476	1.17113	0.282558	1
NOL10	Q9BSC4	ORF1ab - MOCK	0.0975952	1.1709	0.282643	1
PREB	Q9HCU5	ORF1ab - MOCK	-0.155021	-1.17075	0.2827	1
PDF	Q9HBH1	ORF1ab - MOCK	0.102773	1.16896	0.283371	1
CCT4	P50991	ORF1ab - MOCK	-0.0815097	-1.16814	0.283679	1
ACE2	Q9BYF1	ORF1ab - MOCK	-0.0966981	-1.16617	0.284421	1
CBX4	O00257	ORF1ab - MOCK	-0.132933	-1.16614	0.28443	1
XPO5	Q9HAV4	ORF1ab - MOCK	0.108257	1.16421	0.285157	1
DCD	P81605	ORF1ab - MOCK	0.361647	1.16335	0.285483	1
SCD	O00767	ORF1ab - MOCK	-0.140034	-1.16255	0.285787	1
POGZ	Q7Z3K3	ORF1ab - MOCK	-0.0979089	-1.16187	0.286044	1
MRPL50	Q8N5N7	ORF1ab - MOCK	-0.137896	-1.16104	0.286358	1
DNAJC14	Q6Y2X3	ORF1ab - MOCK	0.109953	1.16051	0.286561	1
CNPY3	Q9BT09	ORF1ab - MOCK	-0.0936031	-1.15999	0.286756	1
ARHGAP1	Q07960	ORF1ab - MOCK	-0.0923076	-1.15947	0.286955	1
RERE	Q9P2R6	ORF1ab - MOCK	0.202363	1.1578	0.287587	1
SCP2	P22307	ORF1ab - MOCK	-0.125295	-1.15724	0.287801	1
MED1	Q15648	ORF1ab - MOCK	-0.10256	-1.15636	0.288134	1
SPINT2	O43291	ORF1ab - MOCK	-0.138653	-1.15602	0.288265	1
SUGP2	Q8IX01	ORF1ab - MOCK	0.093513	1.15558	0.288434	1
RNF2	Q99496	ORF1ab - MOCK	0.0797795	1.15442	0.288874	1
RAN	P62826	ORF1ab - MOCK	-0.0895671	-1.15401	0.289032	1
SNX17	Q15036	ORF1ab - MOCK	0.095595	1.15281	0.289491	1
NSA2	O95478	ORF1ab - MOCK	0.0841433	1.15204	0.289784	1
PTK2	Q05397	ORF1ab - MOCK	-0.0939278	-1.15059	0.290339	1
NFIA	Q12857	ORF1ab - MOCK	-0.246254	-1.1496	0.290719	1
POP5	Q969H6	ORF1ab - MOCK	-0.122733	-1.14837	0.29119	1
HM13	Q8TCT9	ORF1ab - MOCK	-0.120798	-1.14814	0.29128	1
RBM47	A0AV96	ORF1ab - MOCK	0.0763895	1.14758	0.291497	1
MYOF	Q9NZM1	ORF1ab - MOCK	0.0657604	1.14757	0.291499	1
TERF2	Q15554	ORF1ab - MOCK	-0.195944	-1.14627	0.291998	1
RHOT2	Q8IXI1	ORF1ab - MOCK	-0.135671	-1.14476	0.292583	1
BUD13	Q9BRD0	ORF1ab - MOCK	-0.0853482	-1.14363	0.293019	1
HTATIP2	Q9BUP3	ORF1ab - MOCK	-0.102836	-1.14312	0.293213	1
LIPA	P38571	ORF1ab - MOCK	-0.395925	-1.14279	0.293343	1
ZNF184	Q99676	ORF1ab - MOCK	0.122759	1.13965	0.29456	1
F11R	Q9Y624	ORF1ab - MOCK	0.0837721	1.13851	0.295002	1
RDH11	Q8TC12	ORF1ab - MOCK	-0.12024	-1.13838	0.295051	1
ZNF771	Q7L3S4	ORF1ab - MOCK	0.182135	1.1373	0.29547	1
SORT1	Q99523	ORF1ab - MOCK	0.143996	1.13673	0.295692	1
UQCRC2	P22695	ORF1ab - MOCK	-0.111095	-1.13551	0.296166	1
ADCY3	O60266	ORF1ab - MOCK	-0.13697	-1.13459	0.296525	1
SMCHD1	A6NHR9	ORF1ab - MOCK	0.138095	1.13426	0.296656	1
BCAP31	P51572	ORF1ab - MOCK	0.0867761	1.13371	0.296868	1
SURF4	O15260	ORF1ab - MOCK	0.0894435	1.13364	0.296898	1
AKAP12	Q02952	ORF1ab - MOCK	-0.118097	-1.13322	0.297059	1
PRMT5	O14744	ORF1ab - MOCK	-0.159622	-1.13212	0.297492	1
MTG1	Q9BT17	ORF1ab - MOCK	-0.0743905	-1.13047	0.298136	1
ADPGK	Q9BRR6	ORF1ab - MOCK	-0.0903657	-1.13016	0.298259	1
MCM6	Q14566	ORF1ab - MOCK	-0.0686053	-1.12829	0.298993	1
AXL	P30530	ORF1ab - MOCK	-0.0801176	-1.12815	0.299048	1
CTBP2	P56545	ORF1ab - MOCK	-0.110971	-1.12558	0.300058	1
ATP2B1	P20020	ORF1ab - MOCK	0.0748629	1.12551	0.300086	1
AKR1B1	P15121	ORF1ab - MOCK	0.129616	1.12519	0.300214	1
TYW1	Q9NV66	ORF1ab - MOCK	-0.145472	-1.12433	0.300551	1
PNISR	Q8TF01	ORF1ab - MOCK	-0.116436	-1.12423	0.300591	1
RAP2B	P61225	ORF1ab - MOCK	-0.180697	-1.12238	0.301321	1
ZNF280D	Q6N043	ORF1ab - MOCK	0.111878	1.1223	0.301353	1
YARS2	Q9Y2Z4	ORF1ab - MOCK	-0.0676686	-1.12214	0.301417	1
CUL4B	Q13620	ORF1ab - MOCK	-0.134788	-1.12204	0.301455	1
NDUFA10	O95299	ORF1ab - MOCK	-0.114909	-1.12137	0.30172	1
NUP210	Q8TEM1	ORF1ab - MOCK	-0.118139	-1.121	0.301867	1
EARS2	Q5JPH6	ORF1ab - MOCK	-0.0670643	-1.12098	0.301875	1
NDUFS5	O43920	ORF1ab - MOCK	0.16659	1.12058	0.302032	1
FBL	P22087	ORF1ab - MOCK	0.0823792	1.12054	0.302049	1
DPP3	Q9NY33	ORF1ab - MOCK	0.303188	1.12006	0.30224	1
PSAP	P07602	ORF1ab - MOCK	-0.148954	-1.11969	0.302386	1
DGCR8	Q8WYQ5	ORF1ab - MOCK	-0.0950284	-1.11887	0.302711	1
STEAP2	Q8NFT2	ORF1ab - MOCK	0.100572	1.11697	0.303465	1
NPC1	O15118	ORF1ab - MOCK	-0.126953	-1.11688	0.3035	1
CCT7	Q99832	ORF1ab - MOCK	0.0816437	1.11676	0.303549	1
ADGRG6	Q86SQ4	ORF1ab - MOCK	-0.174757	-1.11652	0.303646	1
RPS24	P62847	ORF1ab - MOCK	0.120599	1.11626	0.303749	1
LAMC1	P11047	ORF1ab - MOCK	-0.0906969	-1.11611	0.303807	1
CYB5R3	P00387	ORF1ab - MOCK	-0.111107	-1.11549	0.304053	1
CHP1	Q99653	ORF1ab - MOCK	-0.0763923	-1.11485	0.30431	1
RBM33	Q96EV2	ORF1ab - MOCK	0.23769	1.11406	0.304623	1
PHC1	P78364	ORF1ab - MOCK	-0.322604	-1.11406	0.304625	1
ANXA7	P20073	ORF1ab - MOCK	0.329743	1.11316	0.304982	1
SUGP1	Q8IWZ8	ORF1ab - MOCK	0.0765632	1.11231	0.305324	1
CCDC71L	Q8N9Z2	ORF1ab - MOCK	-0.161148	-1.11219	0.305372	1
CBR1	P16152	ORF1ab - MOCK	0.19605	1.112	0.305447	1
PAIP1	Q9H074	ORF1ab - MOCK	-0.156622	-1.11198	0.305454	1
AMIGO2	Q86SJ2	ORF1ab - MOCK	-0.165405	-1.11076	0.305944	1
ADGRL2	O95490	ORF1ab - MOCK	-0.206072	-1.11047	0.306058	1
INSR	P06213	ORF1ab - MOCK	-0.10547	-1.11032	0.306121	1
EPB41	P11171	ORF1ab - MOCK	-0.0865645	-1.11009	0.306212	1
LMAN1	P49257	ORF1ab - MOCK	-0.0668621	-1.10824	0.306952	1
RBM39	Q14498	ORF1ab - MOCK	0.094611	1.10814	0.306994	1
SLC23A2	Q9UGH3	ORF1ab - MOCK	-0.262465	-1.1081	0.307008	1
ANXA2	P07355	ORF1ab - MOCK	0.124134	1.10761	0.307207	1
POLD1	P28340	ORF1ab - MOCK	0.0900025	1.10701	0.307446	1
MUCL1	Q96DR8	ORF1ab - MOCK	-1.07465	-1.10648	0.307659	1
ZDHHC18	Q9NUE0	ORF1ab - MOCK	-0.241016	-1.10645	0.307672	1
USO1	O60763	ORF1ab - MOCK	0.0806153	1.10548	0.308061	1
MAGED2	Q9UNF1	ORF1ab - MOCK	-0.139862	-1.10543	0.308081	1
GSTK1	Q9Y2Q3	ORF1ab - MOCK	0.109768	1.10224	0.309369	1
FOXRED1	Q96CU9	ORF1ab - MOCK	-0.0812088	-1.10221	0.309381	1
PNKD	Q8N490	ORF1ab - MOCK	-0.238139	-1.10201	0.309461	1
SLC38A2	Q96QD8	ORF1ab - MOCK	-0.202889	-1.10099	0.309876	1
TRIM47	Q96LD4	ORF1ab - MOCK	0.112786	1.1001	0.310233	1
SEMA3C	Q99985	ORF1ab - MOCK	0.0670069	1.10003	0.310262	1
LRRC59	Q96AG4	ORF1ab - MOCK	0.10566	1.09966	0.310411	1
KPRP	Q5T749	ORF1ab - MOCK	0.715412	1.09962	0.310428	1
IGF2BP3	O00425	ORF1ab - MOCK	0.0790216	1.09811	0.311043	1
PSMB7	Q99436	ORF1ab - MOCK	0.231292	1.09803	0.311071	1
RDH10	Q8IZV5	ORF1ab - MOCK	-0.11458	-1.09792	0.311117	1
ZNF148	Q9UQR1	ORF1ab - MOCK	0.112405	1.09727	0.311381	1
ZMYM3	Q14202	ORF1ab - MOCK	-0.223863	-1.09631	0.311771	1
AFF1	P51825	ORF1ab - MOCK	-0.259042	-1.09616	0.311832	1
PRPF19	Q9UMS4	ORF1ab - MOCK	-0.0731773	-1.0947	0.312425	1
BST1	Q10588	ORF1ab - MOCK	0.14066	1.09342	0.312948	1
PDAP1	Q13442	ORF1ab - MOCK	-0.0984616	-1.09341	0.312952	1
LSR	Q86X29	ORF1ab - MOCK	-0.194012	-1.09297	0.313132	1
MYO18A	Q92614	ORF1ab - MOCK	-0.0719351	-1.09243	0.313352	1
ILKAP	Q9H0C8	ORF1ab - MOCK	0.11505	1.09198	0.313537	1
ANXA1	P04083	ORF1ab - MOCK	-0.0761436	-1.09071	0.314054	1
TBCB	Q99426	ORF1ab - MOCK	-0.161808	-1.09047	0.314154	1
AHR	P35869	ORF1ab - MOCK	-0.190035	-1.08954	0.314533	1
SLC25A20	O43772	ORF1ab - MOCK	-0.109317	-1.0895	0.314552	1
SEH1L	Q96EE3	ORF1ab - MOCK	-0.122416	-1.08937	0.314602	1
MT-CO2	P00403	ORF1ab - MOCK	0.322215	1.08911	0.314712	1
LACTB2	Q53H82	ORF1ab - MOCK	-0.0715968	-1.08907	0.314726	1
BMPR1A	P36894	ORF1ab - MOCK	-0.143744	-1.08859	0.314923	1
MAN1B1	Q9UKM7	ORF1ab - MOCK	0.0852329	1.08821	0.31508	1
TEX264	Q9Y6I9	ORF1ab - MOCK	-0.0988552	-1.08792	0.315197	1
MRPS28	Q9Y2Q9	ORF1ab - MOCK	0.123743	1.08749	0.315374	1
ESYT1	Q9BSJ8	ORF1ab - MOCK	0.0968115	1.08721	0.315487	1
EIF5A	P63241	ORF1ab - MOCK	-0.112334	-1.08682	0.315649	1
MRPS25	P82663	ORF1ab - MOCK	0.071682	1.08594	0.316012	1
PACC1	Q9H813	ORF1ab - MOCK	-0.509841	-1.08533	0.316263	1
LRP4	O75096	ORF1ab - MOCK	0.0790955	1.08352	0.317007	1
EHD4	Q9H223	ORF1ab - MOCK	-0.225612	-1.08342	0.317049	1
SLC39A10	Q9ULF5	ORF1ab - MOCK	-0.0854419	-1.08309	0.317185	1
PIK3C2A	O00443	ORF1ab - MOCK	0.260281	1.08288	0.317272	1
MRPL1	Q9BYD6	ORF1ab - MOCK	-0.0684664	-1.08189	0.317678	1
VLDLR	P98155	ORF1ab - MOCK	-0.0682635	-1.08057	0.318225	1
PALS1	Q8N3R9	ORF1ab - MOCK	0.0718165	1.08045	0.318274	1
PSMD3	O43242	ORF1ab - MOCK	-0.145571	-1.07908	0.318842	1
WDR3	Q9UNX4	ORF1ab - MOCK	-0.0644535	-1.07832	0.319156	1
EAPP	Q56P03	ORF1ab - MOCK	-0.103449	-1.07802	0.319278	1
HSD17B4	P51659	ORF1ab - MOCK	-0.0753116	-1.07793	0.319315	1
MPRIP	Q6WCQ1	ORF1ab - MOCK	-0.180969	-1.07716	0.319638	1
PLXNC1	O60486	ORF1ab - MOCK	-0.174455	-1.07636	0.319969	1
ELMO1	Q92556	ORF1ab - MOCK	-0.170787	-1.07626	0.320009	1
ERCC3	P19447	ORF1ab - MOCK	-0.0978122	-1.07615	0.320057	1
FAM50A	Q14320	ORF1ab - MOCK	-0.078658	-1.07524	0.320436	1
DNAJC13	O75165	ORF1ab - MOCK	0.0872821	1.07437	0.320798	1
RBM7	Q9Y580	ORF1ab - MOCK	0.0726048	1.07433	0.320812	1
GNAI3	P08754	ORF1ab - MOCK	0.105303	1.07409	0.320914	1
DDX24	Q9GZR7	ORF1ab - MOCK	0.0853629	1.07387	0.321003	1
PRPF38B	Q5VTL8	ORF1ab - MOCK	0.311266	1.07345	0.321177	1
LARP1B	Q659C4	ORF1ab - MOCK	-0.268274	-1.07163	0.321937	1
ABCF2	Q9UG63	ORF1ab - MOCK	-0.0867856	-1.07076	0.3223	1
DDX18	Q9NVP1	ORF1ab - MOCK	0.104453	1.07062	0.322359	1
JAK1	P23458	ORF1ab - MOCK	0.100829	1.07049	0.322415	1
ALOX12B	O75342	ORF1ab - MOCK	0.317673	1.07044	0.322434	1
GBF1	Q92538	ORF1ab - MOCK	-0.146458	-1.06996	0.322635	1
SEMA4D	Q92854	ORF1ab - MOCK	-0.185593	-1.06964	0.322767	1
MRPS21	P82921	ORF1ab - MOCK	0.0665022	1.06917	0.322966	1
ZNF652	Q9Y2D9	ORF1ab - MOCK	-0.0868212	-1.06851	0.323243	1
PAF1	Q8N7H5	ORF1ab - MOCK	-0.110578	-1.06819	0.323374	1
DPF2	Q92785	ORF1ab - MOCK	-0.197499	-1.06775	0.323559	1
KIFC3	Q9BVG8	ORF1ab - MOCK	0.0806192	1.06508	0.324679	1
ADGRG1	Q9Y653	ORF1ab - MOCK	-0.191415	-1.06507	0.324685	1
CCZ1B	P86790	ORF1ab - MOCK	-0.102037	-1.06395	0.325155	1
DNAJB14	Q8TBM8	ORF1ab - MOCK	-0.0650823	-1.06307	0.325524	1
SIRT1	Q96EB6	ORF1ab - MOCK	0.121991	1.06282	0.325632	1
PPM1G	O15355	ORF1ab - MOCK	-0.0745921	-1.06122	0.326304	1
DNAJB1	P25685	ORF1ab - MOCK	-0.409606	-1.06079	0.326488	1
TBC1D5	Q92609	ORF1ab - MOCK	0.102219	1.06008	0.326787	1
BIRC6	Q9NR09	ORF1ab - MOCK	0.264721	1.05988	0.326872	1
OSBPL3	Q9H4L5	ORF1ab - MOCK	-0.0985857	-1.05987	0.326874	1
RAB3GAP2	Q9H2M9	ORF1ab - MOCK	-0.0948784	-1.05974	0.326929	1
POLR3A	O14802	ORF1ab - MOCK	0.0865916	1.05965	0.326967	1
FARP2	O94887	ORF1ab - MOCK	-0.0833475	-1.05851	0.32745	1
BPNT2	Q9NX62	ORF1ab - MOCK	-0.130671	-1.05501	0.328932	1
SMC2	O95347	ORF1ab - MOCK	-0.105061	-1.0546	0.329109	1
TFPI	P10646	ORF1ab - MOCK	-0.0998634	-1.05414	0.329305	1
TMEM131	Q92545	ORF1ab - MOCK	0.140415	1.05401	0.329359	1
TEX2	Q8IWB9	ORF1ab - MOCK	-0.118563	-1.05322	0.329692	1
GABRA5	P31644	ORF1ab - MOCK	-0.090588	-1.05317	0.329715	1
SPPL2A	Q8TCT8	ORF1ab - MOCK	-0.433295	-1.05303	0.329775	1
CDK7	P50613	ORF1ab - MOCK	-0.189916	-1.05165	0.330363	1
repNendoU	P0DTD1-14	ORF1ab - MOCK	-0.110575	-1.05064	0.330795	1
TSR3	Q9UJK0	ORF1ab - MOCK	0.0694213	1.05022	0.330974	1
RFC1	P35251	ORF1ab - MOCK	0.0807254	1.04902	0.331486	1
NCL	P19338	ORF1ab - MOCK	0.0860709	1.04807	0.331892	1
CCDC47	Q96A33	ORF1ab - MOCK	-0.0721309	-1.04802	0.331914	1
ALAS1	P13196	ORF1ab - MOCK	-0.0961334	-1.04772	0.332042	1
ELAC2	Q9BQ52	ORF1ab - MOCK	0.0656367	1.04702	0.332339	1
PSMB3	P49720	ORF1ab - MOCK	0.240578	1.04677	0.332448	1
STAG2	Q8N3U4	ORF1ab - MOCK	-0.158822	-1.04589	0.332824	1
ATP1B1	P05026	ORF1ab - MOCK	0.0760278	1.04524	0.333103	1
PDIA5	Q14554	ORF1ab - MOCK	-0.0663521	-1.04472	0.333324	1
NOP16	Q9Y3C1	ORF1ab - MOCK	0.0626734	1.04463	0.333364	1
RHPN2	Q8IUC4	ORF1ab - MOCK	0.0992891	1.0445	0.33342	1
GANAB	Q14697	ORF1ab - MOCK	-0.080056	-1.04439	0.333469	1
GALNT14	Q96FL9	ORF1ab - MOCK	-0.101278	-1.04345	0.333871	1
TRABD	Q9H4I3	ORF1ab - MOCK	0.146933	1.04316	0.333995	1
FAM98B	Q52LJ0	ORF1ab - MOCK	0.0884777	1.04256	0.334256	1
FLOT2	Q14254	ORF1ab - MOCK	-0.0652218	-1.04231	0.33436	1
DZIP3	Q86Y13	ORF1ab - MOCK	0.106581	1.04185	0.334559	1
ITGA2	P17301	ORF1ab - MOCK	-0.0884951	-1.0414	0.334755	1
U2AF1	Q01081	ORF1ab - MOCK	0.062128	1.04101	0.33492	1
HEXIM2	Q96MH2	ORF1ab - MOCK	0.0879008	1.04099	0.33493	1
KMT2D	O14686	ORF1ab - MOCK	-0.0851818	-1.04095	0.334948	1
OS9	Q13438	ORF1ab - MOCK	-0.0906587	-1.04077	0.335024	1
OLA1	Q9NTK5	ORF1ab - MOCK	-0.0634174	-1.0389	0.335832	1
ZC3H7B	Q9UGR2	ORF1ab - MOCK	0.0677017	1.03864	0.335944	1
SRSF7	Q16629	ORF1ab - MOCK	0.0959867	1.03856	0.335976	1
ILF3	Q12906	ORF1ab - MOCK	0.06922	1.03826	0.336106	1
SRSF12	Q8WXF0	ORF1ab - MOCK	0.0906158	1.03765	0.33637	1
SEC11A	P67812	ORF1ab - MOCK	-0.101896	-1.03626	0.336973	1
S100A7	P31151	ORF1ab - MOCK	0.795578	1.03616	0.337014	1
SYNE2	Q8WXH0	ORF1ab - MOCK	-0.114562	-1.03531	0.337385	1
UBTF	P17480	ORF1ab - MOCK	-0.114034	-1.0353	0.337389	1
PTGR1	Q14914	ORF1ab - MOCK	-0.112545	-1.03484	0.337587	1
CDKAL1	Q5VV42	ORF1ab - MOCK	0.0785287	1.03439	0.337781	1
CSTF2T	Q9H0L4	ORF1ab - MOCK	0.0960449	1.03409	0.337914	1
H2AC17	P0C0S8	ORF1ab - MOCK	0.104726	1.03408	0.337918	1
CACNA2D1	P54289	ORF1ab - MOCK	-0.123922	-1.0324	0.338648	1
GAS2	O43903	ORF1ab - MOCK	-0.127127	-1.03195	0.338841	1
BPIFB1	Q8TDL5	ORF1ab - MOCK	-1.12549	-1.03187	0.338879	1
NSP1	P0DTD1orC1-1	ORF1ab - MOCK	0.189313	1.03148	0.339047	1
AFG1L	Q8WV93	ORF1ab - MOCK	-0.174854	-1.03093	0.339288	1
SETX	Q7Z333	ORF1ab - MOCK	0.0760284	1.02984	0.33976	1
CCT3	P49368	ORF1ab - MOCK	-0.0640132	-1.02885	0.340191	1
PTPRG	P23470	ORF1ab - MOCK	-0.11355	-1.02826	0.340449	1
LGALS1	P09382	ORF1ab - MOCK	-0.15531	-1.02758	0.340747	1
CTSV	O60911	ORF1ab - MOCK	0.155471	1.02719	0.340919	1
FAF2	Q96CS3	ORF1ab - MOCK	-0.0738491	-1.0271	0.340955	1
ANO6	Q4KMQ2	ORF1ab - MOCK	0.0758286	1.02554	0.34164	1
SDHB	P21912	ORF1ab - MOCK	0.080137	1.02532	0.341734	1
APOL2	Q9BQE5	ORF1ab - MOCK	-0.105785	-1.02404	0.342298	1
NDUFS4	O43181	ORF1ab - MOCK	0.213675	1.02331	0.342615	1
PTPN2	P17706	ORF1ab - MOCK	-0.113983	-1.02196	0.34321	1
ESYT2	A0FGR8	ORF1ab - MOCK	0.0742801	1.02121	0.343538	1
NCOA3	Q9Y6Q9	ORF1ab - MOCK	0.128731	1.02102	0.343622	1
B4GALT5	O43286	ORF1ab - MOCK	-0.166053	-1.02092	0.343668	1
SUPT5H	O00267	ORF1ab - MOCK	0.0675328	1.02079	0.343724	1
YLPM1	P49750	ORF1ab - MOCK	0.0805249	1.02053	0.343837	1
STIP1	P31948	ORF1ab - MOCK	0.0900496	1.0201	0.344028	1
CNOT4	O95628	ORF1ab - MOCK	0.108564	1.01987	0.344126	1
SRRM2	Q9UQ35	ORF1ab - MOCK	0.106584	1.01969	0.344206	1
GNB4	Q9HAV0	ORF1ab - MOCK	-0.0947495	-1.01757	0.34514	1
PTPRJ	Q12913	ORF1ab - MOCK	-0.0870205	-1.01704	0.345374	1
ERGIC3	Q9Y282	ORF1ab - MOCK	0.0826338	1.01547	0.346071	1
RPS18	P62269	ORF1ab - MOCK	0.0833062	1.01494	0.346305	1
MAPK1	P28482	ORF1ab - MOCK	-0.126891	-1.01339	0.346988	1
CUL4A	Q13619	ORF1ab - MOCK	-0.184072	-1.01253	0.347371	1
SLC20A2	Q08357	ORF1ab - MOCK	-0.133605	-1.01246	0.347402	1
POF1B	Q8WVV4	ORF1ab - MOCK	0.552173	1.01235	0.34745	1
SMPD4	Q9NXE4	ORF1ab - MOCK	0.198525	1.01225	0.347495	1
INTS7	Q9NVH2	ORF1ab - MOCK	0.289641	1.01183	0.34768	1
NFIC	P08651	ORF1ab - MOCK	-0.113695	-1.01068	0.348194	1
ACAD9	Q9H845	ORF1ab - MOCK	0.0837844	1.0103	0.348362	1
BZW2	Q9Y6E2	ORF1ab - MOCK	-0.114621	-1.01008	0.34846	1
PDS5B	Q9NTI5	ORF1ab - MOCK	0.118549	1.00939	0.348765	1
PSAT1	Q9Y617	ORF1ab - MOCK	-0.126344	-1.00842	0.349199	1
S	P0DTC2	ORF1ab - MOCK	-0.170088	-1.00813	0.349328	1
MACO1	Q8N5G2	ORF1ab - MOCK	0.109135	1.00766	0.349535	1
EIF2B4	Q9UI10	ORF1ab - MOCK	-0.0917956	-1.00745	0.34963	1
FMNL2	Q96PY5	ORF1ab - MOCK	0.096138	1.00678	0.349926	1
IMPDH2	P12268	ORF1ab - MOCK	0.138108	1.006	0.350275	1
RNGTT	O60942	ORF1ab - MOCK	-0.0677781	-1.00551	0.350496	1
OSTM1	Q86WC4	ORF1ab - MOCK	-0.161457	-1.00536	0.350564	1
CHDH	Q8NE62	ORF1ab - MOCK	0.155953	1.00531	0.350584	1
CARM1	Q86X55	ORF1ab - MOCK	-0.168677	-1.00409	0.35113	1
EIF4G3	O43432	ORF1ab - MOCK	0.0925849	1.00385	0.351239	1
SNTB2	Q13425	ORF1ab - MOCK	-0.0718469	-1.00372	0.351293	1
EPHX1	P07099	ORF1ab - MOCK	-0.0821948	-1.0036	0.351349	1
RIOX1	Q9H6W3	ORF1ab - MOCK	-0.152923	-1.0029	0.351664	1
RRP7A	Q9Y3A4	ORF1ab - MOCK	-0.0732199	-1.00225	0.351954	1
ATAD5	Q96QE3	ORF1ab - MOCK	0.0913255	1.00197	0.352077	1
RUVBL2	Q9Y230	ORF1ab - MOCK	-0.101603	-1.00086	0.352578	1
RPP21	Q9H633	ORF1ab - MOCK	-0.0972232	-1.00076	0.352624	1
NUDT21	O43809	ORF1ab - MOCK	0.0833825	1.00072	0.35264	1
AGK	Q53H12	ORF1ab - MOCK	0.0795596	1.00049	0.352741	1
PRB3	Q04118	ORF1ab - MOCK	-0.775169	-0.999939	0.35299	1
CTNND1	O60716	ORF1ab - MOCK	0.143579	0.998676	0.353558	1
PRPS1	P60891	ORF1ab - MOCK	-0.0942911	-0.998128	0.353804	1
PRPS2	P11908	ORF1ab - MOCK	-0.0942911	-0.998128	0.353804	1
TNFRSF10D	Q9UBN6	ORF1ab - MOCK	-0.070927	-0.997021	0.354303	1
HACL1	Q9UJ83	ORF1ab - MOCK	-0.181508	-0.995471	0.355001	1
AHNAK2	Q8IVF2	ORF1ab - MOCK	0.0662586	0.993785	0.355763	1
ACTN1	P12814	ORF1ab - MOCK	0.0930226	0.993174	0.356039	1
NPR3	P17342	ORF1ab - MOCK	-0.112969	-0.992905	0.356161	1
PSMA1	P25786	ORF1ab - MOCK	0.213318	0.992578	0.356308	1
PRPF4B	Q13523	ORF1ab - MOCK	0.0834285	0.991171	0.356945	1
IKBIP	Q70UQ0	ORF1ab - MOCK	-0.0627187	-0.990686	0.357165	1
PKP4	Q99569	ORF1ab - MOCK	0.185549	0.990018	0.357468	1
CYP4F11	Q9HBI6	ORF1ab - MOCK	0.12314	0.989813	0.357561	1
GOLM2	Q6P4E1	ORF1ab - MOCK	-0.119695	-0.989315	0.357787	1
PPME1	Q9Y570	ORF1ab - MOCK	-0.0839975	-0.988923	0.357965	1
TECR	Q9NZ01	ORF1ab - MOCK	-0.0772857	-0.988682	0.358075	1
LSM7	Q9UK45	ORF1ab - MOCK	0.126607	0.988	0.358385	1
ALYREF	Q86V81	ORF1ab - MOCK	0.111118	0.987834	0.35846	1
SKIC8	Q9GZS3	ORF1ab - MOCK	0.16063	0.98782	0.358466	1
PRRC2A	P48634	ORF1ab - MOCK	0.0980607	0.987563	0.358583	1
PIP4K2B	P78356	ORF1ab - MOCK	-0.126664	-0.987374	0.358669	1
AGFG1	P52594	ORF1ab - MOCK	0.0897331	0.987367	0.358672	1
FNDC3B	Q53EP0	ORF1ab - MOCK	0.0587416	0.987291	0.358707	1
HSPA4L	O95757	ORF1ab - MOCK	0.0706824	0.987182	0.358757	1
ARL6IP4	Q66PJ3	ORF1ab - MOCK	-0.130274	-0.987116	0.358787	1
GABARAPL2	P60520	ORF1ab - MOCK	-0.162512	-0.987113	0.358788	1
DHX36	Q9H2U1	ORF1ab - MOCK	0.0590018	0.987112	0.358788	1
TACC1	O75410	ORF1ab - MOCK	-0.0645422	-0.987004	0.358837	1
SCAMP4	Q969E2	ORF1ab - MOCK	0.0999702	0.985214	0.359653	1
PLD3	Q8IV08	ORF1ab - MOCK	0.0763736	0.984224	0.360104	1
EPS8L3	Q8TE67	ORF1ab - MOCK	-0.205304	-0.984194	0.360118	1
ERBB3	P21860	ORF1ab - MOCK	-0.168355	-0.984137	0.360144	1
KIAA0319L	Q8IZA0	ORF1ab - MOCK	-0.104572	-0.984134	0.360145	1
GUF1	Q8N442	ORF1ab - MOCK	-0.106747	-0.983854	0.360273	1
NOP53	Q9NZM5	ORF1ab - MOCK	0.0757995	0.983156	0.360591	1
DDX20	Q9UHI6	ORF1ab - MOCK	0.079556	0.982566	0.360861	1
TMCO1	Q9UM00	ORF1ab - MOCK	-0.100783	-0.981971	0.361133	1
OAT	P04181	ORF1ab - MOCK	-0.115354	-0.981337	0.361423	1
DDRGK1	Q96HY6	ORF1ab - MOCK	-0.0812515	-0.980524	0.361795	1
MTA2	O94776	ORF1ab - MOCK	0.0600242	0.980313	0.361892	1
ACSF2	Q96CM8	ORF1ab - MOCK	-0.0647647	-0.980095	0.361991	1
RRS1	Q15050	ORF1ab - MOCK	0.097412	0.978729	0.362618	1
CHID1	Q9BWS9	ORF1ab - MOCK	-0.0806176	-0.978027	0.36294	1
PTBP3	O95758	ORF1ab - MOCK	-0.391867	-0.977751	0.363066	1
VPS18	Q9P253	ORF1ab - MOCK	-0.156561	-0.976706	0.363546	1
CHD6	Q8TD26	ORF1ab - MOCK	-0.0602705	-0.976365	0.363703	1
LARP4B	Q92615	ORF1ab - MOCK	0.0798768	0.976153	0.363801	1
PC	P11498	ORF1ab - MOCK	-0.0648559	-0.975386	0.364153	1
CHMP1A	Q9HD42	ORF1ab - MOCK	-0.11833	-0.974953	0.364353	1
ZNF318	Q5VUA4	ORF1ab - MOCK	0.0803831	0.974171	0.364713	1
PSMC1	P62191	ORF1ab - MOCK	0.0776221	0.974151	0.364722	1
RAD18	Q9NS91	ORF1ab - MOCK	-0.133396	-0.973551	0.364999	1
ALDH3B1	P43353	ORF1ab - MOCK	-0.197184	-0.973253	0.365136	1
VARS1	P26640	ORF1ab - MOCK	0.0573465	0.970959	0.366195	1
NEDD4L	Q96PU5	ORF1ab - MOCK	0.0714545	0.969452	0.366892	1
MAVS	Q7Z434	ORF1ab - MOCK	-0.0897607	-0.969129	0.367042	1
LNPK	Q9C0E8	ORF1ab - MOCK	0.0671892	0.968914	0.367141	1
ACOX1	Q15067	ORF1ab - MOCK	0.128521	0.968472	0.367346	1
BUD23	O43709	ORF1ab - MOCK	0.0679968	0.967967	0.36758	1
AK3	Q9UIJ7	ORF1ab - MOCK	0.109145	0.9673	0.367889	1
EIF1AX	P47813	ORF1ab - MOCK	-0.0907284	-0.966038	0.368475	1
TMEM132A	Q24JP5	ORF1ab - MOCK	-0.126664	-0.965528	0.368712	1
UCHL1	P09936	ORF1ab - MOCK	-0.0969725	-0.965195	0.368867	1
CPPED1	Q9BRF8	ORF1ab - MOCK	-0.0709328	-0.964309	0.369279	1
MPHOSPH8	Q99549	ORF1ab - MOCK	-0.0788924	-0.964286	0.369289	1
SUPT6H	Q7KZ85	ORF1ab - MOCK	0.0868609	0.963871	0.369483	1
NDST1	P52848	ORF1ab - MOCK	0.102295	0.96312	0.369832	1
LAMP2	P13473	ORF1ab - MOCK	-0.441583	-0.962474	0.370133	1
LSM2	Q9Y333	ORF1ab - MOCK	-0.207395	-0.96165	0.370517	1
ARIH2	O95376	ORF1ab - MOCK	-0.127214	-0.961546	0.370566	1
NLE1	Q9NVX2	ORF1ab - MOCK	-0.0896162	-0.961502	0.370586	1
FGFR4	P22455	ORF1ab - MOCK	-0.0770216	-0.960838	0.370896	1
CCDC86	Q9H6F5	ORF1ab - MOCK	0.0694204	0.960722	0.37095	1
XRCC1	P18887	ORF1ab - MOCK	-0.120721	-0.958783	0.371856	1
SRFBP1	Q8NEF9	ORF1ab - MOCK	-0.0939853	-0.958701	0.371895	1
VDAC2	P45880	ORF1ab - MOCK	-0.0893479	-0.958087	0.372182	1
BDKRB2	P30411	ORF1ab - MOCK	-0.0685072	-0.957364	0.37252	1
RACGAP1	Q9H0H5	ORF1ab - MOCK	-0.0668648	-0.957335	0.372534	1
PTRH2	Q9Y3E5	ORF1ab - MOCK	0.0762781	0.957066	0.37266	1
HSDL2	Q6YN16	ORF1ab - MOCK	-0.090419	-0.956983	0.372699	1
ANXA4	P09525	ORF1ab - MOCK	-0.0646741	-0.956877	0.372748	1
METTL7B	Q6UX53	ORF1ab - MOCK	0.0900725	0.956867	0.372753	1
RPS17	P08708	ORF1ab - MOCK	-0.0712204	-0.956847	0.372763	1
CDCA8	Q53HL2	ORF1ab - MOCK	0.0775614	0.955975	0.373171	1
C11orf98	E9PRG8	ORF1ab - MOCK	-0.159136	-0.955409	0.373437	1
MEX3C	Q5U5Q3	ORF1ab - MOCK	0.216214	0.954697	0.373771	1
MGAT5	Q09328	ORF1ab - MOCK	-0.114595	-0.953439	0.374362	1
MRPL39	Q9NYK5	ORF1ab - MOCK	-0.137861	-0.952984	0.374576	1
GNL3	Q9BVP2	ORF1ab - MOCK	0.0711791	0.952838	0.374645	1
CD63	P08962	ORF1ab - MOCK	-0.18414	-0.950704	0.37565	1
SLC11A2	P49281	ORF1ab - MOCK	-0.109971	-0.949936	0.376012	1
ANKZF1	Q9H8Y5	ORF1ab - MOCK	0.106822	0.949276	0.376323	1
LSM11	P83369	ORF1ab - MOCK	0.190534	0.94791	0.376968	1
SLC7A5	Q01650	ORF1ab - MOCK	0.146924	0.947618	0.377107	1
GALNT2	Q10471	ORF1ab - MOCK	-0.0811912	-0.947566	0.377131	1
ATRN	O75882	ORF1ab - MOCK	-0.117439	-0.947324	0.377246	1
GNAS	Q5JWF2	ORF1ab - MOCK	-0.0814351	-0.946848	0.377471	1
EIF2S3	P41091	ORF1ab - MOCK	-0.0663931	-0.946171	0.377791	1
GLDC	P23378	ORF1ab - MOCK	0.0675648	0.944602	0.378534	1
MFAP1	P55081	ORF1ab - MOCK	0.0897299	0.944125	0.378761	1
SLC2A1	P11166	ORF1ab - MOCK	-0.13792	-0.942863	0.37936	1
LLPH	Q9BRT6	ORF1ab - MOCK	0.111882	0.942168	0.37969	1
HELZ2	Q9BYK8	ORF1ab - MOCK	-0.190347	-0.941629	0.379946	1
COLGALT1	Q8NBJ5	ORF1ab - MOCK	-0.0684797	-0.941183	0.380158	1
ARV1	Q9H2C2	ORF1ab - MOCK	-0.0803048	-0.940339	0.38056	1
AKAP17A	Q02040	ORF1ab - MOCK	0.059416	0.939357	0.381028	1
CA9	Q16790	ORF1ab - MOCK	-0.110612	-0.939076	0.381161	1
OSBPL10	Q9BXB5	ORF1ab - MOCK	0.204623	0.937073	0.382117	1
RAE1	P78406	ORF1ab - MOCK	-0.105111	-0.935511	0.382864	1
PACSIN3	Q9UKS6	ORF1ab - MOCK	-0.0953354	-0.934917	0.383148	1
RRP8	O43159	ORF1ab - MOCK	0.0591037	0.934848	0.383181	1
ASPH	Q12797	ORF1ab - MOCK	-0.0571628	-0.933773	0.383696	1
MRPL44	Q9H9J2	ORF1ab - MOCK	-0.185818	-0.93338	0.383884	1
SLX9	Q9NSI2	ORF1ab - MOCK	-0.0712881	-0.932634	0.384242	1
RBM10	P98175	ORF1ab - MOCK	0.0740939	0.931657	0.38471	1
OBSL1	O75147	ORF1ab - MOCK	0.0828125	0.930438	0.385296	1
LAMB1	P07942	ORF1ab - MOCK	-0.0553918	-0.930315	0.385355	1
CSNK1A1	P48729	ORF1ab - MOCK	-0.0694003	-0.928973	0.386	1
SYT1	P21579	ORF1ab - MOCK	-0.119996	-0.928016	0.386461	1
GALNT1	Q10472	ORF1ab - MOCK	0.0631916	0.926742	0.387075	1
ARHGDIA	P52565	ORF1ab - MOCK	-0.17292	-0.926513	0.387186	1
BRMS1L	Q5PSV4	ORF1ab - MOCK	-0.196518	-0.925758	0.38755	1
OCLN	Q16625	ORF1ab - MOCK	-0.0962283	-0.925466	0.387691	1
ERO1A	Q96HE7	ORF1ab - MOCK	-0.0976375	-0.925327	0.387758	1
NKRF	O15226	ORF1ab - MOCK	-0.0648821	-0.925133	0.387852	1
NOA1	Q8NC60	ORF1ab - MOCK	0.0628894	0.923748	0.388521	1
SNIP1	Q8TAD8	ORF1ab - MOCK	0.0701126	0.92254	0.389106	1
WDR33	Q9C0J8	ORF1ab - MOCK	0.0839222	0.921073	0.389816	1
TMED4	Q7Z7H5	ORF1ab - MOCK	-0.0709805	-0.920369	0.390158	1
ZNF644	Q9H582	ORF1ab - MOCK	-0.144799	-0.920229	0.390226	1
FAM76B	Q5HYJ3	ORF1ab - MOCK	-0.0937398	-0.920088	0.390294	1
CLP1	Q92989	ORF1ab - MOCK	-0.0673582	-0.919751	0.390458	1
RPS15A	P62244	ORF1ab - MOCK	-0.0639395	-0.919166	0.390742	1
PSMB6	P28072	ORF1ab - MOCK	0.30842	0.918353	0.391137	1
TMED3	Q9Y3Q3	ORF1ab - MOCK	-0.125057	-0.917913	0.391351	1
PNO1	Q9NRX1	ORF1ab - MOCK	-0.0693742	-0.916871	0.391858	1
TLN1	Q9Y490	ORF1ab - MOCK	0.0553936	0.916056	0.392255	1
LGMN	Q99538	ORF1ab - MOCK	-0.130543	-0.915531	0.39251	1
DHX40	Q8IX18	ORF1ab - MOCK	0.19599	0.914893	0.392821	1
KLC1	Q07866	ORF1ab - MOCK	0.0879382	0.914691	0.39292	1
SLC39A14	Q15043	ORF1ab - MOCK	-0.146457	-0.914675	0.392928	1
PRRC2B	Q5JSZ5	ORF1ab - MOCK	0.0834342	0.913849	0.393331	1
NDUFS2	O75306	ORF1ab - MOCK	-0.121311	-0.913339	0.39358	1
APEX1	P27695	ORF1ab - MOCK	-0.1008	-0.912241	0.394116	1
TNFRSF10B	O14763	ORF1ab - MOCK	-0.17464	-0.91171	0.394376	1
ABCE1	P61221	ORF1ab - MOCK	0.053601	0.911314	0.39457	1
DDX31	Q9H8H2	ORF1ab - MOCK	0.0719661	0.91077	0.394836	1
B3GNT2	Q9NY97	ORF1ab - MOCK	0.132852	0.9105	0.394968	1
TRIP11	Q15643	ORF1ab - MOCK	0.0703998	0.909118	0.395646	1
ADAR	P55265	ORF1ab - MOCK	0.0570823	0.909066	0.395671	1
TWF1	Q12792	ORF1ab - MOCK	0.0855821	0.908859	0.395773	1
BOD1L1	Q8NFC6	ORF1ab - MOCK	-0.101933	-0.908396	0.396	1
BBX	Q8WY36	ORF1ab - MOCK	-0.0907189	-0.908308	0.396043	1
SMARCAD1	Q9H4L7	ORF1ab - MOCK	0.0957265	0.908266	0.396063	1
RELT	Q969Z4	ORF1ab - MOCK	-0.128467	-0.908095	0.396147	1
CSE1L	P55060	ORF1ab - MOCK	-0.102422	-0.908027	0.39618	1
POLR1G	O15446	ORF1ab - MOCK	-0.0965284	-0.907907	0.39624	1
ICAM1	P05362	ORF1ab - MOCK	0.0991211	0.907626	0.396378	1
RBM42	Q9BTD8	ORF1ab - MOCK	-0.129255	-0.907492	0.396443	1
RNF19A	Q9NV58	ORF1ab - MOCK	-0.259257	-0.907476	0.396451	1
MAN1A2	O60476	ORF1ab - MOCK	0.0769899	0.90651	0.396926	1
NARS1	O43776	ORF1ab - MOCK	-0.0550898	-0.905259	0.397541	1
TRIP4	Q15650	ORF1ab - MOCK	-0.0984426	-0.904677	0.397827	1
TCEA1	P23193	ORF1ab - MOCK	-0.0696436	-0.904579	0.397876	1
FGB	P02675	ORF1ab - MOCK	-0.055111	-0.904058	0.398132	1
ANKFY1	Q9P2R3	ORF1ab - MOCK	0.101027	0.903962	0.39818	1
NBN	O60934	ORF1ab - MOCK	0.150597	0.903179	0.398565	1
CARNMT1	Q8N4J0	ORF1ab - MOCK	0.0984995	0.902843	0.398731	1
CD109	Q6YHK3	ORF1ab - MOCK	-0.079598	-0.902597	0.398853	1
GOLGA7	Q7Z5G4	ORF1ab - MOCK	0.0895413	0.901514	0.399387	1
HEG1	Q9ULI3	ORF1ab - MOCK	-0.1856	-0.901332	0.399477	1
ZNF276	Q8N554	ORF1ab - MOCK	-0.0850526	-0.900829	0.399725	1
NLN	Q9BYT8	ORF1ab - MOCK	-0.0917817	-0.900442	0.399917	1
LEMD2	Q8NC56	ORF1ab - MOCK	0.0563564	0.899172	0.400544	1
SEPTIN2	Q15019	ORF1ab - MOCK	-0.0624569	-0.899007	0.400626	1
STAU2	Q9NUL3	ORF1ab - MOCK	0.0585316	0.898419	0.400917	1
MARS1	P56192	ORF1ab - MOCK	0.0632552	0.897642	0.401302	1
KNOP1	Q1ED39	ORF1ab - MOCK	0.0731998	0.896972	0.401634	1
CCT5	P48643	ORF1ab - MOCK	-0.0568843	-0.896825	0.401707	1
TALDO1	P37837	ORF1ab - MOCK	0.19124	0.895937	0.402148	1
VDAC1	P21796	ORF1ab - MOCK	-0.120614	-0.895814	0.402209	1
GTF2H4	Q92759	ORF1ab - MOCK	-0.155991	-0.894985	0.40262	1
RAB14	P61106	ORF1ab - MOCK	0.0735937	0.894839	0.402693	1
MSL1	Q68DK7	ORF1ab - MOCK	-0.0819842	-0.894001	0.403109	1
RHOT1	Q8IXI2	ORF1ab - MOCK	0.0968251	0.891725	0.404242	1
RBM20	Q5T481	ORF1ab - MOCK	0.0886719	0.890262	0.404972	1
FRG1	Q14331	ORF1ab - MOCK	-0.0737492	-0.889902	0.405151	1
SF3B2	Q13435	ORF1ab - MOCK	0.0747529	0.888422	0.40589	1
LAP3	P28838	ORF1ab - MOCK	-0.101101	-0.887791	0.406206	1
C4A	P0C0L4	ORF1ab - MOCK	0.0831843	0.887577	0.406313	1
FKBP4	Q02790	ORF1ab - MOCK	-0.0674539	-0.886389	0.406908	1
MLLT3	P42568	ORF1ab - MOCK	-0.0982776	-0.885582	0.407312	1
TATDN1	Q6P1N9	ORF1ab - MOCK	-0.132031	-0.885286	0.40746	1
POR	P16435	ORF1ab - MOCK	-0.0628225	-0.884328	0.40794	1
PAIP2	Q9BPZ3	ORF1ab - MOCK	0.0989773	0.88388	0.408165	1
PRPF3	O43395	ORF1ab - MOCK	-0.0636659	-0.883758	0.408226	1
RPS19BP1	Q86WX3	ORF1ab - MOCK	-0.10154	-0.882743	0.408736	1
LAMTOR1	Q6IAA8	ORF1ab - MOCK	0.128545	0.882515	0.408851	1
C1orf174	Q8IYL3	ORF1ab - MOCK	-0.0925311	-0.881997	0.409111	1
AK4	P27144	ORF1ab - MOCK	-0.089016	-0.881762	0.409229	1
NCR3LG1	Q68D85	ORF1ab - MOCK	-0.156627	-0.878152	0.411047	1
SMARCA5	O60264	ORF1ab - MOCK	0.053467	0.877969	0.41114	1
GNAQ	P50148	ORF1ab - MOCK	-0.101377	-0.87751	0.411371	1
LLGL2	Q6P1M3	ORF1ab - MOCK	0.0633135	0.877256	0.411499	1
ZFYVE16	Q7Z3T8	ORF1ab - MOCK	0.0860868	0.877188	0.411534	1
HSP90AB1	P08238	ORF1ab - MOCK	0.0606774	0.875262	0.412507	1
TMEM30A	Q9NV96	ORF1ab - MOCK	-0.12015	-0.874611	0.412836	1
NAGPA	Q9UK23	ORF1ab - MOCK	-0.0672165	-0.873931	0.41318	1
MDC1	Q14676	ORF1ab - MOCK	-0.0802154	-0.873652	0.413322	1
IRF2BP1	Q8IU81	ORF1ab - MOCK	0.0658865	0.873094	0.413604	1
GPS1	Q13098	ORF1ab - MOCK	-0.0693241	-0.872886	0.41371	1
GATB	O75879	ORF1ab - MOCK	-0.058561	-0.871079	0.414626	1
MRPL9	Q9BYD2	ORF1ab - MOCK	-0.0542288	-0.870834	0.414751	1
PAK4	O96013	ORF1ab - MOCK	0.0661738	0.870556	0.414892	1
IQGAP2	Q13576	ORF1ab - MOCK	0.0838717	0.868876	0.415746	1
M	P0DTC5	ORF1ab - MOCK	0.105823	0.868575	0.415899	1
RAB11B	Q15907	ORF1ab - MOCK	-0.0667228	-0.868433	0.415971	1
ATRX	P46100	ORF1ab - MOCK	0.0897075	0.867547	0.416422	1
SYTL2	Q9HCH5	ORF1ab - MOCK	-0.100625	-0.867468	0.416463	1
CTDSP1	Q9GZU7	ORF1ab - MOCK	0.069356	0.866586	0.416912	1
TNFRSF10A	O00220	ORF1ab - MOCK	-0.165637	-0.866323	0.417046	1
U2SURP	O15042	ORF1ab - MOCK	0.124305	0.865669	0.41738	1
WDR11	Q9BZH6	ORF1ab - MOCK	0.0651701	0.865358	0.417538	1
MSN	P26038	ORF1ab - MOCK	-0.0631605	-0.865305	0.417565	1
UBA2	Q9UBT2	ORF1ab - MOCK	-0.0835444	-0.865127	0.417656	1
CLN3	Q13286	ORF1ab - MOCK	-0.208855	-0.864894	0.417775	1
NF1	P21359	ORF1ab - MOCK	0.19256	0.864757	0.417845	1
BCAM	P50895	ORF1ab - MOCK	-0.0536735	-0.863006	0.41874	1
SNAP23	O00161	ORF1ab - MOCK	0.0734157	0.860621	0.419961	1
MRPL21	Q7Z2W9	ORF1ab - MOCK	-0.108008	-0.860315	0.420117	1
SLC39A6	Q13433	ORF1ab - MOCK	-0.089318	-0.86019	0.420182	1
TOP3B	O95985	ORF1ab - MOCK	0.100057	0.860118	0.420218	1
ST3GAL4	Q11206	ORF1ab - MOCK	0.140598	0.860026	0.420265	1
SSRP1	Q08945	ORF1ab - MOCK	0.0700521	0.859908	0.420326	1
PPP1CC	P36873	ORF1ab - MOCK	0.065079	0.859641	0.420463	1
ATP6V0A2	Q9Y487	ORF1ab - MOCK	-0.0555776	-0.859573	0.420498	1
HMGB1	P09429	ORF1ab - MOCK	0.177571	0.859023	0.42078	1
MPZL1	O95297	ORF1ab - MOCK	-0.0805276	-0.858263	0.42117	1
CLUH	O75153	ORF1ab - MOCK	-0.0877974	-0.857821	0.421397	1
SLC45A4	Q5BKX6	ORF1ab - MOCK	0.0867249	0.857457	0.421584	1
EPRS1	P07814	ORF1ab - MOCK	0.0504185	0.857159	0.421737	1
ANP32A	P39687	ORF1ab - MOCK	-0.11753	-0.856128	0.422268	1
WIZ	O95785	ORF1ab - MOCK	-0.134728	-0.855668	0.422504	1
NUMA1	Q14980	ORF1ab - MOCK	0.0561117	0.855112	0.422791	1
MYLK	Q15746	ORF1ab - MOCK	0.124716	0.854406	0.423154	1
GRWD1	Q9BQ67	ORF1ab - MOCK	-0.0687262	-0.852795	0.423985	1
CTTN	Q14247	ORF1ab - MOCK	-0.0947437	-0.852707	0.42403	1
CHD7	Q9P2D1	ORF1ab - MOCK	-0.0638369	-0.852652	0.424059	1
GCLM	P48507	ORF1ab - MOCK	-0.144473	-0.850332	0.425258	1
LETM1	O95202	ORF1ab - MOCK	-0.0532226	-0.850176	0.425338	1
HSPA5	P11021	ORF1ab - MOCK	0.0691955	0.849025	0.425934	1
NCBP1	Q09161	ORF1ab - MOCK	-0.168677	-0.848724	0.42609	1
GART	P22102	ORF1ab - MOCK	-0.0787582	-0.847388	0.426782	1
PSMD1	Q99460	ORF1ab - MOCK	-0.0582764	-0.847357	0.426798	1
BYSL	Q13895	ORF1ab - MOCK	-0.0533906	-0.847033	0.426966	1
TSPAN6	O43657	ORF1ab - MOCK	-0.208415	-0.846778	0.427098	1
YARS1	P54577	ORF1ab - MOCK	-0.0808235	-0.846246	0.427374	1
TMEM165	Q9HC07	ORF1ab - MOCK	-0.212822	-0.845751	0.427631	1
RUFY1	Q96T51	ORF1ab - MOCK	0.0746994	0.845642	0.427688	1
RHBDF2	Q6PJF5	ORF1ab - MOCK	0.0583274	0.844049	0.428516	1
CHCHD3	Q9NX63	ORF1ab - MOCK	-0.081707	-0.843992	0.428545	1
RNF149	Q8NC42	ORF1ab - MOCK	-0.119316	-0.84349	0.428807	1
AQR	O60306	ORF1ab - MOCK	0.0718994	0.842989	0.429067	1
HABP4	Q5JVS0	ORF1ab - MOCK	-0.0700153	-0.842837	0.429146	1
NSD1	Q96L73	ORF1ab - MOCK	-0.0614315	-0.841932	0.429618	1
MRPL24	Q96A35	ORF1ab - MOCK	0.0781707	0.841404	0.429893	1
ADCY6	O43306	ORF1ab - MOCK	0.6628	0.840889	0.430161	1
TMED9	Q9BVK6	ORF1ab - MOCK	0.080257	0.840843	0.430185	1
SEC24C	P53992	ORF1ab - MOCK	0.0661716	0.839093	0.431099	1
SLC4A1AP	Q9BWU0	ORF1ab - MOCK	0.243965	0.838955	0.43117	1
ATP7A	Q04656	ORF1ab - MOCK	-0.0703367	-0.838921	0.431189	1
RNF40	O75150	ORF1ab - MOCK	-0.0524985	-0.83843	0.431445	1
DLD	P09622	ORF1ab - MOCK	-0.0545596	-0.838325	0.4315	1
PARN	O95453	ORF1ab - MOCK	-0.0648496	-0.838067	0.431635	1
FXYD2	P54710	ORF1ab - MOCK	-0.104955	-0.835978	0.432728	1
ANP32E	Q9BTT0	ORF1ab - MOCK	-0.133963	-0.835443	0.433008	1
MAP7D3	Q8IWC1	ORF1ab - MOCK	-0.0887392	-0.834867	0.43331	1
TTYH3	Q9C0H2	ORF1ab - MOCK	0.0925228	0.834109	0.433707	1
APOB	P04114	ORF1ab - MOCK	-0.117208	-0.834084	0.433721	1
KLC4	Q9NSK0	ORF1ab - MOCK	-0.136494	-0.833767	0.433887	1
IGF2R	P11717	ORF1ab - MOCK	0.0485381	0.833515	0.434019	1
ACADVL	P49748	ORF1ab - MOCK	-0.0666302	-0.833135	0.434218	1
SPCS3	P61009	ORF1ab - MOCK	-0.117628	-0.832485	0.43456	1
STAT3	P40763	ORF1ab - MOCK	0.0557742	0.831984	0.434823	1
NDUFS1	P28331	ORF1ab - MOCK	-0.0497101	-0.830995	0.435343	1
RPL13A	P40429	ORF1ab - MOCK	0.0607985	0.830825	0.435432	1
MARS2	Q96GW9	ORF1ab - MOCK	-0.0593031	-0.830651	0.435524	1
IDH3B	O43837	ORF1ab - MOCK	-0.0560451	-0.830579	0.435562	1
ITGA1	P56199	ORF1ab - MOCK	-0.182353	-0.830062	0.435834	1
PSMD13	Q9UNM6	ORF1ab - MOCK	-0.0852518	-0.828692	0.436555	1
PDIA4	P13667	ORF1ab - MOCK	-0.0627456	-0.827576	0.437144	1
AP3D1	O14617	ORF1ab - MOCK	-0.0563855	-0.827564	0.43715	1
GSR	P00390	ORF1ab - MOCK	0.0518529	0.826775	0.437567	1
SNRPGP15	A8MWD9	ORF1ab - MOCK	-0.134542	-0.825936	0.43801	1
UNC45A	Q9H3U1	ORF1ab - MOCK	0.067403	0.825692	0.438139	1
MEPCE	Q7L2J0	ORF1ab - MOCK	0.0642005	0.82564	0.438166	1
RPP25L	Q8N5L8	ORF1ab - MOCK	0.127791	0.82515	0.438425	1
RPLP0	P05388	ORF1ab - MOCK	-0.105824	-0.824266	0.438892	1
ACTN4	O43707	ORF1ab - MOCK	0.0614922	0.824069	0.438997	1
EPB41L1	Q9H4G0	ORF1ab - MOCK	-0.050751	-0.823934	0.439068	1
SEZ6L2	Q6UXD5	ORF1ab - MOCK	-0.159077	-0.823717	0.439183	1
PPHLN1	Q8NEY8	ORF1ab - MOCK	-0.119586	-0.823535	0.439279	1
SLC9A7	Q96T83	ORF1ab - MOCK	-0.0739791	-0.823278	0.439415	1
BAHCC1	Q9P281	ORF1ab - MOCK	-0.180729	-0.823242	0.439434	1
ACP1	P24666	ORF1ab - MOCK	0.0677918	0.823109	0.439505	1
BAZ1A	Q9NRL2	ORF1ab - MOCK	-0.0563623	-0.822693	0.439725	1
TMEM126A	Q9H061	ORF1ab - MOCK	0.127366	0.822545	0.439804	1
MRPS15	P82914	ORF1ab - MOCK	0.0557249	0.821325	0.44045	1
MAP2	P11137	ORF1ab - MOCK	0.0872143	0.821255	0.440487	1
FOXG1	P55316	ORF1ab - MOCK	0.0593601	0.8204	0.440941	1
PLPP6	Q8IY26	ORF1ab - MOCK	0.142597	0.820001	0.441153	1
SMN2	Q16637	ORF1ab - MOCK	-0.128495	-0.81995	0.44118	1
BRPF1	P55201	ORF1ab - MOCK	-0.0796394	-0.819494	0.441422	1
LSAMP	Q13449	ORF1ab - MOCK	-0.0999298	-0.819415	0.441464	1
USP42	Q9H9J4	ORF1ab - MOCK	0.0657363	0.819105	0.441629	1
EXOC1	Q9NV70	ORF1ab - MOCK	0.129583	0.818789	0.441797	1
TAP1	Q03518	ORF1ab - MOCK	0.0583734	0.81779	0.442328	1
SLC49A4	Q96SL1	ORF1ab - MOCK	-0.0589415	-0.817185	0.44265	1
ABCG2	Q9UNQ0	ORF1ab - MOCK	0.07645	0.816939	0.442781	1
DDR1	Q08345	ORF1ab - MOCK	0.0539256	0.816678	0.44292	1
CLK1	P49759	ORF1ab - MOCK	-0.0564651	-0.815859	0.443357	1
SLC17A5	Q9NRA2	ORF1ab - MOCK	-0.104341	-0.814464	0.4441	1
PWWP2A	Q96N64	ORF1ab - MOCK	-0.08884	-0.814326	0.444174	1
NEU1	Q99519	ORF1ab - MOCK	0.106814	0.812309	0.445251	1
AKAP1	Q92667	ORF1ab - MOCK	-0.0751362	-0.812211	0.445303	1
TBC1D23	Q9NUY8	ORF1ab - MOCK	-0.173085	-0.810648	0.446139	1
RPL7L1	Q6DKI1	ORF1ab - MOCK	-0.0567479	-0.809203	0.446913	1
COX5B	P10606	ORF1ab - MOCK	0.115441	0.809194	0.446918	1
UBXN1	Q04323	ORF1ab - MOCK	-0.110634	-0.808878	0.447087	1
IGHA1	P01876	ORF1ab - MOCK	0.57807	0.808211	0.447445	1
NAA15	Q9BXJ9	ORF1ab - MOCK	-0.0538159	-0.808176	0.447464	1
USP9X	Q93008	ORF1ab - MOCK	0.0865323	0.805717	0.448784	1
SRP54	P61011	ORF1ab - MOCK	-0.0705552	-0.805572	0.448862	1
TM9SF4	Q92544	ORF1ab - MOCK	0.0677048	0.804275	0.449559	1
UGDH	O60701	ORF1ab - MOCK	0.0605276	0.804083	0.449663	1
ABR	Q12979	ORF1ab - MOCK	-0.0719423	-0.803822	0.449803	1
POLR2B	P30876	ORF1ab - MOCK	0.0676895	0.803565	0.449942	1
LIN28B	Q6ZN17	ORF1ab - MOCK	0.0807973	0.803563	0.449943	1
TIPRL	O75663	ORF1ab - MOCK	-0.0632394	-0.802621	0.45045	1
PPIL4	Q8WUA2	ORF1ab - MOCK	-0.0998439	-0.802152	0.450703	1
RANBP1	P43487	ORF1ab - MOCK	-0.0839368	-0.80215	0.450704	1
MYO1E	Q12965	ORF1ab - MOCK	0.0475759	0.801946	0.450814	1
SLU7	O95391	ORF1ab - MOCK	-0.0787514	-0.801913	0.450832	1
INO80	Q9ULG1	ORF1ab - MOCK	-0.0789569	-0.801609	0.450996	1
EIF3H	O15372	ORF1ab - MOCK	-0.0563121	-0.801497	0.451056	1
CAPZA1	P52907	ORF1ab - MOCK	0.125939	0.801364	0.451128	1
TRMT61B	Q9BVS5	ORF1ab - MOCK	-0.088059	-0.799688	0.452033	1
SMARCC1	Q92922	ORF1ab - MOCK	0.0522174	0.79921	0.452291	1
NOL9	Q5SY16	ORF1ab - MOCK	0.0675734	0.798587	0.452628	1
AURKB	Q96GD4	ORF1ab - MOCK	-0.114461	-0.798585	0.452629	1
BCHE	P06276	ORF1ab - MOCK	-0.0697365	-0.798497	0.452676	1
RBM12B	Q8IXT5	ORF1ab - MOCK	0.0540737	0.79833	0.452767	1
NSP6	P0DTD1orC1-6	ORF1ab - MOCK	0.0685283	0.798148	0.452865	1
PCCB	P05166	ORF1ab - MOCK	-0.0546326	-0.797891	0.453004	1
MRPL19	P49406	ORF1ab - MOCK	-0.0621815	-0.794656	0.454757	1
AGRN	O00468	ORF1ab - MOCK	-0.0666283	-0.79449	0.454847	1
TRMT1L	Q7Z2T5	ORF1ab - MOCK	-0.0759316	-0.794089	0.455065	1
ERBIN	Q96RT1	ORF1ab - MOCK	-0.0560135	-0.793534	0.455366	1
NIPBL	Q6KC79	ORF1ab - MOCK	0.0719504	0.793428	0.455424	1
PLPP2	O43688	ORF1ab - MOCK	-0.22038	-0.793299	0.455493	1
GAK	O14976	ORF1ab - MOCK	0.12272	0.793112	0.455595	1
RELL1	Q8IUW5	ORF1ab - MOCK	-0.0659353	-0.792907	0.455706	1
NQO1	P15559	ORF1ab - MOCK	-0.0658345	-0.792791	0.45577	1
WDR75	Q8IWA0	ORF1ab - MOCK	0.0983516	0.792746	0.455794	1
EIF2S2	P20042	ORF1ab - MOCK	-0.0699337	-0.792727	0.455804	1
SCML2	Q9UQR0	ORF1ab - MOCK	0.0505201	0.791471	0.456487	1
KIAA1522	Q9P206	ORF1ab - MOCK	0.080469	0.791182	0.456644	1
SLC12A6	Q9UHW9	ORF1ab - MOCK	-0.086639	-0.791049	0.456717	1
ZNF48	Q96MX3	ORF1ab - MOCK	-0.100774	-0.789637	0.457485	1
EML4	Q9HC35	ORF1ab - MOCK	0.0638779	0.788409	0.458155	1
RAB4A	P20338	ORF1ab - MOCK	0.078536	0.787819	0.458477	1
RPS3A	P61247	ORF1ab - MOCK	0.122155	0.787507	0.458647	1
GTF3C5	Q9Y5Q8	ORF1ab - MOCK	-0.0740004	-0.786845	0.459008	1
ADAM9	Q13443	ORF1ab - MOCK	-0.0715907	-0.786704	0.459085	1
VARS2	Q5ST30	ORF1ab - MOCK	-0.0639631	-0.786514	0.459189	1
FADS1	O60427	ORF1ab - MOCK	-0.0524846	-0.784914	0.460063	1
PSMD2	Q13200	ORF1ab - MOCK	0.0722983	0.784733	0.460162	1
SRRT	Q9BXP5	ORF1ab - MOCK	-0.086074	-0.783926	0.460604	1
SLC9A3R1	O14745	ORF1ab - MOCK	-0.0754403	-0.783674	0.460742	1
[truncated: 1,774 more rows]

## Sheet: GO_MF_ORF1ab
Category	Term	Count	%	PValue	Genes	List Total	Pop Hits	Pop Total	Fold Enrichment	Bonferroni	Benjamini	FDR
GOTERM_MF_DIRECT	GO:0003723~RNA binding	30	66.6667	3.327e-22	RBM27, RAMAC, SF3B6, MRPL14, ZC3HAV1, MRPL41, TIAL1, RBM3, PABPN1, KHSRP, EIF4H, G3BP2, EXOSC1, TIA1, RPS8, CNBP, RC3H1, HSPE1, MRPL43, PUM2, MOV10, MARF1, RPS28, FUBP3, CSDE1, RBMS1, SLIRP, HNRNPH3, RBMS2, SRSF9	45	1468	18945	8.60354	3.02757e-20	3.02757e-20	2.82795e-20
GOTERM_MF_DIRECT	GO:0003729~mRNA binding	7	15.5556	2.35869e-05	FUBP3, CNBP, SF3B6, KHSRP, G3BP2, RC3H1, PUM2	45	251	18945	11.741	0.00214413	0.0010732	0.00100244
GOTERM_MF_DIRECT	GO:0008143~poly(A) binding	4	8.88889	3.67683e-05	TIA1, PABPN1, RBMS1, RBMS2	45	28	18945	60.1429	0.00334038	0.0011153	0.00104177
GOTERM_MF_DIRECT	GO:0003735~structural constituent of ribosome	6	13.3333	7.61028e-05	MRPL41, RPS28, RPS8, MRPL14, MRPL34, MRPL43	45	190	18945	13.2947	0.00690169	0.00173134	0.00161718
GOTERM_MF_DIRECT	GO:0003730~mRNA 3'-UTR binding	6	13.3333	0.00025461	TIAL1, TIA1, RBMS1, RC3H1, RBMS2, PUM2	45	246	18945	10.2683	0.022906	0.0046339	0.00432837
GOTERM_MF_DIRECT	GO:0003676~nucleic acid binding	6	13.3333	0.00102126	CNBP, CSDE1, KHSRP, G3BP2, SLIRP, RBMS2	45	334	18945	7.56287	0.0887906	0.0154892	0.0144679
GOTERM_MF_DIRECT	GO:0035925~mRNA 3'-UTR AU-rich region binding	3	6.66667	0.00191767	TIAL1, TIA1, KHSRP	45	28	18945	45.1071	0.160271	0.0249297	0.023286
GOTERM_MF_DIRECT	GO:0005515~protein binding	39	86.6667	0.00284566	RAMAC, RAB1B, SF3B6, ZC3HAV1, CLDN1, MED17, MRPL41, TIAL1, RBM3, PABPN1, KHSRP, EIF4H, G3BP2, CCNL1, EXOSC1, MPDU1, TIA1, EIF2B2, KSR1, NDUFA4, RPS8, CNBP, CAV1, RC3H1, HSPE1, ARID1A, MRPL43, PUM2, MOV10, MARF1, RPS28, FUBP3, REEP4, CSDE1, RBMS1, SLIRP, HNRNPH3, ISCU, SRSF9	45	12648	18945	1.29815	0.228427	0.0323694	0.0302351
GOTERM_MF_DIRECT	GO:1905762~CCR4-NOT complex binding	2	4.44444	0.00695173	MARF1, RC3H1	45	3	18945	280.667	0.469967	0.0702898	0.0656553
GOTERM_MF_DIRECT	GO:0003697~single-stranded DNA binding	3	6.66667	0.0283463	FUBP3, CNBP, RBMS1	45	113	18945	11.177	0.926962	0.257951	0.240944
GOTERM_MF_DIRECT	GO:0035613~RNA stem-loop binding	2	4.44444	0.0543087	CSDE1, RC3H1	45	24	18945	35.0833	0.993789	0.449281	0.419658
GOTERM_MF_DIRECT	GO:0008266~poly(U) RNA binding	2	4.44444	0.0608912	RBMS1, RBMS2	45	27	18945	31.1852	0.99671	0.461758	0.431313
GOTERM_MF_DIRECT	GO:0035198~miRNA binding	2	4.44444	0.0825111	RC3H1, PUM2	45	37	18945	22.7568	0.999605	0.577578	0.539496

## Sheet: GO_BP_ORF1ab
Category	Term	Count	%	PValue	Genes	List Total	Pop Hits	Pop Total	Fold Enrichment	Bonferroni	Benjamini	FDR
GOTERM_BP_DIRECT	GO:0061014~positive regulation of mRNA catabolic process	4	8.88889	3.88528e-06	MOV10, KHSRP, RC3H1, ZC3HAV1	45	14	19414	123.263	0.00137445	0.00137539	0.00135596
GOTERM_BP_DIRECT	GO:0034063~stress granule assembly	4	8.88889	2.72296e-05	TIA1, CSDE1, G3BP2, PUM2	45	26	19414	66.3726	0.00959309	0.00481963	0.00475156
GOTERM_BP_DIRECT	GO:0006412~translation	6	13.3333	0.00013821	MRPL41, RPS28, RPS8, MRPL14, MRPL34, MRPL43	45	221	19414	11.7128	0.0477519	0.0163088	0.0160784
GOTERM_BP_DIRECT	GO:0061158~3'-UTR-mediated mRNA destabilization	3	6.66667	0.000668126	MOV10, KHSRP, RC3H1	45	17	19414	76.1333	0.21069	0.0591292	0.058294
GOTERM_BP_DIRECT	GO:0032543~mitochondrial translation	4	8.88889	0.00133976	MRPL41, MRPL14, MRPL34, MRPL43	45	96	19414	17.9759	0.377861	0.0795112	0.0783882
GOTERM_BP_DIRECT	GO:0010608~posttranscriptional regulation of gene expression	3	6.66667	0.00157607	CAV1, RC3H1, PUM2	45	26	19414	49.7795	0.427859	0.0795112	0.0783882
GOTERM_BP_DIRECT	GO:0006396~RNA processing	7	15.5556	0.00163136	RBM3, PABPN1, RBMS1, HNRNPH3, CCNL1, RBMS2, EXOSC1	45	565	19414	5.34505	0.438965	0.0795112	0.0783882
GOTERM_BP_DIRECT	GO:0006397~mRNA processing	5	11.1111	0.00179686	RBM27, TIA1, PABPN1, KHSRP, SRSF9	45	230	19414	9.37874	0.470945	0.0795112	0.0783882
GOTERM_BP_DIRECT	GO:0006446~regulation of translational initiation	3	6.66667	0.00223884	EIF2B2, CSDE1, EIF4H	45	31	19414	41.7505	0.547713	0.0880611	0.0868173
GOTERM_BP_DIRECT	GO:0043488~regulation of mRNA stability	3	6.66667	0.00870866	KHSRP, RC3H1, PUM2	45	62	19414	20.8753	0.954787	0.29078	0.286673
GOTERM_BP_DIRECT	GO:2000628~regulation of miRNA metabolic process	2	4.44444	0.00903555	KHSRP, RC3H1	45	4	19414	215.711	0.959769	0.29078	0.286673
GOTERM_BP_DIRECT	GO:0051028~mRNA transport	3	6.66667	0.0162652	ZC3H3, KHSRP, G3BP2	45	86	19414	15.0496	0.996988	0.479822	0.473045
GOTERM_BP_DIRECT	GO:0035194~posttranscriptional gene silencing by RNA	2	4.44444	0.0179913	MOV10, MARF1	45	8	19414	107.856	0.998383	0.489917	0.482997
GOTERM_BP_DIRECT	GO:1900246~positive regulation of RIG-I signaling pathway	2	4.44444	0.0246561	ZC3HAV1, PUM2	45	11	19414	78.4404	0.999855	0.623448	0.614642
GOTERM_BP_DIRECT	GO:2000637~positive regulation of gene silencing by miRNA	2	4.44444	0.0268679	TIAL1, PUM2	45	12	19414	71.9037	0.999935	0.634083	0.625127
GOTERM_BP_DIRECT	GO:2000767~positive regulation of cytoplasmic translation	2	4.44444	0.0334739	CNBP, CSDE1	45	15	19414	57.523	0.999994	0.74061	0.730149
GOTERM_BP_DIRECT	GO:0045019~negative regulation of nitric oxide biosynthetic process	2	4.44444	0.040036	CAV1, KHSRP	45	18	19414	47.9358	0.999999	0.833691	0.821916
GOTERM_BP_DIRECT	GO:0006457~protein folding	3	6.66667	0.0652195	KHSRP, HSPE1, MPDU1	45	184	19414	7.03406	1	1	0.988669
GOTERM_BP_DIRECT	GO:0000398~mRNA splicing, via spliceosome	3	6.66667	0.0727927	SF3B6, HNRNPH3, SRSF9	45	196	19414	6.6034	1	1	0.988669
GOTERM_BP_DIRECT	GO:0008380~RNA splicing	3	6.66667	0.0813021	TIA1, KHSRP, HNRNPH3	45	209	19414	6.19266	1	1	0.988669

## Sheet: SHIFTR_sgmRNA
gene_name	protein_id	comparison	logFC	t	pvalue	fdr
RPS28	P62857	sgmRNA - MOCK	2.36324	34.7065	1.20689e-08	2.16432e-14
KSR1	Q8IVT5	sgmRNA - MOCK	1.63829	19.2571	5.4297e-07	2.16432e-14
RBMS1	P29558	sgmRNA - MOCK	1.35295	19.0824	5.75702e-07	2.16432e-14
RBMS2	Q15434	sgmRNA - MOCK	1.2982	17.0322	1.19255e-06	2.16432e-14
YBX2	Q9Y2T7	sgmRNA - MOCK	1.63623	16.3813	1.52967e-06	2.16432e-14
A1CF	Q9NQ94	sgmRNA - MOCK	1.30752	15.7576	1.95943e-06	2.16432e-14
PUM2	Q8TB72	sgmRNA - MOCK	0.989657	15.7199	1.98961e-06	2.16432e-14
RBM47	A0AV96	sgmRNA - MOCK	1.00924	15.1614	2.50491e-06	2.16432e-14
REEP4	Q9H6H4	sgmRNA - MOCK	0.907031	15.0478	2.62771e-06	2.16432e-14
YBX3	P16989	sgmRNA - MOCK	1.56231	14.3208	3.59885e-06	2.16432e-14
RC3H1	Q5TC82	sgmRNA - MOCK	0.814056	13.505	5.21783e-06	2.16432e-14
YBX1	P67809	sgmRNA - MOCK	1.53014	13.3739	5.54947e-06	2.16432e-14
MARF1	Q9Y4F3	sgmRNA - MOCK	0.897987	12.8146	7.26644e-06	2.16432e-14
PUM1	Q14671	sgmRNA - MOCK	0.898232	12.6601	7.84328e-06	2.16432e-14
PABPC1	P11940	sgmRNA - MOCK	0.763581	12.6041	8.0653e-06	2.16432e-14
N	P0DTC9	sgmRNA - MOCK	1.44945	11.8777	1.17089e-05	2.16432e-14
SLIRP	Q9GZT3	sgmRNA - MOCK	0.802859	11.6969	1.28898e-05	2.16432e-14
CSDE1	O75534	sgmRNA - MOCK	0.756137	11.5414	1.40149e-05	2.16432e-14
EIF4H	Q15056	sgmRNA - MOCK	1.05265	11.4672	1.45916e-05	2.16432e-14
EIF4B	P23588	sgmRNA - MOCK	1.00523	11.152	1.73646e-05	2.16432e-14
IGF2BP1	Q9NZI8	sgmRNA - MOCK	0.712007	11.0218	1.86827e-05	2.16432e-14
SND1	Q7KZF4	sgmRNA - MOCK	0.65197	10.6214	2.35141e-05	2.16432e-14
PABPC4	Q13310	sgmRNA - MOCK	0.800865	10.296	2.85147e-05	2.16432e-14
IGF2BP2	Q9Y6M1	sgmRNA - MOCK	0.66771	10.2318	2.96401e-05	2.16432e-14
FUBP3	Q96I24	sgmRNA - MOCK	0.71109	10.0758	3.25916e-05	2.16432e-14
MOV10	Q9HCE1	sgmRNA - MOCK	0.654202	9.95385	3.51335e-05	2.16432e-14
PATL1	Q86TB9	sgmRNA - MOCK	0.652435	9.94899	3.52394e-05	2.16432e-14
TIAL1	Q01085	sgmRNA - MOCK	0.624749	9.93238	3.56043e-05	2.16432e-14
ZC3H7A	Q8IWR0	sgmRNA - MOCK	0.877208	9.90278	3.62652e-05	2.16432e-14
IGF2BP3	O00425	sgmRNA - MOCK	0.707412	9.83039	3.79415e-05	2.16432e-14
SYNCRIP	O60506	sgmRNA - MOCK	0.672657	9.6272	4.31411e-05	2.16432e-14
HDLBP	Q00341	sgmRNA - MOCK	0.588798	9.44557	4.84888e-05	2.16432e-14
TIA1	P31483	sgmRNA - MOCK	0.594524	9.29059	5.36572e-05	2.16432e-14
FAM120A	Q9NZB2	sgmRNA - MOCK	0.597744	9.28913	5.37086e-05	2.16432e-14
CDSN	Q15517	sgmRNA - MOCK	0.962376	8.95307	6.72494e-05	2.16432e-14
C11orf68	Q9H3H3	sgmRNA - MOCK	0.596425	8.74182	7.77516e-05	2.16432e-14
EIF3CL	B5ME19	sgmRNA - MOCK	0.558822	8.2901	0.00010715	8.96028e-12
LIN28B	Q6ZN17	sgmRNA - MOCK	0.817817	8.13353	0.000120165	8.96028e-12
RBM3	P98179	sgmRNA - MOCK	0.909039	8.07646	0.00012535	1.40248e-11
9b	P0DTD2	sgmRNA - MOCK	0.737433	8.0133	0.000131388	7.16822e-11
DNA2	P51530	sgmRNA - MOCK	0.599014	7.86684	0.000146712	1.0129e-10
G3BP1	Q13283	sgmRNA - MOCK	0.464646	7.77728	0.000157082	3.98927e-10
FAU	P62861	sgmRNA - MOCK	0.572448	7.6311	0.000175855	7.7931e-09
ZNFX1	Q9P2E3	sgmRNA - MOCK	0.66893	7.20727	0.000246487	7.7931e-09
LARP1	Q6PKG0	sgmRNA - MOCK	0.510521	7.1157	0.0002657	7.7931e-09
SF3B6	Q9Y3B4	sgmRNA - MOCK	0.45291	7.10498	0.000268059	7.7931e-09
EIF3A	Q14152	sgmRNA - MOCK	0.485679	7.05382	0.000279645	7.7931e-09
FAM120C	Q9NX05	sgmRNA - MOCK	0.45625	7.03165	0.000284844	3.74199e-08
repPOL	P0DTD1-11	sgmRNA - MOCK	0.539851	6.86908	0.000326494	3.74199e-08
UPF1	Q92900	sgmRNA - MOCK	0.505243	6.85642	0.000330017	3.74199e-08
MED17	Q9NVC6	sgmRNA - MOCK	1.0779	6.81152	0.000342868	3.74199e-08
DCBLD1	Q8N8Z6	sgmRNA - MOCK	0.483431	6.79393	0.000348054	6.92224e-08
CNBP	P62633	sgmRNA - MOCK	0.859165	6.74562	0.000362767	8.79034e-08
G3BP2	Q9UN86	sgmRNA - MOCK	0.496775	6.69995	0.000377328	1.30887e-07
LSM14A	Q8ND56	sgmRNA - MOCK	0.672136	6.6496	0.000394156	1.34495e-07
NDUFA4	O00483	sgmRNA - MOCK	0.595276	6.60288	0.000410534	1.34495e-07
FXR1	P51114	sgmRNA - MOCK	0.395702	6.57876	0.000419289	1.78463e-07
ZC3H7B	Q9UGR2	sgmRNA - MOCK	0.424955	6.51939	0.000441761	1.78463e-07
RBM24	Q9BX46	sgmRNA - MOCK	0.556532	6.51622	0.000443	4.84381e-07
MKRN2	Q9H000	sgmRNA - MOCK	0.379528	6.42765	0.000479222	4.84381e-07
ZC3HAV1	Q7Z2W4	sgmRNA - MOCK	0.490119	6.36374	0.000507444	4.84381e-07
PURA	Q00577	sgmRNA - MOCK	0.502377	6.36366	0.000507481	4.84381e-07
MRPL14	Q6P1L8	sgmRNA - MOCK	0.667806	6.33318	0.000521604	4.84381e-07
LARP4B	Q92615	sgmRNA - MOCK	0.517715	6.32685	0.000524588	5.25067e-07
FMR1	Q06787	sgmRNA - MOCK	0.388024	6.30386	0.000535608	1.44403e-06
ISCU	Q9H1K1	sgmRNA - MOCK	0.461408	6.25307	0.000560885	3.08911e-06
ARID1A	O14497	sgmRNA - MOCK	0.512581	6.17806	0.000600731	1.21883e-05
FXR2	P51116	sgmRNA - MOCK	0.38221	6.0108	0.000701653	1.21883e-05
PURB	Q96QR8	sgmRNA - MOCK	0.447539	5.9464	0.000745519	1.61348e-05
ZCCHC3	Q9NUD5	sgmRNA - MOCK	0.705358	5.82985	0.000833006	1.61348e-05
UBAP2L	Q14157	sgmRNA - MOCK	0.380606	5.75851	0.000892261	1.61348e-05
KHSRP	Q92945	sgmRNA - MOCK	0.394336	5.74375	0.000905102	1.61348e-05
MRPS18A	Q9NVS2	sgmRNA - MOCK	0.749213	5.73524	0.000912606	1.61348e-05
OBSL1	O75147	sgmRNA - MOCK	0.509588	5.72547	0.000921302	3.99415e-05
DAP	P51397	sgmRNA - MOCK	0.461848	5.67048	0.000972036	6.37156e-05
R3HDM2	Q9Y2K5	sgmRNA - MOCK	0.405329	5.5627	0.00108088	6.37156e-05
MRPL34	Q9BQ48	sgmRNA - MOCK	0.581036	5.55863	0.00108525	9.86396e-05
MBNL1	Q9NR56	sgmRNA - MOCK	0.374897	5.50213	0.00114803	0.000134526
USP13	Q92995	sgmRNA - MOCK	-1.19478	-5.42633	0.00123878	0.000134526
CLDN1	O95832	sgmRNA - MOCK	0.488815	5.40016	0.00127196	0.000170369
EIF3G	O75821	sgmRNA - MOCK	0.514344	5.33698	0.00135628	0.000170369
CAV1	Q03135	sgmRNA - MOCK	0.750972	5.2833	0.00143287	0.000170369
MPDU1	O75352	sgmRNA - MOCK	0.700291	5.26236	0.00146406	0.000170369
EXOSC1	Q9Y3B2	sgmRNA - MOCK	0.713981	5.26058	0.00146675	0.000211862
H1-10	Q92522	sgmRNA - MOCK	0.445849	5.23142	0.00151155	0.00103311
NFX1	Q12986	sgmRNA - MOCK	0.359306	4.9739	0.00198135	0.00103311
CAPRIN1	Q14444	sgmRNA - MOCK	0.340118	4.94575	0.00204193	0.00103311
AKAP1	Q92667	sgmRNA - MOCK	0.457367	4.94406	0.00204565	0.00103311
RBM27	Q9P2N5	sgmRNA - MOCK	0.295404	4.93002	0.0020767	0.00103311
MAP3K20	Q9NYL2	sgmRNA - MOCK	0.314506	4.92366	0.00209094	0.00103311
EIF4G1	Q04637	sgmRNA - MOCK	0.315861	4.8985	0.00214838	0.00103311
RPS14	P62263	sgmRNA - MOCK	0.349016	4.87625	0.00220065	0.00200848
XPO5	Q9HAV4	sgmRNA - MOCK	0.443199	4.76626	0.00248082	0.00200848
THEM6	Q8WUY1	sgmRNA - MOCK	-0.291339	-4.71305	0.00263049	0.00200848
DZIP3	Q86Y13	sgmRNA - MOCK	0.479698	4.68916	0.00270096	0.00200848
COL5A2	P05997	sgmRNA - MOCK	0.367044	4.66917	0.00276153	0.00200848
PABPN1	Q86U42	sgmRNA - MOCK	0.303103	4.66665	0.00276927	0.00200848
EIF2B2	P49770	sgmRNA - MOCK	0.494689	4.63622	0.00286472	0.00200848
PRRC2C	Q9Y520	sgmRNA - MOCK	0.457994	4.62144	0.00291242	0.00200848
UNK	Q9C0B0	sgmRNA - MOCK	0.394108	4.60852	0.0029548	0.00200848
ZC3H3	Q8IXZ2	sgmRNA - MOCK	0.298573	4.60605	0.00296298	0.00200848
RPS3	P23396	sgmRNA - MOCK	0.402787	4.59265	0.00300785	0.00200848
RAB1B	Q9H0U4	sgmRNA - MOCK	0.408659	4.57833	0.00305662	0.00200848
HNRNPH3	P31942	sgmRNA - MOCK	0.312514	4.57643	0.00306316	0.00200848
DDX6	P26196	sgmRNA - MOCK	0.283424	4.57625	0.00306376	0.00430177
PARP12	Q9H0J9	sgmRNA - MOCK	0.601355	4.53406	0.00321304	0.00430177
ALDH1B1	P30837	sgmRNA - MOCK	-0.339795	-4.49519	0.00335774	0.00430177
CS	O75390	sgmRNA - MOCK	-0.297511	-4.46828	0.00346218	0.00430177
RAMAC	Q9BTL3	sgmRNA - MOCK	0.479415	4.46659	0.00346885	0.00430177
LARP4	Q71RC2	sgmRNA - MOCK	0.562636	4.46464	0.0034766	0.00430177
SLC22A18	Q96BI1	sgmRNA - MOCK	0.306143	4.45068	0.00353245	0.015111
MRPL43	Q8N983	sgmRNA - MOCK	0.377124	4.35828	0.00392828	0.015111
MDH2	P40926	sgmRNA - MOCK	-0.323995	-4.32414	0.00408685	0.015111
GIPC1	O14908	sgmRNA - MOCK	0.307235	4.29543	0.00422566	0.015111
DDX3X	O00571	sgmRNA - MOCK	0.282016	4.28929	0.00425604	0.0165144
SYMPK	Q92797	sgmRNA - MOCK	0.295886	4.24384	0.00448848	0.0165144
ZC3H11A	O75152	sgmRNA - MOCK	0.287417	4.20132	0.00471877	0.0165144
H1-4	P10412	sgmRNA - MOCK	0.449024	4.19605	0.00474823	0.0165144
CSK	P41240	sgmRNA - MOCK	-0.400273	-4.16676	0.00491558	0.0165144
FUBP1	Q96AE4	sgmRNA - MOCK	0.301677	4.14738	0.00502995	0.0165144
SYNE1	Q8NF91	sgmRNA - MOCK	0.848752	4.14023	0.00507287	0.0165144
H1-0	P07305	sgmRNA - MOCK	0.41333	4.11642	0.00521872	0.0165144
PCBP2	Q15366	sgmRNA - MOCK	0.416747	4.11076	0.0052541	0.0183829
SRSF9	Q13242	sgmRNA - MOCK	0.344068	4.07607	0.00547668	0.0183829
R3HDM1	Q15032	sgmRNA - MOCK	0.573611	4.07146	0.00550709	0.0183829
RPL26	P61254	sgmRNA - MOCK	0.334113	4.04927	0.00565583	0.0183829
C4A	P0C0L4	sgmRNA - MOCK	0.379192	4.04599	0.00567821	0.0183829
MRPL41	Q8IXM3	sgmRNA - MOCK	0.281667	4.02731	0.00580744	0.0183829
TAGLN2	P37802	sgmRNA - MOCK	0.268446	4.01444	0.00589835	0.0183829
FIBP	O43427	sgmRNA - MOCK	-0.622647	-4.0082	0.00594299	0.0240219
H1-3	P16402	sgmRNA - MOCK	0.405201	3.98606	0.00610441	0.0240219
CIRBP	Q14011	sgmRNA - MOCK	0.340158	3.97818	0.00616307	0.0317141
PCBP1	Q15365	sgmRNA - MOCK	0.411408	3.9374	0.00647655	0.0317141
MYL12B	O14950	sgmRNA - MOCK	-0.291418	-3.9293	0.0065409	0.0317141
TMEM237	Q96Q45	sgmRNA - MOCK	-0.249684	-3.92707	0.00655874	0.0343543
UQCRC1	P31930	sgmRNA - MOCK	-0.354963	-3.88981	0.00686484	0.0343543
BAP1	Q92560	sgmRNA - MOCK	0.356263	3.88104	0.00693913	0.0343543
RAP1B	P61224	sgmRNA - MOCK	-0.371644	-3.87126	0.00702308	0.0343543
HNRNPR	O43390	sgmRNA - MOCK	0.301808	3.85411	0.00717292	0.0343543
SLC25A24	Q6NUK1	sgmRNA - MOCK	-0.234972	-3.85368	0.00717674	0.0356253
RBPMS	Q93062	sgmRNA - MOCK	0.547287	3.82869	0.00740158	0.0356253
MAN1A2	O60476	sgmRNA - MOCK	0.324836	3.82475	0.00743776	0.0356253
ATP6V0D1	P61421	sgmRNA - MOCK	-0.358863	-3.8162	0.00751684	0.0415366
ELAVL1	Q15717	sgmRNA - MOCK	0.26594	3.79501	0.00771696	0.0415366
RPS8	P62241	sgmRNA - MOCK	0.257836	3.78628	0.00780109	0.0415366
EEF1B2	P24534	sgmRNA - MOCK	-0.30292	-3.75569	0.00810392	0.0415366
CELF1	Q92879	sgmRNA - MOCK	0.272301	3.75534	0.00810748	0.0415366
IDH3A	P50213	sgmRNA - MOCK	-0.331473	-3.75513	0.00810958	0.0591229
7a	P0DTC7	sgmRNA - MOCK	0.286224	3.72733	0.00839629	0.0591229
SHFL	Q9NUL5	sgmRNA - MOCK	0.682728	3.71459	0.00853141	0.0591229
HSPE1	P61604	sgmRNA - MOCK	0.255015	3.70342	0.0086518	0.0591229
HNRNPDL	O14979	sgmRNA - MOCK	0.21538	3.69852	0.00870511	0.0604475
RPS26	P62854	sgmRNA - MOCK	0.344216	3.67115	0.00901016	0.0604475
CHTOP	Q9Y3Y2	sgmRNA - MOCK	0.315638	3.65827	0.00915779	0.0604475
RAB1A	P62820	sgmRNA - MOCK	0.346298	3.6557	0.00918746	0.0604475
PRRC2A	P48634	sgmRNA - MOCK	0.362437	3.65008	0.00925297	0.0604475
COQ3	Q9NZJ6	sgmRNA - MOCK	-0.580416	-3.62088	0.00960133	0.0604475
FOXG1	P55316	sgmRNA - MOCK	0.261563	3.615	0.00967322	0.0604475
C1QBP	Q07021	sgmRNA - MOCK	-0.435377	-3.60856	0.00975263	0.0604475
CNOT4	O95628	sgmRNA - MOCK	0.380612	3.57555	0.0101709	0.0604475
LDHB	P07195	sgmRNA - MOCK	-0.204839	-3.57494	0.0101788	0.0604475
LARS2	Q15031	sgmRNA - MOCK	-0.270395	-3.55468	0.0104454	0.0604475
TMED5	Q9Y3A6	sgmRNA - MOCK	-0.96686	-3.54938	0.0105165	0.0604475
ERH	P84090	sgmRNA - MOCK	0.241222	3.54869	0.0105257	0.0604475
UBAP2	Q5T6F2	sgmRNA - MOCK	0.248891	3.53419	0.0107229	0.0604475
RBBP4	Q09028	sgmRNA - MOCK	-0.251133	-3.53383	0.0107279	0.0604475
RBM26	Q5T8P6	sgmRNA - MOCK	0.324435	3.52722	0.0108191	0.0604475
MFN1	Q8IWA4	sgmRNA - MOCK	0.260998	3.5106	0.0110523	0.0604475
PTPN23	Q9H3S7	sgmRNA - MOCK	0.291911	3.50576	0.0111213	0.0604475
PRRC2B	Q5JSZ5	sgmRNA - MOCK	0.320003	3.50497	0.0111326	0.0604475
EIF3D	O15371	sgmRNA - MOCK	0.280071	3.49411	0.0112892	0.0604475
RPL36A	P83881	sgmRNA - MOCK	0.260133	3.49307	0.0113042	0.0604475
L2HGDH	Q9H9P8	sgmRNA - MOCK	-0.274772	-3.49195	0.0113206	0.0604475
ACP1	P24666	sgmRNA - MOCK	0.286955	3.48413	0.0114353	0.0604475
IGKC	P01834	sgmRNA - MOCK	-3.39663	-3.4703	0.0152048	0.0604475
PEBP1	P30086	sgmRNA - MOCK	0.559343	3.47018	0.0116428	0.0604475
CLDND1	Q9NY35	sgmRNA - MOCK	0.355881	3.47005	0.0116448	0.0604475
HACL1	Q9UJ83	sgmRNA - MOCK	-0.632342	-3.46805	0.0116749	0.0604475
ACTG1	P63261	sgmRNA - MOCK	-0.423527	-3.45834	0.0118221	0.0604475
RTN4IP1	Q8WWV3	sgmRNA - MOCK	-0.238941	-3.45789	0.0118291	0.0604475
MRPL57	Q9BQC6	sgmRNA - MOCK	0.255105	3.45336	0.0118984	0.073853
FAM98A	Q8NCA5	sgmRNA - MOCK	0.456175	3.43502	0.0121844	0.073853
YTHDC2	Q9H6S0	sgmRNA - MOCK	0.211342	3.4294	0.0122734	0.073853
ACAD10	Q6JQN1	sgmRNA - MOCK	-0.298532	-3.42154	0.0123992	0.073853
H1-2	P16403	sgmRNA - MOCK	0.337114	3.42104	0.0124073	0.073853
LTN1	O94822	sgmRNA - MOCK	0.221515	3.41379	0.0125246	0.073853
TRIM25	Q14258	sgmRNA - MOCK	0.297346	3.40999	0.0125865	0.073853
CNTNAP2	Q9UHC6	sgmRNA - MOCK	-0.343699	-3.40731	0.0126305	0.102389
ACTA2	P62736	sgmRNA - MOCK	-0.383079	-3.39609	0.0128161	0.102389
VAMP3	Q15836	sgmRNA - MOCK	0.382871	3.38892	0.0129364	0.102389
CUL1	Q13616	sgmRNA - MOCK	-0.516129	-3.38284	0.0130393	0.117296
ATXN2	Q99700	sgmRNA - MOCK	0.280336	3.37397	0.013191	0.136895
RTRAF	Q9Y224	sgmRNA - MOCK	0.286716	3.36334	0.0133754	0.136895
JUND	P17535	sgmRNA - MOCK	-0.321119	-3.33316	0.0139141	0.136895
TM9SF2	Q99805	sgmRNA - MOCK	0.205114	3.32387	0.0140847	0.136895
KIF1C	O43896	sgmRNA - MOCK	0.192124	3.32324	0.0140964	0.136895
H1-5	P16401	sgmRNA - MOCK	0.378237	3.32202	0.014119	0.136895
CD99	P14209	sgmRNA - MOCK	-0.404962	-3.31794	0.0141948	0.192043
ABLIM1	O14639	sgmRNA - MOCK	0.245045	3.30586	0.0144217	0.192043
PPP2R1A	P30153	sgmRNA - MOCK	-0.22164	-3.29474	0.0146343	0.19515
PPID	Q08752	sgmRNA - MOCK	-1.24147	-3.27179	0.0150838	0.19515
NSP3	P0DTD1orC1-3	sgmRNA - MOCK	0.202412	3.26732	0.015173	0.19515
SRM	P19623	sgmRNA - MOCK	-0.262367	-3.25699	0.0153815	0.19515
SKIC2	Q15477	sgmRNA - MOCK	0.230774	3.2323	0.0158925	0.19515
UHRF2	Q96PU4	sgmRNA - MOCK	-0.577909	-3.22853	0.015972	0.19515
SPEN	Q96T58	sgmRNA - MOCK	0.233121	3.21608	0.0162379	0.19515
PCNA	P12004	sgmRNA - MOCK	-0.273919	-3.21413	0.01628	0.19515
WDR36	Q8NI36	sgmRNA - MOCK	-0.219889	-3.20276	0.016528	0.19515
USP10	Q14694	sgmRNA - MOCK	0.242447	3.19658	0.0166643	0.19515
RPL24	P83731	sgmRNA - MOCK	0.385207	3.18721	0.0168734	0.19515
ZKSCAN1	P17029	sgmRNA - MOCK	-0.339246	-3.18663	0.0168865	0.19515
SECISBP2L	Q93073	sgmRNA - MOCK	0.267209	3.16713	0.0173311	0.19515
GSPT1	P15170	sgmRNA - MOCK	0.24445	3.16186	0.0174536	0.19515
MERTK	Q12866	sgmRNA - MOCK	0.785745	3.15287	0.0176644	0.19515
TPP1	O14773	sgmRNA - MOCK	-0.413757	-3.14925	0.01775	0.19515
MAP7D3	Q8IWC1	sgmRNA - MOCK	-0.334311	-3.14523	0.0178457	0.19515
DDX60	Q8IY21	sgmRNA - MOCK	-0.627871	-3.14033	0.0179632	0.19515
EIF4G2	P78344	sgmRNA - MOCK	0.221282	3.13535	0.0180834	0.218417
ZNF263	O14978	sgmRNA - MOCK	0.868248	3.12064	0.0184431	0.218417
ATP5PB	P24539	sgmRNA - MOCK	-0.250888	-3.11991	0.0184613	0.256353
SNX11	Q9Y5W9	sgmRNA - MOCK	0.338241	3.10847	0.0187468	0.256353
MRPS7	Q9Y2R9	sgmRNA - MOCK	0.224748	3.10149	0.0189235	0.256353
TM9SF1	O15321	sgmRNA - MOCK	0.185415	3.09056	0.0192034	0.256353
RPS10	P46783	sgmRNA - MOCK	0.296124	3.08507	0.0193459	0.256353
ASCC2	Q9H1I8	sgmRNA - MOCK	-0.69689	-3.0656	0.0198599	0.256353
PPIA	P62937	sgmRNA - MOCK	0.201051	3.05701	0.0200915	0.256353
PTGR1	Q14914	sgmRNA - MOCK	-0.331767	-3.05058	0.0202667	0.256353
GGCX	P38435	sgmRNA - MOCK	0.290515	3.04618	0.0203873	0.256353
PECR	Q9BY49	sgmRNA - MOCK	-0.20495	-3.04501	0.0204198	0.256353
PDLIM1	O00151	sgmRNA - MOCK	0.270945	3.0301	0.0208356	0.256353
RHOG	P84095	sgmRNA - MOCK	0.177179	3.01964	0.0211328	0.256353
RPL14	P50914	sgmRNA - MOCK	0.196437	3.018	0.0211796	0.256353
RPL29	P47914	sgmRNA - MOCK	0.331135	3.01199	0.0213529	0.256353
ELOVL1	Q9BW60	sgmRNA - MOCK	0.333033	3.00868	0.0214489	0.256353
CYCS	P99999	sgmRNA - MOCK	0.190303	3.00465	0.0215666	0.256353
ATP9A	O75110	sgmRNA - MOCK	-0.304366	-3.00004	0.0217017	0.256353
RNF10	Q8N5U6	sgmRNA - MOCK	0.497584	2.99473	0.0218587	0.346462
DECR1	Q16698	sgmRNA - MOCK	-0.220806	-2.95486	0.0230772	0.346462
CD59	P13987	sgmRNA - MOCK	0.270998	2.9468	0.0233322	0.346462
ARL6IP5	O75915	sgmRNA - MOCK	0.204012	2.94539	0.0233771	0.346462
LASP1	Q14847	sgmRNA - MOCK	0.287036	2.9388	0.0235883	0.346462
MYO1B	O43795	sgmRNA - MOCK	0.190834	2.93638	0.0236661	0.346462
RNF167	Q9H6Y7	sgmRNA - MOCK	-0.269859	-2.93048	0.0238579	0.346462
WWP1	Q9H0M0	sgmRNA - MOCK	0.250732	2.90783	0.0246082	0.346462
LSM14B	Q9BX40	sgmRNA - MOCK	0.326607	2.90758	0.0246167	0.346462
STX10	O60499	sgmRNA - MOCK	-0.224932	-2.9016	0.0248192	0.346462
RBFOX2	O43251	sgmRNA - MOCK	0.188644	2.89609	0.0250071	0.346462
NUSAP1	Q9BXS6	sgmRNA - MOCK	0.209669	2.89488	0.0250488	0.346462
B4GALT7	Q9UBV7	sgmRNA - MOCK	-1.53988	-2.89458	0.0250591	0.346462
repHEL	P0DTD1-12	sgmRNA - MOCK	0.454658	2.89433	0.0250674	0.346462
EI24	O14681	sgmRNA - MOCK	0.190093	2.8884	0.0252721	0.346462
BICC1	Q9H694	sgmRNA - MOCK	0.252072	2.88121	0.0255226	0.346462
ME2	P23368	sgmRNA - MOCK	-0.200144	-2.87807	0.0256329	0.346462
ZNF526	Q8TF50	sgmRNA - MOCK	0.230209	2.87455	0.0257572	0.368273
CCNL1	Q9UK58	sgmRNA - MOCK	0.212314	2.85897	0.0263142	0.368273
ABHD17B	Q5VST6	sgmRNA - MOCK	-2.46353	-2.85189	0.0265721	0.368273
GOLPH3	Q9H4A6	sgmRNA - MOCK	-0.254673	-2.85029	0.0266305	0.368273
DHX57	Q6P158	sgmRNA - MOCK	0.221617	2.84974	0.0266506	0.373029
KIF2C	Q99661	sgmRNA - MOCK	0.251153	2.83757	0.027101	0.373029
PLSCR1	O15162	sgmRNA - MOCK	-0.206179	-2.83727	0.0271122	0.373029
CD44	P16070	sgmRNA - MOCK	-0.50368	-2.82801	0.0274604	0.373029
GNL1	P36915	sgmRNA - MOCK	0.201678	2.8098	0.0281591	0.373029
RPL36AL	Q969Q0	sgmRNA - MOCK	0.294657	2.79597	0.0287021	0.373029
USP16	Q9Y5T5	sgmRNA - MOCK	0.365429	2.79351	0.0288001	0.373029
HNRNPA1	P09651	sgmRNA - MOCK	0.212213	2.78854	0.0289985	0.373029
GCN1	Q92616	sgmRNA - MOCK	0.193274	2.78276	0.0292315	0.373029
DHX36	Q9H2U1	sgmRNA - MOCK	0.166058	2.77819	0.029417	0.373029
FRAS1	Q86XX4	sgmRNA - MOCK	-0.319697	-2.76846	0.0298161	0.373029
VTI1A	Q96AJ9	sgmRNA - MOCK	-0.196867	-2.76689	0.0298812	0.373029
CC2D1A	Q6P1N0	sgmRNA - MOCK	-0.213618	-2.7658	0.0299262	0.373029
RPL10	P27635	sgmRNA - MOCK	0.269981	2.7611	0.0301219	0.373029
PDHB	P11177	sgmRNA - MOCK	-0.315356	-2.75622	0.0303265	0.373029
THBS1	P07996	sgmRNA - MOCK	-0.420672	-2.75442	0.0304021	0.373029
MRPL48	Q96GC5	sgmRNA - MOCK	-0.190559	-2.75149	0.0305259	0.373029
SRP9	P49458	sgmRNA - MOCK	0.239585	2.74853	0.0306515	0.373029
PPP1CB	P62140	sgmRNA - MOCK	0.242317	2.73902	0.0310591	0.373029
GNL2	Q13823	sgmRNA - MOCK	0.361301	2.73734	0.0311318	0.373029
KIF1B	O60333	sgmRNA - MOCK	0.191334	2.73608	0.0311863	0.373029
AGO2	Q9UKV8	sgmRNA - MOCK	0.172665	2.7349	0.0312375	0.373029
URB2	Q14146	sgmRNA - MOCK	0.254218	2.73277	0.0313298	0.373029
ETFA	P13804	sgmRNA - MOCK	-0.195784	-2.72167	0.0318173	0.373029
DHX29	Q7Z478	sgmRNA - MOCK	0.223628	2.71601	0.0320687	0.373029
FAM174B	Q3ZCQ3	sgmRNA - MOCK	-0.16205	-2.70856	0.0324028	0.373029
SLC22A23	A1A5C7	sgmRNA - MOCK	-0.909531	-2.70787	0.032434	0.373029
POM121C	A8CG34	sgmRNA - MOCK	0.229799	2.70552	0.0325402	0.373029
TIMM17B	O60830	sgmRNA - MOCK	-0.281411	-2.70512	0.0325583	0.373029
TAF3	Q5VWG9	sgmRNA - MOCK	0.544894	2.69778	0.0328931	0.373029
XPNPEP3	Q9NQH7	sgmRNA - MOCK	-0.201019	-2.69712	0.0329236	0.373029
FAM98B	Q52LJ0	sgmRNA - MOCK	0.228838	2.69646	0.0329536	0.556138
MRPL2	Q5T653	sgmRNA - MOCK	0.340856	2.66953	0.0342153	0.556138
NDRG3	Q9UGV2	sgmRNA - MOCK	-0.221769	-2.6647	0.0344466	0.556138
EIF4G3	O43432	sgmRNA - MOCK	0.245286	2.6595	0.0346979	0.556138
AK4	P27144	sgmRNA - MOCK	-0.268441	-2.65908	0.0347181	0.556138
STOML2	Q9UJZ1	sgmRNA - MOCK	-0.291994	-2.65606	0.0348654	0.556138
RAD21	O60216	sgmRNA - MOCK	-0.230388	-2.65374	0.0349783	0.556138
NUCB2	P80303	sgmRNA - MOCK	-0.35558	-2.64783	0.0352687	0.556138
PRKDC	P78527	sgmRNA - MOCK	0.336443	2.6371	0.035802	0.556138
ADGRG2	Q8IZP9	sgmRNA - MOCK	-0.447441	-2.63674	0.0358202	0.556138
ARF5	P84085	sgmRNA - MOCK	0.332893	2.63189	0.0360645	0.556138
HP1BP3	Q5SSJ5	sgmRNA - MOCK	0.27632	2.62874	0.0362239	0.556138
MFN2	O95140	sgmRNA - MOCK	0.237808	2.62284	0.0365246	0.556138
HNRNPA2B1	P22626	sgmRNA - MOCK	0.169704	2.61868	0.036738	0.556138
PREP	P48147	sgmRNA - MOCK	-0.196505	-2.61099	0.0371361	0.556138
RPL27A	P46776	sgmRNA - MOCK	0.17588	2.608	0.0372923	0.556138
EIF4ENIF1	Q9NRA8	sgmRNA - MOCK	0.331764	2.60776	0.0373049	0.556138
TRIM32	Q13049	sgmRNA - MOCK	0.266504	2.60602	0.0373961	1
CAAP1	Q9H8G2	sgmRNA - MOCK	0.178081	2.60226	0.0375937	1
PYCR2	Q96C36	sgmRNA - MOCK	-0.183707	-2.60079	0.0376711	1
THG1L	Q9NWX6	sgmRNA - MOCK	-0.191022	-2.58107	0.0387291	1
LSM11	P83369	sgmRNA - MOCK	0.518195	2.57803	0.038895	1
RPL8	P62917	sgmRNA - MOCK	0.350215	2.57784	0.0389055	1
repExoN	P0DTD1-13	sgmRNA - MOCK	0.175015	2.57307	0.039167	1
CISD1	Q9NZ45	sgmRNA - MOCK	0.249175	2.56506	0.039611	1
SNX12	Q9UMY4	sgmRNA - MOCK	-0.272821	-2.5619	0.0397873	1
TMED3	Q9Y3Q3	sgmRNA - MOCK	0.348847	2.56052	0.0398645	1
RPS29	P62273	sgmRNA - MOCK	0.238113	2.55801	0.0400055	1
TNRC18	O15417	sgmRNA - MOCK	0.252133	2.55338	0.0402675	1
XRN1	Q8IZH2	sgmRNA - MOCK	0.182394	2.55002	0.0404585	1
DUS2	Q9NX74	sgmRNA - MOCK	0.245221	2.54586	0.0406957	1
PHRF1	Q9P1Y6	sgmRNA - MOCK	0.166112	2.5394	0.0410681	1
ACOT8	O14734	sgmRNA - MOCK	-0.288226	-2.53761	0.0411718	1
ACTL6A	O96019	sgmRNA - MOCK	-0.298473	-2.52422	0.0419566	1
PCID2	Q5JVF3	sgmRNA - MOCK	-0.189303	-2.51163	0.0427084	1
MRPL11	Q9Y3B7	sgmRNA - MOCK	0.160321	2.50571	0.043067	1
RBM20	Q5T481	sgmRNA - MOCK	0.249237	2.50233	0.0432728	1
DPF2	Q92785	sgmRNA - MOCK	-0.462595	-2.50095	0.0433569	1
RPL4	P36578	sgmRNA - MOCK	0.286191	2.49616	0.0436513	1
XPR1	Q9UBH6	sgmRNA - MOCK	0.212835	2.49388	0.0437926	1
TOR1B	O14657	sgmRNA - MOCK	-0.199233	-2.48712	0.0442126	1
TMED2	Q15363	sgmRNA - MOCK	-0.153578	-2.47976	0.0446752	1
FNDC3B	Q53EP0	sgmRNA - MOCK	0.147456	2.47835	0.0447645	1
RRP7A	Q9Y3A4	sgmRNA - MOCK	-0.180968	-2.47713	0.0448419	1
EP300	Q09472	sgmRNA - MOCK	-0.237894	-2.47077	0.0452467	1
CHMP1B	Q7LBR1	sgmRNA - MOCK	-0.297167	-2.46599	0.0455542	1
VKORC1L1	Q8N0U8	sgmRNA - MOCK	0.275826	2.46426	0.0456659	1
MIPEP	Q99797	sgmRNA - MOCK	-0.279707	-2.46261	0.0457725	1
EED	O75530	sgmRNA - MOCK	-0.218816	-2.45856	0.0460355	1
RBM22	Q9NW64	sgmRNA - MOCK	0.274102	2.45044	0.0465679	1
MRPL33	O75394	sgmRNA - MOCK	-0.51084	-2.44335	0.0470381	1
LACTB2	Q53H82	sgmRNA - MOCK	-0.160431	-2.44035	0.0472389	1
CLTA	P09496	sgmRNA - MOCK	-0.187791	-2.43814	0.0473868	1
ATAD1	Q8NBU5	sgmRNA - MOCK	0.333244	2.43356	0.0476954	1
TUT7	Q5VYS8	sgmRNA - MOCK	0.218533	2.42672	0.0481605	1
ATXN2L	Q8WWM7	sgmRNA - MOCK	0.264452	2.42311	0.0484079	1
NANS	Q9NR45	sgmRNA - MOCK	-0.237429	-2.41943	0.0486611	1
MYORG	Q6NSJ0	sgmRNA - MOCK	0.223596	2.40714	0.0495172	1
MCOLN1	Q9GZU1	sgmRNA - MOCK	0.40996	2.39989	0.0500298	1
NUFIP2	Q7Z417	sgmRNA - MOCK	0.240795	2.39905	0.0500897	1
MRPS23	Q9Y3D9	sgmRNA - MOCK	0.231815	2.39484	0.0503897	1
ZDHHC13	Q8IUH4	sgmRNA - MOCK	0.181692	2.38584	0.0510384	1
QTRT1	Q9BXR0	sgmRNA - MOCK	-0.164259	-2.37972	0.0514846	1
TARDBP	Q13148	sgmRNA - MOCK	0.230063	2.37879	0.0515523	1
IFRD2	Q12894	sgmRNA - MOCK	-0.318632	-2.36773	0.0523697	1
SPCS3	P61009	sgmRNA - MOCK	-0.334469	-2.36712	0.0524149	1
MRPL42	Q9Y6G3	sgmRNA - MOCK	0.462803	2.36206	0.0527937	1
RCN2	Q14257	sgmRNA - MOCK	-0.339981	-2.35046	0.0536726	1
TMEM109	Q9BVC6	sgmRNA - MOCK	0.19309	2.33271	0.0550465	1
IFIT5	Q13325	sgmRNA - MOCK	0.226141	2.33088	0.0551905	1
GNA13	Q14344	sgmRNA - MOCK	-0.297108	-2.32786	0.0554288	1
NSP2	P0DTD1orC1-2	sgmRNA - MOCK	0.196974	2.32191	0.0559006	1
CYP2S1	Q96SQ9	sgmRNA - MOCK	-0.238741	-2.31727	0.0562717	1
NTPCR	Q9BSD7	sgmRNA - MOCK	0.33738	2.31343	0.0565806	1
SEC23A	Q15436	sgmRNA - MOCK	-0.16098	-2.31067	0.0568035	1
SDAD1	Q9NVU7	sgmRNA - MOCK	0.177349	2.30783	0.0570341	1
RBBP7	Q16576	sgmRNA - MOCK	-0.224427	-2.306	0.0571829	1
ALDH2	P05091	sgmRNA - MOCK	-0.210798	-2.30401	0.0573454	1
MTERF1	Q99551	sgmRNA - MOCK	-0.374109	-2.30362	0.0573773	1
CMSS1	Q9BQ75	sgmRNA - MOCK	0.185191	2.29899	0.0577571	1
DKC1	O60832	sgmRNA - MOCK	0.201701	2.29682	0.0579367	1
RPL37	P61927	sgmRNA - MOCK	0.213662	2.29627	0.0579823	1
CERS2	Q96G23	sgmRNA - MOCK	0.395537	2.2955	0.0580458	1
SLC25A20	O43772	sgmRNA - MOCK	-0.228807	-2.28039	0.0593109	1
NKAPD1	Q6ZUT1	sgmRNA - MOCK	0.194204	2.28016	0.0593303	1
SLK	Q9H2G2	sgmRNA - MOCK	0.193229	2.28013	0.059333	1
SUCLG2	Q96I99	sgmRNA - MOCK	-0.186806	-2.27833	0.0594859	1
RBM15	Q96T37	sgmRNA - MOCK	0.16224	2.27171	0.0600506	1
PYGL	P06737	sgmRNA - MOCK	-0.191809	-2.2438	0.0624936	1
SEMA4G	Q9NTN9	sgmRNA - MOCK	-0.303738	-2.24066	0.0627743	1
SRSF7	Q16629	sgmRNA - MOCK	0.206881	2.23843	0.0629752	1
PML	P29590	sgmRNA - MOCK	0.180451	2.23279	0.0634848	1
UTP20	O75691	sgmRNA - MOCK	0.193788	2.23155	0.0635974	1
CSTF2	P33240	sgmRNA - MOCK	0.172223	2.22871	0.0638566	1
RPL13A	P40429	sgmRNA - MOCK	0.163052	2.22815	0.0639077	1
PI4K2A	Q9BTU6	sgmRNA - MOCK	-0.185253	-2.22784	0.0639359	1
UBE3C	Q15386	sgmRNA - MOCK	0.162779	2.22742	0.0639744	1
HP	P00738	sgmRNA - MOCK	-1.63356	-2.22717	0.0639967	1
GTF3C1	Q12789	sgmRNA - MOCK	0.133874	2.22653	0.0640558	1
CEACAM7	Q14002	sgmRNA - MOCK	-0.563278	-2.22625	0.0640809	1
SSR1	P43307	sgmRNA - MOCK	-0.262054	-2.22225	0.0644488	1
AFF1	P51825	sgmRNA - MOCK	-0.52496	-2.22142	0.0645257	1
AIMP1	Q12904	sgmRNA - MOCK	-0.160506	-2.21906	0.0647437	1
ARHGAP1	Q07960	sgmRNA - MOCK	-0.176603	-2.2183	0.0648143	1
WASH3P	C4AMC7	sgmRNA - MOCK	-0.357865	-2.20981	0.0656057	1
PRPF8	Q6P2Q9	sgmRNA - MOCK	0.154242	2.20826	0.0657512	1
DDX20	Q9UHI6	sgmRNA - MOCK	0.17862	2.20607	0.0659576	1
SPG7	Q9UQ90	sgmRNA - MOCK	0.199966	2.20554	0.0660082	1
MARCKSL1	P49006	sgmRNA - MOCK	-0.217857	-2.2041	0.0661437	1
HIBCH	Q6NVY1	sgmRNA - MOCK	-0.235213	-2.19956	0.0665752	1
RCL1	Q9Y2P8	sgmRNA - MOCK	-0.747045	-2.19636	0.0668805	1
ZNF451	Q9Y4E5	sgmRNA - MOCK	-0.176776	-2.18915	0.0675745	1
WDR74	Q6RFH5	sgmRNA - MOCK	-0.180242	-2.18899	0.06759	1
UCHL5	Q9Y5K5	sgmRNA - MOCK	-0.502362	-2.1884	0.0676475	1
NPC2	P61916	sgmRNA - MOCK	0.268324	2.18562	0.0679169	1
NR2F2	P24468	sgmRNA - MOCK	-0.196207	-2.17977	0.0684879	1
SARS1	P49591	sgmRNA - MOCK	1.03263	2.17674	0.0687861	1
WDR33	Q9C0J8	sgmRNA - MOCK	0.198122	2.17446	0.069011	1
DHCR24	Q15392	sgmRNA - MOCK	0.138549	2.17253	0.0692019	1
FAR1	Q8WVX9	sgmRNA - MOCK	-0.179964	-2.17167	0.0692866	1
CYP51A1	Q16850	sgmRNA - MOCK	-0.232849	-2.16853	0.0695996	1
GLA	P06280	sgmRNA - MOCK	-0.148071	-2.16578	0.0698736	1
BRIX1	Q8TDN6	sgmRNA - MOCK	0.140478	2.1648	0.0699721	1
THOC3	Q96J01	sgmRNA - MOCK	-0.12571	-2.16198	0.0702554	1
RNF13	O43567	sgmRNA - MOCK	-0.478403	-2.16132	0.0703218	1
PLRG1	O43660	sgmRNA - MOCK	0.182318	2.15939	0.0705165	1
LSM4	Q9Y4Z0	sgmRNA - MOCK	0.50415	2.15666	0.0707932	1
NSP6	P0DTD1orC1-6	sgmRNA - MOCK	0.184916	2.15371	0.0710926	1
STX18	Q9P2W9	sgmRNA - MOCK	-0.194313	-2.15092	0.0713772	1
UTP18	Q9Y5J1	sgmRNA - MOCK	0.128644	2.14715	0.0717638	1
PCCA	P05165	sgmRNA - MOCK	-1.43743	-2.14651	0.0718292	1
OTUD4	Q01804	sgmRNA - MOCK	0.187619	2.14585	0.0718976	1
SCO2	O43819	sgmRNA - MOCK	-0.35673	-2.14388	0.0721012	1
CLIP1	P30622	sgmRNA - MOCK	0.295004	2.14331	0.0721594	1
RAB8A	P61006	sgmRNA - MOCK	0.183057	2.14279	0.0722139	1
INTS10	Q9NVR2	sgmRNA - MOCK	-0.143531	-2.13917	0.0725886	1
TRAM1	Q15629	sgmRNA - MOCK	0.144349	2.13306	0.073227	1
QSOX2	Q6ZRP7	sgmRNA - MOCK	0.147664	2.12676	0.0738917	1
RNF214	Q8ND24	sgmRNA - MOCK	0.152392	2.1241	0.0741742	1
LPCAT1	Q8NF37	sgmRNA - MOCK	-0.170002	-2.12129	0.0744734	1
CEACAM6	P40199	sgmRNA - MOCK	-0.285935	-2.11991	0.0746203	1
NUP133	Q8WUM0	sgmRNA - MOCK	-0.228003	-2.11467	0.0751834	1
ACADVL	P49748	sgmRNA - MOCK	-0.16828	-2.10416	0.0763246	1
POLR2E	P19388	sgmRNA - MOCK	-0.562301	-2.10081	0.0766918	1
RRAS	P10301	sgmRNA - MOCK	-0.20336	-2.10026	0.0767518	1
WDR43	Q15061	sgmRNA - MOCK	-0.261043	-2.10013	0.0767663	1
PMPCB	O75439	sgmRNA - MOCK	-0.138453	-2.09777	0.0770269	1
APOO	Q9BUR5	sgmRNA - MOCK	-0.153857	-2.09443	0.077397	1
ESYT2	A0FGR8	sgmRNA - MOCK	0.152308	2.09394	0.0774512	1
KCT2	Q8NC54	sgmRNA - MOCK	-0.320336	-2.09218	0.0776465	1
PTRH1	Q86Y79	sgmRNA - MOCK	-0.174451	-2.08947	0.0779489	1
TOE1	Q96GM8	sgmRNA - MOCK	-0.134847	-2.08577	0.078363	1
NDST1	P52848	sgmRNA - MOCK	0.221516	2.0856	0.0783831	1
ERCC5	P28715	sgmRNA - MOCK	0.206625	2.08497	0.0784529	1
EIF1	P41567	sgmRNA - MOCK	0.23886	2.08428	0.0785312	1
RPL28	P46779	sgmRNA - MOCK	0.160213	2.07863	0.0791695	1
DNAJA3	Q96EY1	sgmRNA - MOCK	0.142919	2.07736	0.0793143	1
SRSF5	Q13243	sgmRNA - MOCK	0.186318	2.07202	0.0799242	1
RBM14	Q96PK6	sgmRNA - MOCK	0.14515	2.07058	0.0800895	1
LPGAT1	Q92604	sgmRNA - MOCK	0.236265	2.06692	0.0805108	1
GUF1	Q8N442	sgmRNA - MOCK	-0.224226	-2.06661	0.0805466	1
SLC7A7	Q9UM01	sgmRNA - MOCK	0.24093	2.0629	0.0809764	1
CTDSP1	Q9GZU7	sgmRNA - MOCK	0.1651	2.06289	0.0809772	1
MUCL1	Q96DR8	sgmRNA - MOCK	-2.00224	-2.06154	0.0811337	1
NCL	P19338	sgmRNA - MOCK	0.169277	2.06125	0.0811678	1
PSMD4	P55036	sgmRNA - MOCK	-0.212985	-2.05877	0.0814566	1
NSUN4	Q96CB9	sgmRNA - MOCK	-0.184726	-2.05696	0.0816691	1
CBX8	Q9HC52	sgmRNA - MOCK	-0.140561	-2.05668	0.0817022	1
DMBT1	Q9UGM3	sgmRNA - MOCK	-2.15929	-2.05614	0.0817644	1
ZC3H14	Q6PJT7	sgmRNA - MOCK	0.189026	2.05157	0.082303	1
RBM15B	Q8NDT2	sgmRNA - MOCK	0.136202	2.04821	0.0826999	1
MCRS1	Q96EZ8	sgmRNA - MOCK	0.16874	2.04656	0.0828967	1
COX6B1	P14854	sgmRNA - MOCK	0.207072	2.04603	0.0829593	1
FH	P07954	sgmRNA - MOCK	-0.24483	-2.04267	0.0833597	1
TRIM59	Q8IWR1	sgmRNA - MOCK	-0.213628	-2.03696	0.0840455	1
DDX28	Q9NUL7	sgmRNA - MOCK	0.14286	2.0361	0.0841496	1
PSMD11	O00231	sgmRNA - MOCK	-0.188118	-2.03431	0.0843656	1
DCUN1D5	Q9BTE7	sgmRNA - MOCK	-0.158229	-2.03365	0.084445	1
LRBA	P50851	sgmRNA - MOCK	0.179529	2.03303	0.084521	1
EIF4A1	P60842	sgmRNA - MOCK	0.277939	2.03157	0.0846976	1
NOP53	Q9NZM5	sgmRNA - MOCK	0.156597	2.03114	0.08475	1
METTL16	Q86W50	sgmRNA - MOCK	-0.140895	-2.03024	0.0848595	1
PSMA4	P25789	sgmRNA - MOCK	-0.344926	-2.02876	0.0850398	1
SUN1	O94901	sgmRNA - MOCK	0.213684	2.02765	0.0851756	1
MARCKS	P29966	sgmRNA - MOCK	-0.241351	-2.02674	0.0852866	1
RNGTT	O60942	sgmRNA - MOCK	-0.136554	-2.02582	0.0853987	1
IGFBP4	P22692	sgmRNA - MOCK	0.166408	2.02318	0.0857227	1
DHX16	O60231	sgmRNA - MOCK	0.119902	2.01675	0.0865174	1
ANO6	Q4KMQ2	sgmRNA - MOCK	0.149057	2.01591	0.0866209	1
PRCP	P42785	sgmRNA - MOCK	-0.124623	-2.01238	0.0870612	1
GPRC5B	Q9NZH0	sgmRNA - MOCK	0.141674	2.01206	0.087101	1
MRPS2	Q9Y399	sgmRNA - MOCK	-0.12604	-2.01133	0.0871927	1
DCD	P81605	sgmRNA - MOCK	-0.624958	-2.01038	0.0873113	1
RSL1D1	O76021	sgmRNA - MOCK	0.158654	2.00862	0.0875319	1
TSR1	Q2NL82	sgmRNA - MOCK	0.14036	2.00621	0.0878355	1
RPL18A	Q02543	sgmRNA - MOCK	0.19927	1.99967	0.0886631	1
CDS2	O95674	sgmRNA - MOCK	0.181951	1.99931	0.0887092	1
UBA6	A0AVT1	sgmRNA - MOCK	0.501967	1.99773	0.0889096	1
U2AF2	P26368	sgmRNA - MOCK	0.212962	1.99171	0.0896812	1
CD9	P21926	sgmRNA - MOCK	0.215185	1.9912	0.0897466	1
PWP1	Q13610	sgmRNA - MOCK	-0.198104	-1.99035	0.0898552	1
MAGOH	P61326	sgmRNA - MOCK	0.124464	1.98683	0.0903107	1
WBP11	Q9Y2W2	sgmRNA - MOCK	0.132083	1.98519	0.090523	1
HNRNPLL	Q8WVV9	sgmRNA - MOCK	0.144062	1.98181	0.0909636	1
TDRD3	Q9H7E2	sgmRNA - MOCK	0.154731	1.97952	0.0912619	1
NOC3L	Q8WTT2	sgmRNA - MOCK	0.167039	1.97946	0.0912696	1
VPS52	Q8N1B4	sgmRNA - MOCK	-0.203719	-1.97613	0.0917071	1
CHD2	O14647	sgmRNA - MOCK	0.134521	1.97371	0.0920259	1
MRPS21	P82921	sgmRNA - MOCK	0.122748	1.97345	0.0920604	1
ALDH5A1	P51649	sgmRNA - MOCK	-0.230346	-1.97027	0.092481	1
ZNF276	Q8N554	sgmRNA - MOCK	-0.185862	-1.96854	0.0927105	1
DCTN1	Q14203	sgmRNA - MOCK	-0.325504	-1.96724	0.0928836	1
PIGR	P01833	sgmRNA - MOCK	-1.69128	-1.96224	0.0935512	1
TAX1BP1	Q86VP1	sgmRNA - MOCK	-0.121569	-1.96002	0.09385	1
RDH11	Q8TC12	sgmRNA - MOCK	-0.206916	-1.959	0.0939879	1
H3-3B	P84243	sgmRNA - MOCK	0.177515	1.95874	0.0940222	1
STAM	Q92783	sgmRNA - MOCK	-0.219492	-1.95846	0.0940601	1
NSA2	O95478	sgmRNA - MOCK	0.14297	1.95746	0.0941951	1
CHP1	Q99653	sgmRNA - MOCK	-0.134085	-1.95679	0.094285	1
RRP12	Q5JTH9	sgmRNA - MOCK	0.203883	1.9498	0.095235	1
IMUP	Q9GZP8	sgmRNA - MOCK	0.341012	1.94861	0.0953979	1
SLPI	P03973	sgmRNA - MOCK	-0.330637	-1.94427	0.0959931	1
RBM41	Q96IZ5	sgmRNA - MOCK	-0.493283	-1.94358	0.0960875	1
FURIN	P09958	sgmRNA - MOCK	-0.166279	-1.94038	0.0965298	1
ETF1	P62495	sgmRNA - MOCK	-0.217727	-1.93745	0.0969358	1
NAPA	P54920	sgmRNA - MOCK	-0.248076	-1.93569	0.0971813	1
CYC1	P08574	sgmRNA - MOCK	-0.302492	-1.93553	0.0972036	1
ENDOD1	O94919	sgmRNA - MOCK	0.330218	1.93003	0.0979731	1
HNRNPM	P52272	sgmRNA - MOCK	0.147467	1.92838	0.0982043	1
HMGN3	Q15651	sgmRNA - MOCK	0.351141	1.92704	0.0983938	1
UGGT1	Q9NYU2	sgmRNA - MOCK	-0.603419	-1.92433	0.0987755	1
SLC44A1	Q8WWI5	sgmRNA - MOCK	0.146675	1.92199	0.0991081	1
SNRPB2	P08579	sgmRNA - MOCK	-0.248782	-1.92158	0.0991661	1
RPS24	P62847	sgmRNA - MOCK	0.207539	1.92096	0.0992537	1
CASK	O14936	sgmRNA - MOCK	-0.119978	-1.9207	0.0992913	1
NSP9	P0DTD1orC1-9	sgmRNA - MOCK	0.280285	1.91819	0.0996491	1
STRBP	Q96SI9	sgmRNA - MOCK	0.129732	1.91781	0.0997038	1
FADS2	O95864	sgmRNA - MOCK	-0.656647	-1.91719	0.0997918	1
DTD1	Q8TEA8	sgmRNA - MOCK	-0.207869	-1.91327	0.100353	1
NELFA	Q9H3P2	sgmRNA - MOCK	-0.145468	-1.91141	0.100621	1
SLC7A5	Q01650	sgmRNA - MOCK	0.296334	1.91127	0.100642	1
LGALS1	P09382	sgmRNA - MOCK	-0.287459	-1.90191	0.102	1
FUS	P35637	sgmRNA - MOCK	0.139451	1.89751	0.102646	1
TOR1AIP2	Q8NFQ8	sgmRNA - MOCK	-0.123463	-1.89713	0.102701	1
STT3B	Q8TCJ2	sgmRNA - MOCK	0.132876	1.89463	0.103069	1
H3-7	Q5TEC6	sgmRNA - MOCK	0.226952	1.89298	0.103313	1
NDNF	Q8TB73	sgmRNA - MOCK	-0.40274	-1.8909	0.103621	1
ZNF280C	Q8ND82	sgmRNA - MOCK	0.123353	1.89037	0.1037	1
LYN	P07948	sgmRNA - MOCK	-0.129055	-1.8866	0.104262	1
PSAT1	Q9Y617	sgmRNA - MOCK	-0.236268	-1.88577	0.104385	1
NUP188	Q5SRE5	sgmRNA - MOCK	0.115829	1.88383	0.104676	1
PRDX6	P30041	sgmRNA - MOCK	-1.24242	-1.88146	0.105031	1
ADPGK	Q9BRR6	sgmRNA - MOCK	-0.150375	-1.88066	0.105151	1
LIMA1	Q9UHB6	sgmRNA - MOCK	-0.371764	-1.87885	0.105424	1
RAC1	P63000	sgmRNA - MOCK	-0.253934	-1.87689	0.105721	1
NUCB1	Q02818	sgmRNA - MOCK	-0.181214	-1.87679	0.105736	1
SLC7A1	P30825	sgmRNA - MOCK	0.26774	1.87654	0.105775	1
FASN	P49327	sgmRNA - MOCK	0.21169	1.87483	0.106033	1
GOSR1	O95249	sgmRNA - MOCK	-0.199766	-1.87414	0.106138	1
GPRC5C	Q9NQ84	sgmRNA - MOCK	0.158306	1.87204	0.106457	1
ZFHX3	Q15911	sgmRNA - MOCK	0.236129	1.87201	0.106463	1
NSD2	O96028	sgmRNA - MOCK	0.134652	1.87183	0.106489	1
CISD2	Q8N5K1	sgmRNA - MOCK	0.239087	1.87139	0.106556	1
MRPL16	Q9NX20	sgmRNA - MOCK	-0.573524	-1.87093	0.106626	1
RRS1	Q15050	sgmRNA - MOCK	0.18596	1.86839	0.107015	1
CADM1	Q9BY67	sgmRNA - MOCK	-0.339175	-1.86793	0.107086	1
CCT6A	P40227	sgmRNA - MOCK	-0.173605	-1.8678	0.107105	1
ING2	Q9H160	sgmRNA - MOCK	0.145584	1.86578	0.107416	1
RPS11	P62280	sgmRNA - MOCK	0.183712	1.86304	0.107837	1
SCAF11	Q99590	sgmRNA - MOCK	0.127598	1.86238	0.107939	1
ALDH3A1	P30838	sgmRNA - MOCK	-0.176512	-1.85517	0.109058	1
RBM39	Q14498	sgmRNA - MOCK	0.158016	1.85077	0.109748	1
NDUFAF7	Q7L592	sgmRNA - MOCK	-0.32661	-1.8503	0.109822	1
SRSF2	Q01130	sgmRNA - MOCK	0.276441	1.84821	0.11015	1
BPIFA1	Q9NP55	sgmRNA - MOCK	-1.05155	-1.84776	0.110222	1
RAB21	Q9UL25	sgmRNA - MOCK	-0.178649	-1.84744	0.110271	1
ACOT2	P49753	sgmRNA - MOCK	-0.161993	-1.84653	0.110415	1
ALDH9A1	P49189	sgmRNA - MOCK	-0.242548	-1.8443	0.110768	1
MYBBP1A	Q9BQG0	sgmRNA - MOCK	0.160721	1.84324	0.110936	1
PSMC6	P62333	sgmRNA - MOCK	-0.1591	-1.83969	0.1115	1
NOL12	Q9UGY1	sgmRNA - MOCK	0.151672	1.83744	0.111859	1
TMEM11	P17152	sgmRNA - MOCK	-0.177007	-1.83503	0.112246	1
PIEZO1	Q92508	sgmRNA - MOCK	0.123134	1.83282	0.112601	1
SEMA3A	Q14563	sgmRNA - MOCK	0.18333	1.83058	0.112962	1
NPY5R	Q15761	sgmRNA - MOCK	-0.505833	-1.83027	0.113012	1
HNRNPC	P07910	sgmRNA - MOCK	0.234621	1.82833	0.113326	1
TMEM33	P57088	sgmRNA - MOCK	-0.28158	-1.82712	0.113521	1
ALDH1A1	P00352	sgmRNA - MOCK	-0.215577	-1.8231	0.114176	1
ZFYVE16	Q7Z3T8	sgmRNA - MOCK	0.178704	1.82092	0.114533	1
USP9X	Q93008	sgmRNA - MOCK	0.195448	1.81985	0.114708	1
APOL2	Q9BQE5	sgmRNA - MOCK	-0.18714	-1.81158	0.116071	1
ZNF318	Q5VUA4	sgmRNA - MOCK	0.149397	1.81056	0.116241	1
LMTK2	Q8IWU2	sgmRNA - MOCK	-0.19831	-1.8056	0.117066	1
TMEM131	Q92545	sgmRNA - MOCK	0.240465	1.80502	0.117164	1
DHX30	Q7L2E3	sgmRNA - MOCK	0.145886	1.80494	0.117178	1
PON2	Q15165	sgmRNA - MOCK	-0.515108	-1.80485	0.117192	1
ZDHHC20	Q5W0Z9	sgmRNA - MOCK	0.242673	1.80272	0.11755	1
TMEM223	A0PJW6	sgmRNA - MOCK	0.246022	1.80153	0.117749	1
SLC1A5	Q15758	sgmRNA - MOCK	0.233166	1.80133	0.117783	1
RNF213	Q63HN8	sgmRNA - MOCK	0.15695	1.79934	0.118118	1
RPS25	P62851	sgmRNA - MOCK	0.135207	1.79906	0.118166	1
RPS5	P46782	sgmRNA - MOCK	0.178316	1.79775	0.118387	1
FCGBP	Q9Y6R7	sgmRNA - MOCK	-0.169264	-1.79679	0.118548	1
ATL3	Q6DD88	sgmRNA - MOCK	-0.161301	-1.79634	0.118625	1
CTSB	P07858	sgmRNA - MOCK	-0.171531	-1.7959	0.1187	1
MYEF2	Q9P2K5	sgmRNA - MOCK	0.133943	1.79523	0.118813	1
HNRNPUL1	Q9BUJ2	sgmRNA - MOCK	0.121088	1.79469	0.118906	1
DDX31	Q9H8H2	sgmRNA - MOCK	0.141636	1.79248	0.119281	1
RPL35	P42766	sgmRNA - MOCK	0.229288	1.79213	0.11934	1
BPIFB1	Q8TDL5	sgmRNA - MOCK	-1.95213	-1.78974	0.119748	1
GALK1	P51570	sgmRNA - MOCK	-0.309131	-1.78551	0.120473	1
GCNT2	Q8N0V5	sgmRNA - MOCK	-0.139635	-1.78531	0.120507	1
ERBB2	P04626	sgmRNA - MOCK	0.132351	1.78464	0.120624	1
TSPYL5	Q86VY4	sgmRNA - MOCK	0.225859	1.78432	0.120677	1
TRA2A	Q13595	sgmRNA - MOCK	0.120821	1.78358	0.120805	1
SLC46A1	Q96NT5	sgmRNA - MOCK	-0.19437	-1.78145	0.121173	1
LDHA	P00338	sgmRNA - MOCK	-0.203201	-1.77816	0.121743	1
HNRNPAB	Q99729	sgmRNA - MOCK	0.158735	1.77669	0.121998	1
RECQL5	O94762	sgmRNA - MOCK	0.133721	1.77539	0.122225	1
SF3A3	Q12874	sgmRNA - MOCK	-0.108761	-1.77447	0.122385	1
DNM1	Q05193	sgmRNA - MOCK	0.113362	1.77443	0.122392	1
INTS1	Q8N201	sgmRNA - MOCK	0.129296	1.77399	0.12247	1
SOAT1	P35610	sgmRNA - MOCK	0.216271	1.77225	0.122773	1
UQCC2	Q9BRT2	sgmRNA - MOCK	0.198131	1.7716	0.122888	1
SETX	Q7Z333	sgmRNA - MOCK	0.130759	1.7712	0.122958	1
FAM50A	Q14320	sgmRNA - MOCK	-0.129483	-1.77	0.123169	1
ARL2	P36404	sgmRNA - MOCK	-0.288587	-1.76941	0.123273	1
NUP205	Q92621	sgmRNA - MOCK	0.216062	1.76894	0.123355	1
HNRNPL	P14866	sgmRNA - MOCK	0.184633	1.7666	0.123766	1
LSM8	O95777	sgmRNA - MOCK	-0.285985	-1.76305	0.124394	1
DYNC1H1	Q14204	sgmRNA - MOCK	0.217721	1.75583	0.125681	1
ATP13A1	Q9HD20	sgmRNA - MOCK	0.135941	1.75532	0.125773	1
ATP2B4	P23634	sgmRNA - MOCK	0.139253	1.75525	0.125785	1
HASPIN	Q8TF76	sgmRNA - MOCK	-0.344788	-1.75517	0.1258	1
POLR2B	P30876	sgmRNA - MOCK	0.147826	1.75489	0.125849	1
ACAT1	P24752	sgmRNA - MOCK	-0.13309	-1.75112	0.126528	1
HNRNPA3	P51991	sgmRNA - MOCK	0.184851	1.74921	0.126872	1
NDUFAF2	Q8N183	sgmRNA - MOCK	0.215578	1.74765	0.127155	1
USP42	Q9H9J4	sgmRNA - MOCK	0.139884	1.74302	0.127995	1
NETO2	Q8NC67	sgmRNA - MOCK	-0.3628	-1.74018	0.128515	1
YTHDF3	Q7Z739	sgmRNA - MOCK	0.164632	1.73982	0.12858	1
WDR82	Q6UXN9	sgmRNA - MOCK	-0.115137	-1.73845	0.128832	1
KDM5A	P29375	sgmRNA - MOCK	-0.117052	-1.73725	0.129053	1
RANBP2	P49792	sgmRNA - MOCK	0.110526	1.73079	0.130243	1
MRPL53	Q96EL3	sgmRNA - MOCK	0.48009	1.7302	0.130354	1
CYB5B	O43169	sgmRNA - MOCK	-0.851962	-1.72915	0.130548	1
GPR39	O43194	sgmRNA - MOCK	0.12579	1.72773	0.130812	1
BAG2	O95816	sgmRNA - MOCK	-0.14693	-1.72633	0.131074	1
CPPED1	Q9BRF8	sgmRNA - MOCK	-0.12693	-1.72557	0.131215	1
F5	P12259	sgmRNA - MOCK	-0.142196	-1.71963	0.132329	1
BPHL	Q86WA6	sgmRNA - MOCK	-0.115462	-1.71955	0.132343	1
ACSF2	Q96CM8	sgmRNA - MOCK	-0.113437	-1.71667	0.132887	1
DAPK1	P53355	sgmRNA - MOCK	-0.364359	-1.71615	0.132984	1
ZDBF2	Q9HCK1	sgmRNA - MOCK	0.120261	1.71312	0.133558	1
RTF1	Q92541	sgmRNA - MOCK	0.196965	1.70401	0.1353	1
PPIF	P30405	sgmRNA - MOCK	0.161548	1.70373	0.135353	1
VPS39	Q96JC1	sgmRNA - MOCK	-0.15374	-1.70351	0.135396	1
POP1	Q99575	sgmRNA - MOCK	0.111869	1.70235	0.135618	1
TARBP2	Q15633	sgmRNA - MOCK	-0.226858	-1.6994	0.136189	1
RNF19A	Q9NV58	sgmRNA - MOCK	-0.485042	-1.69779	0.136501	1
ARIH2	O95376	sgmRNA - MOCK	-0.224386	-1.69601	0.136845	1
CWC22	Q9HCG8	sgmRNA - MOCK	0.155335	1.6956	0.136924	1
NAMPT	P43490	sgmRNA - MOCK	-0.598085	-1.69381	0.137273	1
CLP1	Q92989	sgmRNA - MOCK	-0.123931	-1.69224	0.137581	1
SPRYD4	Q8WW59	sgmRNA - MOCK	-0.214014	-1.69168	0.137689	1
GZF1	Q9H116	sgmRNA - MOCK	-0.13279	-1.69094	0.137835	1
NF2	P35240	sgmRNA - MOCK	-0.532826	-1.68693	0.13862	1
SLC25A22	Q9H936	sgmRNA - MOCK	-0.112555	-1.68588	0.138827	1
MID1	O15344	sgmRNA - MOCK	0.104969	1.68559	0.138886	1
MRPS5	P82675	sgmRNA - MOCK	0.18524	1.6848	0.139042	1
CAVIN2	O95810	sgmRNA - MOCK	-0.125941	-1.68395	0.139209	1
NPM1	P06748	sgmRNA - MOCK	-0.118498	-1.68346	0.139306	1
TCF20	Q9UGU0	sgmRNA - MOCK	0.153526	1.682	0.139595	1
CNPY2	Q9Y2B0	sgmRNA - MOCK	-0.156025	-1.68081	0.13983	1
PRKRA	O75569	sgmRNA - MOCK	-0.110789	-1.68037	0.139917	1
PTBP2	Q9UKA9	sgmRNA - MOCK	-0.205684	-1.67824	0.140341	1
MTG1	Q9BT17	sgmRNA - MOCK	-0.110391	-1.67755	0.140478	1
CSTF2T	Q9H0L4	sgmRNA - MOCK	0.155584	1.67513	0.140962	1
AGO1	Q9UL18	sgmRNA - MOCK	0.11351	1.67418	0.141151	1
DHX37	Q8IY37	sgmRNA - MOCK	0.12023	1.67403	0.141182	1
AUP1	Q9Y679	sgmRNA - MOCK	0.113587	1.67396	0.141197	1
SLC9A8	Q9Y2E8	sgmRNA - MOCK	-0.145064	-1.66924	0.142144	1
ZC2HC1A	Q96GY0	sgmRNA - MOCK	0.173571	1.6685	0.142293	1
SCP2	P22307	sgmRNA - MOCK	-0.180541	-1.66749	0.142496	1
FTSJ3	Q8IY81	sgmRNA - MOCK	0.144772	1.66691	0.142613	1
TMOD3	Q9NYL9	sgmRNA - MOCK	-0.186504	-1.66541	0.142918	1
ZNF598	Q86UK7	sgmRNA - MOCK	0.108973	1.66505	0.142991	1
C17orf80	Q9BSJ5	sgmRNA - MOCK	-0.215645	-1.66422	0.143159	1
POF1B	Q8WVV4	sgmRNA - MOCK	-0.907434	-1.66369	0.143267	1
THOC1	Q96FV9	sgmRNA - MOCK	-0.102447	-1.66313	0.14338	1
ZNF787	Q6DD87	sgmRNA - MOCK	0.131299	1.663	0.143407	1
ARPC1B	O15143	sgmRNA - MOCK	-0.11514	-1.66258	0.143493	1
KIF21A	Q7Z4S6	sgmRNA - MOCK	0.24306	1.65224	0.14561	1
XPC	Q01831	sgmRNA - MOCK	0.116501	1.65177	0.145706	1
KIN	O60870	sgmRNA - MOCK	0.15353	1.65089	0.145888	1
BAZ2B	Q9UIF8	sgmRNA - MOCK	-0.110846	-1.64972	0.146129	1
ARF4	P18085	sgmRNA - MOCK	0.348739	1.64678	0.14674	1
ERC1	Q8IUD2	sgmRNA - MOCK	0.169458	1.64532	0.147042	1
CTDNEP1	O95476	sgmRNA - MOCK	-0.837813	-1.64505	0.147099	1
MTA1	Q13330	sgmRNA - MOCK	0.113026	1.64504	0.147102	1
FBXO17	Q96EF6	sgmRNA - MOCK	0.147285	1.64336	0.14745	1
DLST	P36957	sgmRNA - MOCK	0.118507	1.64225	0.147684	1
PLK1	P53350	sgmRNA - MOCK	-0.211688	-1.64199	0.147736	1
UFSP2	Q9NUQ7	sgmRNA - MOCK	-0.211043	-1.63818	0.148535	1
ECHDC1	Q9NTX5	sgmRNA - MOCK	-0.152416	-1.63668	0.148852	1
SSBP1	Q04837	sgmRNA - MOCK	0.205705	1.63606	0.148982	1
TMEM201	Q5SNT2	sgmRNA - MOCK	0.125599	1.6308	0.150095	1
APLP2	Q06481	sgmRNA - MOCK	0.122988	1.63026	0.150209	1
TBL1XR1	Q9BZK7	sgmRNA - MOCK	-0.103691	-1.62969	0.15033	1
PSMD13	Q9UNM6	sgmRNA - MOCK	-0.167499	-1.62818	0.150651	1
MRPL23	Q16540	sgmRNA - MOCK	0.113966	1.62689	0.150925	1
HNRNPH1	P31943	sgmRNA - MOCK	0.137039	1.62409	0.151523	1
RAP2B	P61225	sgmRNA - MOCK	-0.261444	-1.62393	0.151559	1
CCN1	O00622	sgmRNA - MOCK	0.155903	1.62337	0.151678	1
TOMM40	O96008	sgmRNA - MOCK	-0.22882	-1.62292	0.151775	1
GANAB	Q14697	sgmRNA - MOCK	-0.124222	-1.62057	0.15228	1
PTPN1	P18031	sgmRNA - MOCK	-0.259622	-1.61987	0.152431	1
SLC16A4	O15374	sgmRNA - MOCK	0.18084	1.61816	0.152798	1
MSL1	Q68DK7	sgmRNA - MOCK	-0.14824	-1.61649	0.153159	1
LYSMD3	Q7Z3D4	sgmRNA - MOCK	-0.301796	-1.61507	0.153468	1
CDC42BPA	Q5VT25	sgmRNA - MOCK	-0.169996	-1.61151	0.154239	1
NKAP	Q8N5F7	sgmRNA - MOCK	0.142192	1.61087	0.154379	1
PPAN	Q9NQ55	sgmRNA - MOCK	0.150674	1.60704	0.155216	1
EBNA1BP2	Q99848	sgmRNA - MOCK	0.108663	1.60622	0.155396	1
UMPS	P11172	sgmRNA - MOCK	-0.260876	-1.60595	0.155455	1
ALDH4A1	P30038	sgmRNA - MOCK	-0.154392	-1.60578	0.155493	1
THAP11	Q96EK4	sgmRNA - MOCK	-0.128118	-1.60474	0.155722	1
RPP38	P78345	sgmRNA - MOCK	0.14164	1.60327	0.156044	1
H2BC13	Q99880	sgmRNA - MOCK	0.232783	1.6032	0.156059	1
MAP1LC3B2	A6NCE7	sgmRNA - MOCK	0.0994327	1.60149	0.156436	1
ACADM	P11310	sgmRNA - MOCK	-0.101394	-1.59726	0.157372	1
DIMT1	Q9UNQ2	sgmRNA - MOCK	0.131491	1.59584	0.157688	1
SLC1A4	P43007	sgmRNA - MOCK	0.215635	1.59351	0.158207	1
AZGP1	P25311	sgmRNA - MOCK	-0.657082	-1.59342	0.158225	1
HADHB	P55084	sgmRNA - MOCK	-0.105833	-1.59262	0.158405	1
MYDGF	Q969H8	sgmRNA - MOCK	-0.221664	-1.59197	0.15855	1
DDX50	Q9BQ39	sgmRNA - MOCK	0.123642	1.59132	0.158696	1
SDCBP	O00560	sgmRNA - MOCK	-0.255861	-1.59128	0.158703	1
CPNE2	Q96FN4	sgmRNA - MOCK	-0.106731	-1.58861	0.159302	1
ATP2B1	P20020	sgmRNA - MOCK	0.105456	1.58546	0.160012	1
NOL6	Q9H6R4	sgmRNA - MOCK	0.120207	1.58491	0.160135	1
RPL36	Q9Y3U8	sgmRNA - MOCK	0.147412	1.5843	0.160272	1
ALDOA	P04075	sgmRNA - MOCK	-0.171696	-1.58409	0.160319	1
PLCH1	Q4KWH8	sgmRNA - MOCK	0.120707	1.58041	0.161153	1
USP39	Q53GS9	sgmRNA - MOCK	0.129858	1.58016	0.161209	1
TKT	P29401	sgmRNA - MOCK	0.111829	1.57667	0.162004	1
DCAF1	Q9Y4B6	sgmRNA - MOCK	-0.158437	-1.57642	0.162059	1
RBM5	P52756	sgmRNA - MOCK	0.109948	1.5758	0.162201	1
TAF15	Q92804	sgmRNA - MOCK	0.132327	1.57451	0.162496	1
DDX21	Q9NR30	sgmRNA - MOCK	0.109585	1.57434	0.162536	1
UQCRC2	P22695	sgmRNA - MOCK	-0.15398	-1.57384	0.162649	1
ZMYM4	Q5VZL5	sgmRNA - MOCK	0.146475	1.57301	0.162838	1
MGST3	O14880	sgmRNA - MOCK	0.348733	1.57288	0.162869	1
LAMA5	O15230	sgmRNA - MOCK	-0.12475	-1.57252	0.162951	1
MARK2	Q7KZI7	sgmRNA - MOCK	0.107786	1.5719	0.163094	1
TRIP11	Q15643	sgmRNA - MOCK	-0.121721	-1.57186	0.163102	1
AKAP9	Q99996	sgmRNA - MOCK	0.115783	1.56985	0.163564	1
SNAP23	O00161	sgmRNA - MOCK	0.133813	1.56864	0.163844	1
RNMT	O43148	sgmRNA - MOCK	0.184966	1.56707	0.164205	1
CSNK1A1	P48729	sgmRNA - MOCK	-0.116832	-1.56388	0.164943	1
NME3	Q13232	sgmRNA - MOCK	-0.176759	-1.56309	0.165126	1
YTHDF1	Q9BYJ9	sgmRNA - MOCK	0.166316	1.56264	0.16523	1
CA9	Q16790	sgmRNA - MOCK	-0.183591	-1.55866	0.166159	1
ERP44	Q9BS26	sgmRNA - MOCK	-0.103027	-1.55758	0.166409	1
TIPRL	O75663	sgmRNA - MOCK	-0.122668	-1.55688	0.166574	1
SRRM2	Q9UQ35	sgmRNA - MOCK	0.162707	1.55661	0.166637	1
PIGT	Q969N2	sgmRNA - MOCK	0.127502	1.55615	0.166745	1
PHB1	P35232	sgmRNA - MOCK	-0.199291	-1.55578	0.166832	1
GTPBP6	O43824	sgmRNA - MOCK	-0.120574	-1.55573	0.166843	1
IGKV3D-11	A0A0A0MRZ8	sgmRNA - MOCK	-0.949691	-1.5551	0.166991	1
RPSA	P08865	sgmRNA - MOCK	0.115651	1.55391	0.16727	1
ALDH3B1	P43353	sgmRNA - MOCK	-0.314801	-1.55378	0.1673	1
PYGB	P11216	sgmRNA - MOCK	-0.141952	-1.55291	0.167506	1
RAD54B	Q9Y620	sgmRNA - MOCK	0.163478	1.55101	0.167953	1
TST	Q16762	sgmRNA - MOCK	-0.225758	-1.55042	0.168092	1
SDC1	P18827	sgmRNA - MOCK	-0.39136	-1.54972	0.168256	1
NAA35	Q5VZE5	sgmRNA - MOCK	-0.457375	-1.54928	0.168362	1
PBRM1	Q86U86	sgmRNA - MOCK	-0.174341	-1.5473	0.168829	1
HSDL2	Q6YN16	sgmRNA - MOCK	-0.14611	-1.54641	0.169041	1
CCNK	O75909	sgmRNA - MOCK	-0.117312	-1.54608	0.16912	1
EWSR1	Q01844	sgmRNA - MOCK	0.114204	1.54505	0.169363	1
GMDS	O60547	sgmRNA - MOCK	0.127111	1.5441	0.16959	1
RPS4X	P62701	sgmRNA - MOCK	0.175718	1.54134	0.170248	1
ELMO1	Q92556	sgmRNA - MOCK	-0.24407	-1.53807	0.171029	1
BAG3	O95817	sgmRNA - MOCK	0.15923	1.53596	0.171536	1
CCN2	P29279	sgmRNA - MOCK	-0.163958	-1.53521	0.171717	1
RNPC3	Q96LT9	sgmRNA - MOCK	0.104657	1.5351	0.171742	1
RPS18	P62269	sgmRNA - MOCK	0.125451	1.5284	0.173364	1
PAICS	P22234	sgmRNA - MOCK	-0.124348	-1.52733	0.173624	1
SLC30A1	Q9Y6M5	sgmRNA - MOCK	0.15282	1.52719	0.173656	1
OLA1	Q9NTK5	sgmRNA - MOCK	-0.0931998	-1.52679	0.173754	1
EIF4E2	O60573	sgmRNA - MOCK	0.163897	1.52656	0.173811	1
SRPK1	Q96SB4	sgmRNA - MOCK	0.146901	1.52523	0.174135	1
DNAJC14	Q6Y2X3	sgmRNA - MOCK	0.144484	1.52497	0.174199	1
SDC4	P31431	sgmRNA - MOCK	-0.257699	-1.52461	0.174286	1
RBM6	P78332	sgmRNA - MOCK	0.134234	1.52451	0.17431	1
DLD	P09622	sgmRNA - MOCK	-0.0991919	-1.52411	0.174407	1
GTPBP4	Q9BZE4	sgmRNA - MOCK	0.143668	1.52396	0.174446	1
SEMA4B	Q9NPR2	sgmRNA - MOCK	0.11716	1.52099	0.17517	1
SLC43A1	O75387	sgmRNA - MOCK	-0.251686	-1.52085	0.175206	1
FAM111A	Q96PZ2	sgmRNA - MOCK	0.113117	1.52033	0.175333	1
DDX24	Q9GZR7	sgmRNA - MOCK	0.120699	1.5184	0.175808	1
ST3GAL4	Q11206	sgmRNA - MOCK	-0.247673	-1.51499	0.176647	1
OSBPL11	Q9BXB4	sgmRNA - MOCK	-0.135222	-1.51425	0.176831	1
RBMX	P38159	sgmRNA - MOCK	0.103355	1.51416	0.176852	1
IREB2	P48200	sgmRNA - MOCK	0.127038	1.51295	0.177152	1
ANP32B	Q92688	sgmRNA - MOCK	-0.244425	-1.50864	0.178224	1
FLOT1	O75955	sgmRNA - MOCK	-0.10406	-1.502	0.179886	1
PHC1	P78364	sgmRNA - MOCK	-0.434462	-1.50034	0.180303	1
NDUFB7	P17568	sgmRNA - MOCK	-0.232345	-1.49805	0.180879	1
SAFB	Q15424	sgmRNA - MOCK	0.121661	1.49738	0.181048	1
FLVCR1	Q9Y5Y0	sgmRNA - MOCK	0.160751	1.49734	0.181059	1
STT3A	P46977	sgmRNA - MOCK	0.149081	1.49649	0.181275	1
JTB	O76095	sgmRNA - MOCK	-0.110815	-1.49581	0.181447	1
NGRN	Q9NPE2	sgmRNA - MOCK	0.116079	1.49494	0.181668	1
FGG	P02679	sgmRNA - MOCK	-0.103771	-1.49349	0.182035	1
CDH1	P12830	sgmRNA - MOCK	-0.0887305	-1.49246	0.182298	1
RPLP0	P05388	sgmRNA - MOCK	-0.19155	-1.49199	0.182417	1
PSMD6	Q15008	sgmRNA - MOCK	-0.137704	-1.49122	0.182611	1
RBBP6	Q7Z6E9	sgmRNA - MOCK	0.137369	1.49027	0.182855	1
HNRNPF	P52597	sgmRNA - MOCK	0.147525	1.49	0.182924	1
UQCR10	Q9UDW1	sgmRNA - MOCK	0.279699	1.48992	0.182945	1
SETD3	Q86TU7	sgmRNA - MOCK	-0.129088	-1.48989	0.182952	1
ABCC3	O15438	sgmRNA - MOCK	0.122747	1.48852	0.183302	1
SCAMP3	O14828	sgmRNA - MOCK	0.109032	1.48766	0.183522	1
PRPF38A	Q8NAV1	sgmRNA - MOCK	0.126808	1.485	0.184204	1
SFPQ	P23246	sgmRNA - MOCK	0.110539	1.48403	0.184453	1
VDAC1	P21796	sgmRNA - MOCK	-0.199584	-1.48233	0.184891	1
SREK1	Q8WXA9	sgmRNA - MOCK	0.190346	1.482	0.184976	1
TMEM230	Q96A57	sgmRNA - MOCK	0.105584	1.47986	0.185527	1
BAZ1B	Q9UIG0	sgmRNA - MOCK	0.0997761	1.47985	0.185531	1
ZCCHC17	Q9NP64	sgmRNA - MOCK	0.227476	1.47963	0.185586	1
RPL17	P18621	sgmRNA - MOCK	0.101931	1.47865	0.18584	1
GYS1	P13807	sgmRNA - MOCK	-0.149873	-1.47821	0.185953	1
SNX5	Q9Y5X3	sgmRNA - MOCK	-0.195576	-1.47785	0.186047	1
AP3D1	O14617	sgmRNA - MOCK	0.100578	1.47618	0.186482	1
RBM23	Q86U06	sgmRNA - MOCK	0.316404	1.47445	0.186931	1
CHERP	Q8IWX8	sgmRNA - MOCK	0.095669	1.47297	0.187316	1
RPL7A	P62424	sgmRNA - MOCK	0.168659	1.47104	0.187819	1
NOM1	Q5C9Z4	sgmRNA - MOCK	0.163588	1.47011	0.188065	1
MPST	P25325	sgmRNA - MOCK	-0.166891	-1.46968	0.188177	1
ATXN10	Q9UBB4	sgmRNA - MOCK	-0.169319	-1.46949	0.188225	1
DDX27	Q96GQ7	sgmRNA - MOCK	0.0994727	1.46731	0.188797	1
VTN	P04004	sgmRNA - MOCK	-0.127597	-1.46658	0.18899	1
NKTR	P30414	sgmRNA - MOCK	0.170565	1.46641	0.189033	1
EMC4	Q5J8M3	sgmRNA - MOCK	0.206077	1.46613	0.189108	1
NUP50	Q9UKX7	sgmRNA - MOCK	-0.287518	-1.46478	0.189464	1
BOP1	Q14137	sgmRNA - MOCK	0.109449	1.46356	0.189785	1
RPL3	P39023	sgmRNA - MOCK	0.143448	1.4634	0.189827	1
PSMA3	P25788	sgmRNA - MOCK	-0.355935	-1.46287	0.189967	1
DDX54	Q8TDD1	sgmRNA - MOCK	0.117941	1.46158	0.19031	1
MTFMT	Q96DP5	sgmRNA - MOCK	0.113575	1.46013	0.190692	1
ZCCHC4	Q9H5U6	sgmRNA - MOCK	-0.174235	-1.45783	0.191302	1
RPL32	P62910	sgmRNA - MOCK	0.138556	1.4554	0.19195	1
H4C16	P62805	sgmRNA - MOCK	0.150318	1.45329	0.192514	1
NRXN3	Q9Y4C0	sgmRNA - MOCK	-0.173903	-1.4507	0.193208	1
LAP3	P28838	sgmRNA - MOCK	-0.164956	-1.44852	0.193793	1
SCO1	O75880	sgmRNA - MOCK	0.14477	1.44732	0.194116	1
USO1	O60763	sgmRNA - MOCK	0.105541	1.4473	0.194122	1
CBX4	O00257	sgmRNA - MOCK	-0.164771	-1.44544	0.194622	1
CLK4	Q9HAZ1	sgmRNA - MOCK	0.101998	1.44542	0.194629	1
PRDX5	P30044	sgmRNA - MOCK	-0.237296	-1.44445	0.194891	1
PPIG	Q13427	sgmRNA - MOCK	0.155302	1.44296	0.195294	1
PTPRJ	Q12913	sgmRNA - MOCK	-0.123373	-1.44191	0.195579	1
ADIPOR1	Q96A54	sgmRNA - MOCK	0.176919	1.43982	0.196145	1
RAD18	Q9NS91	sgmRNA - MOCK	-0.197176	-1.43903	0.19636	1
TUSC3	Q13454	sgmRNA - MOCK	0.103746	1.43892	0.196392	1
RDH13	Q8NBN7	sgmRNA - MOCK	0.110209	1.43752	0.196772	1
CLN5	O75503	sgmRNA - MOCK	-0.269728	-1.43723	0.196852	1
IGHA1	P01876	sgmRNA - MOCK	-1.02754	-1.43662	0.197018	1
OGDH	Q02218	sgmRNA - MOCK	-0.0884803	-1.43622	0.197126	1
NUDT21	O43809	sgmRNA - MOCK	-0.119665	-1.43617	0.197141	1
EDF1	O60869	sgmRNA - MOCK	0.125941	1.4355	0.197324	1
PODXL	O00592	sgmRNA - MOCK	-0.175426	-1.43517	0.197415	1
SRSF12	Q8WXF0	sgmRNA - MOCK	0.125297	1.43479	0.197518	1
NR1H2	P55055	sgmRNA - MOCK	0.16319	1.43452	0.197593	1
PRDX3	P30048	sgmRNA - MOCK	-0.271419	-1.43246	0.198157	1
HEXA	P06865	sgmRNA - MOCK	0.104997	1.43068	0.198645	1
ACAA2	P42765	sgmRNA - MOCK	-0.103758	-1.42977	0.198897	1
CDK1	P06493	sgmRNA - MOCK	-0.12872	-1.42938	0.199005	1
RTN3	O95197	sgmRNA - MOCK	0.15247	1.42751	0.199519	1
TGFB1	P01137	sgmRNA - MOCK	-0.134306	-1.42324	0.200702	1
ZNF652	Q9Y2D9	sgmRNA - MOCK	0.11559	1.42256	0.200891	1
MFSD4B	Q5TF39	sgmRNA - MOCK	-0.142092	-1.42156	0.20117	1
CHD1L	Q86WJ1	sgmRNA - MOCK	-0.137546	-1.4182	0.202108	1
ATIC	P31939	sgmRNA - MOCK	-0.103635	-1.41676	0.202511	1
TEFM	Q96QE5	sgmRNA - MOCK	-0.107765	-1.4157	0.202806	1
SERPINA3	P01011	sgmRNA - MOCK	-0.352014	-1.41549	0.202866	1
PTPRM	P28827	sgmRNA - MOCK	-0.179035	-1.4145	0.203143	1
PTPN11	Q06124	sgmRNA - MOCK	-0.109462	-1.41431	0.203197	1
ECH1	Q13011	sgmRNA - MOCK	-0.212103	-1.41411	0.203253	1
INO80B	Q9C086	sgmRNA - MOCK	-0.175425	-1.4129	0.203591	1
NDUFB10	O96000	sgmRNA - MOCK	0.113569	1.41256	0.203688	1
DTX2	Q86UW9	sgmRNA - MOCK	0.1843	1.40995	0.204423	1
HNRNPUL2	Q1KMD3	sgmRNA - MOCK	0.0835831	1.4096	0.204523	1
GOLGA5	Q8TBA6	sgmRNA - MOCK	0.0977521	1.40943	0.204572	1
TOP3B	O95985	sgmRNA - MOCK	0.163921	1.40912	0.204659	1
RPL27	P61353	sgmRNA - MOCK	0.0985133	1.40911	0.204661	1
YTHDF2	Q9Y5A9	sgmRNA - MOCK	0.120916	1.40896	0.204704	1
RAB11B	Q15907	sgmRNA - MOCK	-0.108152	-1.40766	0.205072	1
SLC19A2	O60779	sgmRNA - MOCK	0.231389	1.40751	0.205113	1
SLC7A6	Q92536	sgmRNA - MOCK	0.201604	1.40742	0.205139	1
MYADM	Q96S97	sgmRNA - MOCK	0.17951	1.40675	0.20533	1
PHIP	Q8WWQ0	sgmRNA - MOCK	0.0973632	1.40647	0.205409	1
EPN1	Q9Y6I3	sgmRNA - MOCK	-0.19972	-1.40601	0.205539	1
NIPSNAP2	O75323	sgmRNA - MOCK	-0.0993919	-1.40452	0.205962	1
EGFR	P00533	sgmRNA - MOCK	0.114681	1.40266	0.206492	1
VPS53	Q5VIR6	sgmRNA - MOCK	0.157295	1.40134	0.206869	1
ZNF638	Q14966	sgmRNA - MOCK	0.092616	1.40111	0.206933	1
TMEM87B	Q96K49	sgmRNA - MOCK	0.132681	1.40058	0.207084	1
GLRX3	O76003	sgmRNA - MOCK	-0.331895	-1.39979	0.207312	1
NOP56	O00567	sgmRNA - MOCK	0.112788	1.399	0.207537	1
CPT2	P23786	sgmRNA - MOCK	-0.363348	-1.3988	0.207593	1
TM4SF20	Q53R12	sgmRNA - MOCK	-0.199073	-1.39732	0.208017	1
CLCN3	P51790	sgmRNA - MOCK	0.105128	1.39648	0.208259	1
LARP7	Q4G0J3	sgmRNA - MOCK	0.123142	1.39401	0.208971	1
TEX264	Q9Y6I9	sgmRNA - MOCK	-0.126666	-1.39399	0.208976	1
CDC37	Q16543	sgmRNA - MOCK	-0.0895918	-1.39338	0.209151	1
CCDC86	Q9H6F5	sgmRNA - MOCK	0.100315	1.38828	0.210627	1
NUP210	Q8TEM1	sgmRNA - MOCK	-0.14619	-1.38716	0.21095	1
SLC5A3	P53794	sgmRNA - MOCK	-0.185586	-1.38707	0.210976	1
CDK16	Q00536	sgmRNA - MOCK	-0.166433	-1.38672	0.211077	1
ZFP36L2	P47974	sgmRNA - MOCK	0.188229	1.38428	0.21179	1
ATP6V1B2	P21281	sgmRNA - MOCK	-0.172396	-1.3838	0.211928	1
M6PR	P20645	sgmRNA - MOCK	-0.129762	-1.38376	0.211939	1
ABCG2	Q9UNQ0	sgmRNA - MOCK	0.129492	1.38375	0.211945	1
GALNT4	Q8N4A0	sgmRNA - MOCK	0.0880917	1.38265	0.212265	1
GPD1L	Q8N335	sgmRNA - MOCK	-0.291891	-1.37938	0.21322	1
MYO15B	Q96JP2	sgmRNA - MOCK	0.135319	1.37809	0.213599	1
CRYZ	Q08257	sgmRNA - MOCK	-0.128738	-1.37723	0.213852	1
HNRNPA0	Q13151	sgmRNA - MOCK	0.195816	1.37625	0.214142	1
DIS3L2	Q8IYB7	sgmRNA - MOCK	0.256993	1.3761	0.214185	1
PTPN9	P43378	sgmRNA - MOCK	-0.230047	-1.37455	0.214642	1
NOL7	Q9UMY1	sgmRNA - MOCK	0.133098	1.3685	0.216432	1
SAP30	O75446	sgmRNA - MOCK	-0.226602	-1.36773	0.216661	1
AAAS	Q9NRG9	sgmRNA - MOCK	-0.266691	-1.36641	0.217055	1
CNOT1	A5YKK6	sgmRNA - MOCK	0.086471	1.36501	0.217473	1
ALDH7A1	P49419	sgmRNA - MOCK	-0.172811	-1.36473	0.217555	1
PDCD6	O75340	sgmRNA - MOCK	-0.16573	-1.36463	0.217587	1
PSMD12	O00232	sgmRNA - MOCK	-0.118794	-1.36447	0.217635	1
YTHDC1	Q96MU7	sgmRNA - MOCK	0.116418	1.36438	0.217662	1
C19orf53	Q9UNZ5	sgmRNA - MOCK	0.0902999	1.36401	0.217772	1
RBMXL1	Q96E39	sgmRNA - MOCK	0.0927708	1.36307	0.218053	1
SMCHD1	A6NHR9	sgmRNA - MOCK	0.165935	1.36292	0.218098	1
RRP1	P56182	sgmRNA - MOCK	0.191662	1.36233	0.218273	1
GPALPP1	Q8IXQ4	sgmRNA - MOCK	-0.688021	-1.36094	0.218689	1
GTF2E1	P29083	sgmRNA - MOCK	0.120193	1.36021	0.21891	1
MFAP3	P55082	sgmRNA - MOCK	-0.160336	-1.35942	0.219145	1
MFAP3L	O75121	sgmRNA - MOCK	-0.160336	-1.35942	0.219145	1
BCKDHA	P12694	sgmRNA - MOCK	-0.116633	-1.3586	0.219394	1
TRIM33	Q9UPN9	sgmRNA - MOCK	-0.141675	-1.35707	0.219853	1
SUMO2	P61956	sgmRNA - MOCK	0.137427	1.35671	0.219961	1
RBM7	Q9Y580	sgmRNA - MOCK	0.0915673	1.35492	0.220503	1
SRRT	Q9BXP5	sgmRNA - MOCK	0.148601	1.3534	0.220963	1
TXNDC15	Q96J42	sgmRNA - MOCK	-0.19376	-1.35339	0.220966	1
EDC3	Q96F86	sgmRNA - MOCK	0.111443	1.35336	0.220974	1
ASH1L	Q9NR48	sgmRNA - MOCK	-0.131228	-1.35331	0.220989	1
CDK5RAP3	Q96JB5	sgmRNA - MOCK	-0.124326	-1.35316	0.221035	1
HELZ2	Q9BYK8	sgmRNA - MOCK	-0.273426	-1.35262	0.2212	1
SLC16A1	P53985	sgmRNA - MOCK	0.176497	1.3512	0.22163	1
HNRNPK	P61978	sgmRNA - MOCK	0.110693	1.34963	0.222107	1
COQ9	O75208	sgmRNA - MOCK	-0.155431	-1.34794	0.222622	1
PRKAR1A	P10644	sgmRNA - MOCK	-0.104442	-1.34621	0.223149	1
RNH1	P13489	sgmRNA - MOCK	-0.134012	-1.34386	0.223867	1
ATP2C1	P98194	sgmRNA - MOCK	0.136745	1.34296	0.224144	1
TUBG1	P23258	sgmRNA - MOCK	-0.105549	-1.34137	0.224632	1
CTBP2	P56545	sgmRNA - MOCK	-0.132213	-1.34104	0.224731	1
MRPS14	O60783	sgmRNA - MOCK	0.129476	1.33987	0.225093	1
RNF20	Q5VTR2	sgmRNA - MOCK	0.0934337	1.33838	0.22555	1
CKAP2	Q8WWK9	sgmRNA - MOCK	0.155915	1.33827	0.225584	1
PAPOLA	P51003	sgmRNA - MOCK	0.113368	1.33618	0.226229	1
ATRX	P46100	sgmRNA - MOCK	0.138113	1.33567	0.226387	1
MARS2	Q96GW9	sgmRNA - MOCK	-0.0953495	-1.33555	0.226426	1
ENPP1	P22413	sgmRNA - MOCK	-0.104317	-1.33387	0.226944	1
LSR	Q86X29	sgmRNA - MOCK	-0.236669	-1.33327	0.22713	1
NUCKS1	Q9H1E3	sgmRNA - MOCK	0.393266	1.33263	0.227331	1
SEC62	Q99442	sgmRNA - MOCK	0.234298	1.33249	0.227372	1
ALDH3A2	P51648	sgmRNA - MOCK	-0.119778	-1.33191	0.227554	1
CHD1	O14646	sgmRNA - MOCK	0.112514	1.32986	0.22819	1
PHF5A	Q7RTV0	sgmRNA - MOCK	0.0915264	1.32851	0.228611	1
DDRGK1	Q96HY6	sgmRNA - MOCK	-0.109771	-1.3247	0.229805	1
OXA1L	Q15070	sgmRNA - MOCK	0.227187	1.32452	0.229861	1
ARHGEF40	Q8TER5	sgmRNA - MOCK	0.0879258	1.32399	0.230026	1
DHRS3	O75911	sgmRNA - MOCK	-0.119242	-1.32332	0.230237	1
NSP4	P0DTD1orC1-4	sgmRNA - MOCK	0.0862548	1.32188	0.23069	1
KMT2E	Q8IZD2	sgmRNA - MOCK	0.0983371	1.3218	0.230713	1
KRIT1	O00522	sgmRNA - MOCK	-0.106951	-1.32046	0.231135	1
EIF1AX	P47813	sgmRNA - MOCK	0.123991	1.3202	0.231217	1
GLB1	P16278	sgmRNA - MOCK	-0.423834	-1.3189	0.231628	1
BMS1	Q14692	sgmRNA - MOCK	0.13233	1.31883	0.231652	1
TFPI	P10646	sgmRNA - MOCK	-0.124834	-1.31772	0.232001	1
PDHX	O00330	sgmRNA - MOCK	-0.147625	-1.31692	0.232254	1
DIP2B	Q9P265	sgmRNA - MOCK	0.154725	1.3164	0.232419	1
SYCP1	Q15431	sgmRNA - MOCK	0.0857357	1.315	0.232861	1
MEGF9	Q9H1U4	sgmRNA - MOCK	-0.147277	-1.31422	0.233109	1
ARHGAP12	Q8IWW6	sgmRNA - MOCK	0.163473	1.31373	0.233265	1
AK3	Q9UIJ7	sgmRNA - MOCK	-0.148231	-1.3137	0.233273	1
AIFM1	O95831	sgmRNA - MOCK	-0.124839	-1.3131	0.233464	1
LYAR	Q9NX58	sgmRNA - MOCK	0.118418	1.31255	0.233641	1
KMT2A	Q03164	sgmRNA - MOCK	0.116139	1.31216	0.233763	1
TFB2M	Q9H5Q4	sgmRNA - MOCK	-0.104289	-1.31075	0.234213	1
ANP32A	P39687	sgmRNA - MOCK	-0.179703	-1.30901	0.234767	1
NOL9	Q5SY16	sgmRNA - MOCK	0.110709	1.30836	0.234976	1
KIDINS220	Q9ULH0	sgmRNA - MOCK	0.120828	1.30651	0.235568	1
NDUFA9	Q16795	sgmRNA - MOCK	-0.127174	-1.3054	0.235923	1
PSMA5	P28066	sgmRNA - MOCK	-0.15593	-1.30532	0.23595	1
GPC1	P35052	sgmRNA - MOCK	-0.203897	-1.30456	0.236192	1
BRD9	Q9H8M2	sgmRNA - MOCK	-0.0961658	-1.30286	0.236741	1
GOLGA1	Q92805	sgmRNA - MOCK	-0.182107	-1.30056	0.237482	1
RALY	Q9UKM9	sgmRNA - MOCK	0.184725	1.30037	0.237542	1
MRPL39	Q9NYK5	sgmRNA - MOCK	-0.188094	-1.30023	0.237587	1
CARS2	Q9HA77	sgmRNA - MOCK	0.138432	1.30016	0.237611	1
UBE2S	Q16763	sgmRNA - MOCK	0.112739	1.29943	0.237845	1
EMB	Q6PCB8	sgmRNA - MOCK	-0.219989	-1.29829	0.238216	1
DDX17	Q92841	sgmRNA - MOCK	0.0751621	1.29804	0.238295	1
ZFR	Q96KR1	sgmRNA - MOCK	0.0850839	1.29619	0.238896	1
RPL34	P49207	sgmRNA - MOCK	0.18737	1.29613	0.238913	1
AKAP17A	Q02040	sgmRNA - MOCK	0.0818332	1.29377	0.239681	1
MCM6	Q14566	sgmRNA - MOCK	-0.0786383	-1.29329	0.239836	1
HNRNPH2	P55795	sgmRNA - MOCK	0.128563	1.29087	0.240626	1
PRPF19	Q9UMS4	sgmRNA - MOCK	-0.0862102	-1.28967	0.241017	1
GLS	O94925	sgmRNA - MOCK	-0.105469	-1.28928	0.241144	1
DLAT	P10515	sgmRNA - MOCK	-0.0809672	-1.28843	0.241424	1
TCEA1	P23193	sgmRNA - MOCK	-0.0991719	-1.28811	0.241527	1
RPP30	P78346	sgmRNA - MOCK	-0.0930953	-1.28791	0.241593	1
YWHAQ	P27348	sgmRNA - MOCK	-0.0867666	-1.28749	0.241732	1
EIF2D	P41214	sgmRNA - MOCK	-0.102571	-1.28601	0.242215	1
GIGYF2	Q6Y7W6	sgmRNA - MOCK	0.117198	1.28488	0.242586	1
SDC2	P34741	sgmRNA - MOCK	-0.181988	-1.28482	0.242606	1
RPS9	P46781	sgmRNA - MOCK	0.113187	1.28401	0.242873	1
NME1	P15531	sgmRNA - MOCK	-0.145043	-1.28375	0.24296	1
PTCD1	O75127	sgmRNA - MOCK	0.0821296	1.2836	0.243008	1
YES1	P07947	sgmRNA - MOCK	0.0772139	1.28292	0.243233	1
SCML2	Q9UQR0	sgmRNA - MOCK	-0.0817975	-1.28148	0.243708	1
IKBIP	Q70UQ0	sgmRNA - MOCK	-0.0811243	-1.28141	0.243729	1
RAN	P62826	sgmRNA - MOCK	-0.0991968	-1.27808	0.244831	1
BLVRB	P30043	sgmRNA - MOCK	0.179595	1.27801	0.244853	1
BLVRA	P53004	sgmRNA - MOCK	-0.130255	-1.2767	0.24529	1
TRMT1	Q9NXH9	sgmRNA - MOCK	-0.137162	-1.27609	0.245491	1
GALNT1	Q10472	sgmRNA - MOCK	0.0868971	1.2744	0.246055	1
ASNS	P08243	sgmRNA - MOCK	0.131824	1.27305	0.246502	1
SNRPA	P09012	sgmRNA - MOCK	-0.134906	-1.27279	0.24659	1
FARSA	Q9Y285	sgmRNA - MOCK	-0.177308	-1.27262	0.246648	1
STX4	Q12846	sgmRNA - MOCK	0.112474	1.27231	0.246751	1
MPG	P29372	sgmRNA - MOCK	0.0990094	1.27191	0.246883	1
CCPG1	Q9ULG6	sgmRNA - MOCK	0.124988	1.26888	0.247895	1
PSMD1	Q99460	sgmRNA - MOCK	-0.0872329	-1.26839	0.248059	1
RAB5B	P61020	sgmRNA - MOCK	-0.209028	-1.26772	0.248286	1
EIF3J	O75822	sgmRNA - MOCK	-0.16178	-1.26666	0.248639	1
HIP1	O00291	sgmRNA - MOCK	0.0886203	1.26531	0.249096	1
SEC63	Q9UGP8	sgmRNA - MOCK	0.123333	1.26493	0.249221	1
LSAMP	Q13449	sgmRNA - MOCK	-0.154231	-1.26468	0.249308	1
DARS1	P14868	sgmRNA - MOCK	-0.095667	-1.26439	0.249405	1
DAG1	Q14118	sgmRNA - MOCK	-0.214034	-1.26367	0.249648	1
PLXDC2	Q6UX71	sgmRNA - MOCK	-0.142207	-1.26335	0.249755	1
SHOC2	Q9UQ13	sgmRNA - MOCK	0.130682	1.26225	0.250126	1
VDAC2	P45880	sgmRNA - MOCK	-0.117709	-1.2622	0.250141	1
MCU	Q8NE86	sgmRNA - MOCK	-0.292207	-1.26216	0.250156	1
ADCY3	O60266	sgmRNA - MOCK	-0.152324	-1.26178	0.250284	1
PKP2	Q99959	sgmRNA - MOCK	-0.0934663	-1.26162	0.250338	1
UQCC1	Q9NVA1	sgmRNA - MOCK	0.114947	1.26161	0.250341	1
CYP24A1	Q07973	sgmRNA - MOCK	-0.141829	-1.26138	0.250418	1
DCAF13	Q9NV06	sgmRNA - MOCK	-0.0825388	-1.26101	0.250545	1
BAZ2A	Q9UIF9	sgmRNA - MOCK	0.0753011	1.2609	0.250581	1
ZNHIT6	Q9NWK9	sgmRNA - MOCK	0.156823	1.26085	0.2506	1
MAL2	Q969L2	sgmRNA - MOCK	0.280548	1.2604	0.250749	1
TMED7	Q9Y3B3	sgmRNA - MOCK	-0.109752	-1.26034	0.25077	1
RPL23A	P62750	sgmRNA - MOCK	0.0871434	1.25995	0.250902	1
TCOF1	Q13428	sgmRNA - MOCK	0.1689	1.25902	0.251219	1
RECK	O95980	sgmRNA - MOCK	0.110865	1.25838	0.251433	1
MCMBP	Q9BTE3	sgmRNA - MOCK	-0.116988	-1.25642	0.252101	1
IGHMBP2	P38935	sgmRNA - MOCK	0.0990457	1.25475	0.252668	1
RACGAP1	Q9H0H5	sgmRNA - MOCK	-0.0875979	-1.25418	0.252862	1
ECHS1	P30084	sgmRNA - MOCK	-0.0884697	-1.25291	0.253297	1
JAM3	Q9BX67	sgmRNA - MOCK	-0.094157	-1.25192	0.253634	1
EXOSC10	Q01780	sgmRNA - MOCK	0.0851025	1.25018	0.25423	1
GABRB3	P28472	sgmRNA - MOCK	0.138354	1.24914	0.254586	1
RECQL4	O94761	sgmRNA - MOCK	0.201959	1.24817	0.254917	1
CDK12	Q9NYV4	sgmRNA - MOCK	0.102133	1.2479	0.255011	1
GARS1	P41250	sgmRNA - MOCK	-0.0855726	-1.24712	0.255278	1
AGR2	O95994	sgmRNA - MOCK	0.0788631	1.24674	0.25541	1
COLGALT1	Q8NBJ5	sgmRNA - MOCK	-0.0907055	-1.24665	0.255438	1
GTF2E2	P29084	sgmRNA - MOCK	-0.0796858	-1.24587	0.255709	1
LCLAT1	Q6UWP7	sgmRNA - MOCK	-0.0938333	-1.24492	0.256036	1
RNPS1	Q15287	sgmRNA - MOCK	0.137493	1.24443	0.256203	1
S100A4	P26447	sgmRNA - MOCK	0.215542	1.24281	0.256763	1
ANKHD1	Q8IWZ3	sgmRNA - MOCK	0.0753696	1.24226	0.256952	1
QRSL1	Q9H0R6	sgmRNA - MOCK	0.100168	1.24114	0.257338	1
SKIC8	Q9GZS3	sgmRNA - MOCK	-0.201821	-1.24113	0.257343	1
CCT3	P49368	sgmRNA - MOCK	-0.0772087	-1.24094	0.257409	1
PRMT1	Q99873	sgmRNA - MOCK	-0.16768	-1.23893	0.258106	1
CIAO1	O76071	sgmRNA - MOCK	-0.152468	-1.23892	0.258108	1
PIR	O00625	sgmRNA - MOCK	-0.102111	-1.23797	0.258438	1
LLPH	Q9BRT6	sgmRNA - MOCK	0.146967	1.23762	0.258559	1
TAF2	Q6P1X5	sgmRNA - MOCK	0.14678	1.23465	0.259592	1
RAB9A	P51151	sgmRNA - MOCK	-0.0813508	-1.23434	0.259702	1
ACOX1	Q15067	sgmRNA - MOCK	-0.163566	-1.23256	0.260325	1
ATAD2	Q6PL18	sgmRNA - MOCK	0.109012	1.23183	0.260577	1
WDR12	Q9GZL7	sgmRNA - MOCK	-0.0813073	-1.23139	0.260731	1
USP36	Q9P275	sgmRNA - MOCK	0.082174	1.22916	0.261512	1
GRSF1	Q12849	sgmRNA - MOCK	-0.100201	-1.22856	0.261722	1
YWHAB	P31946	sgmRNA - MOCK	-0.0845583	-1.22448	0.263158	1
ILF3	Q12906	sgmRNA - MOCK	0.0816286	1.22439	0.263192	1
NLN	Q9BYT8	sgmRNA - MOCK	-0.124792	-1.2243	0.263223	1
DBT	P11182	sgmRNA - MOCK	-0.109761	-1.22353	0.263495	1
P4HA2	O15460	sgmRNA - MOCK	-0.105558	-1.22252	0.263852	1
PTCD3	Q96EY7	sgmRNA - MOCK	0.0815886	1.22207	0.264009	1
DDOST	P39656	sgmRNA - MOCK	-0.191178	-1.22165	0.264159	1
BYSL	Q13895	sgmRNA - MOCK	-0.0769888	-1.22141	0.264242	1
TOR3A	Q9H497	sgmRNA - MOCK	-0.129668	-1.21999	0.264747	1
ETHE1	O95571	sgmRNA - MOCK	0.167772	1.21902	0.265092	1
TMEM87A	Q8NBN3	sgmRNA - MOCK	-0.176928	-1.2175	0.265631	1
LBR	Q14739	sgmRNA - MOCK	0.10869	1.21684	0.265866	1
MICALL1	Q8N3F8	sgmRNA - MOCK	-0.223467	-1.21677	0.265891	1
P4HA1	P13674	sgmRNA - MOCK	-0.077222	-1.2161	0.26613	1
RPL22L1	Q6P5R6	sgmRNA - MOCK	-0.115878	-1.21455	0.26668	1
PPP1CA	P62136	sgmRNA - MOCK	0.082599	1.21381	0.266944	1
NEPRO	Q6NW34	sgmRNA - MOCK	0.0753568	1.2138	0.266948	1
CAP1	Q01518	sgmRNA - MOCK	-0.198698	-1.21333	0.267117	1
ATR	Q13535	sgmRNA - MOCK	0.211872	1.21315	0.26718	1
MYO10	Q9HD67	sgmRNA - MOCK	0.136595	1.21227	0.267497	1
CLPTM1L	Q96KA5	sgmRNA - MOCK	0.0770067	1.21138	0.267814	1
ELOVL5	Q9NYP7	sgmRNA - MOCK	-0.150333	-1.21059	0.268096	1
PSAP	P07602	sgmRNA - MOCK	-0.161	-1.21024	0.268221	1
TM2D3	Q9BRN9	sgmRNA - MOCK	-0.0849367	-1.21018	0.268245	1
CCT2	P78371	sgmRNA - MOCK	-0.0776392	-1.2087	0.268776	1
MAGED1	Q9Y5V3	sgmRNA - MOCK	0.131462	1.2078	0.269099	1
AP2A1	O95782	sgmRNA - MOCK	0.0837247	1.20734	0.269263	1
TACC1	O75410	sgmRNA - MOCK	-0.0787856	-1.20482	0.270171	1
PDIA6	Q15084	sgmRNA - MOCK	-0.0728032	-1.2042	0.270393	1
NME4	O00746	sgmRNA - MOCK	-0.0759129	-1.20403	0.270457	1
WASL	O00401	sgmRNA - MOCK	0.092666	1.20358	0.27062	1
TBC1D23	Q9NUY8	sgmRNA - MOCK	-0.256914	-1.20326	0.270733	1
WDFY1	Q8IWB7	sgmRNA - MOCK	-0.0895459	-1.20249	0.271012	1
XPO1	O14980	sgmRNA - MOCK	0.112932	1.20201	0.271185	1
MTFR1	Q15390	sgmRNA - MOCK	-0.104417	-1.20001	0.27191	1
RPL30	P62888	sgmRNA - MOCK	-0.0968698	-1.19693	0.27303	1
BPNT2	Q9NX62	sgmRNA - MOCK	-0.147994	-1.19488	0.273778	1
CLPTM1	O96005	sgmRNA - MOCK	0.0793187	1.19482	0.273797	1
SDHA	P31040	sgmRNA - MOCK	-0.0804688	-1.19414	0.274045	1
U2SURP	O15042	sgmRNA - MOCK	0.171429	1.19385	0.274152	1
PAK2	Q13177	sgmRNA - MOCK	0.143206	1.19384	0.274157	1
ZNF800	Q2TB10	sgmRNA - MOCK	0.0928525	1.19002	0.275554	1
EIF6	P56537	sgmRNA - MOCK	-0.32562	-1.18984	0.275622	1
ARL1	P40616	sgmRNA - MOCK	-0.142245	-1.18822	0.276214	1
ASCC3	Q8N3C0	sgmRNA - MOCK	0.0721737	1.18815	0.27624	1
ATP5F1A	P25705	sgmRNA - MOCK	-0.101615	-1.18692	0.276695	1
GLG1	Q92896	sgmRNA - MOCK	0.0975265	1.18662	0.276803	1
DRG1	Q9Y295	sgmRNA - MOCK	-0.0798485	-1.18649	0.276853	1
VAT1	Q99536	sgmRNA - MOCK	-0.0953775	-1.18553	0.277205	1
CIT	O14578	sgmRNA - MOCK	-0.15076	-1.1852	0.277327	1
TUBA1B	P68363	sgmRNA - MOCK	-0.0957628	-1.1851	0.277364	1
GRWD1	Q9BQ67	sgmRNA - MOCK	-0.095479	-1.18476	0.27749	1
ANKLE2	Q86XL3	sgmRNA - MOCK	0.0834161	1.18383	0.277831	1
MAP4K4	O95819	sgmRNA - MOCK	-0.113772	-1.18275	0.27823	1
MEPCE	Q7L2J0	sgmRNA - MOCK	0.0918941	1.18179	0.278587	1
ZMYM3	Q14202	sgmRNA - MOCK	-0.241125	-1.18085	0.278935	1
ANP32E	Q9BTT0	sgmRNA - MOCK	-0.189292	-1.1805	0.279065	1
PSMD5	Q16401	sgmRNA - MOCK	-0.208085	-1.18048	0.279071	1
MOGS	Q13724	sgmRNA - MOCK	-0.079323	-1.18041	0.279099	1
EIF3B	P55884	sgmRNA - MOCK	0.0763428	1.17911	0.279581	1
CEBPZ	Q03701	sgmRNA - MOCK	0.0809645	1.17905	0.279601	1
SNRNP70	P08621	sgmRNA - MOCK	0.1237	1.17856	0.279786	1
PTPMT1	Q8WUK0	sgmRNA - MOCK	-0.170174	-1.17536	0.280975	1
CCT8	P50990	sgmRNA - MOCK	-0.0809196	-1.17455	0.281278	1
SBNO1	A3KN83	sgmRNA - MOCK	-0.281287	-1.17254	0.282027	1
NDUFS1	P28331	sgmRNA - MOCK	-0.0700848	-1.17159	0.282383	1
EIF5A	P63241	sgmRNA - MOCK	-0.121006	-1.17072	0.282709	1
NCAPG2	Q86XI2	sgmRNA - MOCK	-0.072152	-1.16994	0.283004	1
YIPF3	Q9GZM5	sgmRNA - MOCK	-0.145688	-1.16878	0.283437	1
LMAN2L	Q9H0V9	sgmRNA - MOCK	0.0872264	1.1685	0.283544	1
RRP36	Q96EU6	sgmRNA - MOCK	0.0692803	1.16831	0.283614	1
SEPTIN7	Q16181	sgmRNA - MOCK	-0.0783759	-1.16769	0.283849	1
LSM7	Q9UK45	sgmRNA - MOCK	0.149621	1.16759	0.283884	1
UTP15	Q8TED0	sgmRNA - MOCK	-0.146237	-1.16747	0.28393	1
CARNMT1	Q8N4J0	sgmRNA - MOCK	0.127368	1.16745	0.283937	1
BMI1	P35226	sgmRNA - MOCK	0.108825	1.16743	0.283945	1
NRAS	P01111	sgmRNA - MOCK	-0.0889014	-1.16655	0.284276	1
EMC8	O43402	sgmRNA - MOCK	-0.0960511	-1.16614	0.284431	1
SPATS2	Q86XZ4	sgmRNA - MOCK	0.0865799	1.16524	0.284772	1
TSR3	Q9UJK0	sgmRNA - MOCK	0.0770026	1.16491	0.284896	1
MRPS25	P82663	sgmRNA - MOCK	0.0768728	1.16457	0.285022	1
GATB	O75879	sgmRNA - MOCK	-0.0781921	-1.16309	0.285583	1
MTUS1	Q9ULD2	sgmRNA - MOCK	0.0770694	1.16061	0.286521	1
SLC45A4	Q5BKX6	sgmRNA - MOCK	0.117278	1.15954	0.286927	1
PSMB7	Q99436	sgmRNA - MOCK	-0.244128	-1.15897	0.287143	1
EHBP1L1	Q8N3D4	sgmRNA - MOCK	0.0854612	1.1587	0.287247	1
PLS3	P13797	sgmRNA - MOCK	-0.0948746	-1.15771	0.287621	1
NONO	Q15233	sgmRNA - MOCK	0.0865533	1.15705	0.287874	1
ARGLU1	Q9NWB6	sgmRNA - MOCK	0.123907	1.15691	0.287927	1
PLAA	Q9Y263	sgmRNA - MOCK	0.0957101	1.15641	0.288115	1
SFXN1	Q9H9B4	sgmRNA - MOCK	0.128334	1.15608	0.288242	1
KPNA6	O60684	sgmRNA - MOCK	0.0842838	1.15598	0.28828	1
NQO1	P15559	sgmRNA - MOCK	-0.0959539	-1.15549	0.288466	1
SFN	P31947	sgmRNA - MOCK	-0.0882688	-1.15542	0.288495	1
IDH3B	O43837	sgmRNA - MOCK	-0.0779335	-1.15496	0.288668	1
RPL11	P62913	sgmRNA - MOCK	-0.132622	-1.15434	0.288906	1
GFM2	Q969S9	sgmRNA - MOCK	-0.304498	-1.1538	0.289111	1
NTN1	O95631	sgmRNA - MOCK	0.120381	1.15328	0.289312	1
NSDHL	Q15738	sgmRNA - MOCK	-0.072586	-1.15318	0.289348	1
CCDC137	Q6PK04	sgmRNA - MOCK	0.120756	1.15204	0.289785	1
LGALS3BP	Q08380	sgmRNA - MOCK	-0.122578	-1.15192	0.28983	1
HAVCR1	Q96D42	sgmRNA - MOCK	-0.310605	-1.14991	0.290601	1
ARHGAP26	Q9UNA1	sgmRNA - MOCK	0.111535	1.14822	0.291249	1
HDAC2	Q92769	sgmRNA - MOCK	0.174439	1.14766	0.291465	1
NDUFA13	Q9P0J0	sgmRNA - MOCK	-0.116715	-1.14748	0.291533	1
KNOP1	Q1ED39	sgmRNA - MOCK	0.0934756	1.14543	0.292325	1
EIF4A2	Q14240	sgmRNA - MOCK	0.198246	1.1452	0.292411	1
EEF1G	P26641	sgmRNA - MOCK	-0.0750265	-1.14427	0.292771	1
CACYBP	Q9HB71	sgmRNA - MOCK	0.193108	1.1429	0.2933	1
HSD17B10	Q99714	sgmRNA - MOCK	-0.15721	-1.14202	0.29364	1
ANXA5	P08758	sgmRNA - MOCK	-0.251673	-1.14199	0.293651	1
INF2	Q27J81	sgmRNA - MOCK	0.136693	1.14168	0.293771	1
ERMP1	Q7Z2K6	sgmRNA - MOCK	-0.0873941	-1.14071	0.294147	1
CDKN2AIP	Q9NXV6	sgmRNA - MOCK	-0.106217	-1.13979	0.294503	1
LGALS8	O00214	sgmRNA - MOCK	-0.15334	-1.13948	0.294625	1
ATP2A2	P16615	sgmRNA - MOCK	0.0959493	1.13884	0.294871	1
TP53BP1	Q12888	sgmRNA - MOCK	-0.105655	-1.13755	0.295375	1
SLC6A9	P48067	sgmRNA - MOCK	0.126803	1.13646	0.295796	1
ARIH1	Q9Y4X5	sgmRNA - MOCK	-0.0842258	-1.13534	0.296233	1
WDR46	O15213	sgmRNA - MOCK	0.0934382	1.13501	0.296362	1
CEACAM5	P06731	sgmRNA - MOCK	-0.248951	-1.135	0.296368	1
SYNGR2	O43760	sgmRNA - MOCK	-0.154758	-1.13397	0.29677	1
PUF60	Q9UHX1	sgmRNA - MOCK	0.0883588	1.13281	0.297222	1
ALDH6A1	Q02252	sgmRNA - MOCK	0.112879	1.13242	0.297375	1
SQSTM1	Q13501	sgmRNA - MOCK	0.0894751	1.13181	0.297613	1
HELZ	P42694	sgmRNA - MOCK	0.192055	1.13164	0.297678	1
UBTF	P17480	sgmRNA - MOCK	-0.12459	-1.13113	0.297877	1
BUD23	O43709	sgmRNA - MOCK	0.0794341	1.13078	0.298014	1
UFL1	O94874	sgmRNA - MOCK	-0.0737966	-1.1275	0.299301	1
TNFAIP2	Q03169	sgmRNA - MOCK	-0.10466	-1.12702	0.299492	1
DDX19A	Q9NUU7	sgmRNA - MOCK	0.0690193	1.12551	0.300087	1
MBD4	O95243	sgmRNA - MOCK	-0.0790439	-1.12394	0.300704	1
PACC1	Q9H813	sgmRNA - MOCK	-0.527431	-1.12277	0.301166	1
MBOAT7	Q96N66	sgmRNA - MOCK	0.0847325	1.12232	0.301342	1
ECI1	P42126	sgmRNA - MOCK	-0.151586	-1.12221	0.301389	1
SNX3	O60493	sgmRNA - MOCK	0.0796127	1.12194	0.301496	1
NOLC1	Q14978	sgmRNA - MOCK	0.0971736	1.12173	0.301577	1
HABP4	Q5JVS0	sgmRNA - MOCK	0.0931784	1.12167	0.3016	1
TRIP12	Q14669	sgmRNA - MOCK	0.0670577	1.12128	0.301754	1
ZC3H4	Q9UPT8	sgmRNA - MOCK	0.112847	1.11948	0.302467	1
PPM1G	O15355	sgmRNA - MOCK	-0.0786721	-1.11927	0.302553	1
MIA2	Q96PC5	sgmRNA - MOCK	0.119548	1.11676	0.303548	1
TXNDC5	Q8NBS9	sgmRNA - MOCK	-0.120638	-1.11578	0.30394	1
RFT1	Q96AA3	sgmRNA - MOCK	-0.133668	-1.11497	0.304262	1
TUBA4A	P68366	sgmRNA - MOCK	-0.104377	-1.11458	0.304417	1
GPAT3	Q53EU6	sgmRNA - MOCK	0.0848168	1.11388	0.304696	1
SCARA3	Q6AZY7	sgmRNA - MOCK	0.135865	1.11349	0.30485	1
METTL2B	Q6P1Q9	sgmRNA - MOCK	-0.0963241	-1.1132	0.304968	1
SCAF1	Q9H7N4	sgmRNA - MOCK	0.0971092	1.11267	0.30518	1
ATP5F1C	P36542	sgmRNA - MOCK	-0.0812627	-1.11187	0.305498	1
TFAM	Q00059	sgmRNA - MOCK	0.11234	1.11153	0.305634	1
LARP1B	Q659C4	sgmRNA - MOCK	0.278166	1.11115	0.305788	1
PQBP1	O60828	sgmRNA - MOCK	-0.105205	-1.11068	0.305976	1
SON	P18583	sgmRNA - MOCK	0.101482	1.11045	0.306065	1
CA12	O43570	sgmRNA - MOCK	0.0817216	1.10853	0.306837	1
SIRT1	Q96EB6	sgmRNA - MOCK	0.127186	1.10808	0.307018	1
MAP2K3	P46734	sgmRNA - MOCK	-0.0981146	-1.10675	0.30755	1
CNOT9	Q92600	sgmRNA - MOCK	-0.0812229	-1.10659	0.307616	1
YWHAH	Q04917	sgmRNA - MOCK	-0.076838	-1.10496	0.308271	1
CPSF1	Q10570	sgmRNA - MOCK	-0.0679667	-1.10474	0.308358	1
RBM12B	Q8IXT5	sgmRNA - MOCK	0.0747484	1.10357	0.308833	1
PLEC	Q15149	sgmRNA - MOCK	0.08357	1.10227	0.309355	1
IGLC2	P0DOY2	sgmRNA - MOCK	-1.30362	-1.10198	0.309475	1
SRSF6	Q13247	sgmRNA - MOCK	0.0856474	1.1014	0.309707	1
ORC2	Q13416	sgmRNA - MOCK	-0.0851254	-1.10043	0.3101	1
CBX2	Q14781	sgmRNA - MOCK	0.101824	1.10012	0.310225	1
DDX56	Q9NY93	sgmRNA - MOCK	0.0726174	1.09999	0.31028	1
TM7SF3	Q9NS93	sgmRNA - MOCK	-0.181702	-1.09976	0.310373	1
DDX1	Q92499	sgmRNA - MOCK	0.0873009	1.09936	0.310533	1
ARL4C	P56559	sgmRNA - MOCK	-0.149359	-1.09853	0.310871	1
NXF1	Q9UBU9	sgmRNA - MOCK	0.0685395	1.09836	0.310941	1
RPL12	P30050	sgmRNA - MOCK	-0.0757962	-1.09758	0.311256	1
EP400	Q96L91	sgmRNA - MOCK	-0.104887	-1.09653	0.311682	1
TGFBI	Q15582	sgmRNA - MOCK	-0.0702992	-1.09301	0.313114	1
PIP	P12273	sgmRNA - MOCK	-0.447749	-1.09248	0.313332	1
BCLAF1	Q9NYF8	sgmRNA - MOCK	0.0895638	1.09105	0.313915	1
MTIF3	Q9H2K0	sgmRNA - MOCK	0.124154	1.09067	0.31407	1
EIF3K	Q9UBQ5	sgmRNA - MOCK	-0.18442	-1.09052	0.314133	1
RPP21	Q9H633	sgmRNA - MOCK	-0.105895	-1.09002	0.314337	1
EIF3H	O15372	sgmRNA - MOCK	0.07656	1.08969	0.314473	1
MRPL3	P09001	sgmRNA - MOCK	0.0898898	1.08964	0.314494	1
USP8	P40818	sgmRNA - MOCK	-0.175982	-1.08886	0.314811	1
PRB3	Q04118	sgmRNA - MOCK	-0.843292	-1.08781	0.315241	1
KHDC4	Q7Z7F0	sgmRNA - MOCK	0.0971584	1.08756	0.315345	1
ZNF609	O15014	sgmRNA - MOCK	-0.121895	-1.0867	0.315697	1
HARS1	P12081	sgmRNA - MOCK	-0.114178	-1.08643	0.31581	1
HBS1L	Q9Y450	sgmRNA - MOCK	-0.071446	-1.0834	0.317056	1
DDX55	Q8NHQ9	sgmRNA - MOCK	0.0673278	1.08121	0.317962	1
TRMT10C	Q7L0Y3	sgmRNA - MOCK	-0.0881083	-1.08107	0.31802	1
CHD6	Q8TD26	sgmRNA - MOCK	-0.0666599	-1.07987	0.318513	1
LTV1	Q96GA3	sgmRNA - MOCK	0.134037	1.07875	0.318976	1
DHRS7B	Q6IAN0	sgmRNA - MOCK	0.103958	1.07805	0.319268	1
CEACAM1	P13688	sgmRNA - MOCK	-0.169304	-1.07576	0.320217	1
KHDRBS1	Q07666	sgmRNA - MOCK	0.167353	1.07265	0.321513	1
TMEM51	Q9NW97	sgmRNA - MOCK	-0.235015	-1.07237	0.321631	1
HNF4A	P41235	sgmRNA - MOCK	-0.152586	-1.07175	0.321886	1
NOP14	P78316	sgmRNA - MOCK	0.0724748	1.07113	0.322145	1
SEMA3C	Q99985	sgmRNA - MOCK	0.0652213	1.07072	0.322319	1
MTX1	Q13505	sgmRNA - MOCK	-0.0857403	-1.07011	0.322572	1
MRRF	Q96E11	sgmRNA - MOCK	-0.119573	-1.06973	0.32273	1
SLC25A3	Q00325	sgmRNA - MOCK	0.0779831	1.06839	0.323293	1
NEU1	Q99519	sgmRNA - MOCK	-0.140395	-1.0677	0.323583	1
ARID4B	Q4LE39	sgmRNA - MOCK	0.49986	1.06723	0.323779	1
SRC	P12931	sgmRNA - MOCK	0.0652931	1.06505	0.324695	1
WIZ	O95785	sgmRNA - MOCK	-0.167358	-1.0629	0.325598	1
EIF3I	Q13347	sgmRNA - MOCK	-0.0622432	-1.06183	0.326046	1
HSPA4L	O95757	sgmRNA - MOCK	0.0759814	1.06119	0.326318	1
ACACA	Q13085	sgmRNA - MOCK	-0.156725	-1.06083	0.32647	1
AIMP2	Q13155	sgmRNA - MOCK	-0.137368	-1.0606	0.326566	1
CMTR1	Q8N1G2	sgmRNA - MOCK	0.113385	1.05916	0.327174	1
RIOX1	Q9H6W3	sgmRNA - MOCK	-0.161487	-1.05906	0.327217	1
CHD8	Q9HCK8	sgmRNA - MOCK	0.0871583	1.0587	0.32737	1
COQ8B	Q96D53	sgmRNA - MOCK	-0.076142	-1.05639	0.328347	1
EIF2S3	P41091	sgmRNA - MOCK	-0.0740112	-1.05474	0.329049	1
COPS2	P61201	sgmRNA - MOCK	-0.117525	-1.05369	0.329493	1
CHD7	Q9P2D1	sgmRNA - MOCK	-0.0788877	-1.05368	0.329498	1
RPF1	Q9H9Y2	sgmRNA - MOCK	0.108579	1.05329	0.329667	1
MRPS30	Q9NP92	sgmRNA - MOCK	0.093649	1.05302	0.329779	1
MTF2	Q9Y483	sgmRNA - MOCK	-0.0887733	-1.04979	0.331157	1
UFD1	Q92890	sgmRNA - MOCK	0.107162	1.04631	0.332644	1
PSMC2	P35998	sgmRNA - MOCK	-0.0734061	-1.04606	0.332751	1
SPATA20	Q8TB22	sgmRNA - MOCK	-0.144376	-1.04569	0.332912	1
RIOK2	Q9BVS4	sgmRNA - MOCK	0.0800694	1.04467	0.333347	1
CLIC1	O00299	sgmRNA - MOCK	-0.119654	-1.04397	0.33365	1
POR	P16435	sgmRNA - MOCK	-0.0741164	-1.04331	0.333932	1
SRSF3	P84103	sgmRNA - MOCK	0.0781498	1.04282	0.334143	1
AHCYL1	O43865	sgmRNA - MOCK	0.155353	1.04125	0.334816	1
FKBP9	O95302	sgmRNA - MOCK	-0.0671275	-1.04084	0.334995	1
FLNB	O75369	sgmRNA - MOCK	0.0648689	1.04068	0.335062	1
RRAS2	P62070	sgmRNA - MOCK	-0.13005	-1.04018	0.33528	1
ABCC1	P33527	sgmRNA - MOCK	0.100246	1.04013	0.335299	1
SUCLG1	P53597	sgmRNA - MOCK	-0.0819907	-1.03923	0.335688	1
MIA3	Q5JRA6	sgmRNA - MOCK	0.077645	1.03923	0.33569	1
PAIP1	Q9H074	sgmRNA - MOCK	0.146229	1.03819	0.336138	1
ZCCHC9	Q8N567	sgmRNA - MOCK	0.0966757	1.03809	0.336182	1
POP4	O95707	sgmRNA - MOCK	0.0710873	1.03763	0.336379	1
SRSF10	O75494	sgmRNA - MOCK	0.0849815	1.03648	0.336876	1
DHX33	Q9H6R0	sgmRNA - MOCK	-0.0809308	-1.03554	0.337285	1
AKR1B1	P15121	sgmRNA - MOCK	-0.119278	-1.03544	0.337328	1
YWHAE	P62258	sgmRNA - MOCK	-0.0752104	-1.0348	0.337606	1
RBM19	Q9Y4C8	sgmRNA - MOCK	0.0719424	1.03453	0.337724	1
GUSB	P08236	sgmRNA - MOCK	-0.192153	-1.03432	0.337815	1
FNBP1L	Q5T0N5	sgmRNA - MOCK	-0.179264	-1.03407	0.337923	1
HNRNPU	Q00839	sgmRNA - MOCK	0.0706023	1.03399	0.337957	1
NIPBL	Q6KC79	sgmRNA - MOCK	0.0936914	1.03318	0.33831	1
RRP8	O43159	sgmRNA - MOCK	0.0652589	1.03221	0.338731	1
HSPD1	P10809	sgmRNA - MOCK	-0.0697996	-1.03169	0.338955	1
RAI14	Q9P0K7	sgmRNA - MOCK	-0.072226	-1.03133	0.339113	1
CEBPB	P17676	sgmRNA - MOCK	0.075475	1.03105	0.339234	1
GPI	P06744	sgmRNA - MOCK	-0.0839434	-1.03083	0.339329	1
CHST3	Q7LGC8	sgmRNA - MOCK	0.119186	1.03037	0.339529	1
CORO1B	Q9BR76	sgmRNA - MOCK	-0.0752078	-1.02988	0.339742	1
COIL	P38432	sgmRNA - MOCK	0.100608	1.0296	0.339866	1
PKP3	Q9Y446	sgmRNA - MOCK	0.143073	1.02957	0.339879	1
R3HCC1	Q9Y3T6	sgmRNA - MOCK	0.141144	1.02936	0.33997	1
MCCC2	Q9HCC0	sgmRNA - MOCK	0.0616537	1.02912	0.340074	1
TXLNG	Q9NUQ3	sgmRNA - MOCK	-0.0714465	-1.02879	0.34022	1
ITPRIP	Q8IWB1	sgmRNA - MOCK	-0.063711	-1.02869	0.340264	1
HEATR1	Q9H583	sgmRNA - MOCK	0.0895764	1.02836	0.340408	1
NUDT19	A8MXV4	sgmRNA - MOCK	-0.0981632	-1.0283	0.340434	1
HSD17B4	P51659	sgmRNA - MOCK	-0.0718366	-1.0282	0.340478	1
ELP3	Q9H9T3	sgmRNA - MOCK	-0.108287	-1.02732	0.34086	1
MCM2	P49736	sgmRNA - MOCK	-0.07265	-1.02722	0.340904	1
GPR37	O15354	sgmRNA - MOCK	0.0968192	1.02695	0.341021	1
ZBTB24	O43167	sgmRNA - MOCK	-0.100866	-1.02688	0.341055	1
TFB1M	Q8WVM0	sgmRNA - MOCK	-0.0774488	-1.02289	0.342802	1
B3GALT6	Q96L58	sgmRNA - MOCK	0.0961374	1.02162	0.343358	1
EHD2	Q9NZN4	sgmRNA - MOCK	0.106555	1.02162	0.34336	1
CNNM3	Q8NE01	sgmRNA - MOCK	0.0937399	1.02029	0.343944	1
ARL6IP4	Q66PJ3	sgmRNA - MOCK	0.134597	1.01987	0.344127	1
THOC2	Q8NI27	sgmRNA - MOCK	0.106087	1.01959	0.344251	1
PPP1R10	Q96QC0	sgmRNA - MOCK	0.115068	1.01873	0.344628	1
DNAJC10	Q8IXB1	sgmRNA - MOCK	-0.0653437	-1.01866	0.344659	1
BLM	P54132	sgmRNA - MOCK	0.0605396	1.01865	0.344665	1
DNAJB1	P25685	sgmRNA - MOCK	-0.393193	-1.01828	0.344828	1
MYO18A	Q92614	sgmRNA - MOCK	-0.06701	-1.01764	0.345113	1
CDK7	P50613	sgmRNA - MOCK	-0.183506	-1.01616	0.345766	1
SART3	Q15020	sgmRNA - MOCK	0.0680131	1.01562	0.346002	1
ARMCX3	Q9UH62	sgmRNA - MOCK	-0.0990201	-1.01476	0.346385	1
GPATCH4	Q5T3I0	sgmRNA - MOCK	0.0904764	1.01474	0.346394	1
CAPZA1	P52907	sgmRNA - MOCK	-0.159404	-1.0143	0.346587	1
TRUB1	Q8WWH5	sgmRNA - MOCK	-0.0774409	-1.01306	0.347137	1
DNAJC5	Q9H3Z4	sgmRNA - MOCK	0.116813	1.01297	0.347174	1
PPP4R2	Q9NY27	sgmRNA - MOCK	-0.13549	-1.01283	0.347237	1
PGRMC1	O00264	sgmRNA - MOCK	-0.117254	-1.01264	0.34732	1
SCCPDH	Q8NBX0	sgmRNA - MOCK	-0.0803663	-1.01212	0.347552	1
NPTN	Q9Y639	sgmRNA - MOCK	-0.146998	-1.01164	0.347765	1
CD58	P19256	sgmRNA - MOCK	-0.172933	-1.01152	0.347821	1
PTPN6	P29350	sgmRNA - MOCK	0.108767	1.0113	0.347918	1
YWHAZ	P63104	sgmRNA - MOCK	-0.128423	-1.00937	0.348776	1
CALU	O43852	sgmRNA - MOCK	-0.122706	-1.0077	0.349517	1
ICOSLG	O75144	sgmRNA - MOCK	-0.0808618	-1.0074	0.349653	1
WDR11	Q9BZH6	sgmRNA - MOCK	0.0757853	1.00631	0.350138	1
FBL	P22087	sgmRNA - MOCK	0.0739543	1.00594	0.350302	1
LEMD3	Q9Y2U8	sgmRNA - MOCK	0.105562	1.0051	0.350677	1
TRMT61B	Q9BVS5	sgmRNA - MOCK	-0.110671	-1.00504	0.350706	1
GEMIN4	P57678	sgmRNA - MOCK	0.148288	1.00432	0.351028	1
C3	P01024	sgmRNA - MOCK	-0.191331	-1.00428	0.351046	1
NENF	Q9UMX5	sgmRNA - MOCK	-0.119301	-1.00416	0.3511	1
MMTAG2	Q9BU76	sgmRNA - MOCK	0.140519	1.00374	0.351285	1
MRPS27	Q92552	sgmRNA - MOCK	-0.106865	-1.00319	0.351531	1
AKAP13	Q12802	sgmRNA - MOCK	0.104837	1.00304	0.351599	1
STAU2	Q9NUL3	sgmRNA - MOCK	0.0653182	1.00259	0.351802	1
MRPS18B	Q9Y676	sgmRNA - MOCK	0.0950194	1.00155	0.352268	1
NDUFS2	O75306	sgmRNA - MOCK	-0.132921	-1.00075	0.352627	1
ABCC4	O15439	sgmRNA - MOCK	0.0761199	1.00042	0.352772	1
DUSP11	O75319	sgmRNA - MOCK	0.155668	0.999948	0.352986	1
STARD3NL	O95772	sgmRNA - MOCK	0.0715282	0.999352	0.353254	1
MANF	P55145	sgmRNA - MOCK	0.0999595	0.997756	0.353972	1
NOP9	Q86U38	sgmRNA - MOCK	0.102863	0.997121	0.354258	1
PCNX3	Q9H6A9	sgmRNA - MOCK	-0.12751	-0.997113	0.354261	1
EZH2	Q15910	sgmRNA - MOCK	0.074187	0.99664	0.354474	1
SYPL1	Q16563	sgmRNA - MOCK	-0.18309	-0.996512	0.354532	1
TOX4	O94842	sgmRNA - MOCK	0.0780405	0.995402	0.355033	1
NFXL1	Q6ZNB6	sgmRNA - MOCK	0.0781641	0.99518	0.355133	1
MAT2A	P31153	sgmRNA - MOCK	0.088994	0.993846	0.355735	1
KHDRBS3	O75525	sgmRNA - MOCK	0.22011	0.993803	0.355754	1
GTF3C5	Q9Y5Q8	sgmRNA - MOCK	-0.0934313	-0.993453	0.355913	1
SAFB2	Q14151	sgmRNA - MOCK	0.0867325	0.992739	0.356235	1
RABL3	Q5HYI8	sgmRNA - MOCK	0.140008	0.992084	0.356532	1
EMC2	Q15006	sgmRNA - MOCK	-0.0910854	-0.990801	0.357113	1
WDR77	Q9BQA1	sgmRNA - MOCK	-0.0937692	-0.98987	0.357536	1
TMTC3	Q6ZXV5	sgmRNA - MOCK	0.116864	0.989841	0.357548	1
RPUSD3	Q6P087	sgmRNA - MOCK	0.0625782	0.989632	0.357643	1
TMEM63A	O94886	sgmRNA - MOCK	0.090438	0.989474	0.357715	1
SRRM1	Q8IYB3	sgmRNA - MOCK	0.0862542	0.986874	0.358896	1
ARHGEF1	Q92888	sgmRNA - MOCK	0.155571	0.985837	0.359369	1
HADH	Q16836	sgmRNA - MOCK	-0.0738697	-0.985669	0.359445	1
PPFIA1	Q13136	sgmRNA - MOCK	-0.158674	-0.985326	0.359601	1
PCMT1	P22061	sgmRNA - MOCK	0.10522	0.983703	0.360341	1
OPA1	O60313	sgmRNA - MOCK	-0.0748202	-0.983155	0.360592	1
SERBP1	Q8NC51	sgmRNA - MOCK	0.105751	0.983149	0.360594	1
HSPA5	P11021	sgmRNA - MOCK	-0.0800803	-0.982581	0.360854	1
RPS2	P15880	sgmRNA - MOCK	0.239472	0.981391	0.361398	1
SUPV3L1	Q8IYB8	sgmRNA - MOCK	-0.133458	-0.980819	0.36166	1
RPL5	P46777	sgmRNA - MOCK	0.080977	0.979305	0.362353	1
SURF2	Q15527	sgmRNA - MOCK	-0.0789802	-0.979247	0.36238	1
ZNF326	Q5BKZ1	sgmRNA - MOCK	0.0703353	0.977676	0.363101	1
VDAC3	Q9Y277	sgmRNA - MOCK	-0.104399	-0.977505	0.363179	1
PDCD11	Q14690	sgmRNA - MOCK	0.0757556	0.977359	0.363246	1
AFDN	P55196	sgmRNA - MOCK	0.0944929	0.975422	0.364137	1
STXBP1	P61764	sgmRNA - MOCK	0.480517	0.974112	0.36474	1
MEX3C	Q5U5Q3	sgmRNA - MOCK	0.220576	0.973957	0.364812	1
PRKCA	P17252	sgmRNA - MOCK	-0.0766687	-0.972613	0.365431	1
HARS2	P49590	sgmRNA - MOCK	-0.148573	-0.972587	0.365443	1
RPN1	P04843	sgmRNA - MOCK	-0.0631484	-0.972239	0.365604	1
CAVIN1	Q6NZI2	sgmRNA - MOCK	-0.0660529	-0.971982	0.365723	1
ERCC2	P18074	sgmRNA - MOCK	0.0755236	0.970885	0.366229	1
RALA	P11233	sgmRNA - MOCK	-0.132396	-0.968273	0.367438	1
FASTKD1	Q53R41	sgmRNA - MOCK	-0.133279	-0.968179	0.367482	1
SUGP2	Q8IX01	sgmRNA - MOCK	0.0783204	0.967836	0.367641	1
DDX41	Q9UJV9	sgmRNA - MOCK	0.0613685	0.966148	0.368424	1
GNE	Q9Y223	sgmRNA - MOCK	-0.119689	-0.965611	0.368673	1
GART	P22102	sgmRNA - MOCK	-0.0896304	-0.964366	0.369252	1
HDAC1	Q13547	sgmRNA - MOCK	0.213705	0.962078	0.370318	1
PCM1	Q15154	sgmRNA - MOCK	0.0681121	0.961731	0.37048	1
RAB2A	P61019	sgmRNA - MOCK	-0.0904092	-0.96072	0.370951	1
NCOA3	Q9Y6Q9	sgmRNA - MOCK	0.12102	0.959857	0.371354	1
DST	Q03001	sgmRNA - MOCK	0.0796631	0.959496	0.371523	1
ANXA13	P27216	sgmRNA - MOCK	-0.0652656	-0.958429	0.372022	1
LIMCH1	Q9UPQ0	sgmRNA - MOCK	0.111031	0.958088	0.372181	1
TOP3A	Q13472	sgmRNA - MOCK	0.13891	0.957806	0.372313	1
GAL3ST1	Q99999	sgmRNA - MOCK	-0.0630902	-0.956872	0.372751	1
DIS3	Q9Y2L1	sgmRNA - MOCK	-0.125	-0.956824	0.372774	1
FGFR4	P22455	sgmRNA - MOCK	-0.0766493	-0.956193	0.373069	1
OXSM	Q9NWU1	sgmRNA - MOCK	-0.0891742	-0.956187	0.373072	1
XAB2	Q9HCS7	sgmRNA - MOCK	-0.185226	-0.95506	0.373601	1
RPL13	P26373	sgmRNA - MOCK	0.0977814	0.954939	0.373657	1
UTP23	Q9BRU9	sgmRNA - MOCK	0.122115	0.954151	0.374028	1
TSNAX	Q99598	sgmRNA - MOCK	-0.0994555	-0.953475	0.374345	1
TRA2B	P62995	sgmRNA - MOCK	0.159703	0.953182	0.374483	1
ZNF280D	Q6N043	sgmRNA - MOCK	0.0950154	0.953139	0.374503	1
GSTP1	P09211	sgmRNA - MOCK	-0.176999	-0.952558	0.374777	1
SRPK2	P78362	sgmRNA - MOCK	0.0812446	0.952353	0.374873	1
NUMA1	Q14980	sgmRNA - MOCK	0.0624265	0.951346	0.375347	1
8	P0DTC8	sgmRNA - MOCK	-0.168354	-0.950454	0.375767	1
CASP14	P31944	sgmRNA - MOCK	-0.464456	-0.949749	0.3761	1
DNTTIP2	Q5QJE6	sgmRNA - MOCK	-0.0656003	-0.94894	0.376482	1
MCM4	P33991	sgmRNA - MOCK	-0.0740103	-0.948663	0.376613	1
BRPF1	P55201	sgmRNA - MOCK	0.0921587	0.948318	0.376776	1
APOD	P05090	sgmRNA - MOCK	-0.439549	-0.947601	0.377114	1
SF3A2	Q15428	sgmRNA - MOCK	-0.1163	-0.945867	0.377935	1
BST1	Q10588	sgmRNA - MOCK	0.121536	0.944762	0.378458	1
MRPL28	Q13084	sgmRNA - MOCK	0.109141	0.944691	0.378492	1
EXOC1	Q9NV70	sgmRNA - MOCK	0.149488	0.944563	0.378553	1
TUFM	P49411	sgmRNA - MOCK	-0.0977593	-0.943992	0.378824	1
POFUT1	Q9H488	sgmRNA - MOCK	-0.108343	-0.943629	0.378996	1
GMPS	P49915	sgmRNA - MOCK	0.0907487	0.942979	0.379305	1
TNFRSF10A	O00220	sgmRNA - MOCK	-0.180231	-0.942655	0.379458	1
CLK3	P49761	sgmRNA - MOCK	0.0939008	0.942151	0.379698	1
CIR1	Q86X95	sgmRNA - MOCK	0.116271	0.941276	0.380114	1
DNAJB14	Q8TBM8	sgmRNA - MOCK	-0.057433	-0.938127	0.381614	1
ZC3H13	Q5T200	sgmRNA - MOCK	0.0748154	0.93801	0.38167	1
OTUB1	Q96FW1	sgmRNA - MOCK	-0.106363	-0.937764	0.381787	1
IGFBP3	P17936	sgmRNA - MOCK	0.0655974	0.936147	0.38256	1
PHF3	Q92576	sgmRNA - MOCK	0.0715476	0.936093	0.382586	1
MCM7	P33993	sgmRNA - MOCK	-0.063928	-0.934765	0.383221	1
SSR3	Q9UNL2	sgmRNA - MOCK	-0.0836874	-0.933594	0.383781	1
PTRH2	Q9Y3E5	sgmRNA - MOCK	0.0744008	0.933511	0.383821	1
CREB1	P16220	sgmRNA - MOCK	-0.0809314	-0.933285	0.38393	1
MALSU1	Q96EH3	sgmRNA - MOCK	-0.129193	-0.931735	0.384673	1
ZNF567	Q8N184	sgmRNA - MOCK	0.196971	0.931547	0.384763	1
NHP2	Q9NX24	sgmRNA - MOCK	-0.152954	-0.9313	0.384882	1
MYO19	Q96H55	sgmRNA - MOCK	-0.075038	-0.931178	0.384941	1
SLC4A2	P04920	sgmRNA - MOCK	0.110104	0.931081	0.384987	1
THUMPD1	Q9NXG2	sgmRNA - MOCK	-0.0669829	-0.930013	0.3855	1
AP1B1	Q10567	sgmRNA - MOCK	0.0744235	0.929864	0.385572	1
SRSF4	Q08170	sgmRNA - MOCK	0.0991751	0.929616	0.385691	1
OSBPL10	Q9BXB5	sgmRNA - MOCK	-0.202798	-0.928717	0.386123	1
CPEB4	Q17RY0	sgmRNA - MOCK	0.224786	0.928003	0.386467	1
TERF2	Q15554	sgmRNA - MOCK	-0.158569	-0.927633	0.386646	1
FAM20B	O75063	sgmRNA - MOCK	0.0791168	0.927461	0.386729	1
ANKFY1	Q9P2R3	sgmRNA - MOCK	0.103613	0.927096	0.386904	1
EIF2S1	P05198	sgmRNA - MOCK	0.105534	0.926926	0.386986	1
SGO2	Q562F6	sgmRNA - MOCK	0.105469	0.925869	0.387496	1
TOPORS	Q9NS56	sgmRNA - MOCK	0.184719	0.924524	0.388146	1
ICAM1	P05362	sgmRNA - MOCK	-0.100944	-0.924318	0.388246	1
WASHC5	Q12768	sgmRNA - MOCK	0.0663644	0.922703	0.389027	1
PRPS1	P60891	sgmRNA - MOCK	-0.0870812	-0.921806	0.389461	1
PRPS2	P11908	sgmRNA - MOCK	-0.0870812	-0.921806	0.389461	1
FDXR	P22570	sgmRNA - MOCK	-0.0978971	-0.921618	0.389552	1
CPLX2	Q6PUV4	sgmRNA - MOCK	0.125382	0.921019	0.389843	1
AARS2	Q5JTZ9	sgmRNA - MOCK	-0.0979946	-0.920952	0.389875	1
PTPN2	P17706	sgmRNA - MOCK	0.102643	0.920285	0.390199	1
SPRR1B	P22528	sgmRNA - MOCK	-0.195339	-0.920109	0.390284	1
TRMU	O75648	sgmRNA - MOCK	-0.129482	-0.920084	0.390296	1
RFC2	P35250	sgmRNA - MOCK	-0.0673284	-0.91949	0.390584	1
NADK2	Q4G0N4	sgmRNA - MOCK	-0.0653445	-0.918281	0.391172	1
PHF2	O75151	sgmRNA - MOCK	-0.0713532	-0.916781	0.391902	1
BASP1	P80723	sgmRNA - MOCK	-0.149846	-0.916388	0.392093	1
PRKCD	Q05655	sgmRNA - MOCK	-0.0800402	-0.915653	0.392451	1
LRP10	Q7Z4F1	sgmRNA - MOCK	-0.11205	-0.91549	0.392531	1
AGPAT3	Q9NRZ7	sgmRNA - MOCK	0.178794	0.915197	0.392673	1
SYT1	P21579	sgmRNA - MOCK	-0.118264	-0.91462	0.392955	1
PNPLA6	Q8IY17	sgmRNA - MOCK	0.20015	0.914428	0.393048	1
NSD3	Q9BZ95	sgmRNA - MOCK	0.0753417	0.913024	0.393734	1
KDM1A	O60341	sgmRNA - MOCK	0.0748877	0.912445	0.394017	1
S100A7	P31151	sgmRNA - MOCK	-0.699916	-0.911573	0.394443	1
CCT7	Q99832	sgmRNA - MOCK	0.0666233	0.911303	0.394575	1
ING5	Q8WYH8	sgmRNA - MOCK	-0.119661	-0.910934	0.394756	1
GALNT7	Q86SF2	sgmRNA - MOCK	0.0597845	0.910916	0.394764	1
PRPF4B	Q13523	sgmRNA - MOCK	0.0766666	0.910836	0.394804	1
MTHFD2	P13995	sgmRNA - MOCK	-0.205959	-0.910579	0.394929	1
MT-CO2	P00403	sgmRNA - MOCK	-0.269198	-0.909903	0.395261	1
MKI67	P46013	sgmRNA - MOCK	0.078138	0.909231	0.39559	1
DNAJC25	Q9H1X3	sgmRNA - MOCK	-0.0732306	-0.908434	0.395981	1
NEB	P20929	sgmRNA - MOCK	-0.0731422	-0.907354	0.396511	1
SCFD1	Q8WVM8	sgmRNA - MOCK	-0.0616956	-0.907292	0.396541	1
SFXN3	Q9BWM7	sgmRNA - MOCK	0.120265	0.905996	0.397178	1
DYNC1LI1	Q9Y6G9	sgmRNA - MOCK	-0.190775	-0.904193	0.398066	1
C2orf72	A6NCS6	sgmRNA - MOCK	0.0667054	0.904051	0.398136	1
AP2B1	P63010	sgmRNA - MOCK	0.0668489	0.902525	0.398888	1
NOC2L	Q9Y3T9	sgmRNA - MOCK	0.0882136	0.90156	0.399364	1
CNTN1	Q12860	sgmRNA - MOCK	-0.0567565	-0.90104	0.399621	1
MRPL1	Q9BYD6	sgmRNA - MOCK	-0.0569961	-0.900642	0.399818	1
ZNF106	Q9H2Y7	sgmRNA - MOCK	-0.0720825	-0.900243	0.400015	1
BAHCC1	Q9P281	sgmRNA - MOCK	0.19761	0.900135	0.400068	1
MORC2	Q9Y6X9	sgmRNA - MOCK	-0.0734402	-0.899679	0.400294	1
WDR25	Q64LD2	sgmRNA - MOCK	-0.155529	-0.898211	0.40102	1
STX7	O15400	sgmRNA - MOCK	-0.0799593	-0.897832	0.401208	1
NUFIP1	Q9UHK0	sgmRNA - MOCK	0.0674273	0.897701	0.401273	1
SDF4	Q9BRK5	sgmRNA - MOCK	-0.131687	-0.894537	0.402843	1
BRD7	Q9NPI1	sgmRNA - MOCK	0.0760197	0.894252	0.402985	1
FDPS	P14324	sgmRNA - MOCK	-0.0909695	-0.894177	0.403022	1
IBTK	Q9P2D0	sgmRNA - MOCK	0.0747656	0.893621	0.403298	1
UTP11	Q9Y3A2	sgmRNA - MOCK	-0.0776697	-0.893335	0.403441	1
PREB	Q9HCU5	sgmRNA - MOCK	-0.118225	-0.892861	0.403677	1
POLRMT	O00411	sgmRNA - MOCK	0.0888081	0.89265	0.403782	1
GLDC	P23378	sgmRNA - MOCK	-0.0638345	-0.892449	0.403882	1
SMARCA5	O60264	sgmRNA - MOCK	0.0543035	0.891703	0.404253	1
CLCN7	P51798	sgmRNA - MOCK	0.106584	0.891016	0.404595	1
EXOSC6	Q5RKV6	sgmRNA - MOCK	0.0706699	0.890173	0.405016	1
NOC4L	Q9BVI4	sgmRNA - MOCK	0.0652908	0.889495	0.405354	1
MAZ	P56270	sgmRNA - MOCK	0.0773739	0.889149	0.405527	1
RCOR1	Q9UKL0	sgmRNA - MOCK	0.072004	0.888477	0.405863	1
ATP13A3	Q9H7F0	sgmRNA - MOCK	-0.078862	-0.888182	0.406011	1
SNRPD2	P62316	sgmRNA - MOCK	-0.0848856	-0.887561	0.406321	1
EARS2	Q5JPH6	sgmRNA - MOCK	-0.0529742	-0.885464	0.407371	1
STX12	Q86Y82	sgmRNA - MOCK	-0.13164	-0.884102	0.408054	1
PTBP3	O95758	sgmRNA - MOCK	-0.354236	-0.883857	0.408177	1
VSIR	Q9H7M9	sgmRNA - MOCK	-0.179554	-0.883004	0.408605	1
TGFBR1	P36897	sgmRNA - MOCK	0.0897369	0.88238	0.408918	1
SLC2A13	Q96QE2	sgmRNA - MOCK	0.133195	0.882262	0.408978	1
PTP4A2	Q12974	sgmRNA - MOCK	-0.183319	-0.882253	0.408982	1
MSI2	Q96DH6	sgmRNA - MOCK	0.265756	0.881896	0.409162	1
FSCN1	Q16658	sgmRNA - MOCK	-0.114153	-0.881714	0.409253	1
SLC11A2	P49281	sgmRNA - MOCK	-0.10195	-0.88065	0.409788	1
CCZ1B	P86790	sgmRNA - MOCK	-0.0844279	-0.880334	0.409947	1
ATP6V1C1	P21283	sgmRNA - MOCK	-0.0991815	-0.877604	0.411323	1
HSD17B11	Q8NBQ5	sgmRNA - MOCK	-0.0626355	-0.875344	0.412465	1
PARP1	P09874	sgmRNA - MOCK	0.0523602	0.875152	0.412563	1
AK2	P54819	sgmRNA - MOCK	-0.186296	-0.874701	0.412791	1
TTC14	Q96N46	sgmRNA - MOCK	-0.142349	-0.873683	0.413306	1
CHD4	Q14839	sgmRNA - MOCK	0.078223	0.873518	0.413389	1
RPL7L1	Q6DKI1	sgmRNA - MOCK	-0.061242	-0.873286	0.413507	1
ANAPC7	Q9UJX3	sgmRNA - MOCK	-0.0869213	-0.873082	0.41361	1
EHMT1	Q9H9B1	sgmRNA - MOCK	0.10761	0.869828	0.415262	1
NDUFS5	O43920	sgmRNA - MOCK	0.129162	0.86882	0.415774	1
RNF40	O75150	sgmRNA - MOCK	-0.0543681	-0.868289	0.416045	1
RHOA	P61586	sgmRNA - MOCK	-0.110672	-0.868042	0.416171	1
ARF3	P61204	sgmRNA - MOCK	0.131172	0.867733	0.416327	1
PTTG1IP	P53801	sgmRNA - MOCK	-0.158553	-0.867572	0.41641	1
MRPL37	Q9BZE1	sgmRNA - MOCK	0.0921176	0.866898	0.416753	1
GYG1	P46976	sgmRNA - MOCK	-0.179482	-0.866133	0.417143	1
RAB32	Q13637	sgmRNA - MOCK	-0.0730793	-0.865914	0.417255	1
CSE1L	P55060	sgmRNA - MOCK	-0.0976644	-0.865848	0.417288	1
EAPP	Q56P03	sgmRNA - MOCK	-0.0830076	-0.865006	0.417718	1
LEMD2	Q8NC56	sgmRNA - MOCK	0.0541723	0.864326	0.418065	1
ST8SIA4	Q92187	sgmRNA - MOCK	-0.0744824	-0.864256	0.418101	1
POLR3B	Q9NW08	sgmRNA - MOCK	0.0739707	0.862976	0.418755	1
GRHPR	Q9UBQ7	sgmRNA - MOCK	-0.0670608	-0.862955	0.418766	1
KRR1	Q13601	sgmRNA - MOCK	0.0669423	0.862729	0.418881	1
P4HB	P07237	sgmRNA - MOCK	-0.0549153	-0.862356	0.419072	1
TWNK	Q96RR1	sgmRNA - MOCK	-0.0520964	-0.861828	0.419342	1
ATP5F1B	P06576	sgmRNA - MOCK	-0.0547643	-0.861372	0.419576	1
TSFM	P43897	sgmRNA - MOCK	-0.0675514	-0.86058	0.419982	1
GBA1	P04062	sgmRNA - MOCK	0.140829	0.85991	0.420325	1
THRAP3	Q9Y2W1	sgmRNA - MOCK	0.107954	0.859039	0.420772	1
NT5E	P21589	sgmRNA - MOCK	-0.0680958	-0.85812	0.421244	1
ZBTB11	O95625	sgmRNA - MOCK	0.0794295	0.858054	0.421278	1
SPPL2B	Q8TCT7	sgmRNA - MOCK	0.104542	0.857893	0.42136	1
RAB5A	P20339	sgmRNA - MOCK	-0.102276	-0.857838	0.421388	1
DTYMK	P23919	sgmRNA - MOCK	-0.12197	-0.857119	0.421758	1
TNPO1	Q92973	sgmRNA - MOCK	0.0806811	0.857102	0.421767	1
TNRC6B	Q9UPQ9	sgmRNA - MOCK	0.0578066	0.856404	0.422126	1
KYNU	Q16719	sgmRNA - MOCK	-0.297044	-0.855253	0.422718	1
ALYREF	Q86V81	sgmRNA - MOCK	0.0961273	0.854565	0.423073	1
MRPL19	P49406	sgmRNA - MOCK	-0.0668302	-0.854066	0.42333	1
NEDD8	Q15843	sgmRNA - MOCK	0.0724962	0.854056	0.423335	1
PTGS2	P35354	sgmRNA - MOCK	0.0619436	0.854047	0.423339	1
PLEKHA1	Q9HB21	sgmRNA - MOCK	-0.0822411	-0.853681	0.423528	1
POLDIP2	Q9Y2S7	sgmRNA - MOCK	-0.0560268	-0.853576	0.423582	1
TRMT2A	Q8IZ69	sgmRNA - MOCK	-0.0561968	-0.853486	0.423629	1
GOT2	P00505	sgmRNA - MOCK	-0.0748661	-0.853107	0.423824	1
FNDC3A	Q9Y2H6	sgmRNA - MOCK	0.0781687	0.852757	0.424005	1
MAP4	P27816	sgmRNA - MOCK	0.0635951	0.851886	0.424454	1
CCT5	P48643	sgmRNA - MOCK	-0.0539845	-0.851108	0.424856	1
SPTAN1	Q13813	sgmRNA - MOCK	-0.0637933	-0.850573	0.425133	1
TECR	Q9NZ01	sgmRNA - MOCK	0.0664573	0.850158	0.425347	1
SCAF8	Q9UPN6	sgmRNA - MOCK	-0.0610785	-0.849583	0.425645	1
SLC2A3	P11169	sgmRNA - MOCK	0.0966431	0.849536	0.425669	1
STEAP2	Q8NFT2	sgmRNA - MOCK	0.076469	0.849279	0.425802	1
GNAQ	P50148	sgmRNA - MOCK	-0.0980343	-0.848576	0.426166	1
RSRC2	Q7L4I2	sgmRNA - MOCK	0.110248	0.848445	0.426234	1
RNF113A	O15541	sgmRNA - MOCK	0.0892061	0.847939	0.426497	1
RHBDF2	Q6PJF5	sgmRNA - MOCK	0.0585471	0.847227	0.426865	1
MRPS26	Q9BYN8	sgmRNA - MOCK	-0.0696557	-0.846934	0.427018	1
CKAP5	Q14008	sgmRNA - MOCK	0.0637093	0.846681	0.427149	1
NRP1	O14786	sgmRNA - MOCK	-0.0914715	-0.846089	0.427456	1
MTA3	Q9BTC8	sgmRNA - MOCK	0.0542338	0.84364	0.428729	1
RP9	Q8TA86	sgmRNA - MOCK	0.107509	0.843349	0.42888	1
PTPRG	P23470	sgmRNA - MOCK	-0.0930951	-0.84303	0.429046	1
NIBAN2	Q96TA1	sgmRNA - MOCK	-0.170083	-0.843026	0.429048	1
DNAJC3	Q13217	sgmRNA - MOCK	-0.0632185	-0.84302	0.429051	1
CRELD2	Q6UXH1	sgmRNA - MOCK	-0.0689372	-0.842945	0.42909	1
SIDT2	Q8NBJ9	sgmRNA - MOCK	0.0748393	0.840787	0.430215	1
CHD3	Q12873	sgmRNA - MOCK	0.0635676	0.839748	0.430756	1
HGD	Q93099	sgmRNA - MOCK	0.0760261	0.839699	0.430782	1
PAXIP1	Q6ZW49	sgmRNA - MOCK	-0.0662207	-0.839582	0.430843	1
TUBB	P07437	sgmRNA - MOCK	-0.113154	-0.839524	0.430873	1
MRPS11	P82912	sgmRNA - MOCK	0.0612102	0.83851	0.431403	1
LRP8	Q14114	sgmRNA - MOCK	-0.101995	-0.838266	0.431531	1
TGOLN2	O43493	sgmRNA - MOCK	0.116732	0.838148	0.431593	1
MRPL21	Q7Z2W9	sgmRNA - MOCK	-0.10509	-0.837071	0.432155	1
PIGK	Q92643	sgmRNA - MOCK	-0.125973	-0.835832	0.432804	1
SHTN1	A0MZ66	sgmRNA - MOCK	0.0851485	0.835386	0.433038	1
PPP1R9A	Q9ULJ8	sgmRNA - MOCK	0.140884	0.83441	0.433549	1
RSBN1L	Q6PCB5	sgmRNA - MOCK	0.0631292	0.833847	0.433845	1
ECE1	P42892	sgmRNA - MOCK	-0.135315	-0.833746	0.433898	1
SEC24C	P53992	sgmRNA - MOCK	0.0656743	0.832787	0.434401	1
SEZ6L2	Q6UXD5	sgmRNA - MOCK	-0.16077	-0.832484	0.43456	1
MFSD6	Q6ZSS7	sgmRNA - MOCK	-0.0518954	-0.832252	0.434682	1
UXS1	Q8NBZ7	sgmRNA - MOCK	-0.128977	-0.831802	0.434919	1
ERLIN2	O94905	sgmRNA - MOCK	-0.069683	-0.831458	0.4351	1
SLC26A2	P50443	sgmRNA - MOCK	-0.0900441	-0.831223	0.435223	1
TGM2	P21980	sgmRNA - MOCK	-0.0552074	-0.830816	0.435437	1
RMDN3	Q96TC7	sgmRNA - MOCK	-0.0986582	-0.830693	0.435502	1
SEC16A	O15027	sgmRNA - MOCK	0.103098	0.829934	0.435901	1
HK1	P19367	sgmRNA - MOCK	0.0537167	0.829808	0.435968	1
PUSL1	Q8N0Z8	sgmRNA - MOCK	0.139093	0.829779	0.435983	1
SERPINB3	P29508	sgmRNA - MOCK	-0.511793	-0.827874	0.436987	1
ANXA1	P04083	sgmRNA - MOCK	-0.0577086	-0.826641	0.437637	1
ATP6AP1	Q15904	sgmRNA - MOCK	-0.193872	-0.826136	0.437904	1
TGFBR2	P37173	sgmRNA - MOCK	-0.0605464	-0.825572	0.438202	1
RAB5C	P51148	sgmRNA - MOCK	-0.126971	-0.825354	0.438317	1
UBA2	Q9UBT2	sgmRNA - MOCK	-0.0796723	-0.825031	0.438488	1
GULP1	Q9UBP9	sgmRNA - MOCK	-0.054867	-0.824958	0.438527	1
CHL1	O00533	sgmRNA - MOCK	-0.0863943	-0.824787	0.438617	1
SLC25A12	O75746	sgmRNA - MOCK	0.0578682	0.824416	0.438813	1
MAFK	O60675	sgmRNA - MOCK	-0.0619139	-0.823927	0.439072	1
SLC25A6	P12236	sgmRNA - MOCK	0.0586599	0.823067	0.439527	1
OSBPL9	Q96SU4	sgmRNA - MOCK	-0.198343	-0.822939	0.439595	1
S100A10	P60903	sgmRNA - MOCK	0.201971	0.822364	0.4399	1
RFC1	P35251	sgmRNA - MOCK	0.0632782	0.822293	0.439937	1
AHR	P35869	sgmRNA - MOCK	-0.143033	-0.820066	0.441118	1
FARSB	Q9NSD9	sgmRNA - MOCK	-0.0521188	-0.818881	0.441748	1
KIAA0319L	Q8IZA0	sgmRNA - MOCK	-0.0869095	-0.81791	0.442264	1
SLC19A1	P41440	sgmRNA - MOCK	0.0854864	0.817443	0.442513	1
HACD3	Q9P035	sgmRNA - MOCK	0.070015	0.816513	0.443008	1
NBAS	A2RRP1	sgmRNA - MOCK	0.0872795	0.816225	0.443162	1
CD40	P25942	sgmRNA - MOCK	-0.0703839	-0.815634	0.443476	1
RPUSD4	Q96CM3	sgmRNA - MOCK	0.0548885	0.815514	0.44354	1
IWS1	Q96ST2	sgmRNA - MOCK	0.157504	0.81446	0.444102	1
INSR	P06213	sgmRNA - MOCK	0.0773567	0.814357	0.444157	1
POLR1B	Q9H9Y6	sgmRNA - MOCK	0.0714218	0.813468	0.444632	1
PINX1	Q96BK5	sgmRNA - MOCK	-0.0827422	-0.813161	0.444796	1
TEAD1	P28347	sgmRNA - MOCK	-0.0659548	-0.812725	0.445029	1
SEMA4D	Q92854	sgmRNA - MOCK	-0.140946	-0.812325	0.445242	1
MICA	Q29983	sgmRNA - MOCK	-0.0924955	-0.812187	0.445316	1
SDHB	P21912	sgmRNA - MOCK	0.0633801	0.810924	0.445992	1
ATP1B1	P05026	sgmRNA - MOCK	-0.0589122	-0.809932	0.446523	1
ALDH18A1	P54886	sgmRNA - MOCK	-0.0516687	-0.809712	0.44664	1
TFAP2A	P05549	sgmRNA - MOCK	0.0990935	0.809258	0.446883	1
DDX18	Q9NVP1	sgmRNA - MOCK	0.0789177	0.808888	0.447082	1
DHX9	Q08211	sgmRNA - MOCK	0.0930821	0.8086	0.447236	1
GCLM	P48507	sgmRNA - MOCK	-0.137339	-0.808346	0.447372	1
ITFG1	Q8TB96	sgmRNA - MOCK	-0.0994192	-0.808165	0.447469	1
PES1	O00541	sgmRNA - MOCK	0.0731352	0.808007	0.447554	1
PGK1	P00558	sgmRNA - MOCK	-0.0522175	-0.807189	0.447993	1
FOSL2	P15408	sgmRNA - MOCK	-0.132725	-0.807034	0.448077	1
FIP1L1	Q6UN15	sgmRNA - MOCK	0.0648032	0.806839	0.448181	1
IL10RB	Q08334	sgmRNA - MOCK	-0.157543	-0.806793	0.448206	1
SEL1L	Q9UBV2	sgmRNA - MOCK	-0.0561195	-0.806149	0.448552	1
RARS2	Q5T160	sgmRNA - MOCK	-0.0562903	-0.803517	0.449967	1
PHC2	Q8IXK0	sgmRNA - MOCK	-0.0831049	-0.801769	0.45091	1
POP5	Q969H6	sgmRNA - MOCK	-0.0856135	-0.801061	0.451291	1
RPL15	P61313	sgmRNA - MOCK	0.0761994	0.800663	0.451506	1
RPS6KA3	P51812	sgmRNA - MOCK	0.0521593	0.799535	0.452116	1
EXOC8	Q8IYI6	sgmRNA - MOCK	-0.0856367	-0.799442	0.452166	1
VEZF1	Q14119	sgmRNA - MOCK	0.0695756	0.799312	0.452236	1
GPATCH8	Q9UKJ3	sgmRNA - MOCK	0.0874883	0.798791	0.452517	1
C11orf98	E9PRG8	sgmRNA - MOCK	0.133003	0.798513	0.452668	1
RPLP2	P05387	sgmRNA - MOCK	-0.431166	-0.798128	0.452876	1
EXOSC9	Q06265	sgmRNA - MOCK	0.0606941	0.797977	0.452957	1
TTYH3	Q9C0H2	sgmRNA - MOCK	0.0884998	0.797842	0.453031	1
NCAPD2	Q15021	sgmRNA - MOCK	0.0706612	0.796553	0.453729	1
CTR9	Q6PD62	sgmRNA - MOCK	0.110347	0.796395	0.453814	1
ANKZF1	Q9H8Y5	sgmRNA - MOCK	0.0896005	0.79624	0.453898	1
IDH2	P48735	sgmRNA - MOCK	-0.0598206	-0.795838	0.454116	1
NELFB	Q8WX92	sgmRNA - MOCK	-0.0887521	-0.7954	0.454353	1
SFXN4	Q6P4A7	sgmRNA - MOCK	-0.130932	-0.795371	0.454369	1
SPECC1L	Q69YQ0	sgmRNA - MOCK	0.140817	0.794416	0.454887	1
B4GALT5	O43286	sgmRNA - MOCK	-0.129085	-0.793636	0.455311	1
HRAS	P01112	sgmRNA - MOCK	-0.0830092	-0.793598	0.455331	1
NASP	P49321	sgmRNA - MOCK	-0.122418	-0.792326	0.456022	1
EEF2	P13639	sgmRNA - MOCK	0.0598068	0.792209	0.456086	1
SLC2A9	Q9NRM0	sgmRNA - MOCK	0.141698	0.791332	0.456563	1
NLRP2	Q9NX02	sgmRNA - MOCK	0.0920323	0.789992	0.457292	1
PPP1R9B	Q96SB3	sgmRNA - MOCK	-0.0749425	-0.789797	0.457398	1
CSTF1	Q05048	sgmRNA - MOCK	-0.0696813	-0.78873	0.45798	1
TRIP4	Q15650	sgmRNA - MOCK	-0.0857179	-0.787739	0.45852	1
KMT2C	Q8NEZ4	sgmRNA - MOCK	-0.155742	-0.787525	0.458637	1
TPP2	P29144	sgmRNA - MOCK	-0.0672863	-0.787209	0.458809	1
SLC39A14	Q15043	sgmRNA - MOCK	0.125922	0.786425	0.459238	1
SLC26A3	P40879	sgmRNA - MOCK	-0.0870297	-0.78602	0.459459	1
HMOX1	P09601	sgmRNA - MOCK	-0.0776185	-0.785462	0.459764	1
WASF2	Q9Y6W5	sgmRNA - MOCK	-0.055552	-0.785229	0.459891	1
SARS2	Q9NP81	sgmRNA - MOCK	-0.0605456	-0.783801	0.460673	1
ZNF532	Q9HCE3	sgmRNA - MOCK	-0.0997686	-0.783677	0.46074	1
TMED9	Q9BVK6	sgmRNA - MOCK	-0.0747884	-0.783549	0.460811	1
SSB	P05455	sgmRNA - MOCK	0.0789151	0.783008	0.461106	1
PMPCA	Q10713	sgmRNA - MOCK	-0.0979326	-0.782728	0.46126	1
GINM1	Q9NU53	sgmRNA - MOCK	0.117949	0.782449	0.461413	1
ABCB6	Q9NP58	sgmRNA - MOCK	0.0640367	0.782108	0.4616	1
SLC25A5	P05141	sgmRNA - MOCK	0.0558512	0.781939	0.461692	1
SPOUT1	Q5T280	sgmRNA - MOCK	0.0619486	0.781477	0.461946	1
SQLE	Q14534	sgmRNA - MOCK	-0.192454	-0.781145	0.462128	1
RAB24	Q969Q5	sgmRNA - MOCK	-0.0829529	-0.780588	0.462434	1
ECI2	O75521	sgmRNA - MOCK	-0.0670148	-0.780544	0.462457	1
PDLIM5	Q96HC4	sgmRNA - MOCK	0.0537577	0.780498	0.462483	1
C2orf49	Q9BVC5	sgmRNA - MOCK	-0.0849751	-0.780168	0.462664	1
SMNDC1	O75940	sgmRNA - MOCK	-0.0728916	-0.779919	0.462801	1
BRD1	O95696	sgmRNA - MOCK	0.0580179	0.779633	0.462958	1
PHF6	Q8IWS0	sgmRNA - MOCK	-0.0530926	-0.779429	0.46307	1
SETD2	Q9BYW2	sgmRNA - MOCK	0.0530376	0.778973	0.463321	1
NARS2	Q96I59	sgmRNA - MOCK	-0.0665794	-0.77836	0.463658	1
POLD3	Q15054	sgmRNA - MOCK	0.172533	0.778143	0.463777	1
PCYT1A	P49585	sgmRNA - MOCK	-0.0514831	-0.778052	0.463827	1
GALNT14	Q96FL9	sgmRNA - MOCK	0.0755105	0.777968	0.463873	1
MTPAP	Q9NVV4	sgmRNA - MOCK	-0.0924612	-0.777849	0.463938	1
AIFM2	Q9BRQ8	sgmRNA - MOCK	0.0714721	0.777672	0.464036	1
NCSTN	Q92542	sgmRNA - MOCK	-0.235432	-0.777477	0.464143	1
CRAT	P43155	sgmRNA - MOCK	-0.0481479	-0.776861	0.464482	1
KIF16B	Q96L93	sgmRNA - MOCK	0.0521913	0.776616	0.464617	1
RPL7	P18124	sgmRNA - MOCK	0.0838684	0.776154	0.464872	1
GALNT2	Q10471	sgmRNA - MOCK	0.0664287	0.775276	0.465355	1
LAMP2	P13473	sgmRNA - MOCK	-0.355297	-0.774405	0.465836	1
MLH1	P40692	sgmRNA - MOCK	0.136688	0.774367	0.465857	1
SLC9A6	Q92581	sgmRNA - MOCK	0.059727	0.774215	0.46594	1
SLC25A11	Q02978	sgmRNA - MOCK	-0.0522959	-0.773844	0.466145	1
ACP2	P11117	sgmRNA - MOCK	0.0922197	0.773695	0.466228	1
VBP1	P61758	sgmRNA - MOCK	-0.0805818	-0.77176	0.467296	1
LAMP1	P11279	sgmRNA - MOCK	-0.144867	-0.771652	0.467356	1
TMLHE	Q9NVH6	sgmRNA - MOCK	-0.0858976	-0.771189	0.467612	1
NECTIN2	Q92692	sgmRNA - MOCK	-0.0469011	-0.770107	0.468211	1
SLU7	O95391	sgmRNA - MOCK	0.0756277	0.770105	0.468212	1
IL6ST	P40189	sgmRNA - MOCK	0.0773218	0.769262	0.468679	1
DNM2	P50570	sgmRNA - MOCK	-0.0695584	-0.768857	0.468903	1
MTMR10	Q9NXD2	sgmRNA - MOCK	0.0827865	0.766725	0.470086	1
MSH2	P43246	sgmRNA - MOCK	-0.0789911	-0.766524	0.470197	1
PLPBP	O94903	sgmRNA - MOCK	0.0716801	0.764616	0.471258	1
VPS26A	O75436	sgmRNA - MOCK	-0.0647958	-0.764452	0.471349	1
RECQL	P46063	sgmRNA - MOCK	0.0502566	0.763238	0.472024	1
DNAJC11	Q9NVH1	sgmRNA - MOCK	-0.112606	-0.762769	0.472286	1
LANCL1	O43813	sgmRNA - MOCK	-0.11328	-0.762528	0.47242	1
PDXDC1	Q6P996	sgmRNA - MOCK	0.0876057	0.762142	0.472635	1
NOP16	Q9Y3C1	sgmRNA - MOCK	0.0457232	0.762108	0.472653	1
RRP9	O43818	sgmRNA - MOCK	-0.0512822	-0.762042	0.472691	1
C7orf50	Q9BRJ6	sgmRNA - MOCK	-0.0808579	-0.761289	0.47311	1
TERF2IP	Q9NYB0	sgmRNA - MOCK	-0.171911	-0.760958	0.473295	1
LTF	P02788	sgmRNA - MOCK	-0.476149	-0.759492	0.474113	1
NIPSNAP1	Q9BPW8	sgmRNA - MOCK	-0.0606599	-0.75806	0.474913	1
RAB2B	Q8WUD1	sgmRNA - MOCK	-0.109492	-0.757171	0.47541	1
SNX2	O60749	sgmRNA - MOCK	0.0521079	0.756945	0.475536	1
HLTF	Q14527	sgmRNA - MOCK	-0.0846963	-0.756854	0.475587	1
ABCB1	P08183	sgmRNA - MOCK	0.0582853	0.756023	0.476052	1
ARFGAP1	Q8N6T3	sgmRNA - MOCK	-0.0659877	-0.75601	0.47606	1
HGSNAT	Q68CP4	sgmRNA - MOCK	-0.255377	-0.755403	0.4764	1
CD2BP2	O95400	sgmRNA - MOCK	0.0679598	0.755148	0.476542	1
COX15	Q7KZN9	sgmRNA - MOCK	-0.0538175	-0.754688	0.4768	1
repNendoU	P0DTD1-14	sgmRNA - MOCK	-0.0793911	-0.754338	0.476996	1
APOH	P02749	sgmRNA - MOCK	-0.0696301	-0.753494	0.47747	1
IL1RAP	Q9NPH3	sgmRNA - MOCK	0.0839468	0.752012	0.478302	1
ABCC2	Q92887	sgmRNA - MOCK	0.0678189	0.751981	0.478319	1
ADCY9	O60503	sgmRNA - MOCK	0.0771374	0.751664	0.478497	1
YWHAG	P61981	sgmRNA - MOCK	-0.0549907	-0.751601	0.478533	1
SRSF1	Q07955	sgmRNA - MOCK	0.0482482	0.751493	0.478593	1
SNRPA1	P09661	sgmRNA - MOCK	-0.0529016	-0.751063	0.478835	1
IDI1	Q13907	sgmRNA - MOCK	0.142177	0.750684	0.479048	1
ZNF593	O00488	sgmRNA - MOCK	0.0956226	0.750298	0.479265	1
C1GALT1	Q9NS00	sgmRNA - MOCK	0.0591527	0.749815	0.479537	1
LMNB1	P20700	sgmRNA - MOCK	-0.0765112	-0.749749	0.479575	1
BROX	Q5VW32	sgmRNA - MOCK	-0.0913196	-0.749483	0.479724	1
TMEM132A	Q24JP5	sgmRNA - MOCK	-0.0982729	-0.749107	0.479935	1
DLG5	Q8TDM6	sgmRNA - MOCK	0.350871	0.747518	0.480831	1
SNRNP200	O75643	sgmRNA - MOCK	0.0674929	0.747326	0.480939	1
ITGA3	P26006	sgmRNA - MOCK	-0.120666	-0.747311	0.480948	1
RPS3A	P61247	sgmRNA - MOCK	0.115829	0.746722	0.48128	1
GPRC5A	Q8NFJ5	sgmRNA - MOCK	0.0565081	0.746617	0.481339	1
TUBB4B	P68371	sgmRNA - MOCK	-0.107387	-0.74597	0.481704	1
HSPG2	P98160	sgmRNA - MOCK	0.158337	0.745846	0.481774	1
METAP2	P50579	sgmRNA - MOCK	-0.0805232	-0.745803	0.481798	1
DROSHA	Q9NRR4	sgmRNA - MOCK	-0.0593509	-0.744995	0.482255	1
DLG1	Q12959	sgmRNA - MOCK	0.0592955	0.744584	0.482487	1
PSMC5	P62195	sgmRNA - MOCK	-0.150776	-0.744443	0.482567	1
GEMIN5	Q8TEQ6	sgmRNA - MOCK	0.113062	0.744311	0.482641	1
JADE3	Q92613	sgmRNA - MOCK	-0.145274	-0.742473	0.48368	1
MTERF3	Q96E29	sgmRNA - MOCK	-0.0857802	-0.742334	0.483759	1
BCS1L	Q9Y276	sgmRNA - MOCK	-0.0678363	-0.741975	0.483962	1
TMEM161A	Q9NX61	sgmRNA - MOCK	-0.0653138	-0.741969	0.483966	1
DENR	O43583	sgmRNA - MOCK	-0.0632897	-0.741809	0.484057	1
CELSR1	Q9NYQ6	sgmRNA - MOCK	-0.064539	-0.741449	0.48426	1
GNA11	P29992	sgmRNA - MOCK	-0.0504445	-0.740732	0.484667	1
FBXW11	Q9UKB1	sgmRNA - MOCK	-0.092731	-0.739373	0.485437	1
HSPBP1	Q9NZL4	sgmRNA - MOCK	-0.117639	-0.739016	0.48564	1
GPAA1	O43292	sgmRNA - MOCK	-0.122226	-0.738365	0.486009	1
TOMM70	O94826	sgmRNA - MOCK	-0.0649852	-0.737977	0.48623	1
KCTD18	Q6PI47	sgmRNA - MOCK	0.0812835	0.737724	0.486374	1
INTS5	Q6P9B9	sgmRNA - MOCK	0.11515	0.737599	0.486445	1
RFC5	P40937	sgmRNA - MOCK	0.0968599	0.736586	0.487021	1
ERLIN1	O75477	sgmRNA - MOCK	-0.0494635	-0.734817	0.488027	1
RDH10	Q8IZV5	sgmRNA - MOCK	-0.0766277	-0.734256	0.488347	1
NGDN	Q8NEJ9	sgmRNA - MOCK	0.090375	0.734171	0.488395	1
PUS1	Q9Y606	sgmRNA - MOCK	-0.0532176	-0.734129	0.488419	1
ITM2B	Q9Y287	sgmRNA - MOCK	-0.0611457	-0.73299	0.489068	1
PPA1	Q15181	sgmRNA - MOCK	0.108827	0.732582	0.489301	1
DEK	P35659	sgmRNA - MOCK	0.092912	0.731187	0.490097	1
STEAP3	Q658P3	sgmRNA - MOCK	0.0558376	0.730971	0.49022	1
WDR55	Q9H6Y2	sgmRNA - MOCK	-0.0687351	-0.730905	0.490258	1
CYP4F11	Q9HBI6	sgmRNA - MOCK	0.0907836	0.72973	0.490929	1
RUVBL2	Q9Y230	sgmRNA - MOCK	-0.0739977	-0.728924	0.491391	1
CNP	P09543	sgmRNA - MOCK	-0.05861	-0.728634	0.491556	1
DNAAF5	Q86Y56	sgmRNA - MOCK	-0.0588313	-0.728569	0.491593	1
GGH	Q92820	sgmRNA - MOCK	-0.0758216	-0.727318	0.49231	1
C9orf78	Q9NZ63	sgmRNA - MOCK	-0.0748204	-0.725287	0.493474	1
SYNE2	Q8WXH0	sgmRNA - MOCK	-0.0802106	-0.72487	0.493713	1
NTHL1	P78549	sgmRNA - MOCK	-0.052882	-0.724708	0.493806	1
PATZ1	Q9HBE1	sgmRNA - MOCK	0.0626339	0.723673	0.4944	1
LNPK	Q9C0E8	sgmRNA - MOCK	-0.050148	-0.723168	0.49469	1
PAPSS1	O43252	sgmRNA - MOCK	0.0966836	0.722822	0.494889	1
ASAH1	Q13510	sgmRNA - MOCK	-0.0548175	-0.722822	0.494889	1
PRDM2	Q13029	sgmRNA - MOCK	0.0622899	0.722262	0.495211	1
NFS1	Q9Y697	sgmRNA - MOCK	-0.0770314	-0.722053	0.495331	1
TALDO1	P37837	sgmRNA - MOCK	-0.154121	-0.722041	0.495338	1
ANXA2	P07355	sgmRNA - MOCK	-0.0809005	-0.721849	0.495448	1
ADAM9	Q13443	sgmRNA - MOCK	0.065595	0.720818	0.496042	1
ATG9A	Q7Z3C6	sgmRNA - MOCK	-0.0704251	-0.720761	0.496075	1
CCDC71L	Q8N9Z2	sgmRNA - MOCK	-0.104373	-0.720349	0.496312	1
ABHD10	Q9NUJ1	sgmRNA - MOCK	-0.115174	-0.719462	0.496823	1
IARS1	P41252	sgmRNA - MOCK	-0.0682696	-0.719222	0.496961	1
ANKRD17	O75179	sgmRNA - MOCK	0.0542007	0.718644	0.497294	1
RBM28	Q9NW13	sgmRNA - MOCK	0.0683	0.718507	0.497374	1
VPS18	Q9P253	sgmRNA - MOCK	-0.11513	-0.718241	0.497527	1
PAK4	O96013	sgmRNA - MOCK	0.0545117	0.717135	0.498165	1
GFPT1	Q06210	sgmRNA - MOCK	-0.0655521	-0.715668	0.499013	1
TLN1	Q9Y490	sgmRNA - MOCK	0.0432456	0.715161	0.499305	1
NEK9	Q8TD19	sgmRNA - MOCK	0.0653286	0.714497	0.49969	1
CPT1A	P50416	sgmRNA - MOCK	0.0462751	0.714492	0.499692	1
CHDH	Q8NE62	sgmRNA - MOCK	0.11082	0.714376	0.499759	1
POLD1	P28340	sgmRNA - MOCK	0.0580666	0.714207	0.499857	1
EGLN1	Q9GZT9	sgmRNA - MOCK	0.0640827	0.713646	0.500182	1
SSR4	P51571	sgmRNA - MOCK	0.119598	0.713594	0.500212	1
SLC4A1AP	Q9BWU0	sgmRNA - MOCK	0.207141	0.712324	0.500947	1
DAGLB	Q8NCG7	sgmRNA - MOCK	0.0611307	0.712206	0.501016	1
ODR4	Q5SWX8	sgmRNA - MOCK	-0.0626257	-0.71213	0.50106	1
ADAM10	O14672	sgmRNA - MOCK	0.073473	0.711943	0.501168	1
ADAR	P55265	sgmRNA - MOCK	0.0447044	0.711941	0.501169	1
VSIG10L	Q86VR7	sgmRNA - MOCK	0.100611	0.711621	0.501355	1
ERI1	Q8IV48	sgmRNA - MOCK	0.0608356	0.711463	0.501446	1
WDR1	O75083	sgmRNA - MOCK	-0.0509142	-0.709958	0.502319	1
TWF1	Q12792	sgmRNA - MOCK	0.0668364	0.709783	0.502421	1
IL1R1	P14778	sgmRNA - MOCK	-0.072431	-0.709158	0.502784	1
MRTO4	Q9UKD2	sgmRNA - MOCK	0.0829173	0.708509	0.503161	1
AGRN	O00468	sgmRNA - MOCK	-0.0593277	-0.707436	0.503785	1
PDIA5	Q14554	sgmRNA - MOCK	-0.0448993	-0.706946	0.50407	1
HLA-B	P01889	sgmRNA - MOCK	-0.0450044	-0.706664	0.504234	1
SRP14	P37108	sgmRNA - MOCK	-0.0498819	-0.706487	0.504337	1
DIDO1	Q9BTC0	sgmRNA - MOCK	0.0569388	0.705403	0.504968	1
LRRFIP2	Q9Y608	sgmRNA - MOCK	-0.230348	-0.705027	0.505187	1
UBE2L3	P68036	sgmRNA - MOCK	0.1058	0.703971	0.505802	1
ATP5PO	P48047	sgmRNA - MOCK	0.0535105	0.703801	0.505902	1
PRPF31	Q8WWY3	sgmRNA - MOCK	-0.0648732	-0.703504	0.506075	1
HMGN1	P05114	sgmRNA - MOCK	0.137508	0.702916	0.506418	1
RTF2	Q9BY42	sgmRNA - MOCK	-0.0769414	-0.702736	0.506523	1
CBLL1	Q75N03	sgmRNA - MOCK	0.102175	0.70259	0.506608	1
SF1	Q15637	sgmRNA - MOCK	0.0899917	0.702207	0.506832	1
CSNK2A1	P68400	sgmRNA - MOCK	-0.054399	-0.701243	0.507395	1
IMMT	Q16891	sgmRNA - MOCK	-0.0434335	-0.700342	0.507922	1
ATL2	Q8NHH9	sgmRNA - MOCK	0.196131	0.700074	0.508078	1
GOLGB1	Q14789	sgmRNA - MOCK	0.0427917	0.698515	0.50899	1
CDC42BPB	Q9Y5S2	sgmRNA - MOCK	-0.0432395	-0.695978	0.510477	1
TRMT1L	Q7Z2T5	sgmRNA - MOCK	0.0664987	0.69544	0.510793	1
GDAP2	Q9NXN4	sgmRNA - MOCK	-0.182932	-0.693812	0.511748	1
GOLGA7	Q7Z5G4	sgmRNA - MOCK	0.0687907	0.692595	0.512464	1
TMEM126A	Q9H061	sgmRNA - MOCK	-0.107192	-0.692255	0.512664	1
IQGAP2	Q13576	sgmRNA - MOCK	-0.0667043	-0.69103	0.513385	1
MINK1	Q8N4C8	sgmRNA - MOCK	-0.0608812	-0.690891	0.513467	1
CPSF3	Q9UKF6	sgmRNA - MOCK	-0.0558791	-0.690826	0.513505	1
STEEP1	Q9H5V9	sgmRNA - MOCK	-0.0480043	-0.690775	0.513535	1
BSG	P35613	sgmRNA - MOCK	-0.153152	-0.689434	0.514325	1
XRCC5	P13010	sgmRNA - MOCK	-0.0582981	-0.688923	0.514627	1
RPL9P9	P32969	sgmRNA - MOCK	0.131528	0.688099	0.515112	1
TBL2	Q9Y4P3	sgmRNA - MOCK	-0.0486536	-0.687448	0.515497	1
DDX49	Q9Y6V7	sgmRNA - MOCK	-0.0457978	-0.687018	0.51575	1
PHF20L1	A8MW92	sgmRNA - MOCK	0.108758	0.686667	0.515958	1
MTRF1	O75570	sgmRNA - MOCK	-0.0571346	-0.685826	0.516455	1
NSUN2	Q08J23	sgmRNA - MOCK	0.05162	0.685566	0.516608	1
MRM2	Q9UI43	sgmRNA - MOCK	0.0588976	0.685107	0.51688	1
XPO4	Q9C0E2	sgmRNA - MOCK	0.1525	0.685024	0.516929	1
PSPC1	Q8WXF1	sgmRNA - MOCK	0.0576469	0.684881	0.517014	1
VTI1B	Q9UEU0	sgmRNA - MOCK	-0.058083	-0.684563	0.517202	1
SLC35E1	Q96K37	sgmRNA - MOCK	0.0574696	0.684277	0.517371	1
SYTL2	Q9HCH5	sgmRNA - MOCK	0.0793396	0.683971	0.517552	1
GLUD2	P49448	sgmRNA - MOCK	-0.0557859	-0.683743	0.517687	1
FLOT2	Q14254	sgmRNA - MOCK	-0.0427747	-0.683586	0.51778	1
ATPAF1	Q5TC12	sgmRNA - MOCK	-0.0857283	-0.683501	0.51783	1
YARS2	Q9Y2Z4	sgmRNA - MOCK	0.041176	0.682814	0.518237	1
ZNF687	Q8N1G0	sgmRNA - MOCK	0.087291	0.6824	0.518482	1
PSME3	P61289	sgmRNA - MOCK	-0.148881	-0.682313	0.518534	1
QTRT2	Q9H974	sgmRNA - MOCK	-0.0900235	-0.6822	0.518601	1
NCBP3	Q53F19	sgmRNA - MOCK	0.0714418	0.680874	0.519387	1
TXN	P10599	sgmRNA - MOCK	0.203527	0.679035	0.520478	1
NVL	O15381	sgmRNA - MOCK	-0.0495429	-0.679005	0.520496	1
ANXA4	P09525	sgmRNA - MOCK	-0.0458848	-0.678883	0.520569	1
SPART	Q8N0X7	sgmRNA - MOCK	0.0487291	0.677194	0.521573	1
CD55	P08174	sgmRNA - MOCK	-0.101069	-0.676724	0.521852	1
RBM8A	Q9Y5S9	sgmRNA - MOCK	-0.0863172	-0.675471	0.522598	1
AFG3L2	Q9Y4W6	sgmRNA - MOCK	-0.0445718	-0.674972	0.522895	1
SFSWAP	Q12872	sgmRNA - MOCK	0.0481598	0.674616	0.523107	1
CCDC9	Q9Y3X0	sgmRNA - MOCK	0.0779282	0.673871	0.523551	1
GNB2	P62879	sgmRNA - MOCK	-0.0560509	-0.673135	0.52399	1
CTSD	P07339	sgmRNA - MOCK	-0.270398	-0.672159	0.524573	1
GSTK1	Q9Y2Q3	sgmRNA - MOCK	0.0668699	0.671475	0.524981	1
EEF1D	P29692	sgmRNA - MOCK	-0.0443487	-0.671386	0.525034	1
CKAP4	Q07065	sgmRNA - MOCK	-0.048321	-0.670936	0.525303	1
PSMB6	P28072	sgmRNA - MOCK	-0.225067	-0.670163	0.525766	1
NDC1	Q9BTX1	sgmRNA - MOCK	0.0871045	0.669372	0.526238	1
EIF4A3	P38919	sgmRNA - MOCK	-0.107413	-0.669247	0.526313	1
NKRF	O15226	sgmRNA - MOCK	-0.0469168	-0.668972	0.526477	1
CLTC	Q00610	sgmRNA - MOCK	0.0522268	0.668471	0.526777	1
PPP1R12A	O14974	sgmRNA - MOCK	-0.0652316	-0.667801	0.527179	1
HMGB2	P26583	sgmRNA - MOCK	-0.108905	-0.667256	0.527505	1
PELO	Q9BRX2	sgmRNA - MOCK	0.0502988	0.66587	0.528335	1
RAB31	Q13636	sgmRNA - MOCK	-0.132748	-0.664247	0.52931	1
IPO7	O95373	sgmRNA - MOCK	0.101867	0.663923	0.529504	1
SLC22A3	O75751	sgmRNA - MOCK	0.0898766	0.663661	0.529661	1
PLS1	Q14651	sgmRNA - MOCK	-0.113008	-0.663244	0.529912	1
HUWE1	Q7Z6Z7	sgmRNA - MOCK	-0.055944	-0.662827	0.530162	1
PFAS	O15067	sgmRNA - MOCK	0.0477429	0.662327	0.530463	1
FOXRED1	Q96CU9	sgmRNA - MOCK	-0.0487954	-0.662278	0.530493	1
GNPTG	Q9UJJ9	sgmRNA - MOCK	-0.086663	-0.661928	0.530703	1
STAU1	O95793	sgmRNA - MOCK	0.045976	0.660802	0.53138	1
INTS2	Q9H0H0	sgmRNA - MOCK	-0.266446	-0.660292	0.531688	1
NACA	E9PAV3	sgmRNA - MOCK	-0.0477584	-0.659525	0.532149	1
TRIM26	Q12899	sgmRNA - MOCK	0.0663379	0.658162	0.532971	1
NPEPPS	P55786	sgmRNA - MOCK	-0.104176	-0.657949	0.533099	1
LSG1	Q9H089	sgmRNA - MOCK	0.0707341	0.657788	0.533196	1
DNAJC7	Q99615	sgmRNA - MOCK	0.0611111	0.657658	0.533275	1
GPC6	Q9Y625	sgmRNA - MOCK	-0.11818	-0.657432	0.533411	1
DDR1	Q08345	sgmRNA - MOCK	-0.0433967	-0.657222	0.533538	1
ACTN1	P12814	sgmRNA - MOCK	-0.0614837	-0.656443	0.534008	1
PITRM1	Q5JRX3	sgmRNA - MOCK	-0.0419055	-0.656317	0.534084	1
SLC39A7	Q92504	sgmRNA - MOCK	0.0517661	0.655174	0.534774	1
S100A9	P06702	sgmRNA - MOCK	-0.548936	-0.654805	0.534998	1
SLC12A4	Q9UP95	sgmRNA - MOCK	0.0667948	0.654244	0.535337	1
UBAC2	Q8NBM4	sgmRNA - MOCK	0.0534724	0.653889	0.535551	1
KIF5B	P33176	sgmRNA - MOCK	0.0428828	0.653775	0.53562	1
VANGL1	Q8TAA9	sgmRNA - MOCK	0.111063	0.653769	0.535624	1
BAG4	O95429	sgmRNA - MOCK	-0.065943	-0.653738	0.535643	1
DPP3	Q9NY33	sgmRNA - MOCK	-0.176957	-0.653726	0.53565	1
[truncated: 1,774 more rows]

## Sheet: GO_MF_sgmRNA
Category	Term	Count	%	PValue	Genes	List Total	Pop Hits	Pop Total	Fold Enrichment	Bonferroni	Benjamini	FDR
GOTERM_MF_DIRECT	GO:0003723~RNA binding	104	80	2.32e-90	RAMAC, FMR1, HDLBP, HNRNPR, TIAL1, RPS14, KHSRP, UBAP2L, C11ORF68, MBNL1, RPS8, CIRBP, RC3H1, LARP4B, SND1, MARF1, ZC3H11A, RPL26, DNA2, SRSF9, DDX6, MRPL14, ZC3HAV1, FXR1, FXR2, LARP1, PCBP1, G3BP1, PCBP2, MAP3K20, G3BP2, TIA1, RBPMS, PRRC2C, LARP4, PUM1, A1CF, H1-0, H1-3, PARP12, PUM2, H1-4, MOV10, LIN28B, RPS28, FUBP3, FUBP1, CAPRIN1, MKRN2, ZCCHC3, LSM14A, DZIP3, EIF4G1, RBM27, DDX3X, CELF1, …	130	1468	18945	10.3243	4.62e-88	4.62e-88	4.13e-88
GOTERM_MF_DIRECT	GO:0003729~mRNA binding	39	30	5.96e-41	DDX6, RBM47, DDX3X, CELF1, FMR1, SF3B6, HDLBP, HNRNPR, YBX1, ELAVL1, FXR1, PURB, SYNCRIP, FXR2, PCBP1, KHSRP, G3BP1, XPO5, PCBP2, IGF2BP1, RPS3, G3BP2, IGF2BP3, IGF2BP2, RBPMS, CNBP, RC3H1, PUM1, A1CF, PUM2, LIN28B, FUBP3, ZC3H11A, CAPRIN1, FUBP1, PABPC1, LSM14A, EIF3A, EIF4G1	130	251	18945	22.6434	1.19e-38	5.93e-39	5.31e-39
GOTERM_MF_DIRECT	GO:0003730~mRNA 3'-UTR binding	24	18.4615	6.79e-20	TIA1, RBM47, CELF1, PABPC4, FMR1, CIRBP, RC3H1, LARP4B, LARP4, PUM1, ELAVL1, YBX3, PUM2, TIAL1, FXR1, LARP1, FXR2, IGF2BP1, RBMS1, IGF2BP3, PABPC1, IGF2BP2, RBM24, RBMS2	130	246	18945	14.2176	1.35e-17	4.5e-18	4.03e-18
GOTERM_MF_DIRECT	GO:0008143~poly(A) binding	10	7.69231	1.47e-13	SYNCRIP, TIA1, DDX3X, RBPMS, PABPN1, PABPC4, RBMS1, PABPC1, LARP4, RBMS2	130	28	18945	52.0467	2.92e-11	7.3e-12	6.53e-12
GOTERM_MF_DIRECT	GO:0048027~mRNA 5'-UTR binding	9	6.92308	5.23e-12	RPS14, SYNCRIP, DDX3X, LARP1, FMR1, IGF2BP1, IGF2BP3, IGF2BP2, RPL26	130	26	18945	50.4453	1.04e-09	2.08e-10	1.86e-10
GOTERM_MF_DIRECT	GO:0045182~translation regulator activity	9	6.92308	1.21e-10	FXR1, RPS14, FXR2, CNBP, FMR1, CAPRIN1, IGF2BP1, IGF2BP3, IGF2BP2	130	37	18945	35.448	2.42e-08	3.45e-09	3.09e-09
GOTERM_MF_DIRECT	GO:0003676~nucleic acid binding	18	13.8462	1.21e-10	DDX6, DDX3X, CNBP, CIRBP, YBX2, YBX1, YBX3, SND1, LIN28B, CSDE1, KHSRP, G3BP2, SLIRP, PABPC1, IGF2BP2, R3HDM1, RBMS2, R3HDM2	130	334	18945	7.85375	2.42e-08	3.45e-09	3.09e-09
GOTERM_MF_DIRECT	GO:0035198~miRNA binding	8	6.15385	5e-09	ZC3H7A, ZC3H7B, FMR1, RC3H1, YBX1, PUM1, ELAVL1, PUM2	130	37	18945	31.5094	9.96e-07	1.24e-07	1.11e-07
GOTERM_MF_DIRECT	GO:0033592~RNA strand annealing activity	5	3.84615	1.02e-08	FXR1, DDX3X, FMR1, EIF4H, EIF4B	130	5	18945	145.731	2.03e-06	2.26e-07	2.02e-07
GOTERM_MF_DIRECT	GO:0070181~small ribosomal subunit rRNA binding	5	3.84615	4.17e-07	RPS14, MAP3K20, CIRBP, RPS3, MRPS18A	130	10	18945	72.8654	8.31e-05	8.31e-06	7.43e-06
GOTERM_MF_DIRECT	GO:0003735~structural constituent of ribosome	11	8.46154	7.11e-07	MRPL41, RPS14, RPS28, RPS8, RPS3, MRPS18A, MRPL14, FAU, RPL26, MRPL34, MRPL43	130	190	18945	8.43704	0.000142	1.29e-05	1.15e-05
GOTERM_MF_DIRECT	GO:0008266~poly(U) RNA binding	6	4.61538	9.69e-07	PABPC4, FMR1, RBMS1, PABPC1, RBMS2, PATL1	130	27	18945	32.3846	0.000193	1.6e-05	1.43e-05
GOTERM_MF_DIRECT	GO:0003697~single-stranded DNA binding	9	6.92308	1.04e-06	PURB, PURA, FUBP3, FUBP1, CNBP, PCBP1, PCBP2, RBMS1, YBX1	130	113	18945	11.6069	0.000208	1.6e-05	1.43e-05
GOTERM_MF_DIRECT	GO:0035925~mRNA 3'-UTR AU-rich region binding	6	4.61538	1.17e-06	TIAL1, FXR1, TIA1, KHSRP, ELAVL1, RBM24	130	28	18945	31.228	0.000234	1.67e-05	1.49e-05
GOTERM_MF_DIRECT	GO:0003743~translation initiation factor activity	7	5.38462	4.81e-06	EIF2B2, EIF4H, EIF3G, EIF3CL, EIF3A, EIF4B, EIF4G1	130	64	18945	15.9393	0.000957	6.38e-05	5.71e-05
GOTERM_MF_DIRECT	GO:0043024~ribosomal small subunit binding	5	3.84615	7.35e-06	DDX3X, LARP1, G3BP1, EIF4H, EIF4B	130	19	18945	38.3502	0.00146087	9.14e-05	8.17e-05
GOTERM_MF_DIRECT	GO:0003690~double-stranded DNA binding	8	6.15385	1.54e-05	H1-4, RBMS1, YBX1, LSM14A, ZCCHC3, H1-0, H1-10, H1-3	130	117	18945	9.9645	0.00305145	0.00018	0.000161
GOTERM_MF_DIRECT	GO:0031369~translation initiation factor binding	5	3.84615	1.64e-05	DDX3X, LARP1, FMR1, EIF3CL, EIF4G1	130	23	18945	31.6806	0.00326482	0.000182	0.000163
GOTERM_MF_DIRECT	GO:0005515~protein binding	108	83.0769	2.84e-05	RAMAC, FMR1, HDLBP, HNRNPR, CLDN1, TIAL1, RPS14, KHSRP, UBAP2L, C11ORF68, MBNL1, RPS8, CIRBP, RC3H1, LARP4B, SND1, MARF1, ZC3H11A, TAGLN2, RPL26, DNA2, OBSL1, ISCU, SRSF9, DDX6, ZC3HAV1, FXR1, FXR2, LARP1, PCBP1, G3BP1, PCBP2, MAP3K20, G3BP2, SYMPK, MPDU1, TIA1, EIF2B2, RBPMS, CAV1, PRRC2C, LARP4, PUM1, A1CF, H1-0, PUM2, H1-4, MOV10, LIN28B, RPS28, FUBP3, REEP4, GIPC1, FUBP1, CAPRIN1, MKRN2, ZCCH…	130	12648	18945	1.24438	0.00563728	0.000298	0.000266
GOTERM_MF_DIRECT	GO:1990247~N6-methyladenosine-containing RNA binding	4	3.07692	4.89e-05	FMR1, IGF2BP1, IGF2BP3, IGF2BP2	130	11	18945	52.993	0.00968424	0.000487	0.000435
GOTERM_MF_DIRECT	GO:0045296~cadherin binding	11	8.46154	6.34e-05	DDX6, DDX3X, LARP1, GIPC1, PCBP1, EIF4H, HDLBP, TAGLN2, ZC3HAV1, SND1, H1-10	130	317	18945	5.0569	0.0125292	0.0006	0.000537
GOTERM_MF_DIRECT	GO:0035613~RNA stem-loop binding	4	3.07692	0.000562	DDX3X, CSDE1, FMR1, RC3H1	130	24	18945	24.2885	0.105881	0.0050857	0.00454901
GOTERM_MF_DIRECT	GO:0008190~eukaryotic initiation factor 4E binding	3	2.30769	0.00199761	DDX3X, LARP1, EIF4G1	130	10	18945	43.7192	0.328286	0.0172837	0.0154598
GOTERM_MF_DIRECT	GO:0031492~nucleosomal DNA binding	4	3.07692	0.00272183	H1-4, H1-0, H1-10, H1-3	130	41	18945	14.2176	0.418639	0.0225685	0.0201869
GOTERM_MF_DIRECT	GO:0034057~RNA strand-exchange activity	2	1.53846	0.0135724	EIF4H, EIF4B	130	2	18945	145.731	0.934085	0.107701	0.096336
GOTERM_MF_DIRECT	GO:0003725~double-stranded RNA binding	4	3.07692	0.0140716	MBNL1, RC3H1, LSM14A, ELAVL1	130	74	18945	7.87734	0.940402	0.107701	0.096336
GOTERM_MF_DIRECT	GO:0003724~RNA helicase activity	4	3.07692	0.0151117	UPF1, DDX6, DDX3X, G3BP1	130	76	18945	7.67004	0.951693	0.111379	0.0996252
GOTERM_MF_DIRECT	GO:0031490~chromatin DNA binding	4	3.07692	0.0190869	H1-4, H1-0, BAP1, H1-3	130	83	18945	7.02317	0.978399	0.134589	0.120386
GOTERM_MF_DIRECT	GO:0004386~helicase activity	4	3.07692	0.0196976	UPF1, DDX6, ZNFX1, DNA2	130	84	18945	6.93956	0.980917	0.134589	0.120386
GOTERM_MF_DIRECT	GO:1905762~CCR4-NOT complex binding	2	1.53846	0.0202898	MARF1, RC3H1	130	3	18945	97.1538	0.983079	0.134589	0.120386
GOTERM_MF_DIRECT	GO:0032422~purine-rich negative regulatory element binding	2	1.53846	0.0269619	PURB, PURA	130	4	18945	72.8654	0.995657	0.167669	0.149976
GOTERM_MF_DIRECT	GO:1905172~RISC complex binding	2	1.53846	0.0269619	XPO5, SND1	130	4	18945	72.8654	0.995657	0.167669	0.149976
GOTERM_MF_DIRECT	GO:0030527~structural constituent of chromatin	4	3.07692	0.0286113	H1-4, H1-0, H1-10, H1-3	130	97	18945	6.00952	0.996901	0.172535	0.154327
GOTERM_MF_DIRECT	GO:1990715~mRNA CDS binding	2	1.53846	0.0335889	UNK, RBM24	130	5	18945	58.2923	0.998885	0.196594	0.175848
GOTERM_MF_DIRECT	GO:0035591~signaling adaptor activity	3	2.30769	0.0361331	DDX3X, FMR1, CAPRIN1	130	44	18945	9.93619	0.99934	0.205442	0.183762
GOTERM_MF_DIRECT	GO:1905538~polysome binding	2	1.53846	0.0401711	UNK, YBX3	130	6	18945	48.5769	0.999714	0.222057	0.198624
GOTERM_MF_DIRECT	GO:0003727~single-stranded RNA binding	3	2.30769	0.0423372	CNBP, LSM14A, A1CF	130	48	18945	9.10817	0.999817	0.227705	0.203676
GOTERM_MF_DIRECT	GO:0046332~SMAD binding	3	2.30769	0.0472318	PURB, PURA, COL5A2	130	51	18945	8.5724	0.999934	0.247345	0.221243
GOTERM_MF_DIRECT	GO:0034046~poly(G) binding	2	1.53846	0.0532024	FMR1, PATL1	130	8	18945	36.4327	0.999981	0.271469	0.242821
GOTERM_MF_DIRECT	GO:0003678~DNA helicase activity	3	2.30769	0.0667787	DDX3X, G3BP1, DNA2	130	62	18945	7.05149	0.999999	0.332224	0.297165
GOTERM_MF_DIRECT	GO:1990825~sequence-specific mRNA binding	2	1.53846	0.0912521	FMR1, RBM24	130	14	18945	20.8187	1	0.432361	0.386735
GOTERM_MF_DIRECT	GO:0008494~translation activator activity	2	1.53846	0.0912521	LARP1, PABPC1	130	14	18945	20.8187	1	0.432361	0.386735

## Sheet: GO_BP_sgmRNA
Category	Term	Count	%	PValue	Genes	List Total	Pop Hits	Pop Total	Fold Enrichment	Bonferroni	Benjamini	FDR
GOTERM_BP_DIRECT	GO:0017148~negative regulation of translation	17	13.0769	2.88191e-19	DDX6, TIA1, DDX3X, FMR1, CIRBP, YBX1, FXR1, PURA, SYNCRIP, LARP1, FXR2, CAPRIN1, RPS3, IGF2BP1, IGF2BP3, IGF2BP2, LSM14A	124	89	19414	29.9056	2.0865e-16	2.0865e-16	1.97699e-16
GOTERM_BP_DIRECT	GO:0034063~stress granule assembly	12	9.23077	2.9593e-18	DDX6, TIA1, DDX3X, CSDE1, FMR1, G3BP1, CIRBP, G3BP2, PRRC2C, UBAP2L, LSM14A, PUM2	124	26	19414	72.2605	2.14253e-15	1.07127e-15	1.01504e-15
GOTERM_BP_DIRECT	GO:0070934~CRD-mediated mRNA stabilization	7	5.38462	2.57454e-11	SYNCRIP, CSDE1, IGF2BP1, IGF2BP3, IGF2BP2, YBX1, PABPC1	124	11	19414	99.632	1.86397e-08	6.21321e-09	5.8871e-09
GOTERM_BP_DIRECT	GO:0006413~translational initiation	10	7.69231	6.08459e-11	DDX3X, LARP1, EIF2B2, EIF4H, EIF3G, RPS3, EIF3CL, EIF3A, EIF4B, EIF4G1	124	55	19414	28.4663	4.40524e-08	1.10131e-08	1.04351e-08
GOTERM_BP_DIRECT	GO:0006412~translation	15	11.5385	1.31226e-10	RPS8, PABPC4, MRPS18A, MRPL14, LARP4, MRPL34, MRPL43, MRPL41, RPS14, RPS28, RPS3, IGF2BP3, RPL26, FAU, EIF4G1	124	221	19414	10.6266	9.50077e-08	1.61367e-08	1.52898e-08
GOTERM_BP_DIRECT	GO:0045727~positive regulation of translation	11	8.46154	1.3373e-10	FXR1, RBM3, DDX3X, LARP1, FXR2, FMR1, CIRBP, LARP4B, RPL26, LARP4, ELAVL1	124	84	19414	20.5025	9.68205e-08	1.61367e-08	1.52898e-08
GOTERM_BP_DIRECT	GO:0010608~posttranscriptional regulation of gene expression	8	6.15385	2.05282e-10	LARP1, ZC3H7A, ZC3H7B, CAV1, RC3H1, LARP4, PUM1, PUM2	124	26	19414	48.1737	1.48624e-07	2.1232e-08	2.01176e-08
GOTERM_BP_DIRECT	GO:2000767~positive regulation of cytoplasmic translation	7	5.38462	2.73191e-10	SYNCRIP, CNBP, CSDE1, IGF2BP1, YBX1, PABPC1, YBX3	124	15	19414	73.0634	1.9779e-07	2.47238e-08	2.34261e-08
GOTERM_BP_DIRECT	GO:0006397~mRNA processing	14	10.7692	2.50845e-09	RBM27, TIA1, RBM47, MBNL1, CELF1, FMR1, HNRNPR, YBX1, A1CF, PABPN1, KHSRP, SYMPK, RBM24, SRSF9	124	230	19414	9.53001	1.81612e-06	2.01791e-07	1.912e-07
GOTERM_BP_DIRECT	GO:0043488~regulation of mRNA stability	9	6.92308	5.23934e-09	FXR1, FXR2, PABPC4, KHSRP, FMR1, RC3H1, PUM1, RBM24, PUM2	124	62	19414	22.7271	3.79328e-06	3.79329e-07	3.59419e-07
GOTERM_BP_DIRECT	GO:0000381~regulation of alternative mRNA splicing, via spliceosome	8	6.15385	1.58887e-07	FXR1, TIA1, RBM47, MBNL1, FXR2, CELF1, FMR1, RBM24	124	64	19414	19.5706	0.000115028	1.04577e-05	9.90877e-06
GOTERM_BP_DIRECT	GO:1900152~negative regulation of nuclear-transcribed mRNA catabolic process, deadenylation-dependent decay	5	3.84615	1.88627e-07	SYNCRIP, CSDE1, IGF2BP1, YBX1, PABPC1	124	9	19414	86.9803	0.000136556	1.13805e-05	1.07832e-05
GOTERM_BP_DIRECT	GO:2000637~positive regulation of gene silencing by miRNA	5	3.84615	7.30194e-07	TIAL1, FXR1, FMR1, PUM1, PUM2	124	12	19414	65.2352	0.000528521	4.06662e-05	3.85318e-05
GOTERM_BP_DIRECT	GO:0010468~regulation of gene expression	12	9.23077	9.96216e-07	MARF1, FUBP3, FUBP1, PCBP1, KHSRP, PCBP2, IGF2BP1, IGF2BP3, YBX2, IGF2BP2, YBX1, YBX3	124	265	19414	7.08971	0.000721001	5.15186e-05	4.88146e-05
GOTERM_BP_DIRECT	GO:0061014~positive regulation of mRNA catabolic process	5	3.84615	1.46218e-06	MOV10, UPF1, KHSRP, RC3H1, ZC3HAV1	124	14	19414	55.9159	0.00105806	7.05748e-05	6.68706e-05
GOTERM_BP_DIRECT	GO:0016441~posttranscriptional gene silencing	4	3.07692	2.45887e-06	MARF1, CELF1, PUM1, ELAVL1	124	5	19414	125.252	0.00177864	0.000111264	0.000105424
GOTERM_BP_DIRECT	GO:0048255~mRNA stabilization	6	4.61538	2.62265e-06	LARP1, CIRBP, YBX1, PABPC1, ELAVL1, RBM24	124	35	19414	26.8396	0.001897	0.000111694	0.000105832
GOTERM_BP_DIRECT	GO:0061158~3'-UTR-mediated mRNA destabilization	5	3.84615	3.42571e-06	MOV10, UPF1, KHSRP, RC3H1, RBM24	124	17	19414	46.0484	0.00247715	0.000130538	0.000123686
GOTERM_BP_DIRECT	GO:0061157~mRNA destabilization	5	3.84615	3.42571e-06	FXR1, FXR2, CELF1, PUM1, RBM24	124	17	19414	46.0484	0.00247715	0.000130538	0.000123686
GOTERM_BP_DIRECT	GO:0060964~regulation of gene silencing by miRNA	4	3.07692	4.89496e-06	FMR1, PUM1, PUM2, EIF4G1	124	6	19414	104.376	0.00353769	0.000177198	0.000167897
GOTERM_BP_DIRECT	GO:0051252~regulation of RNA metabolic process	5	3.84615	5.52454e-06	PCBP1, PCBP2, IGF2BP1, IGF2BP3, IGF2BP2	124	19	19414	41.2012	0.00399179	0.000190465	0.000180468
GOTERM_BP_DIRECT	GO:0051028~mRNA transport	7	5.38462	1.77839e-05	ZC3H3, KHSRP, FMR1, IGF2BP1, G3BP2, IGF2BP3, IGF2BP2	124	86	19414	12.7436	0.0127931	0.000585253	0.000554535
GOTERM_BP_DIRECT	GO:0006417~regulation of translation	7	5.38462	1.90031e-05	FXR1, RBM3, RPS14, FXR2, FMR1, RPS3, PUM2	124	87	19414	12.5971	0.0136642	0.000598184	0.000566788
GOTERM_BP_DIRECT	GO:1900246~positive regulation of RIG-I signaling pathway	4	3.07692	3.94571e-05	ZC3HAV1, PUM1, ZCCHC3, PUM2	124	11	19414	56.9326	0.0281633	0.00119029	0.00112782
GOTERM_BP_DIRECT	GO:0006446~regulation of translational initiation	5	3.84615	4.22867e-05	EIF2B2, CSDE1, EIF4H, EIF4B, EIF4G1	124	31	19414	25.2523	0.0301523	0.00122462	0.00116035
GOTERM_BP_DIRECT	GO:0008380~RNA splicing	9	6.92308	5.6347e-05	SYNCRIP, TIA1, RBM47, MBNL1, KHSRP, FMR1, HNRNPH3, YBX1, RBM24	124	209	19414	6.74201	0.0399754	0.00156905	0.00148669
GOTERM_BP_DIRECT	GO:0033962~cytoplasmic mRNA processing body assembly	4	3.07692	8.58425e-05	DDX6, RC3H1, LSM14A, PATL1	124	14	19414	44.7327	0.0602606	0.00230185	0.00218104
GOTERM_BP_DIRECT	GO:0035196~production of miRNAs involved in gene silencing by miRNA	4	3.07692	0.000130847	ZC3H7A, ZC3H7B, PUM1, PUM2	124	16	19414	39.1411	0.0903903	0.00338334	0.00320576
GOTERM_BP_DIRECT	GO:0045910~negative regulation of DNA recombination	4	3.07692	0.000158152	H1-4, H1-0, H1-10, H1-3	124	17	19414	36.8387	0.108198	0.00394835	0.00374111
GOTERM_BP_DIRECT	GO:0016584~nucleosome positioning	4	3.07692	0.000188906	H1-4, H1-0, H1-10, H1-3	124	18	19414	34.7921	0.127839	0.00455893	0.00431965
GOTERM_BP_DIRECT	GO:0002181~cytoplasmic translation	6	4.61538	0.000268979	RPS14, RPS28, RPS8, RPS3, FAU, RPL26	124	90	19414	10.4376	0.176973	0.00628195	0.00595224
GOTERM_BP_DIRECT	GO:0030261~chromosome condensation	4	3.07692	0.000400617	H1-4, H1-0, H1-10, H1-3	124	23	19414	27.2286	0.251815	0.00906396	0.00858822
GOTERM_BP_DIRECT	GO:0032481~positive regulation of type I interferon production	4	3.07692	0.00107633	DDX3X, G3BP1, ZC3HAV1, ZCCHC3	124	32	19414	19.5706	0.54145	0.022493	0.0213125
GOTERM_BP_DIRECT	GO:1903608~protein localization to cytoplasmic stress granule	3	2.30769	0.00108737	TIA1, DDX3X, YBX1	124	8	19414	58.7117	0.545103	0.022493	0.0213125
GOTERM_BP_DIRECT	GO:0035194~posttranscriptional gene silencing by RNA	3	2.30769	0.00108737	MOV10, MARF1, CELF1	124	8	19414	58.7117	0.545103	0.022493	0.0213125
GOTERM_BP_DIRECT	GO:2000623~negative regulation of nuclear-transcribed mRNA catabolic process, nonsense-mediated decay	3	2.30769	0.00139226	SYNCRIP, PABPC1, A1CF	124	9	19414	52.1882	0.635305	0.0279998	0.0265302
GOTERM_BP_DIRECT	GO:2000766~negative regulation of cytoplasmic translation	3	2.30769	0.00173311	UNK, FMR1, RBM24	124	10	19414	46.9694	0.71517	0.0339128	0.0321328
GOTERM_BP_DIRECT	GO:0075522~IRES-dependent viral translational initiation	3	2.30769	0.00210948	CSDE1, PCBP2, EIF3A	124	11	19414	42.6994	0.783221	0.0401911	0.0380817
GOTERM_BP_DIRECT	GO:0031047~gene silencing by RNA	4	3.07692	0.00290044	LIN28B, FMR1, PABPC1, SND1	124	45	19414	13.9168	0.877907	0.0538441	0.051018
GOTERM_BP_DIRECT	GO:0032543~mitochondrial translation	5	3.84615	0.0032537	MRPL41, MRPS18A, MRPL14, MRPL34, MRPL43	124	96	19414	8.1544	0.905534	0.0588919	0.0558009
GOTERM_BP_DIRECT	GO:2001022~positive regulation of response to DNA damage stimulus	3	2.30769	0.00344711	FXR1, FXR2, FMR1	124	14	19414	33.5495	0.917916	0.0608709	0.057676
GOTERM_BP_DIRECT	GO:0051607~defense response to virus	7	5.38462	0.00378883	MOV10, ZNFX1, G3BP1, PCBP2, ZC3HAV1, LSM14A, ZCCHC3	124	234	19414	4.68355	0.935965	0.0653122	0.0618842
GOTERM_BP_DIRECT	GO:0051489~regulation of filopodium assembly	3	2.30769	0.00508817	FXR1, FXR2, FMR1	124	17	19414	27.629	0.975109	0.0837235	0.0793292
GOTERM_BP_DIRECT	GO:0001732~formation of cytoplasmic translation initiation complex	3	2.30769	0.00508817	EIF3G, EIF3CL, EIF3A	124	17	19414	27.629	0.975109	0.0837235	0.0793292
GOTERM_BP_DIRECT	GO:0032508~DNA duplex unwinding	4	3.07692	0.00652982	UPF1, DDX3X, G3BP1, DNA2	124	60	19414	10.4376	0.991288	0.105058	0.0995435
GOTERM_BP_DIRECT	GO:0070935~3'-UTR-mediated mRNA stabilization	3	2.30769	0.00772798	RBM47, YBX3, ELAVL1	124	21	19414	22.3664	0.996364	0.121632	0.115248
GOTERM_BP_DIRECT	GO:0000398~mRNA splicing, via spliceosome	6	4.61538	0.0082492	SYNCRIP, SF3B6, HNRNPR, HNRNPH3, PABPC1, SRSF9	124	196	19414	4.79279	0.997514	0.127073	0.120403
GOTERM_BP_DIRECT	GO:0097010~eukaryotic translation initiation factor 4F complex assembly	2	1.53846	0.0126315	EIF4H, EIF4B	124	2	19414	156.565	0.999899	0.190524	0.180525
GOTERM_BP_DIRECT	GO:0045070~positive regulation of viral genome replication	3	2.30769	0.0154256	DDX3X, LARP1, PABPC1	124	30	19414	15.6565	0.999987	0.227922	0.215959
GOTERM_BP_DIRECT	GO:2000628~regulation of miRNA metabolic process	2	1.53846	0.0251046	KHSRP, RC3H1	124	4	19414	78.2823	1	0.356387	0.337682
GOTERM_BP_DIRECT	GO:0036493~positive regulation of translation in response to endoplasmic reticulum stress	2	1.53846	0.0251046	DDX3X, EIF4G1	124	4	19414	78.2823	1	0.356387	0.337682
GOTERM_BP_DIRECT	GO:0000184~nuclear-transcribed mRNA catabolic process, nonsense-mediated decay	3	2.30769	0.0265493	UPF1, RC3H1, PABPC1	124	40	19414	11.7423	1	0.369648	0.350247
GOTERM_BP_DIRECT	GO:0006396~RNA processing	9	6.92308	0.0274189	RBM3, SYNCRIP, RBPMS, PABPN1, PABPC4, RBMS1, HNRNPH3, RBMS2, EXOSC1	124	565	19414	2.49395	1	0.374553	0.354894
GOTERM_BP_DIRECT	GO:0075525~viral translational termination-reinitiation	2	1.53846	0.0312825	EIF3G, EIF3A	124	5	19414	62.6258	1	0.399266	0.37831
GOTERM_BP_DIRECT	GO:1905870~positive regulation of 3'-UTR-mediated mRNA stabilization	2	1.53846	0.0312825	LARP4B, RBM24	124	5	19414	62.6258	1	0.399266	0.37831
GOTERM_BP_DIRECT	GO:0032201~telomere maintenance via semi-conservative replication	2	1.53846	0.0312825	UPF1, DNA2	124	5	19414	62.6258	1	0.399266	0.37831
GOTERM_BP_DIRECT	GO:0030154~cell differentiation	10	7.69231	0.0314339	PURB, FXR1, PURA, DDX3X, CAV1, CAPRIN1, MAP3K20, MKRN2, PRRC2C, RBM24	124	690	19414	2.26905	1	0.399266	0.37831
GOTERM_BP_DIRECT	GO:0098532~histone H3-K27 trimethylation	2	1.53846	0.0374215	H1-4, H1-3	124	6	19414	52.1882	1	0.459206	0.435104
GOTERM_BP_DIRECT	GO:0016556~mRNA modification	2	1.53846	0.0374215	SYNCRIP, A1CF	124	6	19414	52.1882	1	0.459206	0.435104
GOTERM_BP_DIRECT	GO:1905618~positive regulation of miRNA mediated inhibition of translation	2	1.53846	0.0435219	DDX6, EIF4G1	124	7	19414	44.7327	1	0.525165	0.497601
GOTERM_BP_DIRECT	GO:0001701~in utero embryonic development	5	3.84615	0.0473368	MBNL1, UNK, YBX1, YBX3, BAP1	124	214	19414	3.65805	1	0.561833	0.532345
GOTERM_BP_DIRECT	GO:0010587~miRNA catabolic process	2	1.53846	0.049584	LIN28B, SND1	124	8	19414	39.1411	1	0.576194	0.545951
GOTERM_BP_DIRECT	GO:0007399~nervous system development	7	5.38462	0.0501384	PURA, MBNL1, FMR1, IGF2BP1, IGF2BP3, IGF2BP2, ARID1A	124	418	19414	2.62189	1	0.576194	0.545951
GOTERM_BP_DIRECT	GO:0039694~viral RNA genome replication	2	1.53846	0.055608	PCBP1, PCBP2	124	9	19414	34.7921	1	0.629065	0.596048
GOTERM_BP_DIRECT	GO:0001731~formation of translation preinitiation complex	2	1.53846	0.0675425	EIF4H, EIF4B	124	11	19414	28.4663	1	0.740921	0.702033
GOTERM_BP_DIRECT	GO:0010586~miRNA metabolic process	2	1.53846	0.0675425	KHSRP, XPO5	124	11	19414	28.4663	1	0.740921	0.702033
GOTERM_BP_DIRECT	GO:0051983~regulation of chromosome segregation	2	1.53846	0.0734536	PUM1, PUM2	124	12	19414	26.0941	1	0.771511	0.731017
GOTERM_BP_DIRECT	GO:0016554~cytidine to uridine editing	2	1.53846	0.0734536	RBM47, A1CF	124	12	19414	26.0941	1	0.771511	0.731017
GOTERM_BP_DIRECT	GO:0001817~regulation of cytokine production	3	2.30769	0.0745936	IGF2BP1, IGF2BP3, IGF2BP2	124	71	19414	6.6154	1	0.771511	0.731017
GOTERM_BP_DIRECT	GO:1901224~positive regulation of NIK/NF-kappaB signaling	3	2.30769	0.0745936	DDX3X, RPS3, RC3H1	124	71	19414	6.6154	1	0.771511	0.731017
GOTERM_BP_DIRECT	GO:0006334~nucleosome assembly	4	3.07692	0.0756977	H1-4, H1-0, H1-10, H1-3	124	155	19414	4.04037	1	0.771904	0.731389
GOTERM_BP_DIRECT	GO:0042274~ribosomal small subunit biogenesis	3	2.30769	0.0782546	RPS14, RPS28, RPS8	124	73	19414	6.43416	1	0.786755	0.745461
GOTERM_BP_DIRECT	GO:0098761~cellular response to interleukin-7	2	1.53846	0.0793275	GIPC1, YBX1	124	13	19414	24.0868	1	0.786755	0.745461
GOTERM_BP_DIRECT	GO:0045947~negative regulation of translational initiation	2	1.53846	0.0851644	LARP1, FMR1	124	14	19414	22.3664	1	0.833231	0.789497
GOTERM_BP_DIRECT	GO:0043484~regulation of RNA splicing	3	2.30769	0.0934337	MBNL1, CELF1, HNRNPH3	124	81	19414	5.79869	1	0.901947	0.854607
GOTERM_BP_DIRECT	GO:0000028~ribosomal small subunit assembly	2	1.53846	0.0967285	RPS14, RPS28	124	16	19414	19.5706	1	0.909816	0.862063
GOTERM_BP_DIRECT	GO:0006915~apoptotic process	8	6.15385	0.0967622	TIAL1, FXR1, MRPL41, TIA1, DAP, RPS3, YBX3, AKAP1	124	616	19414	2.03331	1	0.909816	0.862063

## Sheet: SHIFTR_3UTR
gene_name	protein_id	comparison	logFC	t	pvalue	fdr
RBM47	A0AV96	3UTR - MOCK	0.987238	14.831	2.88169e-06	4.2776e-14
PUM2	Q8TB72	3UTR - MOCK	0.861417	13.6829	4.80333e-06	4.2776e-14
A1CF	Q9NQ94	3UTR - MOCK	1.11075	13.3861	5.5176e-06	4.2776e-14
PABPC1	P11940	3UTR - MOCK	0.717345	11.8409	1.19389e-05	4.2776e-14
PUM1	Q14671	3UTR - MOCK	0.78008	10.9948	1.89695e-05	4.2776e-14
RBMS1	P29558	3UTR - MOCK	0.706385	9.96307	3.49334e-05	4.2776e-14
RPS28	P62857	3UTR - MOCK	0.665563	9.77444	3.92979e-05	4.2776e-14
NDUFA4	O00483	3UTR - MOCK	0.813189	9.02	6.42673e-05	4.2776e-14
PABPC4	Q13310	3UTR - MOCK	0.700493	9.00563	6.48947e-05	4.2776e-14
RBMS2	Q15434	3UTR - MOCK	0.670782	8.80054	7.46557e-05	4.2776e-14
REEP4	Q9H6H4	3UTR - MOCK	0.526656	8.73731	7.79957e-05	4.2776e-14
PATL1	Q86TB9	3UTR - MOCK	0.545676	8.32102	0.000104774	4.2776e-14
SLC39A8	Q9C0K1	3UTR - MOCK	-0.663754	-7.8644	0.000146984	4.2776e-14
RBM27	Q9P2N5	3UTR - MOCK	0.463006	7.72716	0.00016325	4.2776e-14
HGSNAT	Q68CP4	3UTR - MOCK	-2.59932	-7.68877	0.000168159	4.2776e-14
FUBP3	Q96I24	3UTR - MOCK	0.525268	7.44278	0.000203926	4.2776e-14
TIAL1	Q01085	3UTR - MOCK	0.46211	7.34671	0.000220189	4.2776e-14
LRRFIP2	Q9Y608	3UTR - MOCK	-2.36016	-7.22376	0.000243198	4.2776e-14
MRPL46	Q9H2W6	3UTR - MOCK	0.769769	6.887	0.000321579	1.38594e-11
LARP1	Q6PKG0	3UTR - MOCK	0.488359	6.8068	0.00034425	3.07987e-11
TIA1	P31483	3UTR - MOCK	0.4302	6.72271	0.000369989	6.39073e-11
THYN1	Q9P016	3UTR - MOCK	-1.91155	-6.63868	0.000397916	1.95443e-09
PABPN1	Q86U42	3UTR - MOCK	0.406254	6.25479	0.00056001	1.95443e-09
ZC3H11A	O75152	3UTR - MOCK	0.423321	6.18791	0.000595318	1.95443e-09
RAB1B	Q9H0U4	3UTR - MOCK	0.551684	6.18068	0.000599284	3.66196e-09
HNRNPH3	P31942	3UTR - MOCK	0.418075	6.12227	0.000632447	6.8504e-09
MKRN2	Q9H000	3UTR - MOCK	0.357581	6.05596	0.000672631	1.28823e-08
7a	P0DTC7	3UTR - MOCK	0.459504	5.98385	0.000719644	1.54606e-08
ATAD1	Q8NBU5	3UTR - MOCK	-0.8113	-5.92464	0.000761029	1.54606e-08
CCN2	P29279	3UTR - MOCK	-0.629343	-5.89282	0.000784379	4.0296e-08
MRPL34	Q9BQ48	3UTR - MOCK	0.606792	5.80502	0.000853109	4.0296e-08
KHSRP	Q92945	3UTR - MOCK	0.396324	5.77272	0.000880092	4.0296e-08
PURB	Q96QR8	3UTR - MOCK	0.430951	5.72598	0.000920844	4.0296e-08
PURA	Q00577	3UTR - MOCK	0.451926	5.72459	0.000922094	6.67663e-07
MRPS18A	Q9NVS2	3UTR - MOCK	0.720275	5.51372	0.00113482	6.67663e-07
DCBLD1	Q8N8Z6	3UTR - MOCK	0.388739	5.46317	0.00119371	1.24015e-06
CSK	P41240	3UTR - MOCK	-0.514408	-5.35488	0.00133177	1.24015e-06
HNRNPA2B1	P22626	3UTR - MOCK	0.343266	5.29688	0.00141305	1.24015e-06
RAB1A	P62820	3UTR - MOCK	0.50142	5.29325	0.00141832	1.51862e-05
RBM26	Q5T8P6	3UTR - MOCK	0.460793	5.00969	0.00190718	1.51862e-05
MBNL1	Q9NR56	3UTR - MOCK	0.338685	4.97067	0.0019882	1.51862e-05
CLDN1	O95832	3UTR - MOCK	0.449278	4.96338	0.00200375	3.46036e-05
AIFM2	Q9BRQ8	3UTR - MOCK	-0.442949	-4.81963	0.00234018	3.46036e-05
MRPL41	Q8IXM3	3UTR - MOCK	0.330663	4.72784	0.0025879	3.46036e-05
ERH	P84090	3UTR - MOCK	0.320455	4.71432	0.00262682	3.46036e-05
FUBP1	Q96AE4	3UTR - MOCK	0.342489	4.70844	0.00264392	3.46036e-05
MPDU1	O75352	3UTR - MOCK	0.62623	4.70583	0.00265157	3.46036e-05
PARP12	Q9H0J9	3UTR - MOCK	0.624094	4.70551	0.00265252	3.46036e-05
RBM3	P98179	3UTR - MOCK	0.526981	4.68202	0.00272241	3.46036e-05
HNRNPDL	O14979	3UTR - MOCK	0.272279	4.6756	0.00274188	6.23022e-05
COL5A2	P05997	3UTR - MOCK	0.365369	4.64786	0.00282778	0.000150352
CAV1	Q03135	3UTR - MOCK	0.651794	4.58556	0.00303188	0.000150352
TARDBP	Q13148	3UTR - MOCK	0.440596	4.55566	0.00313561	0.000155547
SYNCRIP	O60506	3UTR - MOCK	0.314656	4.50341	0.00332653	0.000155547
TMEM237	Q96Q45	3UTR - MOCK	-0.284623	-4.4766	0.00342953	0.000155547
LARP4B	Q92615	3UTR - MOCK	0.362475	4.42971	0.00361823	0.000155547
HNRNPA1	P09651	3UTR - MOCK	0.336181	4.41753	0.00366912	0.000155547
YBX2	Q9Y2T7	3UTR - MOCK	0.439843	4.40353	0.00372858	0.000155547
ZDBF2	Q9HCK1	3UTR - MOCK	0.308859	4.39972	0.00374496	0.000155547
HNRNPF	P52597	3UTR - MOCK	0.435551	4.39904	0.00374792	0.000369763
VAMP3	Q15836	3UTR - MOCK	0.492712	4.36116	0.00391523	0.000369763
PCBP2	Q15366	3UTR - MOCK	0.440007	4.3402	0.0040114	0.00056366
BAP1	Q92560	3UTR - MOCK	0.393405	4.28566	0.00427413	0.00056366
PCBP1	Q15365	3UTR - MOCK	0.445512	4.2638	0.00438473	0.00056366
MCMBP	Q9BTE3	3UTR - MOCK	0.395901	4.25186	0.00444648	0.0015274
YBX3	P16989	3UTR - MOCK	0.45795	4.19779	0.0047385	0.00170223
HEXA	P06865	3UTR - MOCK	0.301649	4.11023	0.00525741	0.00170223
ARID1A	O14497	3UTR - MOCK	0.33952	4.09219	0.005372	0.00170223
HSD17B11	Q8NBQ5	3UTR - MOCK	-0.291451	-4.07309	0.00549632	0.00170223
CELF1	Q92879	3UTR - MOCK	0.293156	4.04295	0.00569902	0.00170223
UHRF2	Q96PU4	3UTR - MOCK	-0.722269	-4.035	0.0057538	0.00260512
UBE2S	Q16763	3UTR - MOCK	-0.344706	-3.97307	0.00620142	0.00260512
RBMX	P38159	3UTR - MOCK	0.270525	3.96321	0.00627615	0.00260512
CIRBP	Q14011	3UTR - MOCK	0.337564	3.94785	0.00639461	0.00260512
HNRNPK	P61978	3UTR - MOCK	0.319731	3.89834	0.00679341	0.00260512
TAF15	Q92804	3UTR - MOCK	0.327168	3.89286	0.0068392	0.00260512
MRPL40	Q9NQ50	3UTR - MOCK	0.247831	3.88523	0.00690352	0.00260512
ELAVL1	Q15717	3UTR - MOCK	0.272007	3.88159	0.00693447	0.00260512
SLIRP	Q9GZT3	3UTR - MOCK	0.265462	3.86752	0.00705549	0.00566743
PTTG1IP	P53801	3UTR - MOCK	-0.698068	-3.81971	0.00748427	0.00566743
CLDND1	Q9NY35	3UTR - MOCK	0.388901	3.79201	0.00774575	0.00566743
IGKC	P01834	3UTR - MOCK	-3.70259	-3.7829	0.0106862	0.00566743
RBM24	Q9BX46	3UTR - MOCK	0.321872	3.76867	0.00797384	0.00566743
NOLC1	Q14978	3UTR - MOCK	0.323042	3.72906	0.00837811	0.00566743
RAP1B	P61224	3UTR - MOCK	-0.356892	-3.71759	0.00849932	0.00566743
HNRNPR	O43390	3UTR - MOCK	0.290635	3.71143	0.00856522	0.00566743
ME2	P23368	3UTR - MOCK	-0.257807	-3.70726	0.00861013	0.00624354
RBMXL1	Q96E39	3UTR - MOCK	0.249356	3.66375	0.00909462	0.00624354
FUS	P35637	3UTR - MOCK	0.268898	3.6589	0.00915045	0.00624354
TMED3	Q9Y3Q3	3UTR - MOCK	0.498174	3.65657	0.00917737	0.00624354
ACTL6A	O96019	3UTR - MOCK	-0.430337	-3.63941	0.0093786	0.00624354
ARF5	P84085	3UTR - MOCK	0.459498	3.63283	0.009457	0.00624354
ZC3H3	Q8IXZ2	3UTR - MOCK	0.234233	3.61348	0.00969184	0.00624354
TAP1	Q03518	3UTR - MOCK	-0.257524	-3.60782	0.00976179	0.00624354
AKAP1	Q92667	3UTR - MOCK	0.333555	3.60567	0.00978841	0.00624354
ZCCHC3	Q9NUD5	3UTR - MOCK	0.435211	3.59706	0.00989613	0.00624354
IGF2BP1	Q9NZI8	3UTR - MOCK	0.2315	3.58358	0.0100673	0.00624354
CTSC	P53634	3UTR - MOCK	0.590388	3.57572	0.0101686	0.00624354
SEMA4G	Q9NTN9	3UTR - MOCK	-0.483772	-3.56877	0.0102592	0.00624354
LARP4	Q71RC2	3UTR - MOCK	0.449066	3.56344	0.0103293	0.00624354
RBFOX2	O43251	3UTR - MOCK	0.231868	3.55967	0.0103791	0.0124841
HNRNPH1	P31943	3UTR - MOCK	0.29912	3.54497	0.0105759	0.0236876
RBM15	Q96T37	3UTR - MOCK	0.250357	3.50555	0.0111243	0.0236876
YBX1	P67809	3UTR - MOCK	0.398949	3.48694	0.0113938	0.0236876
AFF1	P51825	3UTR - MOCK	-0.821488	-3.4762	0.0115526	0.0239944
CDSN	Q15517	3UTR - MOCK	0.369011	3.43295	0.0122171	0.0239944
SLC19A3	Q9BZV2	3UTR - MOCK	-0.350082	-3.42871	0.0122843	0.0239944
MAGOH	P61326	3UTR - MOCK	0.214448	3.42326	0.0123716	0.0262246
ANKLE2	Q86XL3	3UTR - MOCK	0.239511	3.39912	0.0127658	0.0262246
NANS	Q9NR45	3UTR - MOCK	-0.330173	-3.36449	0.0133552	0.0262246
SFPQ	P23246	3UTR - MOCK	0.250394	3.36164	0.0134051	0.0262246
CSDE1	O75534	3UTR - MOCK	0.219861	3.35589	0.0135062	0.0262246
PPFIBP1	Q86W92	3UTR - MOCK	-0.363905	-3.35049	0.013602	0.0339143
RBM14	Q96PK6	3UTR - MOCK	0.232188	3.31217	0.0143026	0.0339143
HNRNPM	P52272	3UTR - MOCK	0.253249	3.31167	0.0143121	0.0339143
HNRNPUL2	Q1KMD3	3UTR - MOCK	0.195333	3.29423	0.0146441	0.0339143
EIF4B	P23588	3UTR - MOCK	0.295249	3.27546	0.0150108	0.0339143
ICOSLG	O75144	3UTR - MOCK	-0.262621	-3.2718	0.0150836	0.0339143
RAB8A	P61006	3UTR - MOCK	0.277987	3.25399	0.0154426	0.0339143
CSTF2	P33240	3UTR - MOCK	0.251369	3.25293	0.0154643	0.0339143
ATP11A	P98196	3UTR - MOCK	-0.224591	-3.24799	0.0155656	0.0339143
FAM120A	Q9NZB2	3UTR - MOCK	0.20743	3.22353	0.0160782	0.0339143
MYEF2	Q9P2K5	3UTR - MOCK	0.24023	3.21979	0.0161583	0.0339143
SPEN	Q96T58	3UTR - MOCK	0.233092	3.21568	0.0162466	0.0339143
PTGS2	P35354	3UTR - MOCK	-0.232806	-3.20982	0.0163737	0.0980213
PLRG1	O43660	3UTR - MOCK	0.266096	3.15167	0.0176929	0.0980213
SNX12	Q9UMY4	3UTR - MOCK	-0.334098	-3.13731	0.0180358	0.0980213
ABHD17B	Q5VST6	3UTR - MOCK	-2.65924	-3.07845	0.0195191	0.0980213
HNRNPH2	P55795	3UTR - MOCK	0.30575	3.06996	0.0197436	0.0980213
SQLE	Q14534	3UTR - MOCK	-0.756201	-3.06932	0.0197607	0.0980213
GALK1	P51570	3UTR - MOCK	-0.520869	-3.00848	0.0214547	0.0980213
YIPF5	Q969M3	3UTR - MOCK	-0.273743	-3.00239	0.0216328	0.0980213
NONO	Q15233	3UTR - MOCK	0.223296	2.98502	0.0221491	0.0980213
APLP2	Q06481	3UTR - MOCK	0.225157	2.98454	0.0221635	0.0980213
ZKSCAN1	P17029	3UTR - MOCK	-0.316817	-2.97594	0.022424	0.0980213
FIBP	O43427	3UTR - MOCK	-0.461988	-2.97398	0.0224842	0.0980213
EIF4G1	Q04637	3UTR - MOCK	0.191385	2.96808	0.0226654	0.0980213
ACOT8	O14734	3UTR - MOCK	-0.337046	-2.96743	0.0226853	0.0980213
RBM15B	Q8NDT2	3UTR - MOCK	0.196997	2.96246	0.0228393	0.0980213
HP	P00738	3UTR - MOCK	-2.1708	-2.95964	0.0229273	0.0980213
KIF2C	Q99661	3UTR - MOCK	-0.261152	-2.95054	0.0232134	0.0980213
RBM20	Q5T481	3UTR - MOCK	0.293415	2.94588	0.0233615	0.0980213
MAP1LC3B2	A6NCE7	3UTR - MOCK	0.182885	2.94559	0.0233707	0.0980213
ZC3H14	Q6PJT7	3UTR - MOCK	0.270952	2.94073	0.0235262	0.0980213
RALY	Q9UKM9	3UTR - MOCK	0.416669	2.93314	0.0237711	0.122218
GIPC1	O14908	3UTR - MOCK	0.208089	2.90928	0.0245595	0.122218
CD9	P21926	3UTR - MOCK	0.312552	2.89217	0.0251418	0.122218
PUF60	Q9UHX1	3UTR - MOCK	0.225431	2.89015	0.0252117	0.122218
MARF1	Q9Y4F3	3UTR - MOCK	0.201848	2.88044	0.0255496	0.122218
R3HDM2	Q9Y2K5	3UTR - MOCK	0.209552	2.87586	0.0257107	0.122218
NCL	P19338	3UTR - MOCK	0.235506	2.8677	0.0260004	0.122218
KRIT1	O00522	3UTR - MOCK	-0.230581	-2.84686	0.0267565	0.122218
ABHD10	Q9NUJ1	3UTR - MOCK	-0.455687	-2.84656	0.0267674	0.122218
EIF4H	Q15056	3UTR - MOCK	0.261268	2.84617	0.026782	0.122218
HNRNPU	Q00839	3UTR - MOCK	0.194235	2.84461	0.0268393	0.142932
SAFB	Q15424	3UTR - MOCK	0.230055	2.83149	0.027329	0.142932
QSOX2	Q6ZRP7	3UTR - MOCK	0.194657	2.80358	0.0284021	0.142932
SEC23A	Q15436	3UTR - MOCK	-0.195155	-2.8012	0.0284956	0.142932
RBPMS	Q93062	3UTR - MOCK	0.398115	2.78511	0.0291364	0.142932
TRIM59	Q8IWR1	3UTR - MOCK	-0.291901	-2.7833	0.0292098	0.142932
SND1	Q7KZF4	3UTR - MOCK	0.170305	2.77448	0.0295685	0.142932
GOLGA1	Q92805	3UTR - MOCK	-0.386788	-2.76233	0.0300706	0.142932
XPO5	Q9HAV4	3UTR - MOCK	0.256689	2.76048	0.0301477	0.142932
NAPA	P54920	3UTR - MOCK	-0.35349	-2.75821	0.0302428	0.142932
LGALS1	P09382	3UTR - MOCK	-0.416391	-2.75497	0.0303792	0.142932
RACK1	P63244	3UTR - MOCK	0.316084	2.74734	0.0307024	0.142932
PRRC2C	Q9Y520	3UTR - MOCK	0.272195	2.74661	0.0307335	0.142932
LARS2	Q15031	3UTR - MOCK	-0.207529	-2.72822	0.0315285	0.142932
ATP2C1	P98194	3UTR - MOCK	0.277543	2.72571	0.0316387	0.142932
RELT	Q969Z4	3UTR - MOCK	-0.383967	-2.71416	0.0321513	0.142932
FAM174B	Q3ZCQ3	3UTR - MOCK	-0.162232	-2.7116	0.0322661	0.142932
SLC29A1	Q99808	3UTR - MOCK	-0.234823	-2.70827	0.0324162	0.142932
ATXN2	Q99700	3UTR - MOCK	0.224918	2.70698	0.0324742	0.142932
ZFHX3	Q15911	3UTR - MOCK	0.340716	2.70116	0.0327384	0.142932
HNRNPA3	P51991	3UTR - MOCK	0.285217	2.69895	0.0328397	0.142932
RPL26	P61254	3UTR - MOCK	0.222644	2.69833	0.0328681	0.142932
ICAM1	P05362	3UTR - MOCK	-0.294381	-2.69557	0.0329947	0.142932
PCCB	P05166	3UTR - MOCK	-0.184378	-2.69277	0.0331234	0.300889
METTL2B	Q6P1Q9	3UTR - MOCK	-0.231682	-2.6775	0.0338367	0.300889
PPID	Q08752	3UTR - MOCK	-1.0083	-2.65729	0.0348055	0.300889
CHST3	Q7LGC8	3UTR - MOCK	-0.306363	-2.64854	0.0352339	0.300889
WASH3P	C4AMC7	3UTR - MOCK	-0.428673	-2.64705	0.035307	0.300889
CHTOP	Q9Y3Y2	3UTR - MOCK	0.227084	2.63192	0.0360628	0.300889
PRMT3	O60678	3UTR - MOCK	-0.460618	-2.62579	0.0363738	0.300889
HNRNPL	P14866	3UTR - MOCK	0.273533	2.61722	0.0368131	0.300889
COX6B1	P14854	3UTR - MOCK	0.264291	2.61139	0.0371153	0.300889
HNRNPLL	Q8WVV9	3UTR - MOCK	0.188573	2.59414	0.0380249	0.300889
SNRNP70	P08621	3UTR - MOCK	0.271829	2.58987	0.0382534	0.300889
ZNF207	O43670	3UTR - MOCK	0.285922	2.58835	0.0383353	0.300889
ITGB4	P16144	3UTR - MOCK	-0.197199	-2.58631	0.0384451	0.326528
TCIRG1	Q13488	3UTR - MOCK	-0.223211	-2.56523	0.0396016	0.326528
SRSF7	Q16629	3UTR - MOCK	0.23582	2.55155	0.0403712	0.326528
HSPE1	P61604	3UTR - MOCK	0.175691	2.55145	0.0403769	0.326528
HNRNPUL1	Q9BUJ2	3UTR - MOCK	0.170504	2.5271	0.0417862	0.326528
AFDN	P55196	3UTR - MOCK	0.244445	2.52334	0.0420086	0.326528
RNF10	Q8N5U6	3UTR - MOCK	0.417291	2.51149	0.0427169	0.326528
TMEM223	A0PJW6	3UTR - MOCK	0.342915	2.51105	0.0427431	0.326528
PDGFD	Q9GZP0	3UTR - MOCK	-0.627487	-2.50464	0.0431319	0.326528
[truncated: 3,575 more rows]

[truncated: 2 more sheets: GO_MF_3UTR, GO_BP_3UTR]
